# Supplementary material for: Praja2 controls P-body assembly and translation in glioblastoma by non-proteolytic ubiquitylation of DDX6
Source: EMBO Rep. 2025 Mar 27;26(9):2347–77. doi: 10.1038/s44319-025-00425-5 (PMC12069581; doi:10.1038/s44319-025-00425-5)
Supplement: Supplementary file 2 — Table EV1 [file 44319_2025_425_MOESM2_ESM.xlsx]

## Sheet: Table EV1 Legend
Table EV1
List of the 23 common mRNAs that are translationally regulated by praja2
and bound to DDX6 only in U87MG praja2KO cells
ADH5P4
TRPC5OS
PAPPA-AS1
PHLDA1-DT
PCDHGA7
MERTK
PPM1E
STOX2
CLCA2
ADAMTS20
CCDC168
PCDHA13
RIBC1
CNKSR3
XKR3
RP1
TRO
ZNF891
NPIPA1
ZNF426
PDE1A
AKAP5
PLB1
