# Supplementary material for: Praja2 controls P-body assembly and translation in glioblastoma by non-proteolytic ubiquitylation of DDX6
Source: EMBO Rep. 2025 Mar 27;26(9):2347–77. doi: 10.1038/s44319-025-00425-5 (PMC12069581; doi:10.1038/s44319-025-00425-5)
Supplement: Supplementary file 4 — Data Set EV1 [file 44319_2025_425_MOESM4_ESM.xlsx]

## Sheet: Dataset EV1 Legend
Dataset EV1
Table of tables
a) Gene profiles of the enrichment analyses shown in Figures 1C, 1D, 1E, and 1F
b) Gene profiles of the enrichment analyses shown in Figures 1G, and 1H
c) Legend of the enrichment analyses columns
d) Enrichment analysis of U87MG experiment (Fig 1C)
e) Enrichment analysis of scRNA-seq experiment (GSE129671) of IDH-wt GBM donor (701) (Fig 1D)
f) Enrichment analysis of scRNA-seq experiment (GSE129671) of IDH-wt GBM donor (702) (Fig 1E)
g) Enrichment analysis of TCGA IDH-wt GBM study (Fig 1F)
h) Enrichment analysis of proteomic data set of IDH-wt GBM (Proteomic Data Common, ID: PDC000204) (Fig 1G)
i) Enrichment analysis of scRNA-seq experiment (GSE129671) of healthy donor (Fig 1H)

## Sheet: a) Gene Profiles C-F
Ensembl ID	Figure 1C	Figure 1D	Figure 1E	Figure 1F
ENSG00000187634	-2.46698	0.0953302	0.0192526	-0.0604219
ENSG00000188976	-0.665847	0.317669	0.28885	0.469826
ENSG00000187961	0.334386	0.0951863	0.0231382	0.36879
ENSG00000187583	1.72991	-0.00992918	-0.00990302	0.205734
ENSG00000187642	-0.0493086	0.00741527	-0.0110693	0.173111
ENSG00000188290	-1.67191	0.225303	0.0945939	0.0392106
ENSG00000187608	1.94469	-0.0295449	-0.115938	-0.107652
ENSG00000188157	-0.843257	0.049848	0.0031025	0.431166
ENSG00000237330	0.78881			-0.0213203
ENSG00000131591	-1.0524	0.29746	0.0571783	0.260181
ENSG00000162571	0.248396			-0.0570513
ENSG00000186891	-0.0553912	-0.198541	-0.217677	0.18452
ENSG00000186827	-0.350794	-0.104459	-0.180025	0.0579294
ENSG00000078808	0.637554	0.175266	0.137464	0.422162
ENSG00000176022	0.500117	0.0943788	0.0697449	0.539468
ENSG00000184163	0.27355	0.0102714	-0.00797554	0.154569
ENSG00000160087	-0.136442	0.50664	0.448685	0.382143
ENSG00000162572	1.62964	-0.0264922	0.00706754	0.25523
ENSG00000131584	-3.58694	0.100351	0.16509	0.339289
ENSG00000169972	0.0422381	0.442243	0.536861	0.292759
ENSG00000127054	-1.12287	0.232596	0.358204	0.384646
ENSG00000224051	-1.05312	0.100418	0.0773945	0.296322
ENSG00000169962	-1.61774	0.0196204	-0.00365517	0.0886142
ENSG00000107404	-0.261648	0.595474	0.524395	0.446888
ENSG00000162576	-1.22581	0.427796	0.508793	0.0477925
ENSG00000175756	0.0413583	0.352453	0.384541	0.123431
ENSG00000221978	0.410675	0.473126	0.0858923	0.317957
ENSG00000242485	0.83354	0.300785	0.361639	0.133406
ENSG00000235098	0.564925	0.343523	0.0701369	0.328177
ENSG00000205116	-0.374456	0.0098435	0.0117713	0.156045
ENSG00000179403	1.39127	0.507334	0.412163	0.283761
ENSG00000215915	-0.0706537	0.0433233	0.100799	0.0266239
ENSG00000160072	0.478622	0.172125	0.0154665	0.279601
ENSG00000197785	-1.74271	0.319665	0.367466	0.306495
ENSG00000205090	2.14602	-0.00141448	0.00949185	0.283843
ENSG00000160075	-1.86592	0.293568	0.433558	0.28312
ENSG00000228594	0.325496	0.00686513	-0.031431	0.317376
ENSG00000197530	-1.06899	0.080603	0.0385848	0.287031
ENSG00000189409	0.276397	-0.000844515	0.029746	0.0538184
ENSG00000248333	-1.4417	0.239154	0.207425	0.310873
ENSG00000189339	-1.48047	0.0993672	0.0350339	0.500275
ENSG00000008128	-0.284449	0.0747213	0.0226714	0.166794
ENSG00000008130	-1.30392	-0.355388	0.0185743	0.436206
ENSG00000078369	3.05595	0.518802	0.547818	0.526209
ENSG00000169885	-0.662272	0.0063045		0.0511498
ENSG00000178821	1.97306	0.0173163	0.019734	-0.0529416
ENSG00000142609	0.240667	0.0243587	0.031795	0.0484837
ENSG00000187730	0.735503		0.038635	0.143596
ENSG00000067606	1.73561	0.359765	0.227008	0.17375
ENSG00000162585	1.82187	0.362778	0.187557	0.185689
ENSG00000157933	0.104385	0.0655889	0.0987388	0.464754
ENSG00000116151	-0.728458	0.349908	0.0591227	0.193788
ENSG00000157916	-0.35902	0.0844656	0.0250765	0.292945
ENSG00000157911	0.750644	0.382593	0.509	0.382274
ENSG00000149527	0.670188	0.0899423	0.00939123	0.110464
ENSG00000157881	-0.828302	0.0930009	0.0503401	0.548302
ENSG00000157873	1.18373	-0.462479	-0.501307	0.119678
ENSG00000157870	0.306543	0.241643	0.240809	0.351851
ENSG00000215912	-0.694944	0.0206211	0.032359	0.0491978
ENSG00000169717	-0.522865			0.0846725
ENSG00000142611	1.01596	0.038857	0.0479921	0.196877
ENSG00000130762	-0.249823	-0.00688871	0.0106699	-0.0202229
ENSG00000162591	0.741823	0.34918	0.0473092	-0.0628263
ENSG00000158109	-0.76442	0.0310718	0.029714	0.102309
ENSG00000116213	0.149362	0.0891875	0.0642848	0.326154
ENSG00000078900	0.503463	0.0120882	0.0314779	0.16473
ENSG00000162592	0.597333	0.00786201		0.166794
ENSG00000235169	0.775869	-0.249934	-0.384712	-0.107091
ENSG00000130764	-1.55778	0.50325	0.517031	0.329491
ENSG00000116198	0.355198	0.432725	0.505069	0.466135
ENSG00000169598	2.0198	0.0365315	0.0468259	0.446234
ENSG00000198912	0.194157	0.093128	0.0919947	0.212137
ENSG00000196581	0.0511037	0.314397	0.150634	0.115677
ENSG00000131697	-1.49369	0.0191564	0.0435555	0.332857
ENSG00000069424	0.899801	-0.50434	-0.545908	0.172986
ENSG00000116254	0.582435	0.0130431	-0.00151608	0.125652
ENSG00000116251	2.10644	0.120782	-0.0566829	0.307171
ENSG00000158286	0.0691133	0.00635757	0.0405173	0.030607
ENSG00000116237	3.31402	0.217663	0.286443	0.316842
ENSG00000173673	-0.195007			0.0861291
ENSG00000158292	-0.168437	-0.0136507	-0.0234405	0.151816
ENSG00000097021	0.113115	0.530073	0.597037	0.207459
ENSG00000069812	1.82992	0.150106	0.0283995	0.242013
ENSG00000187017	0.15067	0.0113981	0.038635	0.301207
ENSG00000215788	3.08379	0.00632871	0.0134559	0.151711
ENSG00000171680	5.62054	0.0280895	0.0354347	0.272547
ENSG00000162408	0.0522805	0.353314	0.302118	0.335399
ENSG00000173662	-0.93271	0.0118381	0.0360294	0.278017
ENSG00000204859	-0.431437	0.0498184	-0.00761234	0.276992
ENSG00000162413	-0.273547	0.507907	0.514132	0.263206
ENSG00000116273	-1.12257	0.486494	0.337903	0.424686
ENSG00000041988	0.224913	0.593039	0.0864777	0.253407
ENSG00000007923	0.81652	0.346882	0.256099	0.525279
ENSG00000171735	-0.00758983	0.672187	0.68872	0.290874
ENSG00000049245	-0.698811	0.527077	0.285399	0.252517
ENSG00000049246	-2.20955	0.339728	0.436045	0.255264
ENSG00000049247	-0.0893466	-0.0123631	0.0143392	0.0620527
ENSG00000049249	-2.71244	-0.11162	-0.170885	0.0977233
ENSG00000116288	0.185582	0.371637	0.469493	0.170686
ENSG00000116285	-0.209801	0.0493525	0.0491881	0.382419
ENSG00000162426	3.0262	0.0960598	0.0588119	0.176843
ENSG00000142599	-0.718016	0.450246	0.518131	0.396355
ENSG00000074800	-1.03154	0.17883	0.134438	0.459666
ENSG00000131686	0.157055			0.0802977
ENSG00000142583	-0.130482	-0.349399	-0.397501	0.147402
ENSG00000180758	-2.71199	-0.0363855	-0.21339	0.235566
ENSG00000049239	-0.01008	0.0693208	0.0579052	0.260202
ENSG00000171621	2.40934	0.492599	0.409595	0.221229
ENSG00000171612	0.0900612	0.558952	0.651687	0.208149
ENSG00000188807	0.994277	0.449993	0.37536	0.464911
ENSG00000171608	1.90242	-0.423886	-0.509865	0.19926
ENSG00000171603	1.12284	0.489626	0.186552	0.524559
ENSG00000178585	-1.95247	0.0851958	0.236945	0.360786
ENSG00000162441	-1.72335	0.481397	0.440208	0.363218
ENSG00000173614	0.639673	0.0484689	0.111409	0.415499
ENSG00000162444	0.315385	0.059955	0.00211075	0.0393848
ENSG00000130939	-1.25856	0.0459166	0.0327174	0.403806
ENSG00000054523	-0.471986	0.622001	0.615227	0.456877
ENSG00000142657	-1.03539	-0.271785	-0.346004	0.372839
ENSG00000175279	-0.305873	0.217221	0.292843	-0.0198596
ENSG00000241563	-0.322072	0.00133994	-0.000714096	0.0909417
ENSG00000160049	0.187163	0.418296	0.469884	0.463813
ENSG00000142655	-0.62057	0.141972	0.162819	0.413486
ENSG00000130940	-1.05105	0.0697688	0.0638369	0.35942
ENSG00000175262	-0.615076			-0.0041392
ENSG00000120948	-1.53564	0.174157	0.210906	0.530821
ENSG00000009724	-0.669403	0.00117023	0.00564989	0.453243
ENSG00000116649	0.875794	0.246462	0.293876	0.239367
ENSG00000171824	-0.439783	0.056154	0.0386709	0.635231
ENSG00000198793	-1.74793	0.408802	0.0781764	0.3861
ENSG00000171819	-0.994307	-0.000208033	0.0195556	0.0769403
ENSG00000120942	0.505294	0.338135	0.485458	0.497821
ENSG00000204624	0.278214	0.0221731	0.0250594	0.0491264
ENSG00000116661	2.25631	0.397318	0.534399	-0.06703
ENSG00000132879	2.65954	0.427826	0.510623	0.245663
ENSG00000116663	3.21	0.0442621	0.0926138	0.0347568
ENSG00000116670	-0.377724	0.533363	0.410897	0.33006
ENSG00000162490	0.565012	0.334801	0.292551	0.550603
ENSG00000177674	0.723605	0.0275496	0.156359	0.0881223
ENSG00000215910	0.360226	0.00828851	0.0036937	0.0586053
ENSG00000177000	-0.724741	-0.134005	-0.292675	0.32435
ENSG00000011021	-0.594263	0.35862	0.223451	0.374316
ENSG00000175206	-0.1565	-0.00312504	-0.00630722	0.0585844
ENSG00000120937	0.0406961			0.190091
ENSG00000116685	-1.20449	0.0318276	0.100238	0.323988
ENSG00000083444	1.63445	-0.462569	0.0277118	0.422883
ENSG00000116688	-0.552811	0.529689	0.465319	0.393255
ENSG00000116691	-1.08626	0.0792301	0.0316727	0.0481042
ENSG00000120949	2.21736	-0.329175	-0.0329498	-0.021005
ENSG00000028137	1.54592	-0.434508	-0.496699	0.163415
ENSG00000048707	-0.730767	0.059843	0.0823808	0.315369
ENSG00000162496	-2.18708	-0.533592	-0.565577	-0.119795
ENSG00000204518	-0.258668			0.0362205
ENSG00000188984	-0.481202			-0.0375494
ENSG00000157330	0.555101	0.0335445	0.0272933	-0.166915
ENSG00000116721	1.31192			0.0210069
ENSG00000239810	0.276397			0.0736197
ENSG00000204501	0.196283			0.000327425
ENSG00000204481	0.276397			0.051017
ENSG00000204479	0.360226			0.0829784
ENSG00000204478	0.360226			0.0944819
ENSG00000162494	-0.155722			0.112459
ENSG00000162493	3.16877	0.298891	0.447679	0.40368
ENSG00000116731	1.46757	0.1996	-0.018633	0.415105
ENSG00000189337	-3.21964	0.657761	0.660489	0.230951
ENSG00000171729	-0.365958	-0.508935	-0.475407	0.314492
ENSG00000142621	1.64283	0.0306095	0.0612799	-0.000874344
ENSG00000142634	0.444669	-0.512503	-0.518245	0.176918
ENSG00000162438	0.317071	0.0087269	0.00956827	0.188731
ENSG00000142615	-0.202083	0.00289418		0.18542
ENSG00000215704	-0.323651	0.0171977	0.0194535	0.167576
ENSG00000132906	0.773134	0.105168	0.0352504	0.144083
ENSG00000116138	-0.000613259	0.322765	0.0726224	0.412038
ENSG00000116771	0.595008	0.00842824	-0.0334781	0.159161
ENSG00000197312	-4.75786	0.0796697	0.0495394	0.446193
ENSG00000116786	-0.848985	-0.150494	-0.329281	0.425489
ENSG00000162461	-0.320879	-0.00898431	0.00860255	0.13826
ENSG00000162460	0.276397	0.00513637	-0.0129939	0.154653
ENSG00000162458	2.14334	0.223807	0.0365632	0.423506
ENSG00000233954	2.07928	0.136957	0.0444086	0.113096
ENSG00000065526	-0.379221	0.258277	0.0911297	0.43692
ENSG00000116809	0.503292	0.0683213	0.053279	0.345576
ENSG00000183888	-0.638346	0.0210017	-0.00370555	0.249377
ENSG00000173641	-0.223374	0.174541	0.239096	0.0522017
ENSG00000186510	1.08539	-0.00084601	0.0358848	0.013567
ENSG00000184908	1.15317	0.00843277	0.0201091	0.106536
ENSG00000185519	2.88296	0.0170927	0.0279883	0.0881883
ENSG00000142627	-6.70948	0.310281	0.445721	0.351646
ENSG00000142632	0.793258	-0.000989488	0.0177523	-0.0637059
ENSG00000132881	-0.128672	0.0128814	0.0798654	0.301861
ENSG00000037637	-0.786062	0.0595357	0.0275729	0.513629
ENSG00000055070	0.103935	0.155886	0.126451	0.372006
ENSG00000187144	0.421449	0.0227734	0.0288119	-0.0321919
ENSG00000157191	-1.61434	0.0911202	-0.359941	0.150014
ENSG00000219481	-0.0778096	0.423896	0.306476	0.41612
ENSG00000058453	1.14213	0.0284062	0.0430849	0.0346922
ENSG00000117122	0.646482	0.155741	0.302602	-0.035531
ENSG00000159363	-0.454586	0.0838719	0.055052	0.244962
ENSG00000117118	-1.20615	0.219399	0.173104	0.211034
ENSG00000117115	1.14898	-0.139854	-0.305203	0.249402
ENSG00000142619	-0.202083			0.0283095
ENSG00000179051	0.498855	0.0694341	0.0578153	0.415282
ENSG00000074964	-0.786192	0.0436803	0.0462174	0.203843
ENSG00000117148	0.659857	-0.00537681		-0.0479854
ENSG00000117154	-0.876909	0.00226523	0.0245418	0.167859
ENSG00000179023	0.865458	0.0104903		0.116734
ENSG00000009709	0.533903	0.0176164		0.0397073
ENSG00000179002	0.360226			0.254459
ENSG00000159423	0.638641	0.565348	0.57069	0.160158
ENSG00000169991	-2.27649	0.337111	0.313426	0.41368
ENSG00000127481	-0.3217	0.0958583	0.0653441	0.434496
ENSG00000127463	1.1899	0.407318	0.379951	0.471267
ENSG00000053372	-0.245937	0.280663	0.364605	0.271014
ENSG00000162482	0.267594	0.41935	0.419454	-0.0112192
ENSG00000053371	0.152879	0.326204	0.0995445	0.155313
ENSG00000040487	-1.68355	0.0888022	0.0710022	0.326647
ENSG00000077549	-0.284034	-0.457369	-0.509662	0.242733
ENSG00000173436	0.0623401	0.301092	0.230506	0.228222
ENSG00000158747	1.09607	-0.0233051	-0.423879	0.018183
ENSG00000270136	0.276397			0.0977313
ENSG00000158748	1.07523			0.0718686
ENSG00000162542	-1.29407	0.0454459	0.0599183	0.228058
ENSG00000169914	-1.52301	0.0612526	0.0955331	0.43512
ENSG00000188784	-0.155722	-0.00596087	0.00376758	-0.0022477
ENSG00000188257	0.276397	0.0872373	0.131987	0.00591548
ENSG00000127472	0.964038	0.362634	0.492566	0.234196
ENSG00000117215	0.0260673	0.0274282	0.00746695	-0.10454
ENSG00000158786	0.437553			0.0522308
ENSG00000187980	0.831278	-0.00731129	-0.016612	-0.109294
ENSG00000162543	1.91628	0.0247188	0.0288571	-0.0633316
ENSG00000158816	1.65313	0.00366075	0.00160433	-0.0772567
ENSG00000162545	5.58008	0.545223	0.608237	0.331072
ENSG00000090432	1.39698	0.540116	0.144983	0.617221
ENSG00000183114	0.0170072	0.442172	0.105417	0.204005
ENSG00000158825	2.58356	-0.0107423	-0.0173934	-0.0135967
ENSG00000158828	1.06411	0.121179	0.516851	0.324495
ENSG00000244038	0.875181	0.246928	0.149214	0.364281
ENSG00000117245	1.60839	-0.00497981	0.0152111	0.171227
ENSG00000189410	-0.632192	0.44327	0.106208	0.268051
ENSG00000127483	-0.225902	0.462999	0.464948	0.536339
ENSG00000075151	0.513201	0.0837157	0.0196234	0.548944
ENSG00000117298	0.603077	0.422368	0.411754	0.368968
ENSG00000142794	3.18866	0.106229	0.100763	0.330554
ENSG00000162551	2.31958	0.0119905	0.018259	0.0503565
ENSG00000076864	0.249818	0.420341	0.153009	0.335269
ENSG00000090686	-1.24275	0.534892	0.440824	0.522091
ENSG00000187942	0.549935	0.00617284	0.0158039	-0.0235129
ENSG00000142798	3.53465	0.2877	0.380739	0.314195
ENSG00000219073	-0.195007	-0.00654494		0.0139154
ENSG00000142789	0.276397	-0.00411133		0.0334062
ENSG00000070831	-1.10025	-0.0830629	-0.208385	0.340148
ENSG00000162552	0.272188	0.0120849	0.0467759	-0.0825296
ENSG00000184677	-0.728629	0.0621497	0.0725652	0.349151
ENSG00000070886	0.867573	-0.00654494		0.120855
ENSG00000173372	0.0406961	-0.494589	-0.525681	-0.0658602
ENSG00000159189	0.107297	-0.525391	-0.580558	-0.0310317
ENSG00000173369	0.483902	-0.507922	-0.557827	-0.0475575
ENSG00000133216	1.21565	0.438686	0.250243	0.0835442
ENSG00000215906	-0.416673			-0.0182774
ENSG00000227868	-0.0399015	0.00932217	-0.0131732	0.0339338
ENSG00000004487	2.64526	0.436051	0.480935	0.342273
ENSG00000169641	2.85966	0.00462942	-0.201689	0.433828
ENSG00000179546	-0.220863		0.0129102	0.132737
ENSG00000125944	0.493473	0.501972	0.514391	0.510045
ENSG00000007968	-0.213384	-0.0211897	-0.0136746	0.190212
ENSG00000117318	-0.973273	0.156795	0.127473	-0.0338833
ENSG00000142676	0.417629	0.157152	0.0161534	0.121301
ENSG00000011007	0.119538	0.452423	0.368981	0.404648
ENSG00000057757	-3.28312	0.42452	0.25905	0.223166
ENSG00000011009	0.169362	0.0705148	0.0102148	0.192676
ENSG00000117308	-1.98431	0.0350344	0.0836976	0.389891
ENSG00000117305	-1.15938	0.0843763	0.119915	0.272206
ENSG00000179163	1.91611	-0.211467	-0.188448	0.0416031
ENSG00000188822	1.07525	-0.00552149	-0.0124993	-0.077597
ENSG00000189266	-1.51913	-0.0525902	-0.173442	0.315422
ENSG00000188529	-0.747811	0.450356	0.529366	0.478784
ENSG00000142661	1.03121	-0.00287469	0.00166607	-0.00443571
ENSG00000142677	-2.40252	0.00387089	0.0285794	0.0144743
ENSG00000185436	-0.625999	-0.486411	-0.555892	0.157699
ENSG00000158055	-1.46251	0.0294463	0.159945	0.030405
ENSG00000001460	-0.823649	0.490326	0.361409	0.126759
ENSG00000001461	-0.0722083	0.43705	0.279129	0.339388
ENSG00000117602	-0.729708	-0.0547023	-0.00951448	0.267555
ENSG00000184454	0.166342	-0.0149569	-0.0248414	0.286081
ENSG00000133226	-0.191581	0.307908	0.246428	0.496212
ENSG00000169504	7.72246	0.605329	0.649569	0.518977
ENSG00000020633	0.507255	-0.397909	-0.332529	0.262621
ENSG00000117614	0.286025	0.419666	0.289822	0.294873
ENSG00000117616	0.762837	0.0440615	-0.246485	0.26163
ENSG00000187010	0.551165	0.224767	0.0132005	0.00203349
ENSG00000183726	2.76367	-0.308777	-0.432457	0.332266
ENSG00000188672	1.91506	0.380467	0.244983	-0.071206
ENSG00000204178	2.07175	0.312885	0.235118	0.400806
ENSG00000157978	-1.38896	0.297762	0.0849569	0.092513
ENSG00000117643	-0.887849	0.398003	0.51959	0.205902
ENSG00000162430	1.85669	0.40714	0.445908	0.463943
ENSG00000117640	0.38107	0.438333	0.445789	0.359597
ENSG00000127423	-0.790512	-0.00338239	0.0805059	0.312578
ENSG00000182749	2.36027	0.0711588	0.136503	0.253143
ENSG00000117632	-4.6352	0.334561	0.208112	0.123097
ENSG00000158006	-1.58371	0.0472151	0.00401714	0.398261
ENSG00000158008	0.550623	0.0223722	0.00333679	0.101011
ENSG00000158014	1.04064	0.00420858	0.00518799	0.173305
ENSG00000158022	-0.155722	0.010977		0.0619551
ENSG00000175087	0.0339689	0.286702	0.0860707	0.455158
ENSG00000197245	0.317071	0.00675059	-0.00103264	0.172791
ENSG00000236782	-0.295172	0.0159298	0.0140864	0.195791
ENSG00000142675	0.606746	0.00629431	0.0199358	0.054559
ENSG00000188782	-0.970574	0.00406558		-0.0133324
ENSG00000130695	-3.04634	0.0725233	0.00638167	0.212625
ENSG00000142669	1.9224	-0.544509	-0.570713	0.216092
ENSG00000158062	-2.18916	0.0287276	0.0942643	0.0711048
ENSG00000169442	0.423108	-0.213281	-0.185751	-0.175653
ENSG00000176092	-1.23174	0.00290174	0.0125552	-0.0178937
ENSG00000176083	0.393485	0.00406558		-0.0187347
ENSG00000131914	-0.409951	0.00630042		0.0706526
ENSG00000117682	0.14003	0.10229	0.141432	0.462181
ENSG00000198830	0.148165	0.366665	0.316499	0.273345
ENSG00000117676	0.393485	-0.520256	-0.629753	0.212676
ENSG00000117713	-0.512164	0.0842731	0.0812287	0.375147
ENSG00000060642	-1.58381	0.0547308	0.0851342	0.133912
ENSG00000204160	-2.04685	0.411399	0.528506	0.3852
ENSG00000175793	-0.208938	0.0846674	0.162575	0.0428287
ENSG00000142751	-0.0980698	0.437231	0.108368	0.375314
ENSG00000198746	-1.67615	0.054751	0.0395071	0.303294
ENSG00000090273	-0.8648	0.446686	0.5273	0.189401
ENSG00000131910	-0.348631	-0.000996319	-0.00734698	-0.0579646
ENSG00000175707	0.605512			-0.0723804
ENSG00000253368	1.90343	0.409671	0.433959	0.201312
ENSG00000158246	-4.57324	0.147721	0.017651	0.160787
ENSG00000090020	-0.0914521	0.0834653	0.472544	0.331819
ENSG00000142784	0.203901	0.0898548	0.0715463	0.30296
ENSG00000186501	-0.616349	0.486346	0.466047	0.263969
ENSG00000142765	-1.60672	0.0209664	0.019164	0.0145024
ENSG00000142733	1.80066	0.345555	0.105136	0.231628
ENSG00000142748	0.98641	0.0152602	0.0100419	-0.048918
ENSG00000174950	0.276397			-0.0573527
ENSG00000181773	-0.890152	0.470252	0.567721	0.41637
ENSG00000158195	-1.6135	0.305194	0.209218	0.335927
ENSG00000126705	-0.77781	0.476685	0.563972	0.143875
ENSG00000000938	-0.612885	-0.506271	-0.597248	0.104239
ENSG00000126709	0.0974732	-0.0714703	-0.184816	-0.099816
ENSG00000009780	0.384909	0.492529	0.0945933	0.20954
ENSG00000117758	-1.23611	0.37627	0.347924	0.453768
ENSG00000117751	0.153496	0.553191	0.554592	0.325983
ENSG00000130775	0.337599	-0.530746	-0.609428	0.0777332
ENSG00000117748	-1.16478	0.298274	0.149871	0.120692
ENSG00000130768	-0.314262	-0.00044449	-0.0141781	0.00793748
ENSG00000158156	-0.90156	0.0933522	0.0579729	0.171365
ENSG00000158161	1.1657	0.0810827	0.0990057	0.347141
ENSG00000169403	-0.160937	-0.528884	-0.556788	0.0993082
ENSG00000126698	-0.521178	0.355745	0.372045	0.229183
ENSG00000130770	-0.581825	0.0786909	0.284967	0.158403
ENSG00000130766	0.58171	0.420908	0.366224	0.258493
ENSG00000130772	0.0406961	0.170027	0.0112555	0.140398
ENSG00000204138	0.198958	0.40987	0.0968345	0.342791
ENSG00000180198	0.219323	0.29467	0.132164	0.25332
ENSG00000180098	-0.0621721	0.0417841	0.0396158	0.0512057
ENSG00000120656	0.361829	0.262932	0.106156	0.140149
ENSG00000188060	-0.0937534	-0.287342	-0.284353	0.214075
ENSG00000162419	-0.948389	0.0420256	0.0692912	0.362712
ENSG00000198492	-0.0347903	0.55133	0.550298	0.314686
ENSG00000116329	1.5961	0.0156362	0.0218736	0.14181
ENSG00000159023	-0.916406	0.0337625	0.088821	0.163895
ENSG00000253304	-1.06709	0.0538699	0.0335979	0.0548495
ENSG00000116350	-2.04013	0.497082	0.170278	0.383484
ENSG00000116353	1.21539	0.384349	0.355858	0.346344
ENSG00000060656	3.64356	0.0189495	0.0165582	0.272179
ENSG00000162510	0.961251	0.00586416	0.0317681	0.235325
ENSG00000162511	-1.00881	-0.588049	-0.660617	0.128978
ENSG00000162512	1.75845	0.397944	0.558966	0.356718
ENSG00000134644	-0.27879	0.528912	0.165106	0.427326
ENSG00000084628	1.39239	0.257436	0.0255137	-0.016924
ENSG00000060688	-0.780069	0.424406	0.379569	0.277032
ENSG00000121766	-0.336404	0.561183	0.447425	0.171154
ENSG00000121769	-0.959295	-0.132207	-0.151283	0.300863
ENSG00000168528	0.358246	-0.384797	-0.443858	0.122184
ENSG00000142910	-1.27782	-0.00429216	-0.0206895	0.0726404
ENSG00000121764	-0.260124	-0.0162992	-0.0374399	0.195059
ENSG00000162517	-0.10905	0.436918	0.129027	0.225541
ENSG00000084636	0.107285	0.471757	0.621415	0.34611
ENSG00000121753	0.531924	0.438342	0.531024	0.473419
ENSG00000134668	1.79188	0.552619	0.559915	0.312629
ENSG00000184007	0.405707	0.598732	0.516196	0.427026
ENSG00000121774	-0.138684	0.447171	0.0912443	0.41685
ENSG00000121775	-1.1615	0.0710922	0.0229923	0.198928
ENSG00000025800	0.403239	0.553924	0.657154	0.450228
ENSG00000084652	-1.46412	0.540449	0.524306	0.312634
ENSG00000160050	-0.0327381	0.396046	0.538988	0.183393
ENSG00000160051	-0.911725	0.379361	0.0640613	0.277719
ENSG00000222046	0.549515	0.000519617	-0.0188055	0.143144
ENSG00000160055	-3.43773	0.0342091	0.0692744	0.235216
ENSG00000084623	-0.222672	0.463718	0.43378	0.240121
ENSG00000183615	-0.229986	0.0222395	0.00722336	0.0193339
ENSG00000182866	0.885515	-0.00353108	0.00877521	-0.11144
ENSG00000116478	-0.852397	0.221567	0.0644348	0.3472
ENSG00000175130	1.51852	0.516132	0.465331	0.199471
ENSG00000162526	0.572864	0.00069379	0.00932465	0.274835
ENSG00000225828	0.242948	0.380446	0.568381	0.194991
ENSG00000160058	0.110172	0.512569	0.392945	0.415058
ENSG00000254553	-0.145316			-0.027327
ENSG00000273274	0.69643	0.0324718	0.0156188	0.18881
ENSG00000160062	-0.336643	0.419333	0.453074	0.223903
ENSG00000176261	0.721973	0.0597132	0.08898	0.222513
ENSG00000162521	-5.37512	0.462424	0.566234	0.358733
ENSG00000162520	5.90106	0.416782	0.602907	0.113496
ENSG00000162522	-0.929202	0.392961	0.555094	0.184375
ENSG00000134684	-2.16437	0.673492	0.622542	0.369853
ENSG00000116497	-1.24554	0.546652	0.417919	0.347653
ENSG00000160097	-0.546519	0.36414	0.0798088	-0.00730048
ENSG00000121905	1.99621	0.0101485	0.0194824	0.0887117
ENSG00000121900	2.82074	0.331108	0.357238	0.0873826
ENSG00000116514	-1.15885	-0.299245	-0.32211	0.314333
ENSG00000004455	-0.964615	0.395294	0.443651	0.350947
ENSG00000142920	2.63734	0.139636	0.0608065	0.266186
ENSG00000116525	2.20284	0.0269628	0.00713172	0.397487
ENSG00000160094	-1.34961	0.0255104	0.0166641	0.355224
ENSG00000184389	0.881542	0.00893279		0.213665
ENSG00000134686	-1.02299	0.0782763	-0.277928	0.472786
ENSG00000121903	0.215963	0.049708	0.0331781	0.364231
ENSG00000121904	4.01179	0.454907	0.487236	0.404386
ENSG00000176256	0.995013			-0.0386063
ENSG00000142698	7.04278	0.207005	0.0449551	0.297957
ENSG00000163866	0.623899	0.286996	0.085365	0.227372
ENSG00000189280	0.11427		-0.00268603	0.174589
ENSG00000189433	0.549515			0.147321
ENSG00000188910	-0.0984359	-0.00693725	0.000720041	0.18784
ENSG00000187513	-0.195007	0.00756206	-0.00659212	0.0678607
ENSG00000116544	0.0730081	-0.0125274	-0.022728	0.112288
ENSG00000284773	0.116492			0.195583
ENSG00000163867	0.16316	0.454884	0.11245	0.323244
ENSG00000197056	-0.603754	0.35382	0.0971806	0.330327
ENSG00000116560	-0.49801	0.412913	0.20304	0.429297
ENSG00000146463	-0.686743	0.370399	0.32694	0.474593
ENSG00000142687	-0.37777	0.563584	0.483071	0.348915
ENSG00000020129	0.623421	0.665144	0.660771	0.233657
ENSG00000116819	0.0884597	-0.00395123	0.00190574	0.131332
ENSG00000126067	-2.94004	0.374747	0.314318	0.213508
ENSG00000142686	1.65668	0.0615774	0.105541	0.303418
ENSG00000092853	-2.94565	0.0736953	-0.00748043	0.242633
ENSG00000134698	3.87173	-0.206618	0.00424775	0.387816
ENSG00000092847	-0.703095	0.084324	0.0975163	0.260997
ENSG00000126070	-1.17938	0.550098	0.521962	0.270497
ENSG00000092850	-0.539157	0.0280515	0.0367144	0.112373
ENSG00000116863	-1.88247	0.47084	0.453312	0.283227
ENSG00000171812	-0.541546	0.551437	0.495193	0.0791271
ENSG00000054116	-0.482705	0.418602	0.444778	0.139024
ENSG00000116871	-1.42821	0.574353	0.461785	0.252101
ENSG00000054118	-1.00254	0.100882	0.00673734	0.489416
ENSG00000214193	-0.237163	-0.13795	-0.153289	0.336447
ENSG00000196182	-0.582787	0.3145	0.521149	0.385591
ENSG00000181817	2.47944	0.09683	0.409507	0.15167
ENSG00000116885	0.320964	0.353849	0.503581	0.0964346
ENSG00000116898	-0.0569138	0.278398	0.187508	0.10637
ENSG00000119535	0.278214	-0.456168	-0.473321	0.107852
ENSG00000163873	1.23426	0.0236035	-0.00300223	0.518496
ENSG00000163874	-1.4031	-0.328223	-0.420861	0.184419
ENSG00000163875	-1.14155	0.574105	0.676358	0.341625
ENSG00000163877	-0.283956	0.346947	0.0867339	0.386985
ENSG00000163879	0.795207	0.398477	0.590604	0.109301
ENSG00000134697	0.75202	0.446024	0.633333	0.292317
ENSG00000169218	-0.204725	-0.00712901		0.0153567
ENSG00000116922	0.835579	0.446987	0.565203	0.250749
ENSG00000134690	-4.48928	0.02437	0.0685038	0.197681
ENSG00000183317	1.21349	0.00951686		0.0891188
ENSG00000185090	1.20372	0.384198	0.426447	0.37756
ENSG00000196449	-1.84459	0.478147	0.110013	0.253182
ENSG00000197982	1.61042	0.171168	0.532262	0.0836394
ENSG00000188786	2.25657	-0.188375	-0.398736	0.291394
ENSG00000204084	-1.47879	0.0468684	0.0598039	0.439585
ENSG00000183431	-1.18652	0.465131	0.486201	0.348132
ENSG00000183386	1.62398	0.275513	0.484964	0.321199
ENSG00000183520	0.514332	0.513513	0.583951	0.358135
ENSG00000185668	-1.08438	0.0205106	0.00413814	0.361843
ENSG00000116954	0.647302	0.380821	0.205729	0.17279
ENSG00000214114	-0.0582545	0.201275	0.282059	0.184177
ENSG00000131233	0.0406961	-0.00274852		0.0334818
ENSG00000158315	-0.872448	0.338643	0.0492571	0.0215793
ENSG00000174574	1.42449	0.515271	0.483214	0.454121
ENSG00000168653	1.10139	0.408491	0.549236	0.190721
ENSG00000127603	1.60476	0.629221	0.615003	0.593087
ENSG00000183682	0.282459	0.0136138	-0.00646847	0.299587
ENSG00000090621	-0.227795	-0.00556812	-0.231337	0.221551
ENSG00000163909	0.533569	0.00393472	-0.00395944	0.260521
ENSG00000116981	1.20487			-0.0122159
ENSG00000116983	0.683592	0.247071	0.375862	0.0712253
ENSG00000084072	0.309258	0.315633	0.415926	0.350662
ENSG00000116985	0.177957	0.184536	0.100987	0.296776
ENSG00000198754	0.91357	0.00537569	-0.0105697	0.263368
ENSG00000043514	1.37764	0.540619	0.666677	0.20328
ENSG00000116990	0.870161	0.33688	0.317707	0.0999894
ENSG00000168389	3.11392	0.528043	0.518437	0.180091
ENSG00000131236	0.1341	-0.344035	-0.447028	0.327949
ENSG00000131238	-0.825825	-0.449086	-0.360099	0.148635
ENSG00000117000	-1.2217	0.417721	0.109868	0.520381
ENSG00000188800	-0.47051	-0.00144886		0.0469286
ENSG00000084073	2.03106	0.098826	-0.0331687	0.373679
ENSG00000049089	-2.30148	0.137495	0.145341	0.244439
ENSG00000084070	2.2232	-0.24568	-0.332405	0.215399
ENSG00000187801	1.47657	0.334789	0.252887	0.306567
ENSG00000187815	0.366861	0.0113687	-0.0106927	0.140029
ENSG00000164002	0.830034	0.0453158	0.0332914	0.0101781
ENSG00000117010	-1.06523	0.0337284	0.0407251	0.291694
ENSG00000117016	-0.308886	0.0151485	0.0380606	0.0996372
ENSG00000066136	-1.55297	0.0643041	0.0315675	0.295484
ENSG00000117013	0.212282	0.0233296	0.0537388	0.0911781
ENSG00000179862	0.549935	0.0503549	0.0406418	-0.0226859
ENSG00000171793	0.797659	0.275903	0.290111	0.239237
ENSG00000171790	0.211115		0.00502937	0.12318
ENSG00000010803	-0.100298	0.261874	0.292124	0.431761
ENSG00000127129	-0.549961	0.00803247	0.0129542	0.136581
ENSG00000127124	0.992151	0.496634	0.329472	0.522881
ENSG00000044012	1.01182			0.0154085
ENSG00000197273	0.376495			0.00413277
ENSG00000198815	1.47677	0.494773	0.146186	0.646554
ENSG00000177181	0.230631	0.41592	0.0483332	0.273598
ENSG00000066185	0.790806	0.0597519	0.0491706	-0.00251496
ENSG00000127125	-0.997805	-0.19863	0.0694902	0.12254
ENSG00000186409	2.36277	0.0717113	0.431536	0.13265
ENSG00000171960	-1.56455	0.33917	0.195482	0.119096
ENSG00000065978	1.18636	-0.173005	-0.277183	0.27118
ENSG00000164007	0.44475	-0.00401399	0.00206454	0.134304
ENSG00000117385	1.1233	0.0296246	0.056391	0.318171
ENSG00000164008	0.956075	0.41313	0.104147	0.467332
ENSG00000274386	0.505015			0.317429
ENSG00000177868	-0.0325514	0.192862	0.082886	0.0552525
ENSG00000164010	0.191088	0.0230304	0.0542766	0.32109
ENSG00000164011	1.43427	0.119392	0.0983505	0.192975
ENSG00000117394	-2.84961	0.473053	0.317414	0.500882
ENSG00000186973	-0.367363	0.25412	0.355323	-0.137051
ENSG00000117395	-0.486416	0.304215	0.31744	0.259763
ENSG00000243710	0.326703	0.00647855	0.0253064	-0.0758586
ENSG00000179178	-0.0673977	0.227519	0.078369	-0.0560486
ENSG00000253313	0.865138		2.97231e-06	0.168519
ENSG00000066056	0.200096	0.243068	0.406147	0.294703
ENSG00000117400	0.33058			-0.0536386
ENSG00000117399	-3.90546	0.0665747	0.031696	0.222894
ENSG00000066322	0.849277	0.419433	0.258977	0.228891
ENSG00000159479	-0.762878	0.549502	0.556443	0.205269
ENSG00000198198	-0.13208	0.00900455	0.050178	0.283858
ENSG00000142949	0.538148	0.576629	0.681721	0.345402
ENSG00000066135	0.0346232	0.100997	0.100509	0.367446
ENSG00000126091	1.13469	0.40833	0.23985	0.202297
ENSG00000117407	-4.1746	-0.000374921	0.0213922	0.0859152
ENSG00000117408	-0.858736	0.448756	0.448547	0.275671
ENSG00000132768	-1.55131	0.359791	0.378224	0.331324
ENSG00000117410	-1.75884	-0.236844	-0.385525	0.0812344
ENSG00000117411	1.03324	0.377134	0.407423	0.38732
ENSG00000159214	0.0996633	0.0322783	0.0766224	0.0728193
ENSG00000196517	-0.160243	0.418815	0.388832	0.279922
ENSG00000171872	0.300509	0.0108252	0.0187333	0.569218
ENSG00000283039	0.324852			0.036801
ENSG00000178028	-0.0927823	0.344772	0.085482	0.299598
ENSG00000117419	-0.0958058	0.376026	0.424614	0.153562
ENSG00000187147	-1.27582	0.409555	0.0623267	0.248751
ENSG00000126106	0.936577	0.052769	0.0614152	0.280913
ENSG00000198520	0.415452	0.00211579	0.00983192	-0.0480962
ENSG00000142945	-3.64377	0.155415	0.0810026	0.297067
ENSG00000142937	-0.0348731	0.279448	0.137348	0.0904267
ENSG00000142959	-0.655307	0.269671	0.0432425	-0.0236562
ENSG00000173846	0.685539	0.237536	0.080758	0.252381
ENSG00000188396	-0.301487	0.0314171	0.0243113	-0.0232411
ENSG00000222009	-1.04931	-0.273019	0.0755806	0.0878921
ENSG00000117425	1.05045	0.018879	0.0218748	0.107951
ENSG00000070785	0.0141933	0.423937	0.412785	0.251235
ENSG00000126107	-1.81877	0.0532429	0.076384	0.313009
ENSG00000126088	-0.57818	0.321283	0.352806	0.175241
ENSG00000162415	0.11026	0.0312144	0.0345099	0.230902
ENSG00000186603	-0.518623	0.0062402	0.0206824	0.298376
ENSG00000132781	-1.03709	0.0586685	0.0723374	0.163929
ENSG00000132773	-1.60272	0.29705	0.0497531	0.294441
ENSG00000070759	-0.517116	-0.0544516	-0.107593	0.0253091
ENSG00000280670	0.152786	0.0296826	0.0693044	0.0111611
ENSG00000132763	0.2413	0.33776	0.0936582	0.127515
ENSG00000117450	-0.62667	0.210378	0.179613	0.297673
ENSG00000117448	0.599976	-0.544639	-0.472107	0.0623353
ENSG00000132780	-1.73225	0.274408	0.221469	0.297014
ENSG00000159588	-1.19313	0.0162533	-0.00458113	0.0487318
ENSG00000159592	-0.853605	0.071405	0.0941586	0.435562
ENSG00000159596	-0.255123	0.066706	0.105106	0.255794
ENSG00000197429	0.5039	0.447518	0.526526	0.325516
ENSG00000086015	0.133923	0.578452	0.566715	0.308264
ENSG00000117461	-2.04021	0.400433	0.17502	0.0571957
ENSG00000117472	-2.26491	0.0296311	0.177539	0.0112483
ENSG00000250719	-0.195007			0.0967836
ENSG00000085998	1.73019	0.398341	0.501559	0.503971
ENSG00000171357	0.910371	0.289902	0.0295795	0.459176
ENSG00000085999	-1.74039	0.0107801	0.00729446	0.239035
ENSG00000132128	0.65478	0.537279	0.602878	0.391453
ENSG00000173660	1.84501	0.327076	0.259445	0.13345
ENSG00000117481	-0.676005	0.413154	0.461125	0.425672
ENSG00000117480	0.998973	0.368364	0.0157422	0.0719562
ENSG00000197587	-0.346851	0.412139	0.000739221	0.32659
ENSG00000282881	0.0416345			0.0819708
ENSG00000162456	0.367496	-0.000330858		-0.198103
ENSG00000079277	-1.99453	-0.527277	-0.607869	0.228823
ENSG00000142961	0.628375	0.0564207	0.0729583	0.217562
ENSG00000123472	3.72883	0.488081	0.593779	0.230315
ENSG00000186118	-0.195007			0.0234692
ENSG00000159658	-4.29045	0.117871	0.108305	0.51103
ENSG00000142973	-0.0826135	0.00688856		-0.0941377
ENSG00000187048	-0.620472			0.0173506
ENSG00000186377	0.737119	-0.00781042		0.13987
ENSG00000186160	-0.332139			0.00177836
ENSG00000162365	0.365709			0.133864
ENSG00000162366	0.910438	0.208053	0.188046	-0.0567806
ENSG00000162367	1.747	-0.386127	-0.316874	0.236488
ENSG00000123473	-3.75385	0.14177	0.0788393	0.283013
ENSG00000162368	0.500737	0.398248	0.405939	0.335581
ENSG00000186790	1.75444	0.00834873		0.0594515
ENSG00000186564	0.333576	0.0026372	0.0151273	0.0678336
ENSG00000269113	1.65777	0.00965181	-0.0020884	0.0466384
ENSG00000117834	1.26968	0.000693303	-0.0131732	0.395691
ENSG00000132122	-3.96043	0.379887	0.634292	0.646556
ENSG00000186094	1.27145	0.0123529	0.0372	0.142899
ENSG00000162373	1.20487	0.236811	0.514108	0.326336
ENSG00000162374	0.818318	-0.00932136	-0.020568	0.122682
ENSG00000142700	0.276397	0.127433	0.0084611	0.339873
ENSG00000185104	0.903516	-0.0393585	-0.0941871	0.383091
ENSG00000123080	0.177026	-0.119027	-0.0341636	0.29653
ENSG00000123091	1.85188	0.621233	0.675932	0.412616
ENSG00000085831	-1.89026	0.359513	0.0963679	0.214106
ENSG00000085832	-0.173207	0.564121	0.517595	0.336051
ENSG00000117859	-1.92037	0.105501	0.542953	0.420675
ENSG00000078618	-0.327602	0.0841488	0.086024	0.388867
ENSG00000169213	3.57565	-0.00194576	0.0280334	0.0452777
ENSG00000117862	0.584132	-0.267629	0.062166	0.361036
ENSG00000198841	1.32113	0.396272	0.40173	0.238903
ENSG00000134717	-4.81156	0.568174	0.526576	0.213277
ENSG00000157077	5.58753	0.47249	0.575724	0.496519
ENSG00000154222	-2.44712	0.0260389	0.0487528	0.20904
ENSG00000085840	-2.27024	0.0201189	-0.0102431	0.187527
ENSG00000134748	-3.66159	0.500522	0.567692	0.409398
ENSG00000134744	0.920505	0.203468	0.0698151	0.411768
ENSG00000116157	0.0416452	0.275979	0.0811773	0.171158
ENSG00000182183	0.577651	-0.352402	-0.0341197	0.119294
ENSG00000162377	0.0138897	0.40941	0.35733	0.469376
ENSG00000162378	0.290974	0.136486	0.12454	0.541738
ENSG00000203995	0.572864	0.00630582	0.0207734	-0.000889288
ENSG00000121310	0.440515	0.311161	0.107682	0.231847
ENSG00000116171	0.651409	0.251515	0.390598	0.342834
ENSG00000174348	1.3315	0.00120429	0.0414696	0.0394831
ENSG00000162383	0.184648	-0.00100811		-0.060237
ENSG00000157184	-0.111198	0.0646682	0.0695089	0.416369
ENSG00000162384	-1.72901	0.333856	0.424073	0.27038
ENSG00000162385	-0.148922	0.420871	0.445949	0.187044
ENSG00000157193	0.136128	0.314131	0.329267	0.363807
ENSG00000143006	0.0406961			-0.0853562
ENSG00000174332	2.39798	-0.00459806		0.0160976
ENSG00000058804	1.17046	0.324921	0.0879176	0.452052
ENSG00000058799	0.279965	0.0899832	0.0711314	0.22102
ENSG00000211452	0.0617952	0.00906188	0.00494147	0.0642454
ENSG00000081870	-0.242845	0.21017	0.199956	0.0949144
ENSG00000116212	-1.01181	0.445505	0.340211	0.301229
ENSG00000203985	0.276397	0.00348152	0.0170334	-0.0607364
ENSG00000116209	0.40669	0.106255	0.0724205	0.17802
ENSG00000116205	0.609364	0.0627058	0.0379897	0.324697
ENSG00000215883	-1.57064	0.0468519	0.00356246	0.272673
ENSG00000116221	-0.773925	0.345807	0.380081	0.343741
ENSG00000157216	0.516538	0.411572	0.331503	0.103292
ENSG00000162390	-1.02426	-0.00781743	-0.00519745	0.139454
ENSG00000162391	0.651807	-0.0013857		0.162531
ENSG00000184313	-0.873088	0.00602104	0.00178835	0.0040223
ENSG00000271723	0.276397			-0.030902
ENSG00000243725	0.378975	0.574559	0.476778	0.250073
ENSG00000162396	-0.605737	0.0329213	0.0992984	0.267905
ENSG00000006555	0.00711497	0.00966569	0.00959376	-0.0992278
ENSG00000162398	-0.976371		9.26059e-05	-0.0248391
ENSG00000116133	-0.582102	0.363511	0.230064	0.205124
ENSG00000143001	1.01016	0.00496755	0.0337289	0.0564747
ENSG00000162399	0.466382			0.0765808
ENSG00000169174	0.631599	0.0661631	0.0259071	-0.00562002
ENSG00000162402	-0.276164	0.0651241	0.0962152	0.567313
ENSG00000284686	-0.939815			0.107994
ENSG00000162407	1.36419	0.350965	0.239514	0.276
ENSG00000162409	-2.34355	0.493839	0.455292	0.391716
ENSG00000187889	0.0271604	0.0208786		-0.00928658
ENSG00000157131	0.132381	0.0158757	-0.00749172	0.0187206
ENSG00000021852	0.263348			0.0653915
ENSG00000173406	0.855023	0.341926	0.375322	0.268455
ENSG00000162600	-2.71576	0.0153344	0.0694579	0.181298
ENSG00000184292	-0.195007	0.0185968		0.12542
ENSG00000162601	0.133121	0.227461	0.0689163	0.476583
ENSG00000177606	1.77041	0.363759	0.428116	0.428613
ENSG00000172456	-1.54154	0.0282576	0.0166649	0.161735
ENSG00000134709	0.562738	0.0142529	0.0213029	0.106314
ENSG00000134716	1.15054	0.418728	0.398238	0.170027
ENSG00000162598	0.136517			-0.0425102
ENSG00000162599	-0.456306	0.551215	0.607507	0.181611
ENSG00000162604	1.08638	0.567578	0.581557	0.294291
ENSG00000132849	0.23204	0.483355	0.614838	0.118877
ENSG00000240563	1.02711	0.00537677	0.0120139	0.190025
ENSG00000132854	0.00754662	0.0164599	0.0202218	-0.052651
ENSG00000162607	-0.650683	0.423793	0.387511	0.384272
ENSG00000116641	0.138383	0.460697	0.452834	0.414804
ENSG00000132855	0.376495		0.00430538	-0.00103251
ENSG00000125703	-0.362147	0.045817	0.0705591	0.19726
ENSG00000187140	0.297074			0.103573
ENSG00000088035	-0.0445091	0.0354807	0.064253	0.283534
ENSG00000142856	-0.984714	0.333691	0.430289	0.135962
ENSG00000203965	2.84335	0.054617	0.145682	0.233462
ENSG00000079739	0.0337725	0.429805	0.338962	0.338216
ENSG00000185483	0.492475	0.451328	0.297027	0.205884
ENSG00000177414	-0.41991	0.00469537		0.0462435
ENSG00000158966	-0.287407	0.331391	0.361895	0.169547
ENSG00000162437	-1.60019	0.402514	0.354426	0.143534
ENSG00000162434	-0.366111	-0.0277098	0.0318774	0.328056
ENSG00000162433	-2.04932	0.462423	0.525511	0.418591
ENSG00000116675	0.140659	0.543645	0.433812	0.307088
ENSG00000213625	1.09819	-0.289801	-0.427628	0.357812
ENSG00000116678	-0.410168	0.0125548	0.031688	0.372844
ENSG00000184588	1.46366	-0.363008	-0.48578	0.537879
ENSG00000118473	1.13956	0.464378	0.277921	0.233778
ENSG00000152760	-0.51025	0.351672	0.47455	-0.0766006
ENSG00000172410	0.276397			0.0335725
ENSG00000152763	-0.0269076	0.462291	0.545562	0.0564902
ENSG00000198160	1.14516	0.0580628	-0.18024	0.472926
ENSG00000116704	3.77331	0.466092	0.488916	0.618963
ENSG00000203963	-0.108875	0.0158386	0.0138859	-0.190311
ENSG00000162594	-0.519906	-0.00101014	0.00564989	-0.0371337
ENSG00000081985	-0.55381	-0.00245648		0.133443
ENSG00000142864	-0.646367	0.405702	0.432297	0.472908
ENSG00000116717	0.00188308	0.324503	0.407515	0.451055
ENSG00000172380	-1.41116	0.456342	0.62807	0.524781
ENSG00000162595	1.33824	0.118611	0.265955	0.318688
ENSG00000116729	0.649947	0.463431	0.636114	0.33563
ENSG00000116745	-0.0258421	0.357457	0.384179	0.279469
ENSG00000024526	-4.13686	0.0391503	0.0125937	0.227941
ENSG00000033122	0.971738	0.0134315	-0.0043658	0.128448
ENSG00000066557	-1.51841	0.47853	0.315653	0.414402
ENSG00000116754	-0.367326	0.587363	0.55004	0.389353
ENSG00000118454	1.29362	0.463907	0.467214	0.574947
ENSG00000116761	-0.0355386	0.466618	0.148047	0.396459
ENSG00000050628	0.676261	0.0182039		-0.0258656
ENSG00000132485	0.493027	0.341888	0.496803	0.393499
ENSG00000172260	8.39549	0.334848	0.0180011	0.0488813
ENSG00000162620	0.855328	0.0359321	0.00050981	0.0475891
ENSG00000254685	0.417791	0.065247	0.0676133	0.267489
ENSG00000259030	1.12516	0.0131357	-0.000900164	0.226494
ENSG00000116783	0.790806	-0.000267649	0.0145853	0.140225
ENSG00000162621	-0.308297	0.000773682	-0.00187933	0.365326
ENSG00000178965	-0.386574	0.249112	0.257019	0.07895
ENSG00000116791	-0.670735	0.0506348	0.148636	0.290232
ENSG00000162623	3.04525	0.293719	0.199712	0.233067
ENSG00000162624	-0.266264	0.00613775	0.0143443	-0.216833
ENSG00000137968	1.06671	0.348642	0.340295	0.0993932
ENSG00000117054	-1.1205	0.331767	0.485232	0.305947
ENSG00000137955	1.6388	0.470414	0.389424	0.363647
ENSG00000057468	1.55853	0.00952048	-0.00806405	0.253841
ENSG00000184005	1.03859	0.192921	-0.0696576	-0.0161405
ENSG00000117069	1.99368	0.357897	0.0887774	0.10744
ENSG00000142892	-0.419133	0.101666	0.104705	0.386228
ENSG00000154027	1.00855	0.283769	0.107629	0.10839
ENSG00000036549	-1.20891	0.461501	0.45595	0.359523
ENSG00000077254	0.0406035	0.116538	0.154096	0.404965
ENSG00000180488	-1.76616	0.54305	0.516659	0.442196
ENSG00000162614	1.17003	0.199915	0.282963	0.284642
ENSG00000162613	-1.6411	0.281861	0.397252	0.401241
ENSG00000162616	-0.065121	0.458867	0.350319	0.15172
ENSG00000137960	0.539694	0.0164262	0.0471021	0.0259209
ENSG00000122420	-1.47003	-0.0104661		-0.169943
ENSG00000137959	2.11968	-0.0207142	-0.0468531	-0.0729981
ENSG00000137965	0.585463	-0.0614074	0.013834	-0.0183452
ENSG00000162618	0.446178	0.0210481	-0.0148474	0.336337
ENSG00000117114	2.16158	0.0135249	-0.0003513	0.381797
ENSG00000137941	-1.15783	0.476263	0.318953	0.30558
ENSG00000142875	-3.12196	0.60139	0.564899	0.34317
ENSG00000203943	-0.936731	0.0317265	0.0714224	0.173435
ENSG00000137976	0.367161	0.00950292	0.0361198	0.0225446
ENSG00000117133	-0.60263	0.340597	0.472388	0.256391
ENSG00000174021	-0.358687	0.0207308	0.243775	0.208951
ENSG00000122432	-0.170367	0.0326817	0.086253	0.0981435
ENSG00000117151	0.257779	-0.313422	-0.18406	0.150672
ENSG00000117155	-1.44017	0.361274	0.460604	0.293548
ENSG00000153898	0.158405	-0.021416	-0.0349478	-0.0157209
ENSG00000162643	1.50373	0.207811	0.0516559	-0.0181997
ENSG00000055732	1.13114	0.00742895	-0.00861535	-0.00400096
ENSG00000097096	0.996829	0.296532	0.486145	0.136035
ENSG00000162642	-0.29925	0.60865	0.555453	0.275162
ENSG00000142867	1.3304	0.0670577	0.0871123	0.343597
ENSG00000153904	-0.77007	0.438609	0.579664	0.444821
ENSG00000142871	-2.28696	0.269431	0.32434	0.184222
ENSG00000117174	0.447723	0.44494	0.535279	0.393479
ENSG00000171502	1.22021			0.0462382
ENSG00000122417	-0.590069	0.277739	0.250463	0.152943
ENSG00000137975	-0.0912454	0.0134826	-0.00283898	-0.0962728
ENSG00000016490	0.385065	0.00490525	-0.00268603	-0.0966098
ENSG00000016602	0.276397	0.00830326	0.0138369	-0.0245324
ENSG00000097033	2.13609	0.422824	0.148071	0.535176
ENSG00000183291	0.867045	0.320761	0.440802	0.181463
ENSG00000153936	2.2644	0.445565	0.52226	0.576558
ENSG00000267561	0.549935			-0.0332225
ENSG00000143013	-0.503264	0.433476	0.461105	0.39658
ENSG00000065243	-3.91	0.589845	0.496701	0.459409
ENSG00000137947	-0.0691075	0.163415	-0.0587	0.197361
ENSG00000137944	1.12733	0.0781464	0.0594048	0.448988
ENSG00000213516	-0.182626	0.331413	0.150756	0.311032
ENSG00000117226	-0.479311	0.31159	0.258718	0.0270764
ENSG00000117228	-2.22828	0.249465	0.245682	0.122482
ENSG00000162645	-1.3465	-0.134684	-0.13387	0.188461
ENSG00000213512	0.549935	0.0305313	0.0504053	0.0169538
ENSG00000162654	0.660747	0.101849	0.258014	0.0462201
ENSG00000154451	0.100104	-0.290386	-0.17468	0.018798
ENSG00000183347	0.219797	0.00182666	0.00478636	0.109849
ENSG00000197147	-0.274416	0.458718	0.208066	0.22753
ENSG00000171488	2.93263	-0.00320478	-0.04552	0.256159
ENSG00000171492	-0.237342	0.529815	0.454528	0.17109
ENSG00000162664	-0.276706	0.345147	0.443164	0.470592
ENSG00000143032	0.367161			-0.0865096
ENSG00000122482	1.9961	0.549091	0.485179	0.458229
ENSG00000162669	0.334828	0.0151065	0.0107577	0.182829
ENSG00000097046	-1.74443	0.268054	0.269448	0.230693
ENSG00000069702	-0.615287	0.289515	0.0521755	-0.034273
ENSG00000137948	0.924597	-0.00847978	-0.00916613	0.00377032
ENSG00000172031	0.313595	0.00240167	9.13838e-05	0.201379
ENSG00000230667	0.888686	0.0143753	0.0185608	0.302831
ENSG00000189195	0.704648	0.013168	0.0072952	0.198825
ENSG00000174842	0.923953	0.202077	0.149676	0.269834
ENSG00000122484	1.4048	0.362855	0.422829	0.337612
ENSG00000162676	-0.17391	-0.00346358		-0.02019
ENSG00000067208	0.984998	0.507654	0.377654	0.323405
ENSG00000122406	-0.240372	0.263687	0.203622	0.102004
ENSG00000154511	2.2336	0.443282	0.329352	0.341043
ENSG00000143033	-1.05757	0.0439124	0.0277649	0.330368
ENSG00000117500	0.352713	0.121485	0.124056	0.457927
ENSG00000122483	-1.19766	0.0412704	0.0472449	0.30703
ENSG00000117505	-1.28313	0.430018	0.145479	0.310579
ENSG00000137942	-2.93559	0.246222	0.310777	0.247673
ENSG00000137936	0.361641	0.0826642	0.140858	0.162279
ENSG00000067334	-1.29685	0.417828	0.454356	0.344604
ENSG00000023909	2.93727	0.407748	0.473292	0.241613
ENSG00000198691	2.84117	-0.00410402	-0.00160275	0.200108
ENSG00000137962	0.709058	0.270912	0.282086	0.506744
ENSG00000117528	-0.683619	0.522664	0.494362	0.558338
ENSG00000117525	3.43999	0.265663	0.33907	0.41432
ENSG00000143036	0.300306	0.304848	0.517603	0.146285
ENSG00000117519	-0.262869	0.489275	0.629707	0.344709
ENSG00000172339	0.947291	0.512384	0.3507	0.138844
ENSG00000152078	-0.791016	0.417449	0.567521	0.122835
ENSG00000271092	-0.663986	0.0122398	0.0027494	0.306708
ENSG00000122481	0.265657	0.0723355	0.0821913	0.187434
ENSG00000117569	-0.944732	0.533465	0.312401	0.189158
ENSG00000188641	0.099552	-0.299876	0.0298038	0.170625
ENSG00000162627	-3.69934	0.0748373	0.30404	0.221548
ENSG00000117598	-0.222066	-0.00174701	0.0162266	0.270076
ENSG00000117600	2.13979	0.431383	0.522306	0.3109
ENSG00000099260	4.36001	0.276396	0.367998	0.0957414
ENSG00000156869	0.191133	-0.423139	-0.380694	0.0221338
ENSG00000162688	0.720103	0.0790157	0.249238	0.320707
ENSG00000117620	-1.82795	0.420927	0.123118	0.594259
ENSG00000283761	0.571167			0.21772
ENSG00000156875	1.65327	0.508762	0.389165	0.341383
ENSG00000156876	-4.22727	0.037282	0.0187862	0.321716
ENSG00000122435	2.38122	0.344306	0.397548	0.361547
ENSG00000122477	-0.0725314	-0.0125507	-0.0396155	0.0750829
ENSG00000137992	-4.1041	0.392749	0.353734	0.346768
ENSG00000137996	-0.688628	0.288132	0.191126	0.400758
ENSG00000079335	1.64405	0.0385012	0.0320919	0.239737
ENSG00000181656	0.0406961		0.00908824	-0.0835646
ENSG00000162692	1.08264	0.268498	0.241544	0.0808847
ENSG00000162694	0.529345	0.324723	0.365401	0.329746
ENSG00000162695	1.65932	0.393896	0.42204	0.38879
ENSG00000117543	-0.829876	0.387215	0.427044	0.161944
ENSG00000170989	1.32132	0.387667	0.452374	0.0717989
ENSG00000118733	-0.154829	-0.00498743		0.0405337
ENSG00000060718	0.410327	0.0117959	0.0184616	-0.0423805
ENSG00000185946	1.94766	0.0476586	0.0375	0.422647
ENSG00000240038	-0.547278	0.0172807	0.0244881	0.133999
ENSG00000243480	0.549935	0.0333637	0.0261547	0.0612992
ENSG00000198890	0.0834668	0.0509617	0.0408234	0.405719
ENSG00000162631	3.78778	0.02413	0.0150994	0.0787208
ENSG00000134215	1.9078	0.122667	0.291481	0.574601
ENSG00000085491	0.423108	-0.527345	-0.564978	0.261613
ENSG00000162636	1.57816	-0.42794	-0.456803	0.28295
ENSG00000162639	0.155695	-0.255933	-0.33609	0.0160672
ENSG00000134186	-0.0990983	0.297558	0.149596	0.419755
ENSG00000143107	-0.650376	0.0136582	0.00352158	-0.0101269
ENSG00000116266	-0.000937519	0.271794	0.258576	0.394525
ENSG00000162641	-1.13247	0.023902	0.0413917	0.0391719
ENSG00000121957	-3.45819	0.523839	0.507097	0.327135
ENSG00000121940	1.94248	0.538304	0.568986	0.413311
ENSG00000085433	0.484443	0.502546	0.546724	0.352582
ENSG00000197780	2.93903	0.606902	0.689482	0.229072
ENSG00000215717	2.02885	0.633261	0.725216	0.382622
ENSG00000179902	1.43843	0.360375	0.428853	-0.128371
ENSG00000116299	-4.45134	0.493254	0.478493	0.0817841
ENSG00000031698	-0.996305	0.654782	0.66883	0.387921
ENSG00000143126	0.567618	0.385378	0.577403	0.486383
ENSG00000134222	-3.25315	0.527895	0.492392	0.247291
ENSG00000221986	0.669276	0.0147964		0.159015
ENSG00000134243	-1.28629	0.267202	0.0914365	0.366156
ENSG00000143106	-0.313231	0.402767	0.410954	0.193355
ENSG00000143028	-1.5827	-0.042461	0.0415429	0.348035
ENSG00000162650	0.261748	0.257545	0.0928502	0.282569
ENSG00000174151	-4.06402	0.0556135	0.057602	0.430614
ENSG00000181754	0.589374	0.0839497	0.0214762	0.325505
ENSG00000156097	-0.283247		0.00635016	0.16486
ENSG00000065135	1.59197	0.0903022	0.0943305	0.438933
ENSG00000134183	0.526755	0.00694767	0.00328231	0.454244
ENSG00000116337	2.88151	0.281292	0.101605	0.328785
ENSG00000168765	0.144634	0.0842088	0.415165	0.227974
ENSG00000213366	1.44256	0.384695	0.556037	0.177279
ENSG00000134184	0.135779	0.263439	0.402173	-0.0479931
ENSG00000134201	0.521335	-0.019131	0.0688549	0.000872208
ENSG00000134202	-0.195007	0.382774	0.518563	0.0393082
ENSG00000198758	-0.145316			-0.115284
ENSG00000184371	-2.13469	0.447003	0.342494	0.218957
ENSG00000168710	-1.66393	0.528749	0.645948	0.200944
ENSG00000143093	-0.657935	0.0931943	0.105735	0.414557
ENSG00000156150	-0.195007	0.309896	0.0854549	0.0919991
ENSG00000186150	0.30382	-0.00309158	0.000810021	0.13841
ENSG00000197106	2.51874	0.266477	0.11539	0.142891
ENSG00000116396	4.81003	0.0375057	0.0994643	0.15927
ENSG00000162775	0.00921006	0.452204	0.103043	0.339105
ENSG00000168679	1.29003	0.409702	0.559095	0.0832653
ENSG00000134248	1.19972	0.474271	0.584729	0.116351
ENSG00000143105	-0.0478624			0.0267292
ENSG00000177301	0.592725	0.00861726	0.0191593	0.417919
ENSG00000177272	-0.195007	0.0100772	0.0050313	0.178662
ENSG00000143119	0.0717098	-0.58224	-0.630709	0.0303461
ENSG00000121931	1.47383	0.435119	0.351627	0.247202
ENSG00000156171	-0.44549	-0.546308	-0.5756	0.153836
ENSG00000134255	0.568011	0.0604018	0.0699615	0.41982
ENSG00000162777	-0.313486	-0.528137	-0.464308	0.00991608
ENSG00000064886	1.19212	0.23973	0.23377	0.0676952
ENSG00000134216	-0.210637	-0.0112175		0.116676
ENSG00000173947	-0.513179	0.377795	0.611286	-0.0401671
ENSG00000085465	0.0992216	0.0279983	0.00620883	0.222134
ENSG00000116455	0.418414	0.293098	0.370076	0.327655
ENSG00000116459	1.23869	0.317597	0.348049	0.223571
ENSG00000143110	0.661801	-0.484271	-0.548381	0.00170211
ENSG00000121933	0.347838	-0.461155	-0.523126	0.0201138
ENSG00000282608	2.02034	-0.386791	-0.463803	0.0362863
ENSG00000116473	-0.609558	-0.202461	-0.31528	0.429836
ENSG00000197852	3.61878	0.0126282	-0.00213652	0.544516
ENSG00000064703	-0.236971	0.170839	0.034507	0.457488
ENSG00000171385	1.02653	0.522343	0.33847	0.426387
ENSG00000143079	1.14927	0.106622	-0.290647	0.610817
ENSG00000134245	0.834829	0.011158	0.05286	0.189996
ENSG00000007341	0.733075	0.0769059	0.113905	0.496188
ENSG00000116489	0.0773684	-0.419159	-0.511487	0.289692
ENSG00000155363	-1.44315	0.0517952	0.0953112	0.236141
ENSG00000155366	0.878678	0.50126	0.5135	0.250104
ENSG00000155367	1.85458	0.479494	0.0715047	0.46181
ENSG00000184599	3.05832	0.0318587	0.0317278	0.371459
ENSG00000155380	0.202486	0.491201	0.599835	0.452918
ENSG00000198799	2.69657	0.554948	0.504448	0.386122
ENSG00000081026	-1.00217	0.385973	0.0573341	0.306886
ENSG00000116793	-2.07505	0.0649282	0.0620938	0.264099
ENSG00000081019	0.576123	0.409302	0.327991	0.411277
ENSG00000134242	2.93594	-0.420319	-0.460044	0.146063
ENSG00000188761	0.332557	0.00256378	0.0113476	0.23379
ENSG00000134262	0.44601	0.0605774	0.0888208	0.262685
ENSG00000118655	-1.49924	0.341608	0.0630025	0.425782
ENSG00000163349	-0.259823	0.580544	0.139411	0.342925
ENSG00000116774	2.37463	-0.025598	-0.027725	0.0965135
ENSG00000134207	-0.276233	-0.0012542	-0.026906	0.200395
ENSG00000197323	2.26452	0.0757208	0.0600098	0.43154
ENSG00000116752	-1.07615	0.424481	0.297828	0.27569
ENSG00000175984	0.533061	0.0208771	-0.00606531	0.217723
ENSG00000116748	0.662125			-0.0633172
ENSG00000213281	-2.85079	0.476195	0.19003	0.576259
ENSG00000009307	-1.03317	0.44803	0.468345	0.395156
ENSG00000052723	0.700749	0.556075	0.55125	0.419171
ENSG00000198765	0.143311	0.00698591	-0.0139404	0.00511423
ENSG00000134198	1.24314	0.208394	0.176267	-0.0923726
ENSG00000134259	-4.33508	0.0262683	0.0538124	-0.099902
ENSG00000173218	-2.93689	0.290479	0.188993	0.0238506
ENSG00000118729	0.94692	0.0359414	0.0159577	-0.118294
ENSG00000177551	-0.538344	0.309197	0.0483046	-0.069217
ENSG00000163393	-0.281336	0.413638	0.461171	0.131048
ENSG00000173212	0.0533522	0.00675671	0.00604749	0.0421128
ENSG00000163399	-0.418131	0.431146	0.282036	0.437687
ENSG00000116815	-1.1074	-0.493682	-0.510288	0.215195
ENSG00000143061	0.984172	0.387817	0.506879	0.307246
ENSG00000116824	0.0791266	-0.00790721	-0.0162324	-0.144397
ENSG00000134247	1.7296	0.395964	0.508099	0.54195
ENSG00000134256	-0.956286	0.0137294	-0.00965851	0.425667
ENSG00000116830	-1.02612	0.273668	0.399631	0.37767
ENSG00000134253	-0.0811288	0.0481851	0.0138732	0.172901
ENSG00000134258	-1.36029			-0.060137
ENSG00000198162	0.146183	0.524903	0.467722	0.575183
ENSG00000183508	-0.185725	0.0234545	0.0319435	0.0648035
ENSG00000196505	-0.115907	0.0574258	0.0912987	0.311751
ENSG00000065183	1.13004	0.438887	0.57128	0.437065
ENSG00000155761	-0.189977	0.0318737	0.0306025	-0.0431007
ENSG00000092607	0.898636	-0.0087198	0.0280693	0.192295
ENSG00000116874	0.0320255	0.288824	0.505338	0.259013
ENSG00000116882	0.49078			-0.0158016
ENSG00000203859	1.01182			-0.0116617
ENSG00000143067	1.94067	-0.37247	-0.0269137	0.265313
ENSG00000092621	-1.85777	0.519237	0.519999	0.00692263
ENSG00000134240	0.276397			-0.161216
ENSG00000134193	0.10836	-0.00304055		-0.0555704
ENSG00000134249	0.834119	0.00264694		-0.102804
ENSG00000134250	1.59685	0.28631	0.436072	0.284939
ENSG00000265808	2.0729	0.142386	0.156285	0.294567
ENSG00000286106	0.276397			0.134668
ENSG00000273136	1.093	0.12396	0.09363	0.285326
ENSG00000198019	0.0416452	-0.294332	-0.239704
ENSG00000188610	-2.29533	-0.00319596	-0.00969779	0.332795
ENSG00000171943	-0.529662	0.219888	0.0294275	0.512049
ENSG00000273213	-0.000205559			0.118578
ENSG00000263513	-1.03955	0.00587704	-0.00356244	0.18197
ENSG00000266338	0.102293	0.533684	0.0954151	0.437739
ENSG00000196369	0.629746	-0.08716	0.0506669	0.493534
ENSG00000215784	-0.305923	-0.00399398	0.0159344	0.23447
ENSG00000162825	1.9778	0.0273142	0.0753049	0.2184
ENSG00000117262	-0.964693	0.140361	0.152385	0.250195
ENSG00000174827	0.67335	0.00678006	-0.00244359	0.143566
ENSG00000117281	0.962234	-0.00255473	-0.0103921	0.174543
ENSG00000265491	-0.982921	0.0702667	0.102162	0.221637
ENSG00000186141	-1.7318	0.0776801	0.0368326	0.314612
ENSG00000186364	0.298924	0.320902	0.481476	0.301571
ENSG00000131788	2.71173	0.489898	0.161027	0.381107
ENSG00000198483	-0.06152	0.357344	0.399569	0.144286
ENSG00000143127	2.47799	0.00171922	0.00257998	0.151003
ENSG00000131779	1.57719	0.229643	0.0720388	0.360896
ENSG00000265241	-0.392509	0.557361	0.53614	0.465635
ENSG00000271601	0.239735	0.135806	0.636406	0.405741
ENSG00000272031	5.14331	0.0509426	0.142035	0.206432
ENSG00000121851	-1.54891	0.0523872	0.0895496	0.244208
ENSG00000265972	-0.876209	-0.0709459	-0.0415549	0.182364
ENSG00000168509	-0.30986			0.1218
ENSG00000271425	-0.099333	0.101872	0.0457336	0.240393
ENSG00000264343	0.839078	0.531081	0.11178	0.0377901
ENSG00000270339	0.276397	0.00359098	-0.00456834	0.047391
ENSG00000268043	1.23907	0.126397	0.0722268	0.326715
ENSG00000131791	-5.21614	0.553257	0.422946	0.398466
ENSG00000131781	0.197761	0.0113008	0.00631836	0.232055
ENSG00000131778	-0.921104	0.495785	0.103543	0.441148
ENSG00000116128	1.94495	0.525605	0.588942	0.34815
ENSG00000162836	-0.856778	0.115757	0.319552	0.323052
ENSG00000265107	-0.11293	0.00585087	0.00549978	0.0501993
ENSG00000121634	0.790806			-0.0658903
ENSG00000188092	1.50678	0.14714	0.0672459	0.195959
ENSG00000263956	0.616041	0.134878	0.0814701	0.433119
ENSG00000236334	0.276397	0.00174543	-0.00640331	0.0408351
ENSG00000270629	1.33303	0.139584	0.10845	0.237634
ENSG00000177144	1.28217			0.0827842
ENSG00000178104	1.61333	0.53615	0.606062	0.111574
ENSG00000269713	-0.280752	0.506924	0.0785731	0.324693
ENSG00000286219	0.414292			0.424949
ENSG00000271383	0.478531	0.0800885	0.146376	0.107802
ENSG00000263464	0.0406961
ENSG00000150337	-0.0250907	-0.468022	-0.544932	0.0502216
ENSG00000203814	0.33471	-0.00116705	0.0199925	-0.0309229
ENSG00000183598	0.349164	-0.00999056		-0.0780653
ENSG00000270882	-0.150676	0.0108811	-0.0109642	-0.0844887
ENSG00000203811	0.0406961	0.0107823		0.0961843
ENSG00000203812	1.02359
ENSG00000272196	1.58022
ENSG00000203852	0.554561			-0.102803
ENSG00000270276	-0.510299	-0.00372196		-0.0324363
ENSG00000184678	1.16385	0.37955	0.326539	0.125875
ENSG00000184260	-0.488138	-0.16913	0.00546522	-0.0818796
ENSG00000184270	0.527935	0.00266523	0.00491932	-0.0289187
ENSG00000178096	-0.493725	0.422966	0.273451	0.0479173
ENSG00000159164	2.19818	0.570346	0.608716	0.543793
ENSG00000143368	0.197073	0.361642	0.511662	0.359434
ENSG00000014914	-0.781079	0.314616	0.101678	0.370703
ENSG00000264522	0.508638	0.467134	0.410429	0.394065
ENSG00000136631	0.312193	0.0740948	0.101137	0.453305
ENSG00000023902	-0.30668	-0.320012	-0.205055	0.163244
ENSG00000143401	-3.95063	0.550568	0.536457	0.496697
ENSG00000118298	-0.938618	0.0322667	0.0226854	0.154313
ENSG00000117362	-1.04881	0.483242	0.156974	0.358915
ENSG00000118292	5.42624	-0.446691	-0.305877	0.0624054
ENSG00000159208	-1.64326	0.0658793	0.035361	0.227206
ENSG00000266472	0.369438	0.288074	0.296487	0.125916
ENSG00000117360	0.06842	0.502335	0.445975	0.228922
ENSG00000163125	0.0360049	0.0856864	0.081592	0.353439
ENSG00000143374	0.85563	0.380324	0.303811	0.295506
ENSG00000143369	0.451849	0.0629927	-0.445119	0.276442
ENSG00000143382	1.3427	-0.259346	-0.0211018	0.261184
ENSG00000143384	-2.59188	-0.421503	-0.547004	0.429428
ENSG00000143420	-0.195998	0.132412	0.127399	0.271371
ENSG00000143457	-0.145346	0.0923802	0.121901	0.184802
ENSG00000143452	0.801925	-0.00695726	0.0182882	0.0311818
ENSG00000163131	1.11525	-0.534869	-0.583791	0.00166201
ENSG00000143387	1.08053	0.295762	0.35606	0.0361734
ENSG00000143437	-1.86899	0.103017	0.0641777	0.334303
ENSG00000283324	0.423108			0.0990883
ENSG00000143379	0.744441	0.0738997	0.126127	0.413523
ENSG00000143418	-0.712458	0.607324	0.563662	0.306241
ENSG00000143412	-1.18595	0.010353	0.00352704	0.236189
ENSG00000143409	-1.24211	0.315253	0.25339	0.287154
ENSG00000143363	-1.79497	0.121874	0.0625571	0.188539
ENSG00000163141	-0.24743	0.0229191	0.00257134	0.0679775
ENSG00000143443	-0.880473	0.0386793	0.0645199	0.226573
ENSG00000197622	1.19557	0.120271	0.112426	0.566597
ENSG00000213190	2.49878	0.476053	0.478772	0.191551
ENSG00000143458	-0.929256	0.0359717	0.0397763	0.163456
ENSG00000143434	2.15825	0.0318335	-0.000943948	0.182219
ENSG00000163156	-0.479866	0.431093	0.108202	0.11669
ENSG00000163155	0.341902	0.175086	0.144961	0.307976
ENSG00000163157	0.506516			0.263036
ENSG00000163159	-1.03103	0.556834	0.546555	0.279977
ENSG00000143398	0.620665	0.485179	0.595149	0.451744
ENSG00000159352	-1.70055	0.25321	0.116502	0.30065
ENSG00000143373	-0.916797	0.0452257	0.0428463	0.398614
ENSG00000143393	-0.133362	0.584315	0.547171	0.452874
ENSG00000143390	-0.543924	0.131066	0.0774906	0.255267
ENSG00000143416	-2.15096	0.414963	0.343429	-0.143439
ENSG00000159377	-0.950079	0.476278	0.462778	0.141452
ENSG00000143442	-0.88894	0.0878307	0.139797	0.346639
ENSG00000143375	-0.653552	0.0446129	0.0370785	0.542628
ENSG00000143367	-2.62817	0.372411	0.0806585	0.240065
ENSG00000143376	4.18735	-0.0331709	0.0371173	0.576842
ENSG00000159409	0.984228			0.112819
ENSG00000178796	0.944562	0.506085	0.458847	0.0380571
ENSG00000143436	-0.485906	0.416432	0.499248	0.23919
ENSG00000143450	0.54964	0.0238332	0.0572867	0.140025
ENSG00000182134	-1.62542	0.0697532	0.0907466	0.302714
ENSG00000213171	-0.449125	0.00133994	0.0318229	-0.113136
ENSG00000143365	-2.55129	0.0130239		-0.0941695
ENSG00000225556	-1.36005	0.025152	0.0126035	0.0418215
ENSG00000196407	0.577651	0.00357886		0.133746
ENSG00000159445	0.403705	0.332454	0.430014	0.204068
ENSG00000197747	-2.58612	0.300346	0.425618	0.183643
ENSG00000163191	0.0803716	-0.571358	-0.613978	0.103835
ENSG00000182898	0.36266	-0.00956261		-0.0223521
ENSG00000159450	-0.692034	-0.257311	-0.113945	-0.0230258
ENSG00000215853	0.557396			-0.0651072
ENSG00000197915	-2.03119		0.00107858	-0.00781839
ENSG00000143631	-1.42774		0.0112968	0.082931
ENSG00000143520	1.45044	0.00234346	-0.00491797	0.0362086
ENSG00000143536	0.993578			0.0271125
ENSG00000186207	-0.195007	0.0383995	0.0197224	-0.0206584
ENSG00000185966	0.276397			0.0967836
ENSG00000163202	0.668188			0.18891
ENSG00000185962	1.10794			0.0726817
ENSG00000187180	0.0416452			0.0286881
ENSG00000159455	0.790806			0.0204126
ENSG00000187173	0.865138			0.046869
ENSG00000203786	0.349374			0.162312
ENSG00000240386	0.843381			0.0214593
ENSG00000186226	-0.152058	0.0151628		0.143972
ENSG00000197084	-0.277075			0.14514
ENSG00000196734	0.133746			-0.0735935
ENSG00000235942	0.483902			0.109419
ENSG00000285946	0.549935			0.125419
ENSG00000163207	0.414592	-0.00664228	-0.00627138	0.135491
ENSG00000283227	0.276397			0.0581597
ENSG00000184148	-0.406823			-0.0391333
ENSG00000163209	-0.145316			0.0471683
ENSG00000169469	0.0857955			0.120213
ENSG00000163216	0.0423567			-0.0727956
ENSG00000241794	0.47301			0.0131725
ENSG00000196805	-0.195007			0.0176111
ENSG00000203785	0.220041			-0.0112007
ENSG00000244094	1.02961			-0.0196916
ENSG00000203783	1.74507		0.00529135	0.0452356
ENSG00000203782	-0.253289	-0.0374926	-0.0130183	-0.0162068
ENSG00000159527	-0.233693	0.00517631		0.0619966
ENSG00000163218	-1.2791	0.00280011	-0.00618174	0.00530017
ENSG00000163220	-2.36904	-0.320814	-0.294103	0.0822215
ENSG00000163221	-0.120953	-0.0136604	-0.0220277	0.103355
ENSG00000143546	0.0824781	-0.281372	-0.258503	0.0706623
ENSG00000184330	1.20487			0.0486349
ENSG00000143556	0.683592	0.0220916	0.0458581	0.153362
ENSG00000197956	1.35394	0.333891	0.362345	0.167551
ENSG00000196420	-0.850721	-0.00527947		0.160746
ENSG00000196154	-1.23867	-0.381623	-0.396745	0.00857932
ENSG00000188015	0.633492	0.253492	0.226142	0.132304
ENSG00000196754	0.275573	0.150857	0.107263	0.0318427
ENSG00000188643	-0.444327	0.435481	0.517482	0.449631
ENSG00000189334	-0.358962	0.0182722	-0.00152009	-0.0140327
ENSG00000189171	2.048	0.600719	0.641992	0.0486959
ENSG00000160678	0.43556	0.321015	0.201991	-0.0349164
ENSG00000160679	-0.8108	0.597622	0.656453	0.405146
ENSG00000143553	-1.48772	0.12668	0.130235	0.146375
ENSG00000143621	-2.06602	0.504435	0.552649	0.278492
ENSG00000169418	0.769404	0.00131508	-0.000624463	0.291294
ENSG00000143624	-0.213349	0.298913	0.309614	0.445794
ENSG00000143614	0.710287	0.612881	0.464786	0.428065
ENSG00000198837	0.323077	-0.428269	0.0384641	0.428035
ENSG00000160741	-1.15567	0.0768462	0.0310522	0.250391
ENSG00000143570	0.128728	0.0925015	0.119311	0.275263
ENSG00000143578	-0.405629	0.0427163	0.0416386	0.0433448
ENSG00000143543	0.144187	0.21068	0.103776	0.0740744
ENSG00000143545	0.240664	-0.379498	-0.269461	0.352011
ENSG00000177954	1.8171	0.0904651	-0.246479	0.0745756
ENSG00000143552	0.232428	0.00846609		-0.0180514
ENSG00000143549	-0.521343	-0.422275	-0.521716	0.294411
ENSG00000163263	1.00953	0.00783325	-0.00842158	-0.145651
ENSG00000143612	-1.85439	0.501182	0.326031	0.256186
ENSG00000143569	-0.789681	0.466497	0.626354	0.374997
ENSG00000143575	0.123267	0.539729	0.376949	0.110268
ENSG00000143595	0.33744	-0.00128835	0.00646219	0.00862544
ENSG00000143515	0.95148	0.471927	0.0912251	0.264734
ENSG00000160712	-0.530089	-0.123503	-0.440591	0.30569
ENSG00000169291	0.732461	0.00143276	-0.00399721	0.221977
ENSG00000163239	-0.387449			0.0694302
ENSG00000160714	-1.06659	0.245628	0.0845667	0.295286
ENSG00000160716	0.757421	0.00991567	0.0221912	0.20407
ENSG00000160710	-0.543025	0.482237	0.387674	0.273059
ENSG00000143603	1.38531	0.35859	0.40805	0.16716
ENSG00000163344	-0.0975359	0.43446	0.421438	0.0761352
ENSG00000163346	0.326512	0.157775	0.468461	0.0594495
ENSG00000163348	-1.25332	0.513825	0.0792119	0.203821
ENSG00000160691	2.56736	0.355677	0.38483	0.274928
ENSG00000173207	-2.68487	0.147685	0.103719	0.105193
ENSG00000160688	0.260133	0.331901	0.323707	0.120344
ENSG00000163352	0.0891312	0.00970039	0.0159403	0.00942565
ENSG00000160685	-1.47837	-0.208562	0.0182855	0.182883
ENSG00000163354	0.87475	0.000950565	-0.011739	0.0489894
ENSG00000163357	0.225684			0.157316
ENSG00000143537	-0.29432	0.309987	0.331753	0.184136
ENSG00000243364	1.27269	0.0371227	-0.013204	-0.0150812
ENSG00000143590	1.36719	0.0315474	0.0393602	0.137172
ENSG00000169242	-0.899306	0.426533	0.276263	0.309801
ENSG00000169241	1.3846	-0.0310288	0.0555193	0.0795051
ENSG00000179085	1.17621	0.395171	0.568283	-0.00171371
ENSG00000163463	-0.265316	0.185655	0.0616049	0.2007
ENSG00000163462	2.01092	0.0212121	0.0327293	0.191297
ENSG00000185499	1.74949	0.231223	0.404175	0.172848
ENSG00000169231	0.736339	0.0467799	0.0366016	0.117631
ENSG00000173171	0.819454	0.193541	0.0447436	0.10532
ENSG00000177628	-0.37408	-0.478575	-0.537897	0.169667
ENSG00000160767	2.21457	0.366016	0.0885616	0.187211
ENSG00000116521	1.27912	0.416452	0.353032	0.21877
ENSG00000176444	0.276397	0.0619877	0.0906701	0.255896
ENSG00000143630	0.276397	0.282087	0.0438071	0.20548
ENSG00000143627	-0.195007			-0.037545
ENSG00000160752	0.9335	0.352708	0.0941517	0.292844
ENSG00000160753	-0.299777	0.397096	0.0656793	0.152516
ENSG00000116539	0.587461	0.470735	0.37548	0.444473
ENSG00000125459	-1.32246	0.417372	0.499074	0.234221
ENSG00000163374	-1.92054	0.143128	0.125563	0.395154
ENSG00000132676	2.88761	0.457247	0.510258	0.201944
ENSG00000116580	-0.311074	0.115262	0.136626	0.363658
ENSG00000132718	6.25707	0.640496	0.647336	0.528553
ENSG00000143622	1.10093	0.209509	0.14336	0.289355
ENSG00000132680	-0.9741	0.611994	0.521891	0.316212
ENSG00000173080	0.654219			0.149302
ENSG00000116584	-1.23502	0.294388	0.0599577	0.489921
ENSG00000163479	0.332608	-0.00295575	-0.0556553	0.130954
ENSG00000160803	-0.669528	0.455597	0.217407	0.387461
ENSG00000116586	1.5327	-0.230497	0.0501309	0.0940768
ENSG00000132698	-0.854798	0.00903014	-0.0025964	-0.0405082
ENSG00000254726	3.33619	0.310014	0.538077	0.166073
ENSG00000160789	-2.75456	0.336661	-0.196186	0.291118
ENSG00000196189	0.409513	-0.44897	-0.522833	0.148848
ENSG00000160785	0.293511	0.526279	0.289078	0.411233
ENSG00000160783	-0.537554	0.0729521	0.104716	0.079429
ENSG00000242252	-0.449125	0.0107823		0.0991597
ENSG00000160781	-0.857553	0.303129	0.188249	0.154788
ENSG00000198952	-1.99244	0.503963	0.416001	0.338058
ENSG00000163472	-1.71432	0.040636	0.0677989	0.1874
ENSG00000198715	-0.818262	-0.530691	-0.474719	0.173424
ENSG00000189030	0.483663	0.0164283		0.0232
ENSG00000163468	-0.278607	0.337883	0.340048	0.270145
ENSG00000163467	-0.0566081	0.0613865	-0.00347273	-0.0231662
ENSG00000132677	-1.14301	0.015492	0.0143193	0.0285992
ENSG00000116604	-1.69805	-0.195196	-0.30641	0.337839
ENSG00000183856	-3.19304	-0.248544	0.00186902	0.346363
ENSG00000187862	0.649592	-0.000912312	-0.00878112	0.233822
ENSG00000163382	1.18246	0.348788	0.377818	0.083041
ENSG00000160818	0.114257	0.305658	0.295529	0.357763
ENSG00000132702	0.204547	0.231162	0.0741745	0.0775534
ENSG00000132692	0.680373	0.193965	0.253675	0.18615
ENSG00000132688	0.618893	0.410761	0.522832	0.538383
ENSG00000143320	-1.18597	0.252947	0.233902	0.109346
ENSG00000143319	-1.30769	0.439318	0.435741	0.314852
ENSG00000143303	-1.73097	0.0708558	0.0781444	0.150972
ENSG00000143314	1.31742	0.382788	0.406436	0.14094
ENSG00000143321	-3.62499	0.515064	0.620269	0.259838
ENSG00000143294	-0.982108	0.55298	0.581072	0.361781
ENSG00000027869	-0.507419	0.0150849	-0.00293924	-0.0314176
ENSG00000198400	1.50336	0.0064966	0.0107778	0.00126287
ENSG00000027644	0.389817		-0.00241713	-0.0369546
ENSG00000187800	-1.09671	0.00392867	-0.00842224	0.277994
ENSG00000160838	-0.472067	0.0350558	0.0207181	-0.0110766
ENSG00000132694	0.425038	0.0858854	0.0854372	0.403196
ENSG00000117036	0.581605	-0.017201	-0.218786	0.492076
ENSG00000143297	-0.404737			-0.0534935
ENSG00000163518	1.05211			0.132405
ENSG00000160856	0.737119			-0.111506
ENSG00000132704	-1.26141	-0.0060442	0.0079809	0.0407094
ENSG00000163534	0.0103019	-0.00582846		-0.00173418
ENSG00000073754	-0.867972	-0.0259628	-0.0408907	-0.110394
ENSG00000183853	0.61323	0.330907	0.439307	0.420102
ENSG00000288460	0.483902			-0.0271716
ENSG00000158473	0.176019	-0.209458	-0.0402126	0.0231862
ENSG00000158477	-0.414997	0.000171811		0.145867
ENSG00000158481	0.605914	-0.0056997		0.119881
ENSG00000158485	0.173849			0.110052
ENSG00000158488	0.306506			0.0702088
ENSG00000186306	0.276397			0.0428491
ENSG00000180708	0.0500989			0.164816
ENSG00000173285	0.0416452			0.128537
ENSG00000198965	0.276397			0.0967836
ENSG00000197532	-0.0286374			0.0964355
ENSG00000186440	1.12925			0.131436
ENSG00000279111	0.276397			0.0239412
ENSG00000198967	0.71918			0.110912
ENSG00000163554	0.412934	-0.00401399	0.00197491	0.142809
ENSG00000196171	0.549935			0.0829679
ENSG00000203757	0.790806			0.0453349
ENSG00000197403	-0.414997			0.0666181
ENSG00000180433	0.0417117			0.0621402
ENSG00000188340	0.801925	0.00800553		0.0260299
ENSG00000163563	1.11516	-0.310007	-0.336543	0.0494904
ENSG00000163564	0.271093	0.0171178	0.00544407	-0.112994
ENSG00000163565	-0.471937	0.295768	0.0509592	0.378144
ENSG00000163568	3.48438	-0.0323215	-0.0266768	-0.0871838
ENSG00000162706	0.683592	0.341042	0.361555	0.0676053
ENSG00000213088	0.605512	0.0178138	0.0214671	-0.0252995
ENSG00000179639	-0.195007	-0.00264852		0.204395
ENSG00000196184	-0.374456			0.0570787
ENSG00000184155	-0.441686			0.0993219
ENSG00000132703	0.549935			0.0621402
ENSG00000132693	-0.0980518			-0.0370977
ENSG00000158716	0.193776	-0.261414	0.0152539	-0.0454545
ENSG00000181036	-0.195007	-0.0088812		-0.0153049
ENSG00000158714	0.208002	-0.405506	-0.310124	0.0511148
ENSG00000256029	0.606769			0.328553
ENSG00000243284	0.276397	0.00266859	0.00233345	0.0172879
ENSG00000213085	-0.826724	0.0332324	0.026536	0.174338
ENSG00000158710	-0.691919	0.399562	0.454167	0.26173
ENSG00000085552	0.596736	0.00186465	-0.00551882	-0.0252793
ENSG00000162723	-0.464591	-0.355108	-0.314208	0.113091
ENSG00000177807	-0.155722	0.333369	0.15585	0.142103
ENSG00000143315	-3.1061	0.410379	0.305928	0.354223
ENSG00000162728	0.807548	0.189662	0.149617	0.109132
ENSG00000162729	1.46908	0.520467	0.492389	0.209048
ENSG00000018625	-1.94732	0.29803	0.391598	0.203041
ENSG00000132681	0.197306	-0.00651774	0.0030312	0.128446
ENSG00000143318	-0.17266	0.0299993	0.0548653	0.0978913
ENSG00000162734	-0.926289	0.60075	0.560792	0.260695
ENSG00000132716	0.850939	0.156754	0.144339	0.287232
ENSG00000258465	0.276397	0.0256041	0.00613009	0.128131
ENSG00000162735	-0.237355	0.0827192	0.160464	0.27381
ENSG00000122218	0.236346	0.183562	0.0103705	0.2425
ENSG00000162736	0.754716	0.0586308	0.115778	0.482727
ENSG00000171786	1.26344	0.0146518	0.0029948	0.00358947
ENSG00000162738	0.803726	0.378234	0.679407	0.253074
ENSG00000162739	-0.195468	-0.00566996	-0.0103049	-0.118633
ENSG00000066294	-1.0462	-0.480046	-0.517173	0.10953
ENSG00000117090	-0.853481	-0.00165883	-0.0272927	-0.0133156
ENSG00000117091	1.18747	-0.265629	-0.206467	-0.139796
ENSG00000026751	-0.538927	-0.0792865	-0.060411	0.0109009
ENSG00000122224	-0.296841	-0.0217194	-0.00864518	0.0275038
ENSG00000122223	0.244183	-0.00179606	-0.00723658	0.0534842
ENSG00000179914	-0.0802346	-0.00788078		-0.0714954
ENSG00000158764	-0.440184	0.00230957	-0.000176295	0.0473289
ENSG00000158769	-3.10673	-0.486196	-0.364319	0.183408
ENSG00000215845	-0.145316	0.356782	0.539094	0.138142
ENSG00000158773	1.5063	0.0665745	0.0559834	0.155444
ENSG00000186517	0.598893	-0.565763	-0.575507	0.138673
ENSG00000143217	-1.26787	-0.0257124	-0.00454747	0.138023
ENSG00000162755	0.276397	0.386845	0.453088	0.0550427
ENSG00000143256	0.929133	0.625396	0.623266	0.177657
ENSG00000158793	-1.18882	0.0863296	0.141183	0.21943
ENSG00000158796	-0.314266	0.155721	0.0718039	0.425466
ENSG00000143222	0.276471	0.189556	0.121209	0.0753478
ENSG00000143258	-0.2169	0.0847533	0.102531	0.29985
ENSG00000143224	0.221788	0.106761	0.0746751	0.168109
ENSG00000158850	-0.561817	0.444282	0.439528	0.337401
ENSG00000158859	1.2911	0.336435	0.179203	0.170146
ENSG00000158864	-1.12896	0.108099	0.141345	0.360217
ENSG00000158869	1.15589	-0.57957	-0.621846	0.00236521
ENSG00000158874	-0.598321			0.0999707
ENSG00000158882	-0.494553	0.0527126	0.073928	0.399099
ENSG00000143257	1.08996	0.0316335	0.0292914	0.299708
ENSG00000248485	0.366598	0.00530422	0.00158983	0.127777
ENSG00000158887	1.42468	-0.00594916	-0.0179414	0.0983871
ENSG00000143252	0.416405	0.0607094	0.349179	0.235275
ENSG00000188931	-1.34734	0.186608	0.321486	-0.000750306
ENSG00000143226	-0.316389	-0.459191	-0.518206	0.135369
ENSG00000173110	-1.02528	0.0106141	0.0238349	0.291126
ENSG00000203747	-0.228797	-0.516303	-0.581873	0.0663212
ENSG00000162747	0.790806	-0.333792	-0.3545	0.150104
ENSG00000072694	0.157055	-0.128197	-0.190109	0.044688
ENSG00000132185	1.09941	0.010991	0.00591493	0.0301145
ENSG00000162746	1.79531	0.0143137	0.064385	0.475573
ENSG00000081721	-0.794181	0.415828	0.129126	0.387995
ENSG00000118217	0.288384	0.0750266	0.0993804	0.47895
ENSG00000162745	4.12559	-0.466863	-0.45082	-0.018688
ENSG00000198929	-0.281348	0.0488585	0.0484165	0.298967
ENSG00000171722	0.549935			0.262855
ENSG00000239887	-0.204808	0.0315029	0.0609365	0.233264
ENSG00000198574	0.10109	0.00406558		0.0238199
ENSG00000152332	3.229	0.326163	0.0817377	0.377637
ENSG00000117143	0.943682	0.27286	0.240852	0.210065
ENSG00000162733	-0.129887	0.462003	0.548532	0.195533
ENSG00000132196	-1.09843	0.0159774	0.0210613	0.150255
ENSG00000185860	0.10996	0.0133713	0.00904104	-0.0714856
ENSG00000117152	0.645884	0.0385311	0.0881328	0.293615
ENSG00000143248	-1.12254	0.016985	0.0042713	0.307303
ENSG00000143228	-4.40632	-0.00269829	0.0102916	0.201176
ENSG00000185630	2.06862	0.492676	0.599024	0.224822
ENSG00000162761	0.0857955	0.0281662		-0.144694
ENSG00000143171	0.0138471	-0.00428268	0.100471	-0.107102
ENSG00000162763	0.276397			-0.123889
ENSG00000143198	-0.437111	-0.0185098	0.195165	0.0646748
ENSG00000143149	0.805315	0.481153	0.62179	0.138747
ENSG00000143183	1.1989	0.483804	0.540313	0.283656
ENSG00000143179	1.26741	0.661946	0.608637	0.409075
ENSG00000188859	1.74687	0.37499	0.491501	0.332272
ENSG00000143157	-0.262379	0.463392	0.311677	0.452019
ENSG00000152382	-0.061869	0.561428	0.599163	0.373277
ENSG00000143195	-0.54461	0.364618	0.538574	0.566304
ENSG00000143194	-0.0634619	0.0272116	0.164734	0.446785
ENSG00000143167	0.0533522	-0.0029432	-0.00137827	0.175688
ENSG00000198842	-0.1236	-0.0064476	0.0126413	0.171915
ENSG00000143190	-1.91885	0.0625711	0.0562447	0.320729
ENSG00000198821	-0.195007	-0.00976971	-0.0109041	-0.11919
ENSG00000143162	-0.224975	-0.524561	-0.596736	0.107306
ENSG00000198771	-0.0763962	-0.412378	-0.535076	0.159008
ENSG00000197965	2.39209	0.198582	0.127284	0.150281
ENSG00000143199	-0.285429	0.0113301	-0.00892822	0.334036
ENSG00000143158	0.251562	-0.00513939	-0.0675975	0.0875919
ENSG00000143164	-1.42509	-0.410947	-0.455157	0.342033
ENSG00000143147	0.434553	0.04017	0.0143514	0.296065
ENSG00000143155	-0.250844	0.505182	0.498984	0.268603
ENSG00000213064	-3.99578	0.387548	0.201115	0.298149
ENSG00000143178	-0.113863	0.233716	0.118895	0.227405
ENSG00000143185	-0.679698	-0.00561748	-0.0111973	-0.145003
ENSG00000143184	-0.195007	0.00021193	-0.0105738	-0.106721
ENSG00000143196	0.276397	0.00980889		-0.145512
ENSG00000143153	4.66612	0.510175	0.444328	0.0497901
ENSG00000143156	-0.44297	0.480373	0.577138	0.226836
ENSG00000117475	2.21276	0.346965	0.130023	0.255118
ENSG00000117477	0.498509	0.402857	0.519603	0.194493
ENSG00000117479	-0.159698	0.32555	0.390545	0.276513
ENSG00000198734	-0.263199	0.072804	0.193375	-0.0205939
ENSG00000174175	0.0840649		-0.00821027	-0.088426
ENSG00000000460	-3.01945	0.206984	0.129936	0.316549
ENSG00000188404	-0.357875	0.29396	0.0784556	-0.0554669
ENSG00000007908	1.20329	0.022108	-0.0144463	0.144795
ENSG00000171806	-0.108744	0.394761	0.333173	0.217671
ENSG00000000457	-0.520321	0.06739	0.0626648	0.346569
ENSG00000075945	1.28511	0.628485	0.621171	0.286684
ENSG00000203740	0.569191			-0.141156
ENSG00000120370	-0.201663	0.336228	0.103312	0.322688
ENSG00000116132	4.32574	0.325809	0.344932	0.227877
ENSG00000117501	0.424467	0.00727794	0.00685623	0.0673619
ENSG00000007933	0.133879	0.00328683		-0.0294275
ENSG00000094963	-0.779182	0.0299431	0.00990935	-0.104837
ENSG00000010932	0.276397	0.0148893	0.0290114	0.0587575
ENSG00000076258	-0.920086	0.0616014	0.0426718	0.0191648
ENSG00000117523	0.98658	0.208135	0.193392	0.375608
ENSG00000283683	-0.432236			0.00107817
ENSG00000034971	0.276397			0.0444403
ENSG00000117533	2.87019	0.494131	0.143816	0.425355
ENSG00000010165	-0.814358	0.42983	0.136497	0.252092
ENSG00000197959	-0.423574	0.438715	0.276872	0.11812
ENSG00000135845	-1.12242	0.0625637	0.0886787	0.0294528
ENSG00000180999	0.666437	0.0189592		-0.106237
ENSG00000094975	-5.68945	0.661169	0.719374	0.462965
ENSG00000117560	0.276397			-0.0874964
ENSG00000120337	0.326703	-0.0120594	-0.0076368	0.103961
ENSG00000117586	0.123454	0.104518	0.076557	0.140614
ENSG00000117592	-0.222725	0.404973	0.534002	0.157533
ENSG00000162753	0.367161	0.0146022	0.0125176	-0.0301737
ENSG00000183831	-0.987705	0.317982	0.353004	0.081795
ENSG00000232113	0.0406961			0.0365062
ENSG00000076321	-0.00542337	0.389832	0.412813	0.437944
ENSG00000120334	-1.69151	0.224381	0.102728	0.242984
ENSG00000117593	-1.80127	0.0703172	0.0160829	0.443434
ENSG00000185278	-3.4456	0.0633508	0.133098	0.324389
ENSG00000117601	0.32668	0.206711	0.00400624	0.119431
ENSG00000135870	0.310951	0.391214	0.0616846	0.416393
ENSG00000152061	0.594813	0.192247	0.0495251	0.506422
ENSG00000203737	0.36266			0.019399
ENSG00000116161	-1.75191	0.283176	0.199419	0.208072
ENSG00000120333	1.00911	0.389437	0.500779	0.329244
ENSG00000120332	-0.548994	0.00041694	-0.00307111	0.34496
ENSG00000235750	0.538078	0.38902	0.44923	0.461688
ENSG00000116147	0.724881	0.00827683	0.0348172	0.170071
ENSG00000143207	-0.196084	0.0518345	0.0558976	0.33565
ENSG00000116183	-0.994479	0.0443812	0.121603	0.116347
ENSG00000152092	0.157257	0.465419	0.593803	0.549008
ENSG00000198797	0.822433	0.346162	0.0559284	0.292559
ENSG00000120341	0.908373	0.00761729	0.00525739	0.00725381
ENSG00000075391	0.142797	0.612204	0.522897	0.350071
ENSG00000188585	0.791161			-0.092621
ENSG00000240021	-0.784103	0.0177911	-0.0103049	0.0295309
ENSG00000116191	0.325001	0.353771	0.446176	0.0599529
ENSG00000116194	0.645615	0.267406	0.0310743	0.0914117
ENSG00000116199	-0.30473	0.552475	0.548453	0.410397
ENSG00000186283	-1.42678	0.341167	0.113691	0.15612
ENSG00000143322	0.331327	-0.0595052	-0.404954	0.481029
ENSG00000057252	-1.33584	-0.52777	-0.607318	0.302182
ENSG00000162779	0.547003	0.00551415	-0.00457187	0.0200149
ENSG00000116218	0.166342			-0.0321489
ENSG00000162782	0.0731198	0.00649919	0.0103682	0.0427897
ENSG00000143340	-0.784103			-0.0707335
ENSG00000169905	-1.10274	0.560179	0.452758	0.392215
ENSG00000143337	-1.58987	0.0986016	0.100612	0.395869
ENSG00000135837	-0.662286	0.0428185	-0.13906	0.522107
ENSG00000116260	1.3145	-0.318521	-0.421581	0.341297
ENSG00000121454	1.15424	-0.000386497	0.0128644	0.262004
ENSG00000230124	0.167476	0.323009	0.403298	0.421584
ENSG00000143324	4.96121	0.357733	0.487453	0.429697
ENSG00000135835	0.0428701	0.0138685	0.00785029	0.279493
ENSG00000135823	-2.69254	-0.314784	0.0209921	0.488123
ENSG00000153029	-0.476383	-0.503782	-0.445903	0.0743814
ENSG00000162783	-0.568784	-0.132723	-0.257117	0.433472
ENSG00000198216	0.749714	0.0564692	0.0370405	0.024401
ENSG00000179930	0.216641	0.00758686	0.0103225	0.0433321
ENSG00000135821	1.48226	0.155485	0.145065	0.386564
ENSG00000203730	0.0417117			0.0217008
ENSG00000121446	0.918245	0.00929644		0.00307773
ENSG00000135828	-1.16355	-0.232013	0.00287341	0.225844
ENSG00000143333	0.33342	0.00318684	-0.0529889	0.285843
ENSG00000135824	1.14829	0.190114	0.0723824	0.169449
ENSG00000135838	-0.261798	-0.578101	-0.619129	0.0751918
ENSG00000135829	-1.86614	0.289667	0.259037	0.436877
ENSG00000157060	0.332049	0.0148747		-0.0337741
ENSG00000135862	0.445213	0.489325	0.594996	0.464264
ENSG00000058085	1.90974	0.0282681	0.0091146	0.202059
ENSG00000157064	4.61478	0.232047	0.110717	0.151891
ENSG00000116698	-0.276667	0.545551	0.605208	0.392273
ENSG00000116701	-0.0857966	-0.542491	-0.56567	0.148601
ENSG00000162704	0.825847	-0.200713	-0.306569	0.190629
ENSG00000143344	1.23693	-0.00285036	0.140328	0.422775
ENSG00000173627	0.549935			-0.111551
ENSG00000198756	1.47049	0.600543	0.549744	0.494757
ENSG00000198860	-2.71742	0.53757	0.488416	0.331892
ENSG00000116667	2.00684	0.253421	0.411971	0.395433
ENSG00000116406	-0.0532352	0.11	0.115094	0.573386
ENSG00000135842	-0.825603	0.354664	0.36981	0.206068
ENSG00000121481	0.282832	0.0655127	0.0797941	0.414164
ENSG00000121486	-2.15171	0.0518809	0.0417002	0.213138
ENSG00000116668	0.443774	0.0492229	0.0364066	0.342929
ENSG00000116679	3.90284	0.248723	0.0488584	0.298932
ENSG00000143341	1.6687	-0.00674046	0.00578954	0.188105
ENSG00000116690	0.937536	-0.00375951	-0.0160523	0.00291912
ENSG00000047410	-1.99392	0.400578	0.386234	0.406023
ENSG00000157181	0.0906334	0.499964	0.495562	0.437387
ENSG00000116703	-0.222066			0.108804
ENSG00000073756	5.05209	-0.161938	-0.130047	0.188032
ENSG00000116711	0.922286	0.0366706	0.0255909	0.136526
ENSG00000162670	0.207557		-0.0111116	0.261129
ENSG00000150681	0.157055	-0.104703	-0.267	0.0651938
ENSG00000253148	-0.323651			-0.023699
ENSG00000090104	-0.195007	-0.458979	-0.429816	0.0841108
ENSG00000127074	1.20487	-0.0955928	-0.0107556	-0.0641364
ENSG00000231767	0.183106	0.137074	0.0334463
ENSG00000116741	2.08994	-0.254562	-0.344243	0.0177984
ENSG00000116750	-2.29115	0.366549	0.439999	0.372666
ENSG00000116747	-1.22806	0.654574	0.669083	0.474153
ENSG00000023572	0.629188	0.540725	0.4221	0.274719
ENSG00000134371	1.75893	0.462025	0.137977	0.474417
ENSG00000162630	0.304455	0.0145611	-0.00838326	0.0816403
ENSG00000162687	1.07739	0.0391588	0.0608862	0.0555161
ENSG00000000971	-0.304727	0.237481	0.42907	-0.0123334
ENSG00000134365	0.855857			-0.0358657
ENSG00000080910	0.276397			-0.00261749
ENSG00000134389	-0.544297			0.0316815
ENSG00000143278	0.276397		0.00950413	0.0475998
ENSG00000066279	-2.67171	0.000279982	-0.00687913	0.308846
ENSG00000177888	-3.54241	0.564987	0.632416	0.271906
ENSG00000134376	0.900862	0.226325	0.0795406	0.0915754
ENSG00000213047	0.551735	-0.282543	0.0321179	0.223954
ENSG00000203724	2.21746	0.270935	0.428631	-0.0582364
ENSG00000143355	0.197516	0.0226269	0.0190391	-0.0413762
ENSG00000151414	0.376951	0.0892862	0.0428512	0.178663
ENSG00000081237	1.2339	-0.500238	-0.573333	0.149515
ENSG00000116833	-1.96662	0.00635675	-0.00309596	0.284889
ENSG00000162702	-0.657531	-0.321069	-0.245132	0.315065
ENSG00000118193	-2.0723	-0.0525245	0.0117773	0.353546
ENSG00000118197	-0.4313	0.0470977	0.108124	0.410785
ENSG00000118200	-0.720213	0.561005	0.48811	0.480226
ENSG00000170128	-0.929857			-0.0414201
ENSG00000163362	1.47141	0.00617032	-0.0152906	0.19912
ENSG00000116852	2.21533	0.00403832	-0.00145056	-0.0077303
ENSG00000081248	1.00628	-0.00635956		0.00296809
ENSG00000232237	1.19835	-0.000657157	0.00493282	0.0304815
ENSG00000116857	1.08078	0.394825	0.535419	0.119071
ENSG00000163395	1.11512	-0.00231716		-0.0422771
ENSG00000081277	0.292483	-0.00253236	-0.0128466	-0.00977687
ENSG00000118194	-0.0673977	0.00662655	0.00266636	0.116147
ENSG00000159166	-0.33595	-0.00432856	-0.019526	-0.0399916
ENSG00000159173	0.53842	0.00689472	0.00789073	-0.0734328
ENSG00000174307	-1.24721	0.667353	0.617228	0.236706
ENSG00000159176	1.68323	0.621899	0.673022	0.0272968
ENSG00000134369	-1.42018	0.537579	0.534355	0.301678
ENSG00000198700	-0.630948	0.452139	0.372951	0.456492
ENSG00000198892	1.07385	0.534773	0.632754	0.339754
ENSG00000163431	1.05592	0.0125188	0.00636391	0.136088
ENSG00000134375	-1.02383	0.419324	0.578603	0.290047
ENSG00000176393	-1.11262	-0.535772	-0.464341	0.265486
ENSG00000163435	-1.05585	0.0288561	-0.0325221	-0.0404907
ENSG00000170075	-0.237865	0.448869	0.471025	0.226598
ENSG00000143862	0.623662	0.312319	0.266027	0.402284
ENSG00000143851	0.332986	-0.504723	-0.532594	0.171292
ENSG00000133067	0.342719	0.0150051	0.0188579	0.00176913
ENSG00000077152	-3.1088	0.141426	0.0871598	0.0425792
ENSG00000077157	0.83562	0.428554	0.115673	0.220661
ENSG00000143858	-0.71806	-2.2877e-05	-0.00456834	0.0807307
ENSG00000117139	1.19949	0.457152	0.315326	0.313139
ENSG00000183155	-0.295615	0.0359192	0.0472658	0.187991
ENSG00000117153	-0.825583	0.149026	0.0945171	0.297614
ENSG00000159346	0.0363924	0.0280155	-0.123308	0.177437
ENSG00000159348	-0.637957	0.504341	0.420863	-0.0103048
ENSG00000163444	-0.292712	0.36455	0.512492	0.182975
ENSG00000143847	-2.2003	-0.070294	-0.0114672	0.404896
ENSG00000122180	0.569191			0.137819
ENSG00000163485	-3.84207	0.39341	0.415027	0.312007
ENSG00000133055	0.0342633	0.244862	0.287327	0.0994284
ENSG00000133048	0.555711	0.34967	0.456493	0.180575
ENSG00000133063	0.343291	0.00375369	0.00325388	-0.0701753
ENSG00000159388	-2.09255	-0.0314261	-0.0414564	0.047513
ENSG00000122176	0.968923	0.216732	0.370402	0.0628527
ENSG00000188783	0.252432	0.0339801	0.067495	0.0627244
ENSG00000188770	0.379973		0.0149417	-0.110803
ENSG00000058668	-0.730743	0.412709	0.47131	0.246427
ENSG00000122188	0.291273	0.00542082	-0.00453748	-0.0430151
ENSG00000058673	0.304679	0.0908986	-0.073674	0.224444
ENSG00000257315	1.19515	0.0972391	0.0525728	0.222831
ENSG00000182004	-0.175118	0.271795	0.299859	0.0979822
ENSG00000143842	-0.728722	0.0232474	0.0993899	0.212882
ENSG00000143845	-0.109843	0.354858	0.0799865	0.0287597
ENSG00000143839	1.84652			-0.105644
ENSG00000170498	0.276397	0.00192401		-0.121385
ENSG00000174567	0.0406961	0.436624	0.327997	-0.152379
ENSG00000143850	1.5323	0.246412	0.050135	0.0156436
ENSG00000158615	0.492422	-0.305891	-0.351374	0.261997
ENSG00000133056	-3.37889	0.00822559	0.0348705	0.255314
ENSG00000198625	0.34802	0.455975	0.122766	0.214477
ENSG00000170382	0.692218	0.0126035	0.0174087	0.182625
ENSG00000163531	4.16377	0.671466	0.670499	0.0352211
ENSG00000184144	1.22367	0.310893	0.132938	0.0300231
ENSG00000174529	-1.14569	0.025729	0.0280432	0.078016
ENSG00000117222	-1.97351	0.486954	0.412272	0.249171
ENSG00000133059	-1.73688	0.518337	0.349483	0.285283
ENSG00000133069	1.84629	0.273381	0.157537	0.0762573
ENSG00000163545	-4.66092	0.245199	0.198434	0.125808
ENSG00000162873	0.459025	0.408336	0.389732	0.292021
ENSG00000186007	0.276397	0.0277819	0.0662538	0.102626
ENSG00000281406	0.193942	0.0111937	0.0208876	0.187589
ENSG00000117266	0.0306967	0.232986	0.157682	0.080375
ENSG00000174514	0.557605	0.017361	0.0621249	0.200899
ENSG00000158711	0.552663	0.429978	0.32405	0.35024
ENSG00000158715	2.58419	0.206498	0.200538	0.0114397
ENSG00000069275	-2.19982	0.624111	0.64029	0.400444
ENSG00000117280	-1.663	0.0815164	0.0715758	0.239422
ENSG00000133065	6.31662	0.535724	0.569863	0.206206
ENSG00000162877	-0.874604	0.00201565	-0.00469592	0.0716605
ENSG00000174502	-0.357258	0.00541123	0.00664406	0.0165136
ENSG00000276600	-1.08782	-0.342813	-0.45828	0.362847
ENSG00000196188	1.12925		-0.0158622	-0.0248805
ENSG00000263961	0.721556	0.015427	0.0133211	-0.101012
ENSG00000198049	0.0891312			0.172458
ENSG00000196550	-2.33735	-0.336915	-0.0208165	0.352051
ENSG00000266028	-2.41774	-0.271006	-0.489912	0.428884
ENSG00000263528	-1.1155	-0.452279	-0.561431	0.201377
ENSG00000266094	0.391774	-0.517484	-0.490417	0.407527
ENSG00000143486	-0.0867997	0.093392	0.420727	0.375201
ENSG00000143479	-0.333935	0.511212	0.531211	0.163895
ENSG00000162889	-1.49996	0.589384	0.644325	0.31821
ENSG00000136634	0.360985	-0.267566	-0.331402	-0.0654034
ENSG00000142224	0.149166	-0.00100319	-0.00797442	0.0439885
ENSG00000162891	0.0406961	-0.0056982	-0.00778712	0.087833
ENSG00000162892	0.889966	0.000909684	-0.0199717	0.0419994
ENSG00000162894	-2.7937	-0.300573	-0.337178	0.14985
ENSG00000162896	0.602184	-0.00179874	-0.0227908	0.0959027
ENSG00000162897	-0.469387	-0.0113148		0.0809452
ENSG00000182795	1.0135	0.00653742	0.018279	0.275659
ENSG00000123836	-2.26496	0.62116	0.674382	0.0320385
ENSG00000180667	0.0926673	0.506251	0.45849	0.307423
ENSG00000123843	0.157055	-0.00383581	-0.0143384	-0.0176942
ENSG00000123838	0.0416452	0.0340824	-0.00095095	-0.0475303
ENSG00000196352	0.405407	-0.293833	-0.412483	0.146848
ENSG00000117322	1.52979		0.00322978	-0.140174
ENSG00000203710	0.357578	-0.286358	-0.0436778	0.0328321
ENSG00000197721	-1.02814	0.00278203	-0.0100058	-0.0295702
ENSG00000117335	1.57807	-0.392757	-0.439901	0.38293
ENSG00000174059	1.04304	0.147828	0.151301	0.251079
ENSG00000076356	0.0899652	0.0683643	0.0356227	0.385889
ENSG00000008118	0.447844	-0.0124846	-0.0337769	0.185366
ENSG00000196878	0.481624	-0.319523	-0.40137	0.396173
ENSG00000123689	1.78821	-0.423069	-0.479574	0.208999
ENSG00000117594	3.18721	-0.0132378	-0.0122134	0.0809387
ENSG00000009790	0.00331445	-0.312836	-0.477111	0.0707422
ENSG00000162757	-0.666189	-0.0114032	0.00135076	0.223833
ENSG00000117595	-0.249593	-0.0113839	-0.0378349	0.164677
ENSG00000117597	-0.461935	0.518613	0.374215	0.372413
ENSG00000143469	1.03421	0.500477	0.438079	0.171992
ENSG00000143473	-0.709889	0.339865	0.126144	0.081916
ENSG00000284299	-0.195007
ENSG00000117625	-2.64776	0.423839	0.0847077	0.318404
ENSG00000082512	0.126971	0.0380946	0.0257279	0.258002
ENSG00000198570	-0.585818			0.145848
ENSG00000170385	1.00298	0.059388	0.0905529	0.406646
ENSG00000117650	-6.03719	0.00578834	-0.0141897	0.229769
ENSG00000123684	-3.0047	0.0890626	0.0651206	0.30425
ENSG00000143493	-1.13261	0.391418	0.244419	0.231693
ENSG00000143476	-2.86129	0.0583202	0.0471409	0.243673
ENSG00000066027	1.25751	0.19158	0.053975	0.411834
ENSG00000065600	1.0469	0.0966773	-0.078692	0.187604
ENSG00000117691	1.12984	0.538805	0.447579	0.0316308
ENSG00000162772	-0.163276	0.050797	0.0907539	0.239303
ENSG00000162771	0.276397	-0.00580599	0.00166723	0.127144
ENSG00000123685	0.414221	0.408197	0.0821936	0.246348
ENSG00000117697	-1.20826	0.0562162	0.0213432	0.2142
ENSG00000203705	0.629103	0.497872	0.507107	0.297167
ENSG00000185523	-0.195007	-0.000660126	0.00412381	0.0593551
ENSG00000162769	0.611526	0.365737	0.38171	0.34595
ENSG00000143494	1.83433	0.356241	0.392003	-0.0114524
ENSG00000174606	-1.77815	0.512421	0.504135	0.505038
ENSG00000136643	-0.344122	0.423926	0.409518	0.274273
ENSG00000117707	0.103045	0.396872	0.24941	0.431632
ENSG00000143499	0.684158	0.0396064	0.0235401	0.265317
ENSG00000152104	0.116454	0.367547	0.34961	0.376428
ENSG00000117724	-4.85824	0.021679	0.0238735	0.218193
ENSG00000082482	-1.46744	0.00786793		-0.103889
ENSG00000136636	-0.255441	0.626234	0.573454	0.436698
ENSG00000042781	0.51812	0.0192897	0.0252219	0.290207
ENSG00000196482	1.24653	0.0288493	0.00926309	0.367778
ENSG00000092978	0.806873	0.450187	0.573342	0.493917
ENSG00000162814	-0.0691812	0.297191	0.46005	0.0168083
ENSG00000067533	1.29531	0.327553	0.368172	0.431336
ENSG00000092969	0.0540152	0.458496	0.565607	0.220309
ENSG00000143353	0.484381	0.540846	0.597836	0.109634
ENSG00000215817	0.722247	2.33243e-06	0.00960387	0.13204
ENSG00000196660	1.99926	0.0690267	0.026818	0.133549
ENSG00000136628	0.00761476	0.534833	0.529581	0.437572
ENSG00000162813	-1.9226	0.37069	0.326023	0.251684
ENSG00000067704	-0.35381	0.318449	0.211352	0.340098
ENSG00000118873	-0.951278	0.600893	0.642622	0.636266
ENSG00000116141	1.0731	0.529371	0.476769	0.554294
ENSG00000162817	0.473168	0.0045092	0.00877929	0.176694
ENSG00000117791	0.954293	0.351903	0.078063	0.231098
ENSG00000186205	0.467092	0.240277	0.0417306	0.25338
ENSG00000136630	1.46915	-0.405042	-0.258383	0.0244505
ENSG00000143507	-0.625109	0.042679	-0.00984264	0.303018
ENSG00000143512	0.918273	0.0275526	0.00677251	-0.0193387
ENSG00000143498	0.0893494	0.432174	0.389043	0.338624
ENSG00000154305	0.823988	0.574963	0.538725	0.369116
ENSG00000186063	0.675252	0.439552	0.520079	0.430554
ENSG00000162819	-0.029368	0.0136476	-0.225317	0.563961
ENSG00000197520	-0.64367	0.0116566	0.00848018	-0.00515503
ENSG00000154309	1.48169	-0.347522	-0.385526	0.235235
ENSG00000187554	0.660747	-0.462883	-0.328538	0.0333474
ENSG00000143502	0.190808	0.379484	0.374755	0.156971
ENSG00000178395	0.0498294	-0.00415917	0.00896633	-0.0081725
ENSG00000203697	1.05259	-0.0095352	-0.0054135	-0.0553476
ENSG00000162909	0.282268	0.508065	0.55465	0.463028
ENSG00000143514	0.50515	0.279883	0.10007	0.435308
ENSG00000143756	-3.01601	0.400346	0.0682891	0.532599
ENSG00000143753	2.70252	0.0100359	-0.00618749	0.393608
ENSG00000143748	-1.50654	0.207982	0.0401507	0.460836
ENSG00000143771	1.79277	-0.456987	-0.45159	0.217107
ENSG00000162923	-0.253128	-0.338987	-0.351775	0.567089
ENSG00000143786	1.07492	0.380305	0.60266	0.507852
ENSG00000185842	-0.241827	-0.0015084	0.0103139	0.117373
ENSG00000143815	-2.66368	0.0618909	-0.0948984	0.396231
ENSG00000154380	-2.16654	0.359457	0.412745	0.389315
ENSG00000143742	1.11821	0.46385	0.558232	0.146308
ENSG00000143819	-2.55781	0.365996	0.396741	0.0001625
ENSG00000196187	-0.916076	-0.251822	-0.238336	0.202212
ENSG00000243709	0.865929	0.018603	0.0310226	0.112484
ENSG00000143811	0.0527712	0.469228	0.497863	0.156969
ENSG00000143768	-0.587301	0.0914142	0.0358948	0.261124
ENSG00000143751	-0.152814	0.474038	0.497587	0.539391
ENSG00000163041	0.0225094	-0.433345	-0.588449	0.162163
ENSG00000182827	4.06188	0.487218	0.627304	0.405061
ENSG00000185155	0.194109	0.00815404	-0.00250677	0.238396
ENSG00000183814	-2.30337	0.10182	0.0366042	0.244808
ENSG00000143799	-1.43819	0.406049	0.344267	0.377013
ENSG00000203685	2.73185	0.0282066	0.000900157	0.0631367
ENSG00000143772	0.618532	0.479374	0.448033	0.198494
ENSG00000143801	-1.64042	0.0675684	0.041505	0.212714
ENSG00000288674	0.00359276			0.0982001
ENSG00000163050	-0.222553	0.0620287	0.0584293	0.151839
ENSG00000143776	-1.16346	0.585041	0.577541	0.486505
ENSG00000181450	-2.88259	0.292997	0.427438	0.407427
ENSG00000143740	-0.546793	0.323804	0.405918	0.308562
ENSG00000081692	-1.32948	0.385934	0.398274	0.114397
ENSG00000185888	0.785486			-0.102249
ENSG00000143816	-1.07365	0.0267306	0.0151686	0.186647
ENSG00000154342	1.01182		0.031554	-0.0511869
ENSG00000143761	0.952192	0.166369	0.00346967	0.360031
ENSG00000143793	-2.14473	0.429875	0.475703	0.135663
ENSG00000162910	-0.023222	0.409743	0.451029	0.14564
ENSG00000143774	1.0021	0.498388	0.139745	0.076774
ENSG00000198835	-1.75383	0.212071	0.0980884	0.0550294
ENSG00000181873	-0.619301	0.0502491	0.0751135	0.345049
ENSG00000154358	-0.167165	-0.00678151	-0.00212785	-0.0539562
ENSG00000154370	-1.54366	0.0621618	0.00543116	0.252428
ENSG00000162931	0.676688	0.00409897	-0.00403054	0.0953458
ENSG00000181218	0.630403	-0.227805	-0.178745	0.00392297
ENSG00000168159	0.185089	0.418361	0.0890817	0.308229
ENSG00000168118	-0.336636	0.133462	0.0724489	0.30294
ENSG00000154429	-2.85633	0.195337	0.135282	0.490047
ENSG00000143632	0.126179	0.0105799	0.00611985	0.228096
ENSG00000069248	-1.60158	0.5241	0.522613	0.471276
ENSG00000135776	0.958172	0.0345077	0.0378377	0.393682
ENSG00000135801	1.89192	0.0747095	0.0625128	0.447705
ENSG00000135763	1.18546	0.419401	0.510075	0.414054
ENSG00000143641	0.544749	0.250174	0.0439285	0.43108
ENSG00000177614	0.309472	-0.40426	-0.451341	0.163961
ENSG00000135775	0.324972	0.0656132	0.0643215	0.359976
ENSG00000135744	-0.392613	0.457788	0.602112	0.0152843
ENSG00000135773	0.918062	0.00551161	0.0405901	-0.0449465
ENSG00000119280	-3.95689	0.509506	0.472126	-0.0185976
ENSG00000143643	0.628547	0.0522961	0.0683069	0.381356
ENSG00000173409	1.04729	0.448732	0.451253	0.105675
ENSG00000182118	2.37836	-0.470428	-0.587235	-0.0855659
ENSG00000119283	0.954426	-0.00255383	-0.00342962	-0.0776357
ENSG00000143633	-2.6226	0.422313	0.382382	0.295639
ENSG00000116906	-2.09032	0.093983	0.156047	0.403022
ENSG00000116903	1.13294	0.0268524	0.0337172	0.360526
ENSG00000010072	-0.662111	0.0451365	0.0320177	0.386591
ENSG00000135766	-0.381442	0.0260524	-0.242342	0.52573
ENSG00000116918	1.09444	0.0803666	0.0976911	0.220202
ENSG00000270106	0.276397	0.012079	-0.00331347	0.236533
ENSG00000162946	2.23052	-0.37312	-0.421052	0.558791
ENSG00000116991	-2.63514	0.0489106	0.0423314	0.421996
ENSG00000212916	-1.02465	0.0508151	0.0198809	0.363948
ENSG00000135778	0.0273665	0.340046	0.360106	0.205009
ENSG00000135749	1.77682	0.238831	0.0593966	0.538327
ENSG00000143674	0.36258	-0.00999298	-0.03044	0.213596
ENSG00000135750	0.426599	0.271846	0.153983	0.0446367
ENSG00000183780	0.476487	0.152242	0.0316755	0.102188
ENSG00000168275	0.0776845	0.0507563	0.0961161	0.130747
ENSG00000059588	1.41288	0.0556086	0.0653053	0.287068
ENSG00000168264	-0.132708	0.226489	0.262441	0.314058
ENSG00000173726	-0.226686	0.5503	0.642579	0.447718
ENSG00000188739	0.732683	0.0258058	0.0382615	0.16923
ENSG00000054267	0.203953	0.312825	0.12927	0.402259
ENSG00000152904	-0.833768	0.503852	0.53034	0.199834
ENSG00000285053	-0.377284			0.32725
ENSG00000284770	0.276397			0.254592
ENSG00000168243	0.39935	0.23884	0.296776	0.132677
ENSG00000143669	-1.81896	0.452883	0.591207	0.392385
ENSG00000116962	0.623727	0.0359946	0.0418987	0.311613
ENSG00000077585	2.09291	-0.344955	-0.489006	0.276902
ENSG00000086619	2.18991	0.0604257	0.0327207	0.301191
ENSG00000186197	-0.474484	0.000861388	0.00697521	0.00231313
ENSG00000116977	-0.533451	-0.00686642	-0.233056	0.511535
ENSG00000119285	0.925844	0.310381	0.359819	0.462673
ENSG00000077522	0.201306	0.463252	0.371801	0.440025
ENSG00000116984	-1.21259	0.0906225	0.0827189	0.373265
ENSG00000244020	0.276397	-0.0457216	-0.0646499	0.100752
ENSG00000198626	0.274399	0.0102818	-0.00528541	0.0543672
ENSG00000116996	-0.694005			-0.0324328
ENSG00000270188	1.01182	0.0337878	0.0634793
ENSG00000133019	-0.360057		0.0101469	0.391537
ENSG00000155816	1.49938	0.46464	0.566253	0.262934
ENSG00000180875	-0.211432	-0.014703		0.0606421
ENSG00000182901	0.394339	0.0317537	0.00713293	0.140193
ENSG00000091483	-0.23407	0.343412	0.363478	0.254168
ENSG00000117009	-0.476928	-0.38946	-0.335027	-0.0198846
ENSG00000054277	1.45101	-0.358175	-0.492837	0.20566
ENSG00000203668	0.407045	0.0234847	0.0308897	0.255357
ENSG00000162843	0.670736	-0.00988355	0.009731	-0.0061428
ENSG00000174371	-2.16111	0.058668	0.00592459	0.213521
ENSG00000196289	-0.225691			0.0462742
ENSG00000197769	-0.322863	-0.00134983	0.0255645	0.103921
ENSG00000180287	0.61247	0.138748	0.0263103	0.217091
ENSG00000143702	0.554143	-0.0236097	-0.00430855	0.422445
ENSG00000054282	0.0384062	-0.258582	0.0562719	0.222716
ENSG00000117020	1.26451	0.0973911	0.0864953	0.366343
ENSG00000179456	-4.55576	0.0990875	0.123295	0.113038
ENSG00000173728	0.577651	-0.000334249	0.0248836	0.0507206
ENSG00000035687	-0.478583	0.495184	0.141255	0.28569
ENSG00000179397	1.45084	0.00508569	-0.00650953	-0.0328979
ENSG00000121644	-1.311	0.322632	0.0875482	0.448444
ENSG00000284188	-0.374456			0.0907017
ENSG00000203667	0.150781	0.217365	0.278321	0.353548
ENSG00000153187	-0.88853	0.458371	0.410864	0.473889
ENSG00000203666	0.966499	0.500687	0.651015	0.0614127
ENSG00000162849	0.319397	0.349841	0.299427	0.262973
ENSG00000185420	1.57914	0.449636	0.530931	0.0471524
ENSG00000162851	0.977639	0.391312	0.51065	0.200324
ENSG00000162852	1.6984	0.469949	0.113375	0.347127
ENSG00000143653	0.079571	0.0438	0.130738	0.313879
ENSG00000153207	-0.521901	0.49276	0.113886	0.31938
ENSG00000197472	1.20487	-0.00416308	-0.00229678	-0.143548
ENSG00000135747	0.367496	-0.0088812		-0.121887
ENSG00000277462	0.870942	0.0376845	0.0403042	0.222877
ENSG00000188295	-1.18028	0.054712	0.0396777	0.38399
ENSG00000196418	0.903395	-0.327344	-0.382582	0.123478
ENSG00000162714	-1.64564	0.0508367	0.0993211	0.421673
ENSG00000162711	2.39578	-0.325329	-0.27083	0.179933
ENSG00000177535	0.969018		0.00322978	0.128001
ENSG00000169224	1.64938	-0.00210508	-0.0085651	0.253002
ENSG00000196242	1.07523	-0.00547415		0.0108739
ENSG00000177489	0.0417117			0.0898374
ENSG00000177476	-0.195007			0.115204
ENSG00000198452	0.790806			-0.00418763
ENSG00000197437	0.0500989			-0.0019646
ENSG00000169214	0.186771			0.100521
ENSG00000153230	0.380283			0.0783638
ENSG00000221888	0.276397			-0.0398799
ENSG00000196772	0.367496			0.0440658
ENSG00000197591	0.276397			-0.00614892
ENSG00000162722	0.297382	-0.00253966	-0.00236936	0.149338
ENSG00000238243	-0.440184	0.00250807		0.0881384
ENSG00000177275	0.0464197			0.108479
ENSG00000197454	-0.211432			-0.0622585
ENSG00000203663	-0.195007		0.00161638	0.0680707
ENSG00000198128	0.202486			0.0671178
ENSG00000196071	0.483902	0.04189	0.0208376	0.0809922
ENSG00000198601	-0.195007			-0.0352891
ENSG00000228198	0.308318			0.017627
ENSG00000171180	0.0750101			0.0177353
ENSG00000177212	0.306506			0.0133296
ENSG00000177201	0.49078			-0.0431739
ENSG00000188558	-0.155722			0.0695086
ENSG00000182783	0.276397			0.0878192
ENSG00000184022	0.0417117			-0.00362228
ENSG00000279301	-0.623115			0.0352445
ENSG00000177151	0.483902			0.0967836
ENSG00000187701	-0.195007			0.100924
ENSG00000286015	-1.11787			0.0215836
ENSG00000259823	0.605512		0.0121931	0.00502782
ENSG00000175137	1.32411	0.357146	0.071873	0.37253
ENSG00000171161	0.136772	0.429079	0.0788726	0.299202
ENSG00000171163	-0.0685919	0.30597	0.0606507	0.161081
ENSG00000185220	0.926545	0.0104458	0.00305794	0.332142
ENSG00000184731	0.526176	0.22231	0.349727	0.0755651
ENSG00000035115	-0.0454599	0.420706	0.538137	0.428494
ENSG00000143727	-0.280174	0.368288	0.47164	0.237232
ENSG00000189292	0.304127	0.155941	0.303835	-0.00482735
ENSG00000151353	-1.14627	0.38107	0.206268	0.214285
ENSG00000172554	-0.169232	0.00562309		-0.0931706
ENSG00000115705	-0.0258421			0.113681
ENSG00000130508	1.02958	0.16221	0.0789342	0.295591
ENSG00000186487	0.621241	0.00936601	0.00308892	0.0102379
ENSG00000032389	1.60245	0.0795018	0.409703	0.219264
ENSG00000171853	0.844887	0.0747404	0.0895555	0.325821
ENSG00000182551	0.873996	-0.30884	0.0209618	0.0212498
ENSG00000286905	-0.443182			0.204488
ENSG00000171865	-1.11229	0.467379	0.462756	0.463006
ENSG00000171863	0.845184	0.255422	0.202862	0.034412
ENSG00000118004	-0.6925		0.0181986	-0.128177
ENSG00000151360	0.749972	-0.00333258	-0.0115598	-0.141376
ENSG00000214866	-0.622672			0.161081
ENSG00000176887	0.0973435	0.272591	0.333663	0.196679
ENSG00000134326	0.600702	-0.0362403	0.00415559	0.00741385
ENSG00000134321	-1.16161	0.00224789	-0.0173247	-0.0308574
ENSG00000151692	5.03712	0.458224	0.207147	0.128052
ENSG00000115738	-2.59955	-0.150061	-0.18496	0.194574
ENSG00000134313	-0.986736	0.503004	0.196782	0.507375
ENSG00000143797	-0.231816	0.599276	0.606125	0.555253
ENSG00000151693	-1.06553	0.516239	0.520551	0.568173
ENSG00000119185	0.838185	0.416865	0.310317	0.288282
ENSG00000119203	0.314333	0.275966	0.290536	0.356957
ENSG00000134330	3.15954	0.151011	0.122523	0.264757
ENSG00000151694	-1.03931	-0.304635	-0.376094	0.467346
ENSG00000134308	0.0182532	0.529612	0.47092	0.302996
ENSG00000115750	-0.231366	0.0197685	0.0397478	0.295658
ENSG00000134317	-0.729502	0.0080269	0.00389008	-0.0156821
ENSG00000172059	0.427289	-0.233341	-0.314039	0.144147
ENSG00000205795	0.604643	0.016432	0.00208318	0.0387864
ENSG00000171848	-1.9209	0.0140068	3.21155e-05	0.34863
ENSG00000115756	0.351251	0.134469	0.0588083	0.122071
ENSG00000115758	2.79468	0.32875	0.36878	0.231295
ENSG00000115761	0.00152088	0.391123	0.42576	0.465391
ENSG00000143882	-0.840961	0.298997	0.363018	0.464882
ENSG00000143870	0.531571	0.271298	0.411051	0.497539
ENSG00000162975	0.632277	0.0011132	0.00418367	0.576324
ENSG00000150873	-0.844077	0.0518121	0.0327851	0.171735
ENSG00000162976	2.10124	-0.330573	0.055736	0.242314
ENSG00000134318	-2.39892	0.463456	0.439275	0.567638
ENSG00000169016	-1.24608	0.484248	0.12723	0.467479
ENSG00000196208	-0.654222	0.0241175	0.0413105	0.450162
ENSG00000134324	-0.563951	0.437949	0.35072	0.15408
ENSG00000071575	0.49452	0.286549	0.244078	0.55602
ENSG00000162981	2.96893	0.298443	0.237717	0.663617
ENSG00000151779	1.7878	0.0902976	0.0927876	0.54003
ENSG00000079785	0.647682	0.463442	0.483111	0.441594
ENSG00000134323	-0.441686	0.167624	0.0707286	0.110614
ENSG00000197872	4.21842	-0.323597	-0.475487	0.400107
ENSG00000214842	0.855857		0.0231284	-0.0578179
ENSG00000163032	0.374878	0.00794923	-0.00874662	0.0864889
ENSG00000163029	-1.57901	0.31442	0.265611	0.338368
ENSG00000178295	-2.26796	0.0132639	-0.00743289	0.303294
ENSG00000170745	-0.568065	0.236003	0.0872156	-0.00200938
ENSG00000240857	1.04323	0.474829	0.101782	0.191128
ENSG00000185013	-0.393315			-0.0284972
ENSG00000143867	0.881993	0.0562362	0.00628083	-0.119343
ENSG00000183891	-1.03257	0.447353	0.59242	0.143523
ENSG00000118965	0.988652	0.360605	0.375423	0.527201
ENSG00000132031	0.233482	0.0188951	0.00368416	0.149045
ENSG00000068697	1.29012	-0.33391	-0.0567744	0.176573
ENSG00000115884	0.588824	0.31338	0.347373	0.102953
ENSG00000055917	-2.21173	0.185638	0.0952246	0.47297
ENSG00000143878	-2.97464	-0.201109	-0.335485	0.151524
ENSG00000118960	0.264722	-0.405603	-0.402069	0.0540388
ENSG00000143869	0.329549	-0.00511952	0.0311508	0.133188
ENSG00000118961	-1.41181	0.33695	0.0955803	0.400606
ENSG00000084674	1.611	0.00642243		-0.031804
ENSG00000218819	0.240903	-0.0103279		0.0316286
ENSG00000119771	3.73326	0.0393044	0.0398447	0.444614
ENSG00000119778	-1.0914	0.0518415	0.0344897	0.476556
ENSG00000173960	-1.00332	0.47488	0.482924	0.471786
ENSG00000205639	1.12652	0.0505004	0.0175061	0.548072
ENSG00000163026	-1.00834	0.41609	0.0751745	0.454842
ENSG00000119782	1.74029	-0.233819	0.0254541	0.213206
ENSG00000115128	1.62984	0.464599	0.494919	0.212135
ENSG00000219626	0.308328	0.518121	0.521521	0.212582
[truncated: 18,461 more rows]

## Sheet: b) Gene Profiles G, and H
Gene symbol	Figure 1G	Figure 1H
A1BG	-0.3349
A2M	-0.3363	-0.1091
AAAS	0.2815	0.0341
AACS	0.0042	0.009
AADAT	-0.3605	-0.0759
AAED1	-0.1425
AAGAB	0.0377	0.0368
AAK1	-0.0711	0.0905
AAMDC	0.2647
AAMP	0.1278	-0.0116
AAR2	0.1232
AARS	0.0891
AARS2	-0.1358	0.005
AARSD1	0.1734	0.0721
AASDHPPT	0.1257	0.0705
AASS	-0.1401	-0.1359
AATF	0.2126	-0.0137
AATK	-0.0027	0.0319
ABAT	-0.035	0.0537
ABCA1	-0.0973	-0.0068
ABCA2	-0.1163	-0.0698
ABCA3	-0.1639	-0.0248
ABCA5	-0.2665	0.0074
ABCA8	-0.0986	0.0015
ABCB1	0.035	-0.0658
ABCB10	-0.31	-0.0494
ABCB6	-0.1504	-0.0353
ABCB7	0.0731	-0.036
ABCB8	-0.177	0.0306
ABCB9	-0.3663	-0.0755
ABCC1	-0.2467	-0.0494
ABCC3	-0.1969	0.0073
ABCC4	-0.1804	0.0977
ABCD1	-0.0405	-0.047
ABCD2	-0.0481	-0.0389
ABCD3	0.086	0.0173
ABCD4	-0.0257	-0.0614
ABCE1	0.283	-0.0473
ABCF1	0.3252	0.0215
ABCF2	0.3602	0.08
ABCF3	0.0414	0.0143
ABCG1	-0.1227	-0.0041
ABCG2	-0.0335	-0.0695
ABHD10	-0.1482	0.0148
ABHD11	-0.2846	0.0123
ABHD12	0.275	0.0888
ABHD13	0.2539	0.044
ABHD14A.ACY1	-0.1861
ABHD14B	-0.3016	-0.0376
ABHD16A	0.1375	0.0797
ABHD17A	-0.0444
ABHD17B	-0.1502
ABHD17C	0.1443
ABHD2	0.2513	0.0455
ABHD3	-0.0503	-0.0307
ABHD4	0.1348	0.0061
ABHD5	-0.2545	-0.0287
ABHD6	-0.2795	-0.0292
ABI1	0.0109	0.079
ABI2	0.3662	0.0323
ABI3	-0.1115	-0.0282
ABI3BP	-0.3841	0.0295
ABL1	0.3519	0.0558
ABL2	0.1298	-0.0815
ABLIM1	0.0749	0.084
ABLIM2	-0.0367	-0.0526
ABLIM3	-0.26	0.0004
ABR	-0.1571	0.0207
ABRACL	-0.0363
ABRAXAS1	0.0071
ABRAXAS2	-0.2947
ABT1	0.1502	-0.0109
ACAA1	-0.1314	-0.0415
ACAA2	-0.3871	-0.0405
ACACA	0.0396	-0.0277
ACACB	-0.5377	-0.0505
ACAD10	-0.2018	0.0605
ACAD11	-0.3905	0.0267
ACAD8	-0.0401	-0.0088
ACAD9	-0.1064	0.0447
ACADL	-0.3937	-0.0485
ACADM	-0.2979	0.0658
ACADS	-0.1383	0.0324
ACADSB	-0.3277	0.0342
ACADVL	-0.2229	-0.0249
ACAN	-0.1762	-0.0358
ACAP1	-0.5281	-0.0416
ACAP2	-0.1925	-0.0555
ACAP3	0.1811	-0.084
ACAT1	-0.2866	-0.0045
ACAT2	0.1236	-0.0513
ACBD3	0.2538	-0.0407
ACBD4	0.3853	-0.0071
ACBD5	-0.0041	0.1148
ACBD6	0.3033	-0.0388
ACBD7	0.0107	-0.0791
ACD	0.0663	0.0704
ACE	0.0111	-0.0471
ACHE	-0.1445	0.0519
ACIN1	0.3708	-0.0061
ACLY	-0.2894	-0.0813
ACO1	-0.3562	0.0288
ACO2	-0.1445	0.0771
ACOT1	-0.0165	-0.0321
ACOT11	-0.2052	-0.0591
ACOT13	-0.3013	-0.0545
ACOT7	-0.0005	0.0286
ACOT8	-0.2434	-0.0002
ACOT9	-0.1714	0.0754
ACOX1	-0.1765	-0.1058
ACOX2	-0.2382	0.0348
ACOX3	-0.1956	-0.0547
ACP1	-0.2436	0.0809
ACP2	-0.0267	0.0567
ACP5	-0.1378	0.0208
ACP6	0.0084	0.0308
ACPP	-0.3815
ACSBG1	0.2202	-0.0453
ACSF2	-0.0949	0.0054
ACSF3	0.0634	-0.0681
ACSL1	-0.2953	0.0359
ACSL3	0.264	-0.0282
ACSL4	-0.1364	-0.0065
ACSL5	-0.3199	-0.0821
ACSL6	-0.1691	0.0011
ACSM5	-0.3724	-0.0582
ACSS1	0.021	-0.0416
ACSS2	0.0747	0.0485
ACSS3	0.1455	-0.0291
ACTA1	-0.1849	0.1354
ACTB	-0.022	-0.088
ACTBL2	-0.1386	0.0208
ACTG1	-0.3312	0.0049
ACTG2	-0.2633	-0.0406
ACTL6A	0.2447	0.0096
ACTL6B	0.0044	0.0209
ACTN1	-0.0332	-0.0311
ACTN2	0.1056	-0.043
ACTN3	0.1826	-0.046
ACTN4	0.1478	-0.0513
ACTR10	-0.017	0.102
ACTR1A	-0.295	-0.0117
ACTR1B	-0.2555	0.0965
ACTR2	-0.3512	-0.0314
ACTR3	-0.1406	0.0588
ACTR3B	-0.0239	0.2281
ACTR5	0.0535	-0.0797
ACTR6	0.2502	0.0357
ACTR8	0.2653	0.0019
ACVR1	-0.0857	-0.015
ACVR1B	-0.1281	0.054
ACVR2A	-0.0286	0.0023
ACY3	-0.0069	-0.0644
ACYP1	-0.1394	0.0369
ACYP2	-0.0927	-0.0409
ADA	-0.0597	-0.0347
ADA2	-0.4291
ADAL	0.0519	-0.0346
ADAM10	-0.1074	-0.0272
ADAM11	-0.1454	-0.0794
ADAM12	-0.0732	-0.0307
ADAM15	0.1682	-0.0425
ADAM17	-0.0215	-0.0112
ADAM22	-0.0895	0.0334
ADAM23	-0.1416	0.0339
ADAM28	-0.3914	0.0167
ADAM9	0.3345	-0.0305
ADAMTS1	-0.2819	-0.0624
ADAMTS4	-0.2527	0.039
ADAMTSL2	-0.191	0.0192
ADAMTSL4	-0.1692	-0.0821
ADAP1	-0.1463	-0.0426
ADAP2	-0.1438	0.0909
ADAR	0.4146	0.1034
ADARB1	-0.1138	0.0363
ADAT1	0.1732	-0.0103
ADAT2	0.3517	-0.0526
ADAT3	0.0293	0.0669
ADCK1	-0.003	0.0224
ADCK5	-0.3689	-0.0469
ADCY1	-0.2041	0.04
ADCY2	-0.2176	0.1038
ADCY3	0.0191	-0.027
ADCY5	-0.175	-0.0081
ADCY6	-0.085	-0.0402
ADCY7	-0.139	0.0067
ADCY8	-0.0305	0.0429
ADCY9	-0.1672	-0.0371
ADCYAP1	-0.2159	0.0661
ADCYAP1R1	0.1392	-0.0137
ADD1	-0.1416	-0.134
ADD2	-0.0579	0.0332
ADD3	-0.2881	0.0179
ADGRA1	-0.0416
ADGRB1	0.4375
ADGRB2	0.0931
ADGRB3	0.2639
ADGRE2	-0.1649
ADGRE5	-0.0569
ADGRF5	-0.0678
ADGRG1	0.3403
ADGRG3	-0.4307
ADGRL1	-0.0059
ADGRL2	0.141
ADGRL3	0.2206
ADGRL4	-0.0158
ADH1B	-0.0878	-0.03
ADH5	-0.161	0.1124
ADHFE1	-0.3178	0.0044
ADI1	-0.1068	0.0261
ADIPOQ	-0.2076	0.0206
ADIPOR2	-0.2355	-0.0559
ADIRF	-0.0028
ADK	0.0426	-0.1037
ADM	-0.124	-0.0249
ADNP	0.4006	0.1215
ADO	0.1468	-0.0762
ADORA1	0.078	-0.0023
ADPGK	-0.2928	-0.012
ADPRH	0.0313	-0.0665
ADPRHL1	-0.0735	0.0772
ADPRHL2	-0.1123
ADPRM	0.217
ADRM1	0.4583	0.016
ADSL	-0.0676	-0.0101
ADSS	-0.3618
ADSSL1	0.0025
AEBP1	-0.1373	-0.0732
AEBP2	-0.2383	0.159
AES	0.4117
AFAP1	0.1838	0.0262
AFAP1L1	0.2921	-0.0515
AFAP1L2	0.1964	-0.0349
AFDN	0.3281
AFF4	0.3504	-0.0752
AFG1L	-0.1021
AFG3L2	-0.0185	-0.0746
AFM	-0.2364	0.0208
AFMID	-0.2663	-0.0568
AFTPH	0.0314	0.1157
AGA	-0.1615	0.0677
AGAP1	0.3952	0.1004
AGAP2	0.0291	0.0632
AGAP3	0.1351	0.0044
AGBL4	0.0509	0.0167
AGFG1	0.2393	0.0595
AGFG2	-0.0548	-0.0501
AGGF1	0.21	0.0795
AGK	-0.0591	-0.0711
AGL	-0.1293	0.0171
AGMAT	-0.349	0.0104
2001-08-01	0.0268
2002-08-01	-0.0842
2003-08-01	-0.1777
2004-08-01	-0.024
AGPAT1	0.3027	-0.0237
AGPAT2	-0.1401	-0.0294
AGPAT3	0.088	0.0115
AGPAT4	0.1116	0.0099
AGPAT5	0.0633	0.0978
AGPS	-0.2338	0.0425
AGR2	-0.2365	0.0471
AGR3	-0.7071	0.0208
AGRN	0.1446	-0.0556
AGT	-0.3051	-0.0823
AGTPBP1	-0.3537	0.1049
AGTRAP	-0.0954	-0.0646
AHCTF1	-0.0688	0.0169
AHCY	0.1015	-0.053
AHCYL1	0.0196	-0.0724
AHCYL2	0.0528	-0.081
AHDC1	0.1007	-0.0404
AHNAK	-0.1426	-0.0722
AHNAK2	-0.1225	-0.0304
AHR	0.1275	0.104
AHSA1	0.1772	-0.0664
AHSG	-0.2008	0.0171
AHSP	-0.2678	0.024
AIDA	0.1435	0.0479
AIF1	-0.1769	-0.052
AIF1L	0.2051	0.0281
AIFM1	-0.1419	0.0728
AIFM2	-0.2018	0.0126
AIFM3	-0.1711	-0.0379
AIG1	0.0745	0.0173
AIMP1	0.1521	0.0263
AIMP2	0.1302	-0.0127
AIP	0.2978	-0.0326
AJAP1	-0.0176	0.0097
AJM1	-0.1005
AJUBA	0.1234	-0.0473
AK1	-0.43	-0.0323
AK2	-0.1396	-0.0179
AK3	-0.3904	0.0446
AK4	-0.046	0.0407
AK5	-0.0325	0.1062
AK6	-0.2051
AKAP1	-0.2128	-0.0066
AKAP10	-0.0689	0.0207
AKAP11	0.0053	0.1452
AKAP12	0.2348	0.0297
AKAP13	0.1976	-0.0619
AKAP17A	-0.189
AKAP5	0.0865	-0.0427
AKAP6	0.013	0.0395
AKAP7	0.2323	-0.0174
AKAP8	0.4266	-0.0832
AKAP8L	0.3343	-0.0614
AKAP9	0.1109	-0.1223
AKIP1	-0.0032	-0.0514
AKIRIN2	-0.3445	0.1524
AKR1A1	-0.1021	-0.0226
AKR1B1	0.0915	0.0546
AKR1B10	0.0137	0.0262
AKR1C1	-0.3859	-0.0244
AKR1C2	-0.3686	0.1016
AKR1C3	-0.2838	-0.0288
AKR1D1	-0.2254	-0.0104
AKR7A2	-0.1743	-0.0096
AKR7A3	-0.1179	-0.0535
AKR7L	0.1378
AKT1	0.2906	-0.0203
AKT1S1	0.2711	0.1013
AKT2	0.4003	0.0376
AKT3	0.0141	0.0686
AKTIP	-0.053	0.0728
ALAD	-0.582	-0.0368
ALAS1	-0.1555	-0.0378
ALB	-0.1975	-0.0781
ALCAM	-0.099	0.0344
ALDH16A1	-0.1146	-0.0526
ALDH18A1	-0.0853	0.0087
ALDH1A1	-0.39	-0.0285
ALDH1A2	-0.1704	-0.0384
ALDH1A3	-0.1367	-0.0415
ALDH1B1	-0.1851	0.0473
ALDH1L1	-0.0705	-0.0123
ALDH1L2	-0.2413	-0.0831
ALDH2	-0.3029	0.1139
ALDH3A1	-0.2078	0.0208
ALDH3A2	-0.0444	0.0344
ALDH3B1	-0.2353	-0.0569
ALDH4A1	-0.2213	-0.0547
ALDH5A1	-0.0321	0.1995
ALDH6A1	-0.104	-0.0593
ALDH7A1	0.0566	-0.0259
ALDH9A1	-0.18	-0.0329
ALDOA	-0.1335	0.1222
ALDOB	-0.3693	0.0611
ALDOC	-0.1131	-0.0183
ALG1	0.3637	-0.0404
ALG11	0.3348	-0.0174
ALG12	-0.0551	-0.0561
ALG13	0.1309	-0.0478
ALG14	0.2178	-0.0974
ALG2	-0.2331	0.0278
ALG5	-0.0102	-0.0515
ALG6	0.0547	-0.0403
ALG8	0.1724	-0.064
ALG9	-0.1716	-0.0305
ALKBH1	0.1278	0.0168
ALKBH2	0.061	-0.0334
ALKBH3	-0.107	-0.0466
ALKBH4	0.2472	-0.0314
ALKBH5	0.2476	-0.0333
ALKBH6	-0.1675	0.024
ALKBH7	-0.2214	-0.0151
ALKBH8	0.1172	0.0203
ALMS1	-0.1704	-0.0785
ALOX12	-0.2531	-0.0099
ALOX15B	-0.2955	0.0208
ALOX5	-0.3449	-0.0321
ALOX5AP	-0.1452	-0.0561
ALPL	-0.1926	-0.0858
ALS2	0.0469	-0.0445
ALYREF	0.1046	-0.0131
AMACR	-0.2567	-0.0056
AMBP	-0.1971	0.0408
AMBRA1	0.1918	-0.0883
AMD1	-0.1088	-0.0366
AMDHD2	-0.158	0.0597
AMER2	0.0189
AMFR	0.1933	0.0944
AMIGO1	-0.0137	0.0812
AMN1	0.052	0.0515
AMOT	-0.2844	0.0879
AMOTL1	-0.2012	0.0118
AMOTL2	-0.0632	-0.0553
AMPD2	-0.0726	0.0049
AMPD3	-0.3381	-0.0018
AMPH	-0.0969	0.0838
AMT	-0.1909	-0.0594
AMZ2	-0.152	0.0469
ANAPC1	0.1342	-0.0492
ANAPC10	-0.061	0.0443
ANAPC11	0.0741	-0.0699
ANAPC13	0.2177	0.044
ANAPC16	0.3494	0.0514
ANAPC2	0.3781	-0.0026
ANAPC4	0.1052	0.0069
ANAPC5	-0.0699	-0.0044
ANAPC7	0.1474	0.0485
ANG	-0.2543	-0.0454
ANGEL1	-0.269	0.0047
ANGEL2	0.5553	0.0096
ANGPT2	-0.0073	0.0351
ANGPTL1	-0.0097	0.0599
ANGPTL2	0.0116	-0.0836
ANGPTL4	-0.3164	-0.0697
ANK1	-0.3757	-0.0371
ANK2	-0.0571	0.0963
ANK3	-0.036	-0.1097
ANKFY1	0.042	-0.0037
ANKH	-0.4433	-0.0304
ANKHD1	-0.0224	-0.0503
ANKHD1.EIF4EBP3	-0.3131
ANKIB1	0.0792	-0.0073
ANKLE2	0.4101	0.0291
ANKMY2	0.2778	-0.0337
ANKRD10	0.1468	-0.0577
ANKRD11	0.3752	-0.0363
ANKRD12	-0.0604	0.2635
ANKRD13A	-0.3749	-0.1039
ANKRD13D	-0.3778	-0.0711
ANKRD16	0.1183	-0.0241
ANKRD17	0.3666	-0.0626
ANKRD22	-0.2308	-0.0544
ANKRD24	-0.2386	-0.0542
ANKRD27	-0.2978	-0.0652
ANKRD28	0.0852	0.0228
ANKRD29	-0.2175	0.0184
ANKRD34A	-0.0667	0.03
ANKRD35	-0.0505	-0.0187
ANKRD39	-0.1815	-0.0414
ANKRD40	0.1114	-0.0443
ANKRD44	-0.0656	-0.0299
ANKRD45	-0.3399	0.0667
ANKRD46	0.0566	0.1136
ANKRD49	-0.1948	-0.0447
ANKRD50	0.3012	-0.0132
ANKRD52	-0.0694	0.0462
ANKRD54	0.1747	-0.0337
ANKRD63	0.232
ANKS1A	-0.2077	-0.0652
ANKS1B	-0.1512	0.0436
ANKS6	-0.0909	-0.0383
ANKZF1	-0.0969	0.0162
ANLN	-0.1053	0.0125
ANO10	-0.0924	-0.045
ANO6	-0.0289	-0.0749
ANO8	-0.0563	-0.0066
ANOS1	-0.2787
ANP32A	0.387	0.0021
ANP32B	0.1582	0.0391
ANP32C	0.3366
ANP32E	0.1517	0.0187
ANPEP	-0.4119	-0.0027
ANTXR1	0.1879	0.1658
ANTXR2	-0.2671	-0.0229
ANXA1	-0.1973	-0.1139
ANXA11	-0.3869	0.0044
ANXA13	-0.2676	0.0703
ANXA2	-0.0238	-0.064
ANXA3	-0.4802	-0.0805
ANXA4	-0.317	0.0117
ANXA5	0.0461	-0.1555
ANXA6	-0.3066	-0.0237
ANXA7	-0.3389	-0.0173
ANXA9	0.0879	-0.027
AOAH	-0.1396	-0.061
AOC3	-0.2195	-0.0398
AOX1	-0.4102	-0.0283
AP1AR	-0.2305	0.1398
AP1B1	-0.0764	-0.0338
AP1G1	0.3649	0.0582
AP1G2	-0.2273	-0.0389
AP1M1	-0.1838	-0.0527
AP1M2	-0.0989	0.0621
AP1S1	0.0623	0.0189
AP1S2	0.0523	0.0389
AP1S3	0.0702	-0.0087
AP2A1	0.0538	0.0117
AP2A2	0.1762	0.045
AP2B1	0.0486	-0.0458
AP2M1	0.0314	0.0307
AP2S1	-0.1195	0.1422
AP3B1	-0.0366	-0.0256
AP3B2	0.0729	0.0607
AP3D1	0.2865	-0.0239
AP3M1	-0.1185	-0.0407
AP3M2	-0.0279	0.1374
AP3S1	0.0327	-0.036
AP3S2	0.0381	-0.0246
AP4B1	-0.1925	-0.0022
AP4E1	-0.143	-0.0331
AP4M1	0.0139	-0.0366
AP4S1	0.1438	0.037
AP5B1	0.0197	-0.0592
AP5M1	-0.115
AP5S1	0.3941
AP5Z1	0.2111
APAF1	-0.0407	0.0203
APBA1	0.0818	0.1194
APBA2	0.2309	-0.028
APBA3	-0.0717	0.0284
APBB1	-0.0747	0.0013
APBB1IP	-0.1131	0.0489
APBB2	-0.0372	-0.0951
APC	0.2693	-0.0508
APC2	0.2257	-0.0031
APCS	-0.4694	0.0208
APEH	-0.4944	0.0569
APEX1	0.4228	-0.0177
APH1A	0.3181	0.0701
APH1B	0.0232	0.0094
API5	0.445	0.0202
APIP	-0.116	0.0262
APLF	0.0892	-0.0377
APLN	0.1273	-0.0037
APLNR	-0.0797	-0.0574
APLP1	-0.1816	-0.051
APLP2	0.0432	0.0845
APMAP	0.0375
APOA1	-0.2551	0.0823
APOA2	-0.1689	0.0138
APOA4	-0.2379	0.0166
APOB	-0.2346	0.0004
APOBEC3B	-0.0989
APOBEC3C	0.0566	0.0728
APOBEC3D	-0.7801	-0.0524
APOBEC3F	-0.1914	-0.0433
APOBEC3G	-0.0518	-0.0378
APOBR	-0.2076
APOC1	-0.3066	-0.0636
APOC2	-0.1168
APOC3	-0.1696	0.0208
APOC4	-0.1093
APOD	-0.2355	-0.0889
APOE	-0.2142	-0.0709
APOF	-0.3117	-0.0355
APOH	-0.1918	0.0503
APOL1	-0.2697	-0.0664
APOL2	-0.1255	0.0624
APOL3	-0.126	-0.0678
APOM	-0.2016
APOO	-0.1199	0.0262
APOOL	-0.1836	-0.0314
APP	0.0831	0.0635
APPBP2	-0.1995	0.0704
APPL1	0.0469	-0.0401
APPL2	0.141	-0.0328
APRT	-0.1875	-0.0221
APTX	-0.1216	-0.0449
AQP1	-0.1686	-0.0545
AQP4	-0.155	-0.0304
AQR	0.2127	0.0777
ARAF	0.2064	-0.0239
ARAP1	-0.4105	0.0746
ARAP2	0.012	-0.0344
ARAP3	0.3275	0.0661
ARC	0.3259	-0.036
ARCN1	0.2348	0.0085
ARF1	-0.3957	0.0563
ARF3	-0.2409	0.1804
ARF4	0.0422	-0.0484
ARF5	0.1384	0.08
ARF6	0.1824	0.0231
ARFGAP1	0.4437	-0.0104
ARFGAP2	0.2992	-0.0389
ARFGAP3	0.2856	0.0326
ARFGEF1	0.2693	-0.033
ARFGEF2	-0.0559	-0.0124
ARFGEF3	-0.0894
ARFIP1	-0.0577	-0.0059
ARFIP2	0.1211	0.0404
ARFRP1	0.2052	0.0734
ARG1	-0.4798	-0.035
ARG2	0.0088	-0.0165
ARGLU1	0.4137	-0.1086
ARHGAP1	-0.2491	-0.064
ARHGAP10	-0.2962	-0.0016
ARHGAP12	0.2839	-0.0318
ARHGAP15	-0.289	0.0762
ARHGAP17	-0.057	-0.07
ARHGAP18	-0.1487	0.0217
ARHGAP21	0.2941	0.0156
ARHGAP22	-0.2176	-0.0203
ARHGAP23	0.2223	-0.0342
ARHGAP24	-0.0641	-0.0612
ARHGAP25	-0.0919	0.0696
ARHGAP26	-0.1739	-0.0397
ARHGAP27	-0.1757
ARHGAP29	-0.0368	-0.0601
ARHGAP30	-0.2769	0.0018
ARHGAP31	0.1678	-0.042
ARHGAP32	-0.0375	-0.0204
ARHGAP33	0.1846	-0.0058
ARHGAP35	0.4205	0.0354
ARHGAP39	-0.159	0.028
ARHGAP4	-0.2211	-0.0114
ARHGAP42	0.002	-0.0278
ARHGAP44	-0.1048	-0.0253
ARHGAP45	-0.2837
ARHGAP5	0.0878	0.0466
ARHGAP6	0.0681	-0.0397
ARHGAP9	-0.2447	0.1067
ARHGDIA	-0.115	0.0024
ARHGDIB	-0.346	0.0045
ARHGDIG	-0.5981	-0.002
ARHGEF1	-0.0394	-0.0057
ARHGEF10	-0.0828	-0.059
ARHGEF10L	-0.0766	0.0717
ARHGEF11	0.0912	0.0362
ARHGEF12	0.2627	-0.0099
ARHGEF17	-0.1179	-0.0158
ARHGEF18	0.0644	-0.0381
ARHGEF2	0.4318	-0.0202
ARHGEF25	0.0411	0.0415
ARHGEF26	0.3369	0.0348
ARHGEF3	0.2761	0.0344
ARHGEF37	-0.3382	-0.0603
ARHGEF4	-0.0466	-0.0363
ARHGEF40	0.1343	-0.0451
ARHGEF6	0.3641	-0.0456
ARHGEF7	0.1963	0.072
ARHGEF9	0.1224	0.0252
ARID1A	0.1788	-0.0122
ARID1B	0.2892	0.0397
ARID2	0.2823	0.012
ARID4A	-0.0297	0.1918
ARID4B	0.1646	-0.0971
ARID5B	0.0241	-0.0203
ARIH1	0.3254	-0.043
ARIH2	0.1518	0.0015
ARL1	-0.0694	0.0086
ARL10	0.3186	-0.037
ARL13B	-0.1269	-0.0695
ARL14EP	0.4898
ARL15	-0.0601	0.0774
ARL16	-0.0851	0.1546
ARL2	-0.2014	-0.0256
ARL2BP	-0.0368	0.0391
ARL3	0.1792	0.0679
ARL4A	0.3444	0.0064
ARL4C	0.2557	0.1438
ARL5A	-0.1287	0.0566
ARL5B	0.4164	-0.0418
ARL6	-0.1959	0.0484
ARL6IP1	-0.0939	0.0087
ARL6IP4	0.3736	-0.0198
ARL6IP5	-0.0231	0.1518
ARL6IP6	0.4293	-0.0276
ARL8A	-0.1106	-0.0053
ARL8B	-0.2426	0.0008
ARMC1	-0.0584	-0.0315
ARMC10	-0.0891	0.0301
ARMC5	0.1536	0.0325
ARMC6	0.4714	0.1045
ARMC7	0.1207	-0.0441
ARMC8	0.1226	-0.0168
ARMC9	-0.1152	0.0045
ARMCX1	0.1915	0.0044
ARMCX2	0.1974	0.0454
ARMCX3	0.2658	-0.0386
ARMCX4	0.1623	-0.0179
ARMCX5	0.236	0.0949
ARMCX6	0.3545	0.0298
ARMH3	-0.152
ARMT1	-0.2655
ARNT	-0.153	0.1641
ARNT2	0.4739	0.0464
ARNTL	0.2693	0.0098
ARPC1A	0.1475	0.0585
ARPC1B	-0.3391	0.0172
ARPC2	-0.3384	-0.063
ARPC3	-0.1896	-0.042
ARPC4	-0.476	0.0302
ARPC4.TTLL3	-0.2158
ARPC5	-0.1272	-0.0118
ARPC5L	0.1354	0.0071
ARPIN	-0.3495
ARPP19	0.21	-0.0386
ARPP21	-0.1361	-0.0262
ARR3	-0.2553	0.0671
ARRB1	-0.2201	0.0631
ARRB2	-0.2602	-0.0143
ARRDC1	-0.2026	-0.0083
ARSA	-0.0116	0.0623
ARSB	0.0038	-0.0472
ARSD	0.1911	0.1681
ARSE	-0.2949
ARSF	-0.0894	0.1053
ARSK	-0.1607	0.007
ART3	0.0524	-0.1011
ART4	-0.4707	-0.0645
ARV1	-0.0357	0.1358
ARVCF	0.1468	-0.0177
ARX	-0.0738	0.0619
AS3MT	-0.0055	0.0477
ASAH1	-0.0012	0.0268
ASAP1	-0.2938	0.0594
ASAP2	0.2077	-0.0525
ASAP3	-0.1416	-0.0578
ASB1	-0.1087	-0.0008
ASB13	-0.1032	0.0308
ASB3	0.127	-0.007
ASB6	-0.1034	-0.0437
ASB8	-0.101	-0.0688
ASCC1	0.0729	0.1123
ASCC2	0.2567	-0.0272
ASCC3	0.3026	0.0016
ASCL1	0.1084	-0.044
ASDURF	0.0666
ASF1A	0.2069	-0.0091
ASF1B	0.1858	0.0196
ASH2L	0.2858	0.0413
ASIC1	0.2758
ASIC4	0.3354
ASL	-0.1224	-0.0115
ASMTL	0.0894	0.1698
ASNA1	-0.1521
ASNS	0.1412	-0.0086
ASNSD1	-0.2021	-0.0246
ASPA	-0.3252	0.1051
ASPH	-0.2188	-0.0294
ASPHD1	-0.0883	0.0594
ASPHD2	0.0081	0.0391
ASPN	-0.1534	-0.0757
ASPRV1	-0.2785	0.0202
ASPSCR1	-0.0476	0.0113
ASRGL1	-0.1409	0.0298
ASS1	-0.1109	0.094
ASTN1	0.2428	-0.0574
ASTN2	-0.2292	-0.0759
ASXL2	-0.0246	0.0146
ATAD1	-0.0028	0.0415
ATAD2	0.3	0.0089
ATAD2B	0.0854	-0.0483
ATAD3A	0.0556	-0.0361
ATAD3B	0.0051	0.0518
ATAT1	0.2077
ATCAY	0.0073	0.0457
ATE1	0.0567	-0.0222
ATF1	0.0898	-0.0442
ATF2	0.3146	0.0819
ATF3	-0.1619	-0.0573
ATF6	0.0078	0.0573
ATF6B	-0.0709	-0.054
ATF7	0.0244	-0.0745
ATF7IP	0.4049	0.0639
ATG10	-0.0791	-0.0076
ATG101	-0.4288
ATG12	-0.0216	0.0747
ATG13	-0.0562	-0.0757
ATG14	-0.0864	-0.0097
ATG16L1	0.0379	0.0541
ATG2A	-0.1712	-0.0674
ATG2B	-0.2112	-0.0604
ATG3	-0.0604	0.0244
ATG4A	-0.2999	-0.0326
ATG4B	-0.0065	0.0347
ATG4C	-0.3355	0.031
ATG5	-0.0361	0.0097
ATG7	-0.1316	0.051
ATG9A	-0.2427	0.0108
ATIC	0.0705	0.0098
ATL1	-0.0591	0.0992
ATL2	0.0503	0.1178
ATL3	-0.2195	-0.0479
ATM	0.254	-0.0716
ATN1	0.1268	0.0293
ATOX1	0.0909	-0.0145
ATP11A	0.1841	-0.0234
ATP11B	0.2826	-0.0437
ATP11C	-0.11	-0.047
ATP12A	-0.4016	-0.0163
ATP13A1	0.2257	-0.0065
ATP13A2	-0.1987	-0.0366
ATP13A3	-0.165	-0.0896
ATP13A4	0.0741	-0.0518
ATP1A1	-0.0806	-0.0493
ATP1A2	0.0949	-0.0751
ATP1A3	-0.0102	-0.0161
ATP1A4	-0.2971	-0.0516
ATP1B1	-0.0893	0.0999
ATP1B2	0.1568	-0.0622
ATP1B3	-0.172	0.0165
ATP1B4	-0.357	0.1185
ATP23	-0.0955
ATP2A1	-0.1409	-0.0576
ATP2A2	0.3725	-0.0382
ATP2A3	-0.3503	0.0851
ATP2B1	0.1465	0.0379
ATP2B2	0.0434	0.0023
ATP2B3	0.0447	0.0269
ATP2B4	-0.0738	0.0557
ATP2C1	0.0555	-0.0948
ATP4A	-0.0454	0.0268
ATP5F1A	-0.0702
ATP5F1B	-0.2259
ATP5F1C	-0.1593
ATP5F1D	-0.2795
ATP5F1E	0.0832
ATP5IF1	-0.2296
ATP5MC1	-0.2365
ATP5MD	0.0486
ATP5ME	-0.0299
ATP5MF	-0.4304
ATP5MF.PTCD1	0.0614
ATP5MG	0.0612
ATP5MPL	0.1074
ATP5PB	0.0161
ATP5PD	-0.0256
ATP5PF	-0.2029
ATP5PO	-0.1523
ATP5S	-0.0214
ATP6AP1	-0.0077	0.0058
ATP6AP2	-0.1201	-0.0212
ATP6V0A1	-0.0012	0.1358
ATP6V0A2	0.0092	-0.0038
ATP6V0C	-0.0692	-0.044
ATP6V0D1	-0.0958	0.0253
ATP6V0D2	-0.1493	0.0861
ATP6V1A	-0.0952	0.1885
ATP6V1B2	-0.1091	0.0954
ATP6V1C1	-0.1187	0.0458
ATP6V1D	-0.0991	0.0392
ATP6V1E1	-0.0365	0.0686
ATP6V1E2	-0.5417	0.0233
ATP6V1F	-0.1757	0.015
ATP6V1G1	0.0538	0.0076
ATP6V1G2	-0.0057	0.1146
ATP6V1H	-0.0455	-0.0048
ATP7A	-0.2463	-0.0292
ATP8A1	-0.0392	-0.0063
ATP8A2	-0.1127	-0.0022
ATP9A	0.1487	0.0279
ATP9B	0.2005	0.0215
ATPAF1	-0.2106	-0.0091
ATPAF2	-0.0603	-0.0511
ATR	0.0357	-0.0676
ATRAID	0.245
ATRIP	-0.0931	-0.0641
ATRN	-0.1872	-0.0112
ATRNL1	-0.1714	0.0861
ATRX	0.5222	0.1666
ATXN1	0.1609	-0.0566
ATXN10	0.4461	0.1398
ATXN1L	-0.0083	-0.0018
ATXN2	0.4938	-0.0543
ATXN2L	0.3125	-0.135
ATXN3	-0.0175	-0.064
ATXN7	-0.0546	-0.0719
ATXN7L3	0.0529	0.1268
ATXN7L3B	0.0227	0.1394
AUH	-0.1139	0.0055
AUP1	0.1297	-0.0053
AURKA	-0.0567	0.0752
AURKAIP1	0.1254	0.0397
AURKB	0.3072	0.0006
AUTS2	-0.0211	-0.0574
AVEN	0.0216	-0.0433
AVIL	0.3529	-0.0055
AVL9	0.1063	0.0026
AXIN1	-0.0242	-0.0391
AXL	-0.2784	0.006
AZGP1	-0.327	-0.0295
AZI2	-0.1972	-0.0699
AZU1	-0.2878	-0.0411
B2M	0.0505	-0.111
B3GALNT1	-0.5539	0.0228
B3GALT6	-0.0307	0.1723
B3GAT1	-0.0478	-0.0373
B3GAT3	-0.2936	-0.0792
B3GLCT	0.0551
B3GNT2	-0.3819	-0.0417
B3GNT9	-0.1477	-0.0517
B3GNTL1	0.126	-0.0748
B4GALNT1	-0.0454	0.0177
B4GALT1	-0.3117	-0.0724
B4GALT3	-0.4115	0.0338
B4GALT4	-0.2361	-0.0629
B4GALT5	-0.0561	0.0073
B4GALT7	0.1307	-0.0457
B4GAT1	-0.0894
B9D1	-0.1651	-0.0462
B9D2	-0.405	0.065
BAALC	0.2119	-0.0592
BABAM1	0.2249	0.0021
BABAM2	0.0086
BACE1	-0.0573	-0.0152
BACH1	0.13	0.022
BAD	0.0983	0.1074
BAG1	0.1609	-0.0583
BAG2	-0.2995	0.0468
BAG3	-0.1969	-0.0605
BAG4	0.2885	0.1154
BAG5	0.2892	-0.0216
BAG6	0.2227
BAHD1	0.0792	-0.0002
BAIAP2	0.0415	-0.036
BAIAP2L1	-0.3628	-0.0631
BAIAP3	-0.1912	0.0306
BAK1	-0.2284	-0.0431
BAMBI	-0.1979	-0.081
BANF1	0.3701	0.0301
BANP	-0.1324	0.0163
BAP1	0.1407	-0.0586
BARD1	0.0715	-0.0048
BASP1	-0.0468	-0.0501
BATF3	0.0561	0.0683
BAX	0.3034	0.0546
BAZ1A	-0.0165	-0.0898
BAZ1B	0.1393	-0.0161
BAZ2A	-0.113	-0.08
BAZ2B	0.1777	-0.071
BBC3	-0.2102	-0.0413
BBIP1	-0.0751	0.0428
BBOX1	0.0025	-0.0351
BBS1	-0.3095	0.1076
BBS2	-0.1857	-0.0613
BBS4	-0.1441	-0.0406
BBS5	-0.1711	-0.0122
BBS7	-0.1413	-0.0603
BBS9	-0.2477	0.0783
BBX	0.1938	0.0297
BCAM	0.2226	0.0164
BCAN	0.1678	-0.093
BCAP29	0.2209	0.017
BCAP31	0.1878	0.0282
BCAR1	0.2411	0.0105
BCAR3	0.0111	0.0619
BCAS1	-0.1667	-0.1099
BCAS2	0.3824	-0.0327
BCAS3	0.0362	-0.0208
BCAT1	0.4153	0.0216
BCAT2	-0.0606	-0.0428
BCCIP	0.0202	-0.0627
BCDIN3D	0.3763	-0.0165
BCHE	0.2911	-0.0145
BCKDHA	-0.1147	0.0244
BCKDHB	0.012	0.073
BCKDK	-0.3257	0.0353
BCL10	-0.0504	0.0479
BCL11A	0.1547	0.0342
BCL11B	0.0874	0.0881
BCL2	-0.0864	-0.0193
BCL2L1	0.058	0.0212
BCL2L11	0.2664	0.0078
BCL2L13	-0.1945	-0.0616
BCL2L15	-0.4703	-0.0273
BCL2L2	-0.1525	-0.024
BCL3	-0.2083	-0.0686
BCL6	-0.2996	-0.056
BCL7A	0.191	0.0695
BCL7B	0.2067	-0.0637
BCL7C	0.1162	-0.0013
BCL9	0.003	-0.0206
BCL9L	0.229	-0.0459
BCLAF1	0.4382	-0.0069
BCLAF3	0.3454
BCO1	-0.1024
BCR	0.1818	-0.0001
BCS1L	-0.1659	-0.002
BDH1	-0.001	-0.0776
BDH2	-0.1924	-0.0473
BDNF	0.0384	-0.0458
BECN1	-0.0273	0.0507
BEGAIN	0.0658	0.0494
BEND3	-0.029	-0.0519
BEND5	0.1221	-0.0306
BET1	0.0973	-0.0023
BET1L	0.2667	-0.0534
BEX4	0.2806	0.1003
BGN	-0.1374	-0.0577
BHLHB9	0.124	0.0942
BHLHE22	-0.2047	-0.0196
BHLHE40	-0.2843	-0.0806
BHLHE41	-0.3378	0.1076
BHMT	-0.2323	-0.0203
BICC1	-0.2142	-0.0494
BICD1	0.3586	0.0149
BICD2	0.1005	-0.024
BICRA	0.1245
BICRAL	0.152
BID	-0.0829	-0.0409
BIN1	-0.1293	-0.0757
BIN2	-0.3811	0.0859
BIN3	-0.1352	-0.0585
BIRC2	-0.0401	-0.0456
BIRC3	-0.3867	-0.0176
BIRC6	0.3193	-0.1079
BLM	-0.0926	-0.0087
BLMH	-0.1148	-0.0592
BLNK	-0.0066	0.0041
BLOC1S1	-0.2542	-0.0256
BLOC1S2	-0.0776	0.0503
BLOC1S3	-0.0649	-0.0597
BLOC1S4	-0.0221
BLOC1S5	-0.0947
BLOC1S6	-0.0033
BLVRA	0.079	0.1084
BLVRB	-0.434	-0.0576
BLZF1	-0.1556	-0.0266
BMP1	-0.2567	-0.1023
BMP2K	-0.1659	-0.0722
BMP7	0.0433	-0.0315
BMPER	0.1627	-0.0644
BMPR1A	-0.249	-0.0154
BMPR1B	-0.206	-0.0603
BMPR2	0.0926	-0.0677
BMS1	0.2161	-0.0401
BMT2	0.2031
BNIP1	0.1016	-0.0162
BNIP2	-0.108	-0.0682
BNIP3	0.0316	0.1213
BNIP3L	0.0084	0.0838
BOD1	0.3897	-0.02
BOD1L1	0.3226
BOLA1	-0.0848	-0.0038
BOLA2	0.0192
BOLA3	-0.1644	-0.0656
BOP1	0.4357	-0.0364
BORCS5	-0.1796
BORCS6	-0.0905
BORCS7	-0.1506
BORCS8	-0.2637
BPGM	-0.3397	-0.0143
BPHL	-0.2567	0.0669
BPI	-0.397	-0.0266
BPNT1	-0.1531	-0.0126
BPTF	0.2943	0.0184
BRAF	-0.1112	-0.1091
BRAP	0.5434	-0.0506
BRAT1	0.3863	0.0047
BRCC3	-0.1442	0.0542
BRD1	0.1792	-0.0919
BRD2	0.2312	0.0057
BRD3	0.1662	0.0234
BRD4	0.4358	0.0242
BRD7	0.507	-0.1056
BRD8	0.2448	-0.0277
BRD9	0.1472	-0.0029
BRF1	0.3499	-0.0592
BRI3	0.065	0.0027
BRI3BP	-0.3056	0.2443
BRINP1	-0.1163
BRINP2	-0.1977
BRINP3	0.1046
BRIX1	-0.1181	-0.0169
BRK1	0.1372	0.0227
BRMS1	0.1838	-0.0447
BRMS1L	0.27	-0.0657
BROX	-0.2877	0.0094
BRPF1	0.2851	-0.0464
BRPF3	-0.0462	0.0167
BRSK1	-0.0785	-0.0714
BRSK2	-0.0187	-0.0274
BRWD1	0.0946	-0.0081
BSCL2	-0.0403	0.0959
BSDC1	0.0403	0.0034
BSG	-0.0581	-0.0492
BSN	0.0028	0.0478
BST1	-0.1309	0.0626
BST2	-0.0076	-0.0272
BTAF1	0.1441	0.1093
BTBD1	0.0675	0.0021
BTBD10	0.1905	-0.0106
BTBD11	-0.2635	0.1121
BTBD17	0.139	-0.0132
BTBD2	0.1886	-0.0162
BTBD8	-0.1223	-0.0076
BTBD9	-0.0334	0.0401
BTD	-0.2168	-0.0103
BTF3	0.4492	-0.0223
BTF3L4	0.0222	0.0821
BTK	-0.3286	0.0813
BTN2A1	-0.2171	-0.031
BTN3A1	-0.105	0.0438
BTN3A2	0.1021	-0.0426
BTN3A3	-0.1759	-0.0612
BTRC	0.0603	0.0963
BUB1B	0.2707	-0.0135
BUB1B.PAK6	-0.1132
BUB3	0.334	0.0215
BUD13	0.0763	-0.0182
BUD23	0.5094
BUD31	0.4958	-0.0064
BYSL	0.2188	0.0135
BZW1	0.2489	-0.0193
BZW2	0.3613	-0.0078
C10orf105	-0.7181	-0.0455
C10orf88	-0.0535	-0.0187
C11orf49	-0.4488	-0.0343
C11orf54	0.0429	-0.0166
C11orf58	0.2434	0.0552
C11orf68	0.1953	-0.0488
C11orf95	-0.2455
C11orf96	0.2008	-0.0492
C11orf98	0.2045
C12orf10	0.1907
C12orf29	0.0947	0.012
C12orf4	-0.0009	-0.0073
C12orf43	0.1283	-0.0353
C12orf45	0.4015
C12orf57	0.2751	-0.019
C12orf65	0.1101
C12orf66	-0.0497
C12orf73	-0.2217	-0.0029
C12orf75	-0.1262	-0.022
C14orf119	0.1655	-0.0339
C15orf40	0.1129	-0.0055
C15orf41	-0.123
C15orf48	-0.499	0.0993
C15orf61	-0.2536	0.0668
C16orf45	0.0333
C16orf54	-0.4916	-0.0487
C16orf58	0.0472
C16orf70	-0.003
C16orf72	0.0516	-0.0877
C16orf86	-0.34	0.0026
C16orf87	-0.253	-0.0227
C16orf91	0.205	0.0274
C17orf100	-0.0143	0.0032
C17orf49	0.1882	0.0244
C17orf75	0.0607	-0.0245
C17orf80	0.1071	-0.0003
C17orf97	0.0315	-0.0497
C18orf21	0.207	-0.0571
C18orf25	0.2992	0.0161
C18orf32	0.1912	-0.0004
C19orf12	0.1444	0.0307
C19orf25	-0.0641	-0.0584
C19orf33	-0.3347
C19orf38	-0.4932	-0.0472
C19orf47	0.2132	0.0385
C19orf53	0.1561	-0.0677
C19orf54	-0.2167	0.0484
C19orf66	0.0235
C19orf70	-0.2945
C1D	0.1421	-0.016
C1GALT1	-0.1788	0.1064
C1GALT1C1	-0.2377	0.0497
C1QA	-0.4226	-0.064
C1QB	-0.4698	-0.0316
C1QBP	-0.1486	-0.0134
C1QC	-0.4422	-0.0598
C1QL1	0.027	-0.0056
C1QL3	-0.024	0
C1QTNF1	-0.1235	-0.0169
C1QTNF3	-0.1219	-0.0564
C1QTNF4	-0.086	-0.0459
C1QTNF5	0.082
C1R	-0.2578	-0.061
C1RL	-0.362	-0.0384
C1S	-0.296	-0.1049
C1orf109	-0.2943	-0.0162
C1orf122	0.1827	-0.0173
C1orf123	0.1535
C1orf131	0.1261	-0.0666
C1orf159	0.0868	-0.0709
C1orf162	-0.5287	-0.0623
C1orf174	0.286	-0.0664
C1orf198	-0.4282	0.0592
C1orf21	0.34	0.0163
C1orf226	0.1345	-0.0007
C1orf35	0.2554	-0.0733
C1orf43	0.0869	-0.0387
C1orf50	-0.1208	-0.0081
C1orf52	0.1224	-0.0345
C1orf53	0.0446	-0.0719
C2	-0.3047
C20orf194	-0.3258
C20orf27	-0.1	-0.0516
C21orf2	0.0092
C21orf91	-0.3562	-0.0743
C2CD2	-0.1942	-0.0431
C2CD2L	-0.1764	0.0832
C2CD4C	-0.0084	0.0341
C2CD5	0.0414
C2orf49	0.1402	0.0702
C2orf68	0.2633	0.084
C2orf69	0.248	-0.0254
C2orf72	0.0481	-0.0218
C2orf76	-0.0294	0.052
C2orf88	-0.1916	-0.0814
C3	-0.3044	-0.0326
C3AR1	-0.1709	-0.0973
C3orf14	-0.0069	-0.0546
C3orf33	-0.132	0.0979
C3orf38	0.266	-0.0421
C3orf58	-0.2104
C3orf70	0.0492	-0.0303
C4A	-0.2245
C4B	-0.0139
C4BPA	-0.3665	0.0072
C4BPB	-0.3396	-0.0332
C4orf19	0.0209	-0.0324
C4orf3	0.1993	-0.0181
C4orf33	-0.0693	0.0071
C4orf48	-0.2245	-0.0317
C5	-0.3494	-0.0248
C5AR1	-0.299	0.1044
C5orf15	0.3057	0.0457
C5orf22	0.1056	-0.0131
C5orf24	0.4283	0.0626
C5orf30	-0.1409
C5orf51	0.0002	-0.0245
C6	-0.2498	-0.0174
C6orf106	-0.1191
C6orf120	-0.1831	0.0976
C6orf136	-0.1684
C6orf203	-0.0097
C6orf47	0.0483
C6orf89	0.2244	-0.0385
C7	-0.2903	-0.0609
C7orf25	0.0652	0.0267
C7orf26	0.1154	0.0436
C7orf43	0.0734
C7orf50	0.0326	0.0348
C7orf57	-0.4402	-0.026
C8A	-0.2764	0.0252
C8B	-0.2629	-0.0087
C8G	-0.2755	-0.0405
C8orf33	0.3044	0.1057
C8orf37	0.0411
C8orf59	0.0771
C8orf76	-0.1568	0.0412
C8orf82	0.1411	0.0494
C8orf88	-0.0787
C9	-0.2588	-0.0254
C9orf129	0.6074
C9orf16	0.1012
C9orf40	-0.4475	-0.0444
C9orf64	-0.4124	0.0296
C9orf72	-0.2924	-0.0089
C9orf78	0.1782	0.0157
C9orf85	-0.071	-0.0434
CA1	-0.2802	-0.0036
CA10	0.1839	0.001
CA11	-0.1397	-0.0345
CA12	0.0282	-0.0673
CA13	-0.3128	0.0557
CA14	0.0424	-0.0054
CA2	-0.388	0.0137
CA3	-0.2424	0.0126
CA4	-0.075	-0.0102
CA5B	-0.1023	0.007
CA8	-0.1639	-0.059
CA9	-0.0963	-0.0312
CAAP1	-0.0439
CAB39	-0.019	-0.0423
CAB39L	-0.1108	-0.025
CABIN1	0.2298	-0.0158
CABLES1	0.1388	-0.061
CABLES2	-0.1701	0.0019
CABP1	-0.0535	-0.0643
CACFD1	0.0586
CACHD1	-0.0237	-0.0227
CACNA1A	-0.1313	-0.0477
CACNA1B	-0.0627	0.1282
CACNA1E	-0.0793	-0.0087
CACNA2D1	-0.1497	-0.0052
CACNA2D2	0.0012	-0.0293
CACNA2D3	-0.1415	0.0457
CACNB1	-0.1307	0.0245
CACNB2	0.0011	0.0037
CACNB3	-0.1248	0.181
CACNB4	-0.0897	0.0694
CACNG2	-0.019	0.0402
CACNG3	0.0044	0.0275
CACNG4	0.1902	0.0166
CACNG7	0.3133	-0.0159
CACNG8	0.1934	0.0218
CACTIN	0.2179
CACUL1	-0.1237
CACYBP	0.0103	-0.0515
CAD	-0.0038	-0.053
CADM1	0.0488	-0.0354
CADM2	0.0886	0.1034
CADM3	-0.0965	0.0678
CADM4	0.0884	-0.0236
CADPS	-0.2209	0.0661
CADPS2	-0.1823	-0.0256
CALB1	-0.0703	0.0256
CALB2	0.0184	0.0974
CALCOCO1	-0.1146	-0.0219
CALCOCO2	-0.3385	-0.1102
CALCRL	0.0539	-0.0632
CALD1	0.1056	-0.0004
CALHM2	-0.0288	-0.0502
CALHM5	-0.1422
CALM2	0.1605	0.1531
CALML3	-0.1053	0.0208
CALML4	-0.8577	-0.0168
CALML5	-0.091	0.0208
CALR	-0.081	-0.0594
CALU	0.0499	-0.0262
CALY	0.3066	0.0976
CAMK1	-0.0034	0.1002
CAMK1D	0.0256	0.0198
CAMK1G	-0.1712	0.1105
CAMK2A	-0.0539	0.0433
CAMK2B	0.0611	0.0161
CAMK2D	0.255	0.1257
CAMK2G	-0.1331	-0.0035
CAMK2N1	-0.0259	0.0967
CAMK2N2	-0.0204	0.0276
CAMK4	0.0236	0.0309
CAMKK1	-0.0668	-0.0079
CAMKK2	-0.0597	0.044
CAMKMT	-0.0525	-0.0247
CAMKV	-0.0553	0.1451
CAMLG	0.0077	-0.0172
CAMP	-0.3797
CAMSAP1	0.1088	-0.0019
CAMSAP2	0.4291	0.0005
CAMSAP3	0.0098	-0.054
CAND1	0.0839	-0.0138
CAND2	0.2299	0.0187
CANT1	-0.2683	0.0292
CANX	0.033	0.0632
CAP1	-0.2549	-0.0499
CAP2	0.0904	0.1509
CAPG	-0.2138	-0.0388
CAPN1	-0.2909	-0.058
CAPN15	0.0181
CAPN2	-0.0039	0.0207
CAPN5	0.0668	-0.0481
CAPN7	-0.0888	-0.0066
CAPNS1	-0.1502	-0.0552
CAPRIN1	0.423	0.1622
CAPRIN2	0.0456	-0.1056
CAPS	-0.3202	-0.0089
CAPZA1	-0.295	0.0331
CAPZA2	-0.0824	-0.0626
CAPZB	-0.2012	0.0546
CARD11	-0.2096	-0.0413
CARD16	-0.03	0.0303
CARD19	-0.2333
CARD6	-0.1408	-0.0481
CARD8	0.0032	-0.0431
CARD9	-0.0453	-0.002
CARHSP1	0.0663	0.0778
CARM1	-0.3202	-0.051
CARMIL1	0.204
CARMIL2	-0.1948
CARNMT1	0.0605
CARNS1	-0.2076	-0.0465
CARS	0.044
CARS2	-0.0756	-0.0244
CARTPT	-0.1458	-0.0423
CASC3	0.2875	-0.0244
CASC4	0.2543
CASK	0.1932	-0.0378
CASKIN1	-0.027	-0.0214
CASKIN2	0.1399	0.0304
CASP1	0.0555	-0.0598
CASP10	-0.1302	-0.0918
CASP14	-0.5305	0.0192
CASP2	0.2162	-0.0606
CASP3	0.3576	-0.0871
CASP4	-0.0548	-0.0715
CASP6	0.3871	-0.0465
CASP7	-0.0796	-0.0424
CASP8	-0.1747	-0.038
CASP9	0.1714	0.0595
CAST	-0.3008	0.0488
CASTOR1	0.0963
CASTOR2	-0.1326
CAT	-0.4456	-0.0452
CAV1	-0.1371	-0.0541
CAV2	-0.0464	0.0043
CAVIN1	-0.0515
CAVIN2	-0.3274
CAVIN3	-0.0632
CBARP	0.2214
CBFA2T2	0.1708	-0.0338
CBFB	0.2221	-0.0251
CBL	0.1186	-0.0567
CBLB	-0.0531	-0.0148
CBLL1	0.2063	-0.0328
CBLN1	-0.2183	-0.0321
CBLN2	0.0059	0.037
CBLN4	0.0548	0.0695
CBR1	-0.1363	-0.0516
CBR3	-0.1462	0.029
CBR4	-0.2225	-0.0088
CBS	0.0792	-0.0175
CBWD2	0.1211	-0.0517
CBWD3	-0.2517	-0.0138
CBX1	0.0194	0.0087
CBX2	0.2642	0.0127
CBX3	0.3965	0.1945
CBX4	0.4684	-0.1125
CBX5	0.411	-0.0279
CBX6	0.3214	-0.0368
CBX7	-0.0892	-0.0104
CBX8	0.3178	-0.0086
CBY1	-0.3296	0.0328
CC2D1A	0.2502	-0.067
CC2D1B	-0.258	0.0252
CC2D2A	-0.181	0.0252
CCAR1	0.3021	-0.1213
CCAR2	0.2477
CCDC102A	0.1549	0.0222
CCDC102B	0.0021	0.0672
CCDC106	0.3099	-0.0038
CCDC115	0.013	0.0705
CCDC117	0.1884	-0.0389
CCDC12	0.4014	-0.0564
CCDC120	0.2687	-0.0088
CCDC124	0.4734	-0.0098
CCDC126	-0.1004	0.0229
CCDC127	-0.0375	-0.0236
CCDC130	0.1846
CCDC134	0.0974	0.0376
CCDC136	-0.2102	0.0333
CCDC137	-0.1343	-0.0269
CCDC148	-0.0469	-0.0362
CCDC149	0.0761	-0.0129
CCDC167	0.1027	-0.0328
CCDC174	0.1441
CCDC177	-0.0321
CCDC184	-0.2232
CCDC186	-0.1437
CCDC22	-0.1017	-0.0608
CCDC25	0.2591	0.1044
CCDC28A	-0.4291	-0.0126
CCDC28B	0.0844	0.0391
CCDC32	0.1064
CCDC43	0.1062	-0.0395
CCDC47	0.3984	0.1085
CCDC50	0.0718	0.0181
CCDC51	-0.2062	-0.0484
CCDC58	0.0342
CCDC59	-0.1472	-0.0157
CCDC6	-0.0189	0.004
CCDC61	0.1877	-0.0038
CCDC71L	0.0059	0.043
CCDC8	0.0142	-0.0306
CCDC80	-0.1878	-0.0475
CCDC82	0.2702	0.059
CCDC84	0.0269
CCDC85A	-0.1475	0.0375
CCDC85B	0.4293	0.1274
CCDC85C	-0.0581	0.0413
CCDC86	0.4174	0.0741
CCDC88A	0.3279	-0.0462
CCDC88B	-0.2763	-0.0549
CCDC88C	0.1396	-0.0801
CCDC9	0.2445	-0.0029
CCDC90B	-0.1626	-0.0102
CCDC91	-0.1417	0.0314
CCDC92	0.039	-0.046
CCDC92B	0.2228
CCDC93	0.0875	-0.0064
CCDC97	0.4298	0.0109
CCDC9B	0.1291
CCER2	0.194
CCK	-0.2453	0.0338
CCL14	-0.2235
CCL18	-0.2695
CCL2	-0.3647	-0.0937
CCL20	-0.3699	-0.0644
CCL5	-0.3293	0.0011
CCM2	0.0671	0.0148
CCNA2	0.286	-0.0471
CCNB1	0.2098	0.179
CCNB2	-0.0906	0.0156
CCNC	-0.3843	-0.0092
CCND1	-0.1513	0.058
CCND2	0.1028	0.1179
CCNDBP1	-0.345	-0.0544
CCNH	-0.159	0.0083
CCNK	0.2001	-0.0678
CCNL1	-0.0866	-0.0246
CCNL2	-0.0127	-0.0533
CCNT1	0.0835	-0.0177
CCNT2	0.117	-0.0399
CCNY	-0.1377	-0.0013
CCNYL1	0.0295	-0.0539
CCP110	-0.2089	0.0784
CCPG1	-0.0386	0.023
CCR1	-0.0594	-0.0599
CCRL2	-0.229	0.006
CCS	-0.3216	-0.0609
CCSAP	0.0183
CCSER2	-0.049
CCT2	0.0386	0.0468
CCT3	0.063	0.0268
CCT4	-0.0907	-0.0602
CCT5	0.0981	0.0658
CCT6A	-0.0408	0.0643
CCT6B	0.1608	0.0552
CCT7	0.0671	-0.0198
CCT8	0.0143	0.0563
CCZ1	0.2162	-0.054
CD109	-0.255	-0.0954
CD14	-0.2839	-0.088
CD151	0.2001	-0.0268
CD163	-0.317	0.0373
CD164	0.3016	-0.0683
CD177	-0.2947
CD180	-0.2349	-0.0596
CD2	-0.0657
CD200	-0.0142	0.0925
CD200R1	-0.0423	0.0526
CD248	-0.1833	-0.0479
CD274	-0.2115	0.0859
CD276	0.0315	-0.0458
CD2AP	-0.1586	0.1407
CD2BP2	0.4142	-0.0325
CD300A	-0.2486	0.0723
CD300LF	-0.0658	-0.0354
CD320	0.3348	-0.0219
CD33	-0.2234	-0.0548
CD34	-0.052	-0.0656
CD36	-0.3887	0.0807
CD37	-0.2957	-0.0443
CD38	-0.145	0.0579
CD3E	-0.5644	0.0208
CD3EAP	0.2145
CD4	-0.2875	-0.0482
CD40	-0.1475	-0.0157
CD44	-0.1154	-0.0379
CD46	0.0138	-0.1391
CD47	-0.0472	0.065
CD48	-0.2293	0.0071
CD53	-0.0553	-0.0354
CD55	-0.2995	-0.052
CD58	-0.0053	-0.006
CD59	0.0589	0.004
CD5L	-0.0096	-0.0092
CD63	-0.0935	-0.1166
CD68	-0.2158	-0.0112
CD72	-0.416	-0.0338
CD74	-0.036	-0.0831
CD81	-0.0521	-0.1368
CD82	0.0078	-0.0776
CD84	-0.1191	-0.0947
CD8A	-0.2235	0.1146
CD9	-0.0985	-0.0537
CD93	-0.1184	-0.0478
CD99	-0.0704
CD99L2	-0.0301	0.0642
CDA	-0.3678	-0.0598
CDADC1	-0.2135	-0.0539
CDAN1	0.1236	-0.0425
CDC123	0.1142	-0.0528
CDC16	0.0456	-0.0724
CDC20	0.206	0.0434
CDC23	0.1321	0.0457
CDC26	0.2541	0.0129
CDC27	0.337	0.0212
CDC34	0.4908	0.0154
CDC37	0.2213	-0.0253
CDC37L1	0.0344	0.0176
CDC40	0.2734	0.0135
CDC42	-0.3161	0.0088
CDC42BPA	0.0708	0.0557
CDC42BPB	0.398	0.0233
CDC42EP1	-0.0676	-0.0261
CDC42EP2	-0.2509	-0.0405
CDC42EP3	-0.1407	-0.0395
CDC42EP4	0.1133	-0.0202
CDC42EP5	-0.1007
CDC42SE1	0.1787	-0.061
CDC42SE2	-0.0782	0.0307
CDC5L	0.4217	0.0081
CDC73	0.2088	0.0571
CDCA3	-0.0388	0.0886
CDCA5	0.2258	0.0504
CDCA7	0.2368	-0.0284
CDCA7L	0.4397	0.1739
CDCA8	0.2435	-0.0384
CDCP1	-0.1898	-0.039
CDH1	0.0898	-0.0391
CDH10	-0.0382	-0.053
CDH11	-0.0989	-0.0682
CDH13	0.0604	0.1286
CDH18	-0.211	-0.0359
CDH2	0.1715	0.0915
CDH20	-0.1154	-0.0806
CDH4	0.1941	0.0685
CDH5	-0.0198	-0.0632
CDH6	0.3381	0.0264
CDH8	-0.1206	0.0638
CDH9	-0.2499	-0.0134
CDIP1	-0.1372
CDIPT	0.0695	-0.0348
CDK1	0.2048	0.0035
CDK10	0.0724	-0.0226
CDK11A	0.0987	-0.0815
CDK11B	0.2092	-0.0415
CDK12	0.1902	0.0016
CDK13	0.467	0.1411
CDK14	0.2226	0.0503
CDK16	-0.0255	0.0667
CDK17	-0.0698	0.003
CDK18	-0.2953	-0.0529
CDK19	0.2301	-0.0044
CDK2	-0.1197	-0.0671
CDK20	-0.2646	0.0097
CDK2AP1	0.4116	-0.0996
CDK3	0.1355
CDK4	0.09	0.0361
CDK5	0.1158	-0.0014
CDK5R1	-0.2962	0.1799
CDK5R2	0.2524	-0.0156
CDK5RAP1	-0.0555	-0.0475
CDK5RAP2	-0.0996	0.0371
CDK5RAP3	-0.1494	-0.0398
CDK6	0.4297	0.0376
CDK7	0.1075	0.055
CDK8	0.3425	0.0574
CDK9	0.1854	-0.0775
CDKAL1	0.2344	-0.0448
CDKL5	0.0212	-0.0034
CDKN1A	-0.2199	-0.0379
CDKN1B	-0.0637	0.1817
CDKN1C	-0.0429	-0.1025
CDKN2A	-0.2497	0.0462
CDKN2AIP	0.2161	0.0308
CDKN2AIPNL	0.2039	0.1161
CDKN2B	0.0954	-0.0729
CDKN2C	0.4331	-0.0613
CDKN2D	-0.1354	-0.0037
CDKN3	0.0246	0.0346
CDO1	-0.2235	0.0103
CDPF1	0.3308
CDR2	0.1406	0.0138
CDR2L	-0.2361	-0.009
CDS1	-0.1962	-0.0317
CDS2	0.1335	0.1372
CDV3	0.0497	-0.0671
CDYL	0.2288	-0.0531
CDYL2	-0.0127	0.0218
CEACAM8	-0.4646	-0.0724
CEBPA	-0.1144	0.0005
CEBPB	-0.2136	-0.0898
CEBPD	-0.4052	-0.068
CEBPG	0.0244	0.0032
CEBPZ	0.0993	0.0344
CEBPZOS	-0.1192
CELF1	0.3335	0.0826
CELF2	0.3805	0.1002
CELF3	0.3202	-0.0175
CELF4	0.0026	0.0898
CELF5	0.2187	0.0008
CELF6	0.0336	0.0083
CELSR2	0.3106	0.0043
CEMIP2	-0.1835
CEND1	-0.0452	0.0447
CENPA	0.4763	0.0138
CENPB	0.3686	-0.0407
CENPC	0.0847
CENPF	0.0815	0.0186
CENPH	0.1192	0.031
CENPK	0.171	0.0876
CENPL	0.3503	0.0204
CENPM	0.2272	-0.0156
CENPN	-0.0319	-0.0303
CENPS.CORT	0.2282
CENPU	0.1578
CENPV	0.2748	0.1337
CENPVL1	0.3123
CEP104	-0.0388	0.0164
CEP112	0.0039	-0.0287
CEP120	-0.0069	-0.0415
CEP128	-0.2176	0.0224
CEP131	-0.2531
CEP135	0.0467	0.0426
CEP164	0.1501	-0.0615
CEP170	0.3527	0.1051
CEP170B	-0.1041
CEP192	0.27	0.1467
CEP250	-0.2366	0.0997
CEP290	-0.0431	-0.0513
CEP350	-0.2331	-0.0611
CEP41	0.3291	-0.05
CEP44	0.0481	-0.0456
CEP55	-0.0172	0.0417
CEP57	0.085	0.006
CEP63	-0.392	-0.0212
CEP68	0.3365	-0.0147
CEP76	0.1925	-0.0331
CEP78	0.0641	-0.0505
CEP83	-0.0743
CEP85	-0.1748	-0.002
CEP89	-0.1659	-0.0528
CEP97	-0.0583	-0.0606
CEPT1	-0.2774	-0.0674
CERCAM	-0.091	-0.0407
CERK	0.1073	0.0025
CERS1	-0.018	-0.0127
CERS2	-0.0859	-0.0129
CERS4	0.3585	0.0357
CERS5	0.2027	0.0508
CERS6	-0.0987	0.0488
CES1	-0.2281	-0.0602
CES2	-0.0725	0.0041
CETN2	-0.0561	-0.0039
CETN3	0.0513	-0.0228
CETP	-0.3056	-0.0438
CFAP20	0.3623
CFAP298	0.1149
CFAP36	0.0854
CFAP52	-0.3593
CFAP97	0.4208
CFB	-0.2547	-0.0399
CFD	-0.3382	-0.0153
CFDP1	0.3714	0.1162
CFH	-0.2052	-0.0286
CFHR1	-0.2969	-0.0338
CFHR2	-0.2511	-0.053
CFHR3	-0.0749	-0.0464
CFHR4	-0.305	-0.0482
CFHR5	-0.1745
CFI	-0.1983	-0.0626
CFL1	0.0142	0.0449
CFL2	0.1196	-0.0255
CFLAR	-0.2702	0.0087
CFP	-0.1874	0.08
CGAS	-0.1244
CGGBP1	0.3527	-0.0016
CGN	0.1685	-0.036
CGNL1	0.1847	0.0903
CGREF1	0.277	-0.0014
CGRRF1	0.0005	-0.0548
CHAC2	-0.172	-0.0576
CHADL	-0.0708	0.0248
CHAF1A	0.3527	-0.02
CHAF1B	0.3742	-0.0207
CHAMP1	0.3286	0.0782
CHAT	-0.0624	0.0208
CHCHD1	-0.0133	-0.0047
CHCHD10	-0.0767	0.0326
CHCHD2	0.0163	0.0191
CHCHD3	0.032	-0.023
CHCHD4	0.1072	0.0135
CHCHD5	0.2901	0.0061
CHCHD6	-0.023	-0.0146
CHCHD7	-0.1667	-0.0732
CHD1	0.303	-0.0377
CHD1L	-0.0226	0.0468
CHD2	0.1834	-0.0614
CHD3	0.295	0.0211
CHD4	0.4316	-0.0312
CHD5	0.0843	0.0429
CHD6	0.108	-0.0212
CHD7	0.2501	0.0386
CHD8	0.1599	-0.0251
CHD9	0.1234	-0.0209
CHDH	0.0415	-0.0675
CHEK1	0.2718	0.09
CHEK2	0.2334	-0.0528
CHERP	0.201	-0.0502
CHFR	0.1354	-0.0132
CHGA	-0.1414	0.069
CHGB	-0.0517	0.0117
CHI3L1	-0.2664	-0.0804
CHI3L2	-0.3216	-0.0461
CHIC1	-0.099	0.0154
CHIC2	-0.1762	-0.0395
CHID1	0.1692	-0.0261
CHIT1	-0.2982	-0.0277
CHKA	0.2543	-0.034
CHKB	-0.1039	-0.0496
CHL1	0.1578	0.0232
CHM	-0.0568	0.041
CHML	-0.2003	0.024
CHMP1A	0.1323	0.0384
CHMP1B	-0.0409	-0.0052
CHMP2A	0.2346	-0.0373
CHMP2B	-0.1955	0.1139
CHMP3	0.193	0.0033
CHMP4A	-0.0922	0.0294
CHMP4B	-0.0928	-0.0619
CHMP4C	-0.5423	0.1052
CHMP5	-0.3119	-0.0041
CHMP6	-0.1645	0.0049
CHMP7	0.2187	0.0317
CHN1	0.0212	-0.0528
CHN2	-0.186	-0.0223
CHODL	-0.0464	-0.0333
CHORDC1	-0.1468	0.0172
CHP1	-0.0793
CHPF	-0.0403	0.0125
CHPF2	0.1105	-0.0581
CHPT1	-0.1781	-0.0052
CHRAC1	-0.2766	-0.0486
CHRD	0.2248	-0.0125
CHRDL1	-0.2813	-0.0481
CHRDL2	-0.4033	-0.0606
CHRM1	-0.0234	-0.0113
CHRM3	0.2321	0.0148
CHRM4	-0.0008	0.0065
CHST1	-0.3366	0.047
CHST10	0.0382	0.0164
CHST11	0.1285	-0.0114
CHST12	-0.1581	-0.0434
CHST14	-0.0002	-0.0541
CHST2	-0.0769	0.0032
CHST3	-0.0104	-0.0408
CHST6	-0.1262	-0.0218
CHST7	0.2375	0.034
CHST9	-0.15	0.1134
CHSY1	0.2624	-0.0862
CHTF18	0.2349	-0.036
CHTF8	0.2929	-0.0108
CHTOP	0.149	-0.057
CHUK	-0.0852	-0.0656
CHURC1	-0.136	0.0614
CIAO1	-0.0898	0.0459
CIAO2A	-0.1098
CIAO2B	-0.1874
CIAO3	0.1798
CIAPIN1	0.3812	0.0679
CIB1	-0.3293	0.0149
CIC	0.2664	0.0098
CINP	0.0756	0.0143
CIP2A	0.2098
CIR1	0.1499	-0.0366
CIRBP	0.5118	-0.0613
CISD1	-0.0954	0.0527
CISD2	0.0807	0.1695
CISD3	0.0727	-0.0478
CIT	-0.0256	0.0023
CITED1	0.4903	0.0681
CIZ1	0.3918	0.0551
CKAP2	0.2197	0.1417
CKAP2L	0.3055	-0.0033
CKAP4	0.023	0.067
CKAP5	0.3899	0.0581
CKB	0.0954	-0.066
CKM	-0.2263	0.0265
CKMT1A	-0.1248	-0.012
CKMT2	-0.0181	0.035
CKS1B	0.054	0.0843
CKS2	0.1399	-0.0652
CLASP1	0.4225	-0.0358
CLASP2	0.2025	0.0183
CLASRP	0.31	-0.037
CLC	-0.3989
CLCC1	0.0908	-0.075
CLCN2	-0.1581	0.065
CLCN3	0.1298	0.0182
CLCN4	-0.1317	0.0899
CLCN5	-0.3602	0.075
CLCN6	0.1519	0.1107
CLCN7	0.1438	-0.0385
CLDN10	0.1922	-0.0874
CLDN11	-0.1294	0.0473
CLDN12	0.1237	0.1014
CLDN5	-0.1898	-0.0501
CLDND1	-0.2193	0.0215
CLEC11A	0.014	-0.0661
CLEC14A	-0.0957	-0.0704
CLEC16A	-0.2067	-0.0785
CLEC18A	-0.0684	-0.0184
CLEC2B	-0.317	-0.0972
CLEC2L	0.0133	-0.0132
CLEC3B	-0.0853	0.0003
CLEC4A	0.8895	-0.0922
CLEC5A	-0.0904	-0.0238
CLGN	-0.1631	0.115
CLIC1	-0.0491
CLIC2	-0.1607	-0.0493
CLIC3	-0.2913	0.1131
CLIC4	-0.143	-0.0743
CLIC5	-0.3356	-0.0555
CLIC6	-0.0235	0.0143
CLINT1	0.1796	0.0028
CLIP1	0.1231	-0.0422
CLIP2	0.5697	0.0027
CLIP3	-0.0118	0.1176
CLIP4	-0.2971	-0.0286
CLK1	-0.0142	0.0134
CLK2	-0.3911	0.0046
CLK3	0.0111	-0.0883
CLK4	-0.2119	0.0707
CLMN	-0.1748	-0.0148
CLMP	-0.2612	-0.0659
CLN5	0.1619	-0.0025
CLN6	-0.0919	-0.0498
CLN8	-0.0216	-0.0127
CLNS1A	-0.2288	0.0552
CLOCK	-0.0181	0.002
CLP1	0.1992	-0.0148
CLPB	-0.1548	-0.0707
CLPP	-0.1328	0.0746
CLPTM1	0.1263	-0.0143
CLPTM1L	0.0437	0.0059
CLPX	-0.1431	0.0828
CLSPN	-0.0457	0.0306
CLSTN1	-0.0542	-0.0372
CLSTN2	-0.0775	-0.0352
CLSTN3	-0.1954	-0.0287
CLTA	-0.2274	-0.047
CLTB	0.0856	0.0089
CLTC	-0.2548	0.0266
CLTCL1	-0.2777	-0.0064
CLU	-0.3943	-0.081
CLUAP1	-0.1891	-0.0068
CLUH	0.2864
CLVS1	0.1274	0.0494
CLVS2	-0.1098	0.0513
CLYBL	-0.1842	-0.0477
CMAS	0.0796	-0.0265
CMBL	-0.2013	-0.0161
CMC1	0.0608	-0.0188
CMC2	0.1337	-0.06
CMC4	0.1713
CMIP	-0.0163	-0.0728
CMKLR1	-0.0198	-0.0683
CMPK1	-0.0528	0.0956
CMPK2	-0.1258	0.0302
CMSS1	0.2679
CMTM3	0.2364	-0.0737
CMTM4	0.0913	0.0489
CMTM5	-0.3181	-0.0577
CMTR1	0.3345
CMTR2	-0.2727
CNBP	0.333	0.0152
CNDP1	-0.2675	0.0424
CNDP2	-0.3438	-0.0235
CNEP1R1	-0.2198	0.1016
CNGA1	-0.4013	0.0402
CNIH3	0.1271	-0.062
CNIH4	-0.0284	-0.0697
CNKSR2	-0.0363	0.0875
CNKSR3	-0.0216	-0.062
CNN1	0.0259	0.1082
CNN2	-0.1484	-0.025
CNN3	0.344	-0.0944
CNNM1	-0.0382	0.0317
CNNM2	-0.0372	-0.0095
CNNM3	0.1062	0.0105
CNNM4	-0.0794	-0.0589
CNOT1	0.3582	-0.0054
CNOT10	0.1937	-0.057
CNOT11	0.2953
CNOT2	0.3221	-0.0624
CNOT3	0.3945	0.0571
CNOT4	0.2159	-0.0482
CNOT6	0.2031	0.0025
CNOT6L	-0.1702	-0.0258
CNOT7	0.3851	0.0833
CNOT8	0.0641	-0.0738
CNOT9	0.2451
CNP	-0.147	-0.0746
CNPY2	0.0013	-0.0036
CNPY3	-0.1459	-0.0963
CNPY4	0.0245	0.0429
CNR1	0.0807	0.0589
CNRIP1	-0.0277	-0.0079
CNST	-0.1017	0.1405
CNTFR	0.0669	-0.0463
CNTLN	0.0062	-0.0562
CNTN1	-0.0983	0.0185
CNTN2	-0.1588	-0.009
CNTN3	-0.0845	-0.019
CNTN4	0.1842	-0.011
CNTN5	-0.27	-0.0212
CNTN6	-0.1444	-0.0461
CNTNAP1	-0.1105	-0.0048
CNTNAP2	-0.1045	0.1006
CNTNAP3	-0.3333	-0.0825
CNTNAP3B	-0.283	-0.0309
CNTNAP4	-0.1771	0.1204
CNTNAP5	-0.0423	-0.0463
CNTRL	-0.0405	0.0852
CNTROB	-0.0181	0.0148
COA1	0.0448
COA3	-0.1569
COA4	0.338
COA5	0.1371	0.0546
COA6	0.1293
COA7	0.1224
COASY	-0.0961	0.0537
COBL	-0.0468	-0.0151
COBLL1	-0.1533	-0.0449
COG1	0.1927	0.0178
COG2	0.1592	-0.0874
COG3	0.1712	0.0159
COG4	0.2246	0.0027
COG5	0.177	0.0875
COG6	0.1097	-0.0575
COG7	0.3573	-0.0062
COG8	0.1841	-0.0376
COIL	0.2635	-0.0281
COL11A1	-0.2729	0.0337
COL12A1	-0.1718	-0.0269
COL14A1	-0.3485	-0.0488
COL15A1	-0.2549	0.0378
COL16A1	0.142	-0.1176
COL18A1	-0.1384	-0.0051
COL1A1	-0.11	-0.0846
[truncated: 15,228 more rows]

## Sheet: c) Legend of Enrichments
Legend of Enrichment analysis columns
Gene Set	Official gene set name; red is associated with the treatment group, green with the control
collection	name of the collection from MSigDB
size	original size of the gene set
actual size	size of the gene set after the matching with the gene profile
NES	It is the Normalized Enrichment Score, that is P[the gene-set is associated with the treatment group.]
odd	odd trasformatiion of NES
logit2NES	it is the log_2 odd transformation of the NES
p.value	it is the p-value associated with enrichment of the gene set with the treatment or control group
BH.value	This is the adjusted p-value according to the Benjamini-Hochberg methodology
relevance	This is a metric for prioritizing the gene sets, taking into account their size, the NES (actually, its logit2 transformation), and the p-value.
Reference:	1) A metabolic function of FGFR3-TACC3 gene fusions in cancer - Frattini, Pagnotta et al. - Nature volume 553, pages222–227 (2018) - https://doi.org/10.1038/nature25171
	2) massiveGST: A Mann-Whitney-Wilcoxon Gene-Set Test Tool That Gives Meaning to Gene-Set Enrichment Analysis - Cerulo and Pagnotta - Entropy 2022, 24(5), 739 - https://doi.org/10.3390/e24050739

## Sheet: d) Figure 1C
Supplementary Table 1d: Enrichment analysis of U87MG experiment (Fig 1C)
Gene Set	collection	size	actualSize	NES	odd	logit2NES	p.value	BH.value	relevance
HALLMARK EPITHELIAL MESENCHYMAL TRANSITION	H	204	201	0.6608	1.9485	0.9624	3.94e-15	6.53e-13	14803.5
GOMF STRUCTURAL CONSTITUENT OF RIBOSOME	C5 MF	195	165	0.6453	1.8193	0.8633	1.22e-10	1.05e-08	14528.5
GOBP NEURON PROJECTION GUIDANCE	C5 BP	248	233	0.6282	1.6896	0.7567	1.62e-11	1.64e-09	14441.5
GOMF EXTRACELLULAR MATRIX STRUCTURAL CONSTITUENT	C5 MF	198	169	0.6329	1.7239	0.7857	2.57e-09	1.79e-07	14363
GOMF GLYCOSAMINOGLYCAN BINDING	C5 MF	263	222	0.6158	1.603	0.6808	2.8e-09	1.91e-07	14221.5
GOBP NEPHRON EPITHELIUM DEVELOPMENT	C5 BP	120	109	0.6408	1.7842	0.8353	3.81e-07	1.72e-05	14188.5
GOBP REGULATION OF MORPHOGENESIS OF AN EPITHELIUM	C5 BP	82	65	0.6708	2.0376	1.0269	1.92e-06	7.11e-05	14104
GOMF COLLAGEN BINDING	C5 MF	93	73	0.6566	1.9118	0.9349	3.75e-06	0.000125088	14037.5
GOBP KIDNEY EPITHELIUM DEVELOPMENT	C5 BP	149	138	0.6215	1.6423	0.7157	8.33e-07	3.51e-05	14030.5
GOMF TRANSMEMBRANE RECEPTOR PROTEIN KINASE ACTIVITY	C5 MF	92	86	0.6446	1.8136	0.8589	3.59e-06	0.000120489	14030
GOBP NEPHRON DEVELOPMENT	C5 BP	156	142	0.6188	1.6234	0.699	1.03e-06	4.16e-05	14008.5
GOBP REGULATION OF WOUND HEALING	C5 BP	145	124	0.6226	1.65	0.7225	2.42e-06	8.58e-05	13957.5
GOMF HEPARIN BINDING	C5 MF	193	159	0.6117	1.5755	0.6558	1.18e-06	4.65e-05	13933
GOBP NEGATIVE REGULATION OF RESPONSE TO WOUNDING	C5 BP	102	86	0.6377	1.76	0.8155	1.02e-05	0.000311212	13925
HALLMARK COAGULATION	H	162	140	0.6156	1.6015	0.6794	2.35e-06	8.4e-05	13923.5
GOBP REGULATION OF SYNAPSE ASSEMBLY	C5 BP	111	98	0.6302	1.7043	0.7692	8.44e-06	0.000262187	13913
GOBP ENDOTHELIAL CELL PROLIFERATION	C5 BP	214	151	0.6123	1.5793	0.6593	1.93e-06	7.12e-05	13910.5
GOBP POSITIVE REGULATION OF AXONOGENESIS	C5 BP	85	80	0.6389	1.7695	0.8234	1.75e-05	0.000489147	13888
GOBP POSITIVE REGULATION OF NERVOUS SYSTEM DEVELOPMENT	C5 BP	301	264	0.597	1.4814	0.5669	5.93e-08	3.2e-06	13886
GOBP REGULATION OF BONE REMODELING	C5 BP	54	52	0.6721	2.0501	1.0357	1.75e-05	0.000489973	13881.5
GOBP POSITIVE REGULATION OF ENDOTHELIAL CELL PROLIFERATION	C5 BP	114	94	0.6301	1.7038	0.7687	1.3e-05	0.000380723	13876
GOMF GROWTH FACTOR BINDING	C5 MF	152	137	0.6139	1.5898	0.6689	4.22e-06	0.000138955	13864
GOBP GLOMERULUS DEVELOPMENT	C5 BP	69	65	0.6509	1.8643	0.8987	2.6e-05	0.000696165	13859
GOMF CYTOKINE ACTIVITY	C5 MF	285	206	0.6009	1.5059	0.5906	6.01e-07	2.63e-05	13858.5
GOMF TRANSMEMBRANE RECEPTOR PROTEIN TYROSINE KINASE ACTIVITY	C5 MF	73	67	0.6472	1.8349	0.8757	3.08e-05	0.000809585	13841
GOBP REGULATION OF AXONOGENESIS	C5 BP	165	157	0.6076	1.5487	0.631	3.28e-06	0.000112266	13825.5
GOBP AXON EXTENSION	C5 BP	131	125	0.614	1.5907	0.6697	1.08e-05	0.000324532	13798
GOBP CELL CELL ADHESION VIA PLASMA MEMBRANE ADHESION MOLECULES	C5 BP	290	266	0.5932	1.4581	0.5441	1.72e-07	8.34e-06	13798
GOBP AXON DEVELOPMENT	C5 BP	515	474	0.5854	1.412	0.4978	2.02e-10	1.65e-08	13775
GOBP PROTEOGLYCAN BIOSYNTHETIC PROCESS	C5 BP	59	58	0.6522	1.8754	0.9072	6.08e-05	0.00143949	13750.5
GOBP REGULATION OF COAGULATION	C5 BP	72	70	0.6382	1.7639	0.8187	6.4e-05	0.00150474	13741
GOBP COLLAGEN METABOLIC PROCESS	C5 BP	117	94	0.623	1.6527	0.7248	3.77e-05	0.000961544	13738
GOBP REGULATION OF RESPONSE TO WOUNDING	C5 BP	179	153	0.6041	1.526	0.6097	8.88e-06	0.00027394	13728.5
GOBP EXTERNAL ENCAPSULATING STRUCTURE ORGANIZATION	C5 BP	369	306	0.5883	1.4291	0.5151	1.1e-07	5.67e-06	13726
GOBP NEGATIVE REGULATION OF CELL ADHESION	C5 BP	372	277	0.5888	1.4318	0.5178	3.77e-07	1.72e-05	13707
GOBP NEGATIVE REGULATION OF WOUND HEALING	C5 BP	86	70	0.6365	1.751	0.8082	7.86e-05	0.00178367	13703
GOBP CELL CELL ADHESION	C5 BP	1153	904	0.579	1.3751	0.4596	1.02e-15	1.82e-13	13703
GOBP POSITIVE REGULATION OF EPITHELIAL CELL PROLIFERATION	C5 BP	222	188	0.5974	1.4839	0.5694	4.16e-06	0.000137437	13700
GOBP MITOCHONDRIAL ELECTRON TRANSPORT NADH TO UBIQUINONE	C5 BP	66	51	0.6598	1.9393	0.9556	7.9e-05	0.00178867	13697
GOBP DEVELOPMENTAL GROWTH INVOLVED IN MORPHOGENESIS	C5 BP	255	235	0.5911	1.4454	0.5315	1.54e-06	5.89e-05	13686
GOBP PROTEOGLYCAN METABOLIC PROCESS	C5 BP	84	82	0.6277	1.6861	0.7537	6.4e-05	0.00150474	13681.5
GOMF SERINE TYPE ENDOPEPTIDASE INHIBITOR ACTIVITY	C5 MF	103	92	0.6212	1.6399	0.7137	5.89e-05	0.00140782	13680
GOBP NEPHRON MORPHOGENESIS	C5 BP	85	76	0.6311	1.7106	0.7745	7.81e-05	0.00177697	13678.5
GOBP NEURON PROJECTION EXTENSION	C5 BP	190	176	0.5979	1.4869	0.5723	7.54e-06	0.000235881	13674
GOBP POSITIVE REGULATION OF NEUROGENESIS	C5 BP	249	220	0.5915	1.4482	0.5342	2.94e-06	0.000101898	13656.5
GOBP WOUND HEALING	C5 BP	492	422	0.5823	1.3941	0.4793	7.02e-09	4.42e-07	13649.5
GOBP BIOLOGICAL ADHESION	C5 BP	1803	1467	0.5761	1.3591	0.4426	3.2e-22	1.01e-19	13645
GOMF SIGNALING RECEPTOR REGULATOR ACTIVITY	C5 MF	636	482	0.5806	1.3845	0.4693	1.43e-09	1.02e-07	13637
GOBP REGULATION OF TRANS SYNAPTIC SIGNALING	C5 BP	494	414	0.5819	1.3918	0.4769	1.14e-08	6.86e-07	13633.5
GOBP UROGENITAL SYSTEM DEVELOPMENT	C5 BP	376	353	0.5828	1.397	0.4823	9.36e-08	4.94e-06	13612.5
GOBP RENAL TUBULE DEVELOPMENT	C5 BP	103	92	0.6178	1.6167	0.6931	9.39e-05	0.00206754	13610
GOMF STRUCTURAL MOLECULE ACTIVITY	C5 MF	791	667	0.5773	1.3659	0.4499	1.09e-11	1.13e-09	13594
GOBP EMBRYO IMPLANTATION	C5 BP	63	55	0.6454	1.8198	0.8638	0.00019234	0.00384803	13585
GOBP NEGATIVE REGULATION OF COAGULATION	C5 BP	53	51	0.6514	1.8687	0.902	0.000183747	0.00370754	13581
GOMF SODIUM ION TRANSMEMBRANE TRANSPORTER ACTIVITY	C5 MF	157	147	0.5995	1.4966	0.5817	3.17e-05	0.000832303	13577.5
GOBP SMOOTH MUSCLE CELL MIGRATION	C5 BP	103	68	0.631	1.7099	0.7739	0.00018805	0.00377821	13565
GOBP PROTEIN LOCALIZATION TO SYNAPSE	C5 BP	74	68	0.6306	1.707	0.7715	0.000196372	0.00389906	13557
GOBP GLYCOPROTEIN METABOLIC PROCESS	C5 BP	418	372	0.5804	1.383	0.4678	1.06e-07	5.49e-06	13550
GOBP POSITIVE REGULATION OF PEPTIDYL TYROSINE PHOSPHORYLATION	C5 BP	210	182	0.5924	1.4532	0.5392	1.74e-05	0.000489147	13548.5
GOBP NEGATIVE REGULATION OF CHEMOTAXIS	C5 BP	83	60	0.6372	1.7564	0.8126	0.000237363	0.00455573	13544
GOBP TAXIS	C5 BP	697	576	0.5769	1.3637	0.4475	3.03e-10	2.4e-08	13543
GOBP RENAL SYSTEM PROCESS	C5 BP	126	111	0.6076	1.5486	0.6309	9e-05	0.00201297	13538.5
GOBP KIDNEY MORPHOGENESIS	C5 BP	102	93	0.6139	1.5901	0.6691	0.000147024	0.00310592	13533.5
GOBP RESPONSE TO BMP	C5 BP	180	168	0.5933	1.459	0.545	3.02e-05	0.00079975	13528
GOBP ARTERY MORPHOGENESIS	C5 BP	81	70	0.6272	1.6822	0.7503	0.000234334	0.00453446	13517
GOBP SPECIFICATION OF SYMMETRY	C5 BP	147	135	0.6	1.5003	0.5852	6.02e-05	0.00142771	13514
GOBP PLATELET DERIVED GROWTH FACTOR RECEPTOR SIGNALING PATHWAY	C5 BP	56	52	0.6448	1.8152	0.8601	0.000304466	0.00565958	13508.5
GOBP HEMOSTASIS	C5 BP	261	230	0.5859	1.4151	0.5009	7.23e-06	0.000227682	13506
GOBP CELL PART MORPHOGENESIS	C5 BP	708	658	0.5741	1.3481	0.431	9.78e-11	8.63e-09	13506
GOBP CELL ADHESION MEDIATED BY INTEGRIN	C5 BP	88	84	0.6175	1.6147	0.6912	0.000196543	0.00389906	13505
GOBP REGULATION OF PEPTIDYL TYROSINE PHOSPHORYLATION	C5 BP	288	247	0.5842	1.4052	0.4908	5.22e-06	0.000166564	13496
GOBP RECEPTOR LOCALIZATION TO SYNAPSE	C5 BP	59	55	0.6393	1.7721	0.8255	0.000353566	0.0064083	13484
GOBP CONNECTIVE TISSUE DEVELOPMENT	C5 BP	276	257	0.5832	1.3993	0.4847	4.45e-06	0.000145032	13480.5
GOBP CELL DIFFERENTIATION INVOLVED IN KIDNEY DEVELOPMENT	C5 BP	63	59	0.6349	1.7387	0.798	0.00033983	0.00619501	13476
GOBP REGULATION OF CELL CELL ADHESION	C5 BP	655	441	0.5766	1.3616	0.4453	3.72e-08	2.05e-06	13468
GOBP GLYCOPROTEIN BIOSYNTHETIC PROCESS	C5 BP	339	300	0.5805	1.3837	0.4685	1.67e-06	6.27e-05	13463
GOBP REGULATION OF POSTSYNAPTIC MEMBRANE NEUROTRANSMITTER RECEPTOR LEVELS	C5 BP	59	56	0.6373	1.757	0.8131	0.000380041	0.00677449	13462.5
GOBP SENSORY PERCEPTION OF PAIN	C5 BP	111	97	0.6104	1.5665	0.6475	0.000173063	0.00352966	13460.5
GOBP CELL MORPHOGENESIS INVOLVED IN DIFFERENTIATION	C5 BP	769	712	0.5717	1.335	0.4168	7.87e-11	7.14e-09	13446.5
GOBP OXIDATIVE PHOSPHORYLATION	C5 BP	164	133	0.5978	1.4866	0.572	9.83e-05	0.00215438	13433.5
GOBP CELL MIGRATION INVOLVED IN SPROUTING ANGIOGENESIS	C5 BP	99	56	0.6355	1.7435	0.802	0.000452516	0.00767651	13425.5
GOBP POSITIVE REGULATION OF LEUKOCYTE CELL CELL ADHESION	C5 BP	387	244	0.5818	1.3913	0.4764	1.09e-05	0.000326983	13408.5
GOBP SYNAPTIC SIGNALING	C5 BP	836	712	0.5706	1.329	0.4103	1.52e-10	1.28e-08	13401.5
GOBP ATP SYNTHESIS COUPLED ELECTRON TRANSPORT	C5 BP	108	87	0.6113	1.5727	0.6533	0.000333102	0.00610773	13382.5
GOBP CARTILAGE DEVELOPMENT	C5 BP	208	191	0.5861	1.4159	0.5017	4.14e-05	0.00104903	13382.5
GOBP NADH DEHYDROGENASE COMPLEX ASSEMBLY	C5 BP	73	60	0.6292	1.697	0.763	0.000536635	0.00881294	13377
GOBP CELL MORPHOGENESIS INVOLVED IN NEURON DIFFERENTIATION	C5 BP	596	556	0.5714	1.3334	0.4151	9.01e-09	5.63e-07	13376
GOBP EPITHELIAL CELL PROLIFERATION	C5 BP	477	396	0.5745	1.3501	0.433	3.78e-07	1.72e-05	13373.5
GOBP CELLULAR RESPONSE TO VASCULAR ENDOTHELIAL GROWTH FACTOR STIMULUS	C5 BP	79	59	0.6297	1.7004	0.7658	0.000570958	0.00926384	13365
GOBP POSITIVE REGULATION OF LEUKOCYTE PROLIFERATION	C5 BP	213	155	0.5898	1.4381	0.5242	0.000113992	0.00245759	13360.5
GOMF MOLECULAR TRANSDUCER ACTIVITY	C5 MF	2091	1295	0.567	1.3096	0.3891	7.6e-16	1.41e-13	13359
HALLMARK INFLAMMATORY RESPONSE	H	222	198	0.5842	1.4047	0.4903	4.5e-05	0.00111483	13344.5
GOBP ARTERY DEVELOPMENT	C5 BP	108	97	0.6047	1.5294	0.613	0.000369041	0.0066632	13329.5
GOBP RESPONSE TO WOUNDING	C5 BP	641	544	0.5697	1.324	0.4049	2.86e-08	1.61e-06	13308
GOBP MESONEPHROS DEVELOPMENT	C5 BP	106	99	0.6028	1.5177	0.6019	0.000408917	0.00713754	13301
GOBP INTEGRIN MEDIATED SIGNALING PATHWAY	C5 BP	122	107	0.5999	1.4995	0.5845	0.000356723	0.00645314	13301
GOBP POSITIVE REGULATION OF ERK1 AND ERK2 CASCADE	C5 BP	274	205	0.5818	1.3909	0.4761	5.52e-05	0.00133929	13297.5
GOMF CALCIUM ION BINDING	C5 MF	772	680	0.5682	1.3159	0.396	1.47e-09	1.04e-07	13297
GOBP REGULATION OF NERVOUS SYSTEM DEVELOPMENT	C5 BP	479	431	0.5713	1.3324	0.414	4.09e-07	1.83e-05	13296
GOMF INTEGRIN BINDING	C5 MF	168	154	0.5881	1.4276	0.5136	0.000163121	0.00335589	13294
GOBP AMINOGLYCAN BIOSYNTHETIC PROCESS	C5 BP	85	81	0.611	1.5705	0.6512	0.000556216	0.0090714	13281
GOBP REGULATION OF SYNAPSE STRUCTURE OR ACTIVITY	C5 BP	248	214	0.5804	1.3832	0.468	5.1e-05	0.00125502	13275
GOBP POSITIVE REGULATION OF CELL DEVELOPMENT	C5 BP	325	294	0.5752	1.3539	0.4372	9.42e-06	0.000289596	13262
GOBP CELLULAR COMPONENT MORPHOGENESIS	C5 BP	807	754	0.5661	1.3049	0.3839	7.11e-10	5.33e-08	13250
GOBP TISSUE MORPHOGENESIS	C5 BP	705	619	0.5664	1.3062	0.3853	1.85e-08	1.1e-06	13220.5
GOBP POSITIVE REGULATION OF CELL CELL ADHESION	C5 BP	455	291	0.5737	1.3458	0.4285	1.55e-05	0.000441343	13214
GOBP LEUKOCYTE CELL CELL ADHESION	C5 BP	539	365	0.5705	1.3285	0.4098	3.78e-06	0.000125744	13198
GOBP REGULATION OF BMP SIGNALING PATHWAY	C5 BP	111	103	0.5982	1.4886	0.574	0.000577759	0.00932612	13196.5
GOMF CATION CHANNEL ACTIVITY	C5 MF	350	331	0.5713	1.3328	0.4145	8.37e-06	0.000260753	13186
GOBP REGULATION OF CELLULAR RESPONSE TO GROWTH FACTOR STIMULUS	C5 BP	337	289	0.5726	1.3397	0.4219	2.21e-05	0.00060381	13165.5
GOBP REGULATION OF ANIMAL ORGAN MORPHOGENESIS	C5 BP	143	128	0.5895	1.436	0.5221	0.000473632	0.00795819	13155.5
GOBP REGULATION OF CELL ADHESION	C5 BP	982	734	0.5637	1.2919	0.3695	4.67e-09	3.08e-07	13147.5
GOBP CYTOPLASMIC TRANSLATION	C5 BP	170	153	0.5841	1.4047	0.4903	0.000329702	0.00605716	13143.5
GOBP REGULATION OF LEUKOCYTE PROLIFERATION	C5 BP	347	244	0.5738	1.3463	0.429	7.29e-05	0.00167009	13113.5
GOBP SYNAPSE ORGANIZATION	C5 BP	473	419	0.5667	1.3081	0.3875	2.88e-06	0.000101134	13108.5
GOBP POSITIVE REGULATION OF SYNAPTIC TRANSMISSION	C5 BP	201	147	0.5842	1.4051	0.4907	0.000426169	0.00733025	13104.5
GOBP BLOOD VESSEL MORPHOGENESIS	C5 BP	750	604	0.5636	1.2916	0.3691	9.93e-08	5.18e-06	13098
GOBP REGULATION OF CATION CHANNEL ACTIVITY	C5 BP	197	162	0.581	1.3865	0.4714	0.000378724	0.00677327	13075.5
GOBP MORPHOGENESIS OF AN EPITHELIUM	C5 BP	575	516	0.5639	1.2933	0.371	6.98e-07	3.01e-05	13068.5
GOBP CELL MORPHOGENESIS	C5 BP	1088	1003	0.5599	1.2721	0.3472	1.65e-10	1.37e-08	13059
GOMF UDP GLYCOSYLTRANSFERASE ACTIVITY	C5 MF	162	138	0.5848	1.4084	0.4941	0.000586708	0.00944836	13048.5
GOBP BRANCHING MORPHOGENESIS OF AN EPITHELIAL TUBE	C5 BP	184	154	0.5815	1.3895	0.4746	0.000484008	0.00806083	13044
GOBP AMEBOIDAL TYPE CELL MIGRATION	C5 BP	515	419	0.5644	1.2958	0.3738	6.28e-06	0.000199094	13011.5
GOBP TUBE MORPHOGENESIS	C5 BP	1022	848	0.5593	1.2693	0.3441	4.94e-09	3.21e-07	12999
GOBP MESENCHYME DEVELOPMENT	C5 BP	319	289	0.5682	1.316	0.3962	6.71e-05	0.00156051	12979.5
GOBP CELL CELL SIGNALING	C5 BP	1817	1567	0.5565	1.255	0.3276	1.16e-13	1.63e-11	12979
GOBP REGULATION OF ANATOMICAL STRUCTURE MORPHOGENESIS	C5 BP	1056	898	0.5577	1.2608	0.3343	5.15e-09	3.33e-07	12942
GOBP HOMOPHILIC CELL ADHESION VIA PLASMA MEMBRANE ADHESION MOLECULES	C5 BP	178	166	0.5775	1.3671	0.4511	0.000570115	0.00926384	12940.5
GOBP REGULATION OF BODY FLUID LEVELS	C5 BP	433	384	0.5635	1.291	0.3685	1.98e-05	0.000546868	12932
GOMF SIGNALING RECEPTOR BINDING	C5 MF	1971	1421	0.5556	1.2502	0.3221	2.98e-12	3.35e-10	12931
GOBP PEPTIDYL TYROSINE MODIFICATION	C5 BP	417	363	0.5638	1.2926	0.3702	3.04e-05	0.000802253	12918
GOBP NEGATIVE REGULATION OF LOCOMOTION	C5 BP	438	316	0.5651	1.2994	0.3778	7.05e-05	0.00162286	12907
GOBP REGULATION OF NEUROGENESIS	C5 BP	396	356	0.5635	1.291	0.3685	3.94e-05	0.00099972	12889.5
GOBP VASCULATURE DEVELOPMENT	C5 BP	871	714	0.5576	1.2602	0.3337	1.73e-07	8.36e-06	12889
GOBP LEUKOCYTE MIGRATION	C5 BP	447	350	0.5636	1.2915	0.3691	4.43e-05	0.00110482	12886.5
GOBP CELL SUBSTRATE ADHESION	C5 BP	408	366	0.5631	1.2887	0.3659	3.5e-05	0.000896946	12882
GOBP REGULATION OF EPITHELIAL CELL MIGRATION	C5 BP	317	230	0.5691	1.321	0.4016	0.000305936	0.0056748	12880
GOBP REGULATION OF T CELL ACTIVATION	C5 BP	491	334	0.5635	1.291	0.3685	6.75e-05	0.00156589	12853.5
GOBP REGULATION OF NEURON PROJECTION DEVELOPMENT	C5 BP	453	426	0.5601	1.273	0.3482	2.19e-05	0.000599719	12830.5
GOBP CELL MATRIX ADHESION	C5 BP	272	238	0.567	1.3092	0.3887	0.000377638	0.00676667	12815
GOMF CATION TRANSMEMBRANE TRANSPORTER ACTIVITY	C5 MF	698	640	0.5558	1.2515	0.3236	1.51e-06	5.84e-05	12796
GOBP POSITIVE REGULATION OF CELL ADHESION	C5 BP	617	440	0.5591	1.2679	0.3424	2.23e-05	0.00060675	12793.5
GOBP MESENCHYMAL CELL DIFFERENTIATION	C5 BP	262	236	0.5666	1.3075	0.3868	0.00042604	0.00733025	12784
GOBP POSITIVE REGULATION OF ION TRANSPORT	C5 BP	299	260	0.5647	1.2975	0.3757	0.000329088	0.00605716	12782.5
GOMF PASSIVE TRANSMEMBRANE TRANSPORTER ACTIVITY	C5 MF	523	481	0.5581	1.2629	0.3367	1.33e-05	0.000386917	12782
GOBP DEVELOPMENTAL CELL GROWTH	C5 BP	248	223	0.5676	1.3127	0.3925	0.000509176	0.00842057	12779
GOBP TISSUE MIGRATION	C5 BP	398	307	0.5627	1.2867	0.3637	0.000160744	0.00331421	12765
GOBP ERK1 AND ERK2 CASCADE	C5 BP	394	314	0.5621	1.2836	0.3601	0.000157497	0.00327587	12755.5
GOBP LOCOMOTION	C5 BP	2092	1766	0.5506	1.2252	0.293	2.38e-12	2.78e-10	12737
GOBP CELL CHEMOTAXIS	C5 BP	366	278	0.5632	1.2895	0.3668	0.000290048	0.00543437	12735
GOMF INORGANIC MOLECULAR ENTITY TRANSMEMBRANE TRANSPORTER ACTIVITY	C5 MF	797	734	0.5534	1.2393	0.3096	8.84e-07	3.69e-05	12724.5
GOBP POSITIVE REGULATION OF CELL POPULATION PROLIFERATION	C5 BP	1090	876	0.5516	1.2301	0.2988	2.41e-07	1.12e-05	12686
GOMF METAL ION TRANSMEMBRANE TRANSPORTER ACTIVITY	C5 MF	462	426	0.5568	1.2562	0.329	6.01e-05	0.00142771	12674.5
GOBP NERVOUS SYSTEM PROCESS	C5 BP	1820	1315	0.5501	1.2229	0.2903	1.26e-09	9.14e-08	12673
GOBP CELL MIGRATION	C5 BP	1703	1416	0.5496	1.2201	0.287	5.19e-10	3.98e-08	12655
GOMF SULFUR COMPOUND BINDING	C5 MF	294	257	0.5625	1.286	0.3628	0.000561542	0.00914248	12637.5
GOBP NEGATIVE REGULATION OF RESPONSE TO EXTERNAL STIMULUS	C5 BP	567	392	0.5559	1.2517	0.3239	0.000149087	0.00313548	12591.5
GOBP SIGNAL RELEASE	C5 BP	509	443	0.5544	1.2439	0.3149	9.02e-05	0.00201316	12585
GOBP TUBE DEVELOPMENT	C5 BP	1229	1037	0.5489	1.217	0.2834	1.11e-07	5.69e-06	12582
GOBP SENSORY SYSTEM DEVELOPMENT	C5 BP	431	373	0.5562	1.253	0.3254	0.000200001	0.0039346	12574.5
GOBP ENZYME LINKED RECEPTOR PROTEIN SIGNALING PATHWAY	C5 BP	1055	941	0.549	1.2173	0.2837	3.88e-07	1.75e-05	12567
GOBP CIRCULATORY SYSTEM PROCESS	C5 BP	634	573	0.5516	1.23	0.2987	2.55e-05	0.000684775	12548
GOBP REGULATION OF CELL DEVELOPMENT	C5 BP	543	489	0.5529	1.2365	0.3063	6.41e-05	0.00150474	12546
GOMF TRANSPORTER ACTIVITY	C5 MF	1371	1222	0.5474	1.2095	0.2744	2.84e-08	1.61e-06	12539
GOMF GATED CHANNEL ACTIVITY	C5 MF	374	348	0.5562	1.2534	0.3259	0.000318395	0.00588376	12537
GOBP ANATOMICAL STRUCTURE FORMATION INVOLVED IN MORPHOGENESIS	C5 BP	1353	1111	0.5475	1.2099	0.2749	1.05e-07	5.43e-06	12531
GOBP LEUKOCYTE PROLIFERATION	C5 BP	426	314	0.5565	1.255	0.3277	0.000577494	0.00932612	12481.5
GOBP EPITHELIAL TUBE MORPHOGENESIS	C5 BP	385	333	0.5557	1.2507	0.3228	0.000483752	0.00806083	12476
GOBP POSITIVE REGULATION OF LOCOMOTION	C5 BP	655	541	0.5507	1.2255	0.2933	5.77e-05	0.00138314	12467
GOBP TRANSMEMBRANE TRANSPORT	C5 BP	1678	1479	0.5448	1.1969	0.2593	1.01e-08	6.2e-07	12456
GOBP SKELETAL SYSTEM DEVELOPMENT	C5 BP	560	509	0.5502	1.2232	0.2907	0.000108937	0.00236481	12407.5
GOBP REGULATION OF CELLULAR COMPONENT MOVEMENT	C5 BP	1217	999	0.545	1.1976	0.2601	1.67e-06	6.27e-05	12389
GOMF G PROTEIN COUPLED RECEPTOR ACTIVITY	C5 MF	1098	660	0.5475	1.2101	0.2751	3.26e-05	0.00084623	12383
GOBP REGULATION OF ION TRANSPORT	C5 BP	764	650	0.5476	1.2105	0.2756	3.62e-05	0.00092524	12379
GOBP PATTERN SPECIFICATION PROCESS	C5 BP	490	446	0.5504	1.2244	0.2921	0.000266405	0.0050414	12367
GOBP TRANSMEMBRANE RECEPTOR PROTEIN TYROSINE KINASE SIGNALING PATHWAY	C5 BP	671	607	0.5478	1.2115	0.2767	5.98e-05	0.001426	12365.5
GOBP CELL JUNCTION ORGANIZATION	C5 BP	763	686	0.5467	1.2059	0.2701	3.23e-05	0.000843519	12357
GOBP CIRCULATORY SYSTEM DEVELOPMENT	C5 BP	1268	1084	0.5435	1.1906	0.2517	1.47e-06	5.7e-05	12343
GOBP NEURON DEVELOPMENT	C5 BP	1204	1086	0.5434	1.1899	0.2508	1.55e-06	5.91e-05	12335
GOBP CATION TRANSPORT	C5 BP	1303	1134	0.543	1.1881	0.2487	1.17e-06	4.65e-05	12320
GOBP ION TRANSPORT	C5 BP	1712	1501	0.5415	1.1808	0.2398	9.47e-08	4.97e-06	12314
GOBP NEGATIVE REGULATION OF MULTICELLULAR ORGANISMAL PROCESS	C5 BP	1260	966	0.5437	1.1915	0.2527	4.63e-06	0.000149858	12311
GOBP ANIMAL ORGAN MORPHOGENESIS	C5 BP	1124	1018	0.5431	1.1889	0.2496	3.54e-06	0.000119295	12298
GOMF ION TRANSMEMBRANE TRANSPORTER ACTIVITY	C5 MF	930	852	0.544	1.193	0.2546	1.38e-05	0.000401497	12297
GOBP NEURON DIFFERENTIATION	C5 BP	1478	1339	0.541	1.1788	0.2373	5.41e-07	2.4e-05	12275
GOBP POSITIVE REGULATION OF MULTICELLULAR ORGANISMAL PROCESS	C5 BP	1749	1391	0.5407	1.1771	0.2352	4.27e-07	1.9e-05	12265
GOBP ION TRANSMEMBRANE TRANSPORT	C5 BP	1237	1093	0.5418	1.1825	0.2418	3.38e-06	0.000114911	12262
GOBP REGULATION OF MULTICELLULAR ORGANISMAL DEVELOPMENT	C5 BP	1551	1311	0.5406	1.1769	0.235	8.87e-07	3.69e-05	12249
GOBP SENSORY PERCEPTION	C5 BP	1231	791	0.5436	1.191	0.2522	3.24e-05	0.000843519	12244
GOBP CATION TRANSMEMBRANE TRANSPORT	C5 BP	987	869	0.543	1.1881	0.2486	1.82e-05	0.000507128	12240
GOBP RESPONSE TO GROWTH FACTOR	C5 BP	756	678	0.5431	1.1885	0.2492	0.000136745	0.00290177	12154
GOBP REGULATION OF TRANSMEMBRANE TRANSPORT	C5 BP	619	542	0.544	1.1928	0.2544	0.000475647	0.00797786	12092
GOBP CARBOHYDRATE DERIVATIVE BIOSYNTHETIC PROCESS	C5 BP	657	590	0.543	1.1882	0.2487	0.000370039	0.00666847	12079
GOBP TISSUE DEVELOPMENT	C5 BP	2097	1841	0.5349	1.1502	0.2019	8.2e-07	3.48e-05	12040
GOBP SECRETION	C5 BP	1028	895	0.5385	1.1669	0.2226	9.87e-05	0.00215826	12019
GOBP NEUROGENESIS	C5 BP	1786	1611	0.535	1.1507	0.2025	3.21e-06	0.000110201	12016
GOBP G PROTEIN COUPLED RECEPTOR SIGNALING PATHWAY	C5 BP	1536	1040	0.5371	1.1601	0.2142	5.74e-05	0.00138031	12009
GOBP INORGANIC ION TRANSMEMBRANE TRANSPORT	C5 BP	928	829	0.5387	1.1679	0.2239	0.000159555	0.00329688	12000
GOBP ION HOMEOSTASIS	C5 BP	840	766	0.5378	1.1637	0.2187	0.000382043	0.00679404	11916
GOBP POSITIVE REGULATION OF CELL DIFFERENTIATION	C5 BP	965	837	0.537	1.16	0.2141	0.00028582	0.00537649	11916
GOBP GROWTH	C5 BP	1034	929	0.5353	1.1521	0.2043	0.000275274	0.00518846	11854
GOBP CELL PROJECTION ORGANIZATION	C5 BP	1669	1534	0.531	1.1323	0.1792	5.51e-05	0.00133929	11807
GOBP POSITIVE REGULATION OF DEVELOPMENTAL PROCESS	C5 BP	1493	1252	0.5314	1.1338	0.1812	0.000204634	0.00400074	11745
GOBP CHEMICAL HOMEOSTASIS	C5 BP	1304	1148	0.5304	1.1293	0.1754	0.000556107	0.0090714	11651
GOBP REGULATION OF TRANSPORT	C5 BP	1929	1668	0.5272	1.1151	0.1572	0.000238892	0.00457578	11600
GOBP REGULATION OF CELL POPULATION PROLIFERATION	C5 BP	1973	1592	0.5269	1.1137	0.1554	0.000374881	0.00673005	11557
GOMF MOLECULAR FUNCTION REGULATOR	C5 MF	2217	1860	0.5255	1.1074	0.1472	0.000301594	0.00563951	11516
GOMF SEQUENCE SPECIFIC DNA BINDING	C5 MF	1825	1623	0.4739	0.9009	-0.1506	0.000506141	0.00838506	-8988
GOBP CELLULAR MACROMOLECULE BIOSYNTHETIC PROCESS	C5 BP	1706	1457	0.4722	0.8947	-0.1605	0.000419942	0.00728954	-9058
GOBP PROTEIN CONTAINING COMPLEX ORGANIZATION	C5 BP	2089	1720	0.4717	0.8929	-0.1634	0.00010779	0.0023453	-9132
GOBP NEGATIVE REGULATION OF TRANSCRIPTION BY RNA POLYMERASE II	C5 BP	1021	911	0.4613	0.8563	-0.2238	7.92e-05	0.00178867	-9400
GOBP NEGATIVE REGULATION OF GENE EXPRESSION	C5 BP	1727	944	0.4617	0.8576	-0.2216	7.04e-05	0.00162286	-9404
GOBP PROTEIN CATABOLIC PROCESS	C5 BP	1104	969	0.461	0.8554	-0.2253	4.3e-05	0.00107891	-9434
GOBP POSITIVE REGULATION OF TRANSCRIPTION BY RNA POLYMERASE II	C5 BP	1302	1181	0.4624	0.86	-0.2176	1.45e-05	0.000416189	-9445
GOMF KINASE BINDING	C5 MF	831	753	0.4568	0.8409	-0.25	5.71e-05	0.00137434	-9504
GOBP POSITIVE REGULATION OF ORGANELLE ORGANIZATION	C5 BP	551	488	0.4522	0.8254	-0.2769	0.000303042	0.00564424	-9533.5
GOBP ESTABLISHMENT OF PROTEIN LOCALIZATION TO ORGANELLE	C5 BP	470	417	0.4496	0.8168	-0.2919	0.000421137	0.00729687	-9563
GOBP POSITIVE REGULATION OF CELLULAR BIOSYNTHETIC PROCESS	C5 BP	2162	1921	0.4624	0.86	-0.2176	6.2e-08	3.32e-06	-9565
GOMF CATALYTIC ACTIVITY ACTING ON RNA	C5 MF	473	396	0.4483	0.8127	-0.2993	0.000424765	0.00733025	-9578
GOMF HYDROLASE ACTIVITY ACTING ON ACID ANHYDRIDES	C5 MF	812	715	0.4539	0.8311	-0.2669	2.79e-05	0.000741668	-9600
GOMF IDENTICAL PROTEIN BINDING	C5 MF	2237	1928	0.4611	0.8557	-0.2248	2.12e-08	1.23e-06	-9602
GOMF PROTEIN SERINE THREONINE KINASE ACTIVITY	C5 MF	476	438	0.4487	0.8138	-0.2973	0.000235339	0.00454222	-9608
GOBP POSITIVE REGULATION OF RNA METABOLIC PROCESS	C5 BP	1941	1716	0.4595	0.8501	-0.2343	3.01e-08	1.69e-06	-9626
GOMF PROTEIN DIMERIZATION ACTIVITY	C5 MF	1165	1017	0.4561	0.8385	-0.2542	2.36e-06	8.4e-05	-9628
GOMF PROTEIN SERINE KINASE ACTIVITY	C5 MF	381	358	0.4454	0.8032	-0.3162	0.000396739	0.0069705	-9650
GOBP POSITIVE REGULATION OF CATABOLIC PROCESS	C5 BP	586	512	0.4494	0.8162	-0.293	9.16e-05	0.00202595	-9650.5
GOBP PROCESS UTILIZING AUTOPHAGIC MECHANISM	C5 BP	598	545	0.4499	0.818	-0.2898	6.65e-05	0.00154995	-9657
GOBP MACROAUTOPHAGY	C5 BP	347	314	0.4426	0.7941	-0.3327	0.000477119	0.00798837	-9684.5
GOMF GTPASE BINDING	C5 MF	324	297	0.441	0.789	-0.3419	0.000479355	0.0080116	-9712
GOBP REGULATION OF BINDING	C5 BP	406	368	0.4434	0.7965	-0.3283	0.000193847	0.00386998	-9742
GOBP REGULATION OF CELLULAR PROTEIN CATABOLIC PROCESS	C5 BP	292	264	0.4379	0.779	-0.3603	0.000518919	0.0085667	-9766
GOMF RNA POLYMERASE II SPECIFIC DNA BINDING TRANSCRIPTION FACTOR BINDING	C5 MF	376	344	0.4413	0.7899	-0.3402	0.000187139	0.00376792	-9779
GOBP CELLULAR PROTEIN CATABOLIC PROCESS	C5 BP	924	814	0.449	0.8149	-0.2954	8.22e-07	3.48e-05	-9815
GOMF RIBONUCLEOTIDE BINDING	C5 MF	2120	1895	0.4545	0.8333	-0.2631	7.96e-11	7.16e-09	-9818
GOBP PROTEIN CONTAINING COMPLEX DISASSEMBLY	C5 BP	264	247	0.4353	0.7709	-0.3754	0.000468774	0.00790471	-9820.5
GOBP ORGANELLE ASSEMBLY	C5 BP	1047	932	0.4496	0.8169	-0.2917	2.06e-07	9.66e-06	-9831
GOBP NEGATIVE REGULATION OF BIOSYNTHETIC PROCESS	C5 BP	1870	1566	0.4526	0.8269	-0.2742	5.09e-10	3.94e-08	-9845
GOBP CELLULAR NITROGEN COMPOUND CATABOLIC PROCESS	C5 BP	520	454	0.4419	0.7918	-0.3369	2.27e-05	0.000615073	-9871
GOBP PROTEIN LOCALIZATION TO NUCLEUS	C5 BP	324	294	0.4361	0.7732	-0.371	0.00016455	0.00337792	-9885.5
GOBP MACROMOLECULE CATABOLIC PROCESS	C5 BP	1502	1317	0.4502	0.8187	-0.2885	1.54e-09	1.08e-07	-9892.5
GOBP REGULATION OF CATABOLIC PROCESS	C5 BP	1102	972	0.4466	0.8069	-0.3095	1.92e-08	1.13e-06	-9941
GOMF TRANSCRIPTION COACTIVATOR ACTIVITY	C5 MF	302	265	0.4332	0.7641	-0.3881	0.000181975	0.00367965	-9943
GOBP POSITIVE REGULATION OF NUCLEOBASE CONTAINING COMPOUND METABOLIC PROCESS	C5 BP	2134	1896	0.4494	0.8161	-0.2932	4.48e-13	5.96e-11	-9984
GOBP INTRINSIC APOPTOTIC SIGNALING PATHWAY	C5 BP	328	288	0.4323	0.7614	-0.3932	7.8e-05	0.00177697	-10005
GOBP POSTTRANSCRIPTIONAL REGULATION OF GENE EXPRESSION	C5 BP	1163	505	0.4391	0.783	-0.353	2.96e-06	0.000102301	-10009
GOBP PROTEIN LOCALIZATION TO ORGANELLE	C5 BP	950	861	0.4434	0.7965	-0.3283	1.86e-08	1.1e-06	-10024
GOBP NEGATIVE REGULATION OF NUCLEOBASE CONTAINING COMPOUND METABOLIC PROCESS	C5 BP	1655	1446	0.4459	0.8049	-0.3131	7.93e-12	8.42e-10	-10040
GOMF DNA BINDING TRANSCRIPTION FACTOR BINDING	C5 MF	508	466	0.4369	0.7758	-0.3663	3.14e-06	0.000108072	-10054
GOMF UBIQUITIN LIKE PROTEIN TRANSFERASE ACTIVITY	C5 MF	551	449	0.436	0.7731	-0.3713	3.48e-06	0.00011789	-10060
GOBP MODIFICATION DEPENDENT MACROMOLECULE CATABOLIC PROCESS	C5 BP	744	663	0.44	0.7858	-0.3477	1.5e-07	7.37e-06	-10065
GOMF TRANSCRIPTION COREGULATOR ACTIVITY	C5 MF	545	492	0.437	0.7761	-0.3657	1.76e-06	6.56e-05	-10069
GOBP PROTEIN MODIFICATION BY SMALL PROTEIN CONJUGATION	C5 BP	1007	862	0.4411	0.7892	-0.3416	4.84e-09	3.18e-07	-10088
GOBP REGULATION OF MITOCHONDRION ORGANIZATION	C5 BP	165	144	0.4142	0.707	-0.5002	0.000380226	0.00677449	-10097
GOBP RNA 3 END PROCESSING	C5 BP	134	113	0.4067	0.6856	-0.5445	0.000618439	0.00986472	-10111
GOBP MACROMOLECULE DEACYLATION	C5 BP	156	136	0.412	0.7006	-0.5133	0.000395688	0.0069705	-10115.5
GOBP NUCLEAR EXPORT	C5 BP	175	153	0.4145	0.708	-0.4981	0.000265093	0.00502666	-10124
GOMF CADHERIN BINDING	C5 MF	365	341	0.4309	0.7573	-0.4011	1.2e-05	0.000357337	-10127
GOBP PEPTIDYL LYSINE METHYLATION	C5 BP	163	146	0.4131	0.7037	-0.5069	0.000289099	0.00542735	-10132.5
GOMF ADENYL NUCLEOTIDE BINDING	C5 MF	1738	1539	0.4435	0.7969	-0.3275	1.86e-13	2.59e-11	-10142
GOBP REGULATION OF ORGANELLE ORGANIZATION	C5 BP	1282	1143	0.4411	0.7891	-0.3418	2.23e-11	2.15e-09	-10155
GOBP REGULATION OF MICROTUBULE CYTOSKELETON ORGANIZATION	C5 BP	178	157	0.4139	0.7061	-0.502	0.000197233	0.00390455	-10165.5
GOBP PROTEASOME MEDIATED UBIQUITIN DEPENDENT PROTEIN CATABOLIC PROCESS	C5 BP	461	421	0.4323	0.7615	-0.3931	1.96e-06	7.22e-05	-10167
GOBP PROTEIN MODIFICATION BY SMALL PROTEIN CONJUGATION OR REMOVAL	C5 BP	1172	997	0.4399	0.7855	-0.3483	1.64e-10	1.37e-08	-10172
GOMF UBIQUITIN LIKE PROTEIN LIGASE BINDING	C5 MF	372	324	0.4285	0.7499	-0.4152	1e-05	0.000306696	-10173
GOBP REGULATION OF DNA BINDING	C5 BP	138	125	0.4071	0.6867	-0.5423	0.000336858	0.00616462	-10178.5
GOBP REGULATION OF CIRCADIAN RHYTHM	C5 BP	122	115	0.4044	0.6789	-0.5588	0.000397133	0.0069705	-10180.5
HALLMARK INTERFERON ALPHA RESPONSE	H	140	106	0.4012	0.67	-0.5777	0.000442567	0.00754361	-10187
GOBP DNA TEMPLATED TRANSCRIPTION INITIATION	C5 BP	151	138	0.4083	0.6902	-0.535	0.000202327	0.0039662	-10208
GOMF MICROTUBULE BINDING	C5 MF	286	272	0.4234	0.7344	-0.4453	1.41e-05	0.000408133	-10218
GOBP PROTEASOMAL PROTEIN CATABOLIC PROCESS	C5 BP	562	501	0.4325	0.762	-0.3921	2.39e-07	1.12e-05	-10218.5
GOMF HEAT SHOCK PROTEIN BINDING	C5 MF	156	128	0.4059	0.6832	-0.5497	0.000236957	0.00455573	-10220
GOMF ENDONUCLEASE ACTIVITY	C5 MF	143	122	0.4041	0.6783	-0.5601	0.000256571	0.00487485	-10220.5
GOBP PROTEIN METHYLATION	C5 BP	222	201	0.4175	0.7168	-0.4803	5.61e-05	0.00135783	-10221.5
GOBP RNA PROCESSING	C5 BP	1573	906	0.4373	0.777	-0.364	1.75e-10	1.44e-08	-10223
GOMF CHAPERONE BINDING	C5 MF	121	112	0.4012	0.6701	-0.5775	0.000306486	0.0056748	-10227.5
GOMF TUBULIN BINDING	C5 MF	394	375	0.4278	0.7477	-0.4195	1.64e-06	6.2e-05	-10239
GOBP REGULATION OF GENE EXPRESSION EPIGENETIC	C5 BP	168	136	0.4068	0.6857	-0.5443	0.00017553	0.00356458	-10242.5
GOBP REGULATION OF TELOMERE MAINTENANCE	C5 BP	93	80	0.3862	0.6292	-0.6683	0.000435086	0.00744297	-10256
GOMF RNA BINDING	C5 MF	2215	1682	0.44	0.7857	-0.348	4.11e-16	7.77e-14	-10256
GOMF EXONUCLEASE ACTIVITY ACTIVE WITH EITHER RIBO OR DEOXYRIBONUCLEIC ACIDS AND PRODUCING 5 PHOSPHOMONOESTERS	C5 MF	61	59	0.3706	0.5889	-0.7639	0.000588784	0.00945558	-10259.5
GOBP MICROTUBULE BASED PROCESS	C5 BP	990	894	0.4354	0.7713	-0.3747	6.76e-11	6.2e-09	-10271
GOBP NUCLEIC ACID PHOSPHODIESTER BOND HYDROLYSIS	C5 BP	301	257	0.4203	0.725	-0.4639	1.11e-05	0.000330407	-10277.5
GOBP NON MEMBRANE BOUNDED ORGANELLE ASSEMBLY	C5 BP	462	394	0.4269	0.745	-0.4247	6.65e-07	2.88e-05	-10286.5
GOBP NECROTIC CELL DEATH	C5 BP	76	55	0.3651	0.575	-0.7984	0.000537978	0.00881967	-10288.5
GOMF HISTONE DEACETYLASE BINDING	C5 MF	138	126	0.402	0.6723	-0.5728	0.000146637	0.00310469	-10297.5
GOBP MODULATION BY HOST OF SYMBIONT PROCESS	C5 BP	79	58	0.3668	0.5794	-0.7875	0.000452147	0.00767651	-10307
GOBP REGULATION OF CELLULAR MACROMOLECULE BIOSYNTHETIC PROCESS	C5 BP	850	681	0.4323	0.7616	-0.3929	1.92e-09	1.34e-07	-10307
GOBP POSITIVE REGULATION OF INTRINSIC APOPTOTIC SIGNALING PATHWAY	C5 BP	63	56	0.3649	0.5746	-0.7995	0.000470798	0.00792467	-10310
GOBP HISTONE H4 ACETYLATION	C5 BP	77	74	0.3795	0.6116	-0.7093	0.00033896	0.00619109	-10318
GOBP MEIOTIC CELL CYCLE PROCESS	C5 BP	236	204	0.4144	0.7076	-0.4991	2.51e-05	0.000678189	-10318
GOBP NUCLEAR TRANSPORT	C5 BP	337	302	0.4215	0.7287	-0.4566	2.79e-06	9.82e-05	-10319.5
GOBP PROTEIN MONOUBIQUITINATION	C5 BP	85	80	0.3817	0.6173	-0.696	0.000253927	0.00483434	-10335
GOMF TRANSCRIPTION FACTOR BINDING	C5 MF	646	592	0.4301	0.7548	-0.4059	6.8e-09	4.31e-07	-10340
GOBP NUCLEOBASE CONTAINING COMPOUND TRANSPORT	C5 BP	243	217	0.4138	0.706	-0.5023	1.23e-05	0.000362853	-10360
GOBP PROTEIN ACYLATION	C5 BP	284	256	0.4167	0.7144	-0.4852	4.55e-06	0.000147499	-10362
GOBP REGULATION OF PROTEASOMAL PROTEIN CATABOLIC PROCESS	C5 BP	220	195	0.4111	0.698	-0.5187	1.87e-05	0.000520267	-10366
GOMF METHYLATED HISTONE BINDING	C5 MF	81	77	0.3783	0.6084	-0.7169	0.000221836	0.00430142	-10367
GOMF TRANSCRIPTION COREPRESSOR ACTIVITY	C5 MF	204	188	0.4097	0.694	-0.5271	1.96e-05	0.00054388	-10373.5
GOBP HISTONE METHYLATION	C5 BP	180	162	0.4056	0.6823	-0.5515	3.4e-05	0.000879924	-10389
GOBP POSITIVE REGULATION OF DNA RECOMBINATION	C5 BP	73	71	0.3721	0.5927	-0.7546	0.000195409	0.00389292	-10397
GOBP REGULATION OF CELLULAR RESPONSE TO STRESS	C5 BP	816	672	0.4282	0.749	-0.417	2.49e-10	2.01e-08	-10405.5
GOMF NUCLEASE ACTIVITY	C5 MF	239	209	0.4113	0.6988	-0.5171	1.01e-05	0.00030905	-10411
GOBP SOMATIC DIVERSIFICATION OF IMMUNE RECEPTORS	C5 BP	85	77	0.375	0.6001	-0.7367	0.000150458	0.00315728	-10414
GOBP MRNA EXPORT FROM NUCLEUS	C5 BP	70	61	0.3629	0.5697	-0.8117	0.000213797	0.00417125	-10433
GOBP ENDOSOME TO LYSOSOME TRANSPORT	C5 BP	64	62	0.3634	0.5709	-0.8088	0.000199729	0.0039346	-10437.5
GOBP NEGATIVE REGULATION OF CELLULAR MACROMOLECULE BIOSYNTHETIC PROCESS	C5 BP	369	256	0.4138	0.706	-0.5023	2.1e-06	7.63e-05	-10438
GOBP REGULATION OF MRNA CATABOLIC PROCESS	C5 BP	189	167	0.4036	0.6767	-0.5633	1.74e-05	0.000489147	-10444
GOMF ATP DEPENDENT ACTIVITY ACTING ON RNA	C5 MF	105	79	0.3723	0.5932	-0.7533	8.78e-05	0.00196885	-10479
GOBP REGULATION OF TELOMERE MAINTENANCE VIA TELOMERE LENGTHENING	C5 BP	68	62	0.3609	0.5648	-0.8242	0.00015266	0.00319223	-10483.5
GOBP MEIOTIC CELL CYCLE	C5 BP	300	261	0.4118	0.7002	-0.5141	9.63e-07	3.92e-05	-10494.5
GOBP PEPTIDYL LYSINE MODIFICATION	C5 BP	441	394	0.4187	0.7201	-0.4736	3.13e-08	1.75e-06	-10495.5
HALLMARK MTORC1 SIGNALING	H	211	205	0.4066	0.6851	-0.5456	4.05e-06	0.000134231	-10502
GOBP HISTONE H3 ACETYLATION	C5 BP	80	76	0.3687	0.584	-0.776	7.57e-05	0.0017305	-10513.5
GOBP REGULATION OF MRNA PROCESSING	C5 BP	159	138	0.3931	0.6476	-0.6268	1.45e-05	0.000416872	-10525
GOMF MRNA BINDING	C5 MF	616	304	0.412	0.7007	-0.5132	1.35e-07	6.79e-06	-10557
GOBP RNA EXPORT FROM NUCLEUS	C5 BP	93	83	0.3699	0.5871	-0.7683	4.2e-05	0.00106097	-10565
GOBP REGULATION OF HISTONE MODIFICATION	C5 BP	205	182	0.3994	0.6651	-0.5883	2.92e-06	0.000101754	-10571
GOBP REGULATION OF ORGANELLE ASSEMBLY	C5 BP	267	231	0.4059	0.6833	-0.5493	8.6e-07	3.61e-05	-10580.5
GOBP RESPONSE TO IONIZING RADIATION	C5 BP	150	140	0.3896	0.6384	-0.6476	6.58e-06	0.000207926	-10591
GOBP RNA DEPENDENT DNA BIOSYNTHETIC PROCESS	C5 BP	76	70	0.359	0.56	-0.8364	4.52e-05	0.00111713	-10600
GOBP MRNA CATABOLIC PROCESS	C5 BP	282	235	0.4053	0.6816	-0.553	5.86e-07	2.57e-05	-10602
GOBP HISTONE DEACETYLATION	C5 BP	105	99	0.375	0.6	-0.7371	1.73e-05	0.000489147	-10602.5
GOBP CELLULAR RESPONSE TO STRESS	C5 BP	2138	1822	0.4262	0.7428	-0.4289	3.57e-25	1.4e-22	-10612
GOBP ESTABLISHMENT OF RNA LOCALIZATION	C5 BP	184	160	0.3934	0.6486	-0.6247	3.31e-06	0.000112962	-10613.5
GOBP NEGATIVE REGULATION OF ORGANELLE ORGANIZATION	C5 BP	387	348	0.4104	0.6961	-0.5226	9.73e-09	6.01e-07	-10646
GOBP REGULATION OF MICROTUBULE BASED PROCESS	C5 BP	282	247	0.4035	0.6764	-0.564	1.79e-07	8.59e-06	-10653.5
GOMF UBIQUITIN BINDING	C5 MF	105	101	0.373	0.5949	-0.7493	1.04e-05	0.000315182	-10655.5
GOBP NEGATIVE REGULATION OF CELL CYCLE G2 M PHASE TRANSITION	C5 BP	75	63	0.347	0.5314	-0.912	2.68e-05	0.00071704	-10670.5
GOBP PROTEIN POLYUBIQUITINATION	C5 BP	268	241	0.4017	0.6713	-0.575	1.48e-07	7.34e-06	-10677.5
GOMF MODIFICATION DEPENDENT PROTEIN BINDING	C5 MF	191	175	0.393	0.6475	-0.6271	1.06e-06	4.25e-05	-10679
GOBP RNA CATABOLIC PROCESS	C5 BP	329	280	0.4047	0.6798	-0.5568	4.18e-08	2.28e-06	-10679.5
GOBP PROTEIN ACETYLATION	C5 BP	241	215	0.3988	0.6632	-0.5925	3.17e-07	1.45e-05	-10683
GOMF UBIQUITIN LIKE PROTEIN BINDING	C5 MF	127	122	0.3786	0.6093	-0.7149	3.66e-06	0.000122426	-10683.5
GOMF ATP DEPENDENT ACTIVITY	C5 MF	651	549	0.4143	0.7075	-0.4993	7.36e-12	7.89e-10	-10694
GOMF CATALYTIC ACTIVITY ACTING ON A NUCLEIC ACID	C5 MF	680	596	0.4145	0.708	-0.4982	1.14e-12	1.43e-10	-10711
GOBP NUCLEOSOME ASSEMBLY	C5 BP	158	114	0.3732	0.5953	-0.7482	2.92e-06	0.000101754	-10723.5
GOBP POSITIVE REGULATION OF DNA BIOSYNTHETIC PROCESS	C5 BP	86	75	0.3528	0.5451	-0.8755	1.05e-05	0.000316373	-10742
GOBP NUCLEUS ORGANIZATION	C5 BP	148	136	0.38	0.6129	-0.7062	1.37e-06	5.36e-05	-10742.5
GOBP NEGATIVE REGULATION OF CELL CYCLE G1 S PHASE TRANSITION	C5 BP	98	76	0.3523	0.5439	-0.8787	8.51e-06	0.000263463	-10758.5
GOBP RNA LOCALIZATION	C5 BP	233	199	0.3918	0.6441	-0.6346	1.44e-07	7.14e-06	-10771.5
GOBP PEPTIDYL LYSINE ACETYLATION	C5 BP	209	187	0.3886	0.6356	-0.6539	1.51e-07	7.41e-06	-10778
GOBP REGULATION OF NUCLEAR DIVISION	C5 BP	148	137	0.3778	0.6073	-0.7196	7.99e-07	3.42e-05	-10779
GOBP REGULATION OF CYTOKINESIS	C5 BP	97	86	0.3567	0.5545	-0.8509	4.36e-06	0.000142613	-10793
GOBP REGULATION OF MRNA METABOLIC PROCESS	C5 BP	329	286	0.399	0.6638	-0.5911	4.28e-09	2.85e-07	-10795
GOBP MICROTUBULE CYTOSKELETON ORGANIZATION	C5 BP	711	644	0.4111	0.6982	-0.5183	1.64e-14	2.54e-12	-10798.5
GOBP POSITIVE REGULATION OF MITOTIC CELL CYCLE	C5 BP	141	113	0.3686	0.5839	-0.7763	1.42e-06	5.53e-05	-10802
GOBP PROTEIN LOCALIZATION TO CYTOSKELETON	C5 BP	61	58	0.3265	0.4849	-1.0444	4.9e-06	0.000157289	-10803
GOBP MITOTIC SPINDLE ASSEMBLY	C5 BP	86	73	0.3451	0.5269	-0.9243	4.75e-06	0.000152974	-10803
GOBP CYTOSKELETON DEPENDENT CYTOKINESIS	C5 BP	102	99	0.363	0.5698	-0.8116	2.47e-06	8.72e-05	-10807.5
GOBP REGULATION OF CELL CYCLE G1 S PHASE TRANSITION	C5 BP	203	156	0.3812	0.616	-0.6991	3.06e-07	1.42e-05	-10808
GOBP POSITIVE REGULATION OF CHROMOSOME ORGANIZATION	C5 BP	103	91	0.3567	0.5545	-0.8508	2.32e-06	8.31e-05	-10833
GOBP NUCLEOSOME ORGANIZATION	C5 BP	223	161	0.3808	0.6151	-0.7011	1.84e-07	8.77e-06	-10835.5
GOBP NEGATIVE REGULATION OF DNA METABOLIC PROCESS	C5 BP	132	116	0.3671	0.5799	-0.7861	7.63e-07	3.28e-05	-10849
GOBP POSITIVE REGULATION OF CELL CYCLE PHASE TRANSITION	C5 BP	143	107	0.3626	0.5689	-0.8138	9.14e-07	3.79e-05	-10869
GOBP POSITIVE REGULATION OF CELL CYCLE	C5 BP	365	301	0.3949	0.6526	-0.6157	3.71e-10	2.9e-08	-10877.5
GOBP TELOMERE MAINTENANCE VIA TELOMERE LENGTHENING	C5 BP	88	81	0.3455	0.5278	-0.9219	1.53e-06	5.89e-05	-10880.5
GOBP MITOTIC DNA INTEGRITY CHECKPOINT SIGNALING	C5 BP	107	82	0.3434	0.5229	-0.9353	9.46e-07	3.87e-05	-10915.5
GOBP RNA SPLICING	C5 BP	510	400	0.3977	0.6603	-0.5989	2.34e-12	2.76e-10	-10933.5
GOBP MRNA TRANSPORT	C5 BP	139	124	0.3631	0.5701	-0.8108	1.41e-07	7.05e-06	-10948.5
GOBP CYTOKINESIS	C5 BP	182	168	0.3721	0.5927	-0.7546	1.1e-08	6.64e-07	-10982.5
GOBP HISTONE MODIFICATION	C5 BP	542	496	0.3975	0.6597	-0.6002	5.96e-15	9.64e-13	-10989
GOMF CHROMATIN DNA BINDING	C5 MF	111	103	0.3508	0.5404	-0.8879	1.69e-07	8.24e-06	-10994.5
GOBP CELL CYCLE G1 S PHASE TRANSITION	C5 BP	271	222	0.3801	0.6131	-0.7059	7.59e-10	5.64e-08	-11003.5
GOBP REGULATION OF DNA RECOMBINATION	C5 BP	136	129	0.3599	0.5622	-0.8309	3.93e-08	2.16e-06	-11008.5
GOBP DOUBLE STRAND BREAK REPAIR VIA NONHOMOLOGOUS END JOINING	C5 BP	73	72	0.3223	0.4756	-1.072	1.87e-07	8.86e-06	-11014
HALLMARK MYC TARGETS V1	H	236	205	0.3764	0.6035	-0.7286	1.07e-09	7.9e-08	-11021
GOBP RNA SPLICING VIA TRANSESTERIFICATION REACTIONS	C5 BP	381	289	0.3847	0.6253	-0.6774	1.63e-11	1.64e-09	-11029.5
GOBP POSITIVE REGULATION OF DOUBLE STRAND BREAK REPAIR	C5 BP	66	65	0.3103	0.4498	-1.1526	1.22e-07	6.18e-06	-11042
GOBP MITOTIC CYTOKINESIS	C5 BP	72	70	0.3166	0.4633	-1.1098	1.13e-07	5.74e-06	-11042
GOBP REGULATION OF CENTROSOME CYCLE	C5 BP	55	52	0.2763	0.3817	-1.3894	2.39e-08	1.38e-06	-11058
GOBP REGULATION OF DNA BIOSYNTHETIC PROCESS	C5 BP	139	125	0.3545	0.5492	-0.8646	1.95e-08	1.14e-06	-11061.5
GOMF NUCLEOSOME BINDING	C5 MF	73	67	0.3092	0.4477	-1.1595	6.68e-08	3.57e-06	-11066.5
GOBP REGULATION OF DOUBLE STRAND BREAK REPAIR VIA HOMOLOGOUS RECOMBINATION	C5 BP	72	71	0.3107	0.4507	-1.1497	3.48e-08	1.93e-06	-11092
GOBP POSITIVE REGULATION OF MITOTIC CELL CYCLE PHASE TRANSITION	C5 BP	106	86	0.3292	0.4907	-1.0271	4.37e-08	2.37e-06	-11092
GOBP CHROMATIN ASSEMBLY OR DISASSEMBLY	C5 BP	277	219	0.3729	0.5947	-0.7497	9.43e-11	8.4e-09	-11092.5
GOBP MRNA METABOLIC PROCESS	C5 BP	853	689	0.3952	0.6535	-0.6138	8.68e-21	2.34e-18	-11094
GOBP SIGNAL TRANSDUCTION IN RESPONSE TO DNA DAMAGE	C5 BP	205	170	0.3647	0.5741	-0.8007	1.18e-09	8.64e-08	-11099
GOBP DNA BIOSYNTHETIC PROCESS	C5 BP	209	193	0.368	0.5823	-0.7802	2.63e-10	2.1e-08	-11106
GOBP MRNA PROCESSING	C5 BP	578	459	0.3878	0.6334	-0.6589	1.92e-16	3.78e-14	-11124
GOBP NEGATIVE REGULATION OF NUCLEAR DIVISION	C5 BP	55	54	0.2678	0.3658	-1.451	3.59e-09	2.42e-07	-11137.5
GOBP POSITIVE REGULATION OF RESPONSE TO DNA DAMAGE STIMULUS	C5 BP	131	130	0.3496	0.5376	-0.8953	3.27e-09	2.22e-07	-11138.5
GOBP POSITIVE REGULATION OF DNA METABOLIC PROCESS	C5 BP	255	233	0.3718	0.5919	-0.7567	1.63e-11	1.64e-09	-11142
GOBP REGULATION OF CELL CYCLE	C5 BP	1204	1011	0.3949	0.6527	-0.6156	2.12e-29	1.11e-26	-11148
GOBP REGULATION OF MITOTIC NUCLEAR DIVISION	C5 BP	118	109	0.3389	0.5126	-0.964	6.28e-09	4.01e-07	-11155.5
GOBP CHROMATIN REMODELING	C5 BP	318	252	0.3721	0.5927	-0.7545	2.89e-12	3.29e-10	-11159.5
GOMF ATP HYDROLYSIS ACTIVITY	C5 MF	384	317	0.3784	0.6088	-0.716	1.04e-13	1.49e-11	-11162
GOMF DNA HELICASE ACTIVITY	C5 MF	79	73	0.3026	0.4338	-1.2048	5.48e-09	3.52e-07	-11172
GOBP POSITIVE REGULATION OF CELL CYCLE PROCESS	C5 BP	279	225	0.3684	0.5834	-0.7775	1.09e-11	1.13e-09	-11175
GOBP CHROMOSOME LOCALIZATION	C5 BP	93	87	0.3174	0.465	-1.1046	3.96e-09	2.65e-07	-11191.5
GOBP CHROMATIN ORGANIZATION	C5 BP	688	578	0.387	0.6313	-0.6637	1.92e-20	4.9e-18	-11195
GOBP CENTROSOME DUPLICATION	C5 BP	80	74	0.2998	0.4281	-1.224	2.6e-09	1.79e-07	-11209
GOBP REGULATION OF DNA DEPENDENT DNA REPLICATION	C5 BP	54	52	0.238	0.3123	-1.6791	6.31e-11	5.84e-09	-11211
GOMF CHROMATIN BINDING	C5 MF	651	576	0.3859	0.6284	-0.6703	9.66e-21	2.53e-18	-11211
GOBP TELOMERE MAINTENANCE	C5 BP	145	131	0.3429	0.5218	-0.9385	5.37e-10	4.09e-08	-11212.5
GOBP SISTER CHROMATID COHESION	C5 BP	68	56	0.252	0.3368	-1.57	1.36e-10	1.16e-08	-11224
GOBP MITOTIC METAPHASE PLATE CONGRESSION	C5 BP	59	53	0.2364	0.3095	-1.6919	3.16e-11	3.01e-09	-11235.5
GOBP SPINDLE ASSEMBLY	C5 BP	181	138	0.341	0.5174	-0.9507	1.14e-10	9.95e-09	-11264
GOBP REGULATION OF CELL CYCLE G2 M PHASE TRANSITION	C5 BP	122	108	0.325	0.4816	-1.0542	3.38e-10	2.66e-08	-11265
GOBP PROTEIN DNA COMPLEX SUBUNIT ORGANIZATION	C5 BP	308	242	0.3642	0.5729	-0.8036	3.63e-13	4.89e-11	-11267.5
GOBP DNA PACKAGING	C5 BP	298	236	0.3634	0.5708	-0.8089	5.06e-13	6.64e-11	-11271.5
GOBP CELL CYCLE	C5 BP	1998	1711	0.3883	0.6348	-0.6556	1.48e-52	6.98e-49	-11278
GOBP REGULATION OF MITOTIC CELL CYCLE	C5 BP	535	444	0.3771	0.6053	-0.7244	7.49e-19	1.73e-16	-11279.5
GOBP TELOMERE ORGANIZATION	C5 BP	186	161	0.3463	0.5298	-0.9166	1.74e-11	1.71e-09	-11290.5
GOBP METAPHASE PLATE CONGRESSION	C5 BP	74	68	0.2704	0.3705	-1.4323	5.84e-11	5.46e-09	-11294
GOBP POSITIVE REGULATION OF DNA REPAIR	C5 BP	96	95	0.3086	0.4464	-1.1636	1.16e-10	1e-08	-11308.5
GOBP MICROTUBULE ORGANIZING CENTER ORGANIZATION	C5 BP	154	146	0.3386	0.5118	-0.9662	1.68e-11	1.67e-09	-11313.5
GOBP ORGANELLE FISSION	C5 BP	557	493	0.3747	0.5991	-0.7391	1.85e-21	5.45e-19	-11315.5
GOMF HISTONE BINDING	C5 MF	266	246	0.3602	0.5631	-0.8286	4.56e-14	6.73e-12	-11327.5
GOBP PROTEIN DNA COMPLEX ASSEMBLY	C5 BP	243	194	0.3516	0.5424	-0.8827	1.07e-12	1.37e-10	-11330
GOMF HELICASE ACTIVITY	C5 MF	184	157	0.3415	0.5185	-0.9476	7.24e-12	7.86e-10	-11332.5
GOBP DNA GEOMETRIC CHANGE	C5 BP	104	96	0.3062	0.4413	-1.1801	5.35e-11	5.05e-09	-11339
GOBP REGULATION OF DOUBLE STRAND BREAK REPAIR	C5 BP	114	109	0.3137	0.457	-1.1297	1.83e-11	1.78e-09	-11354.5
GOBP MICROTUBULE CYTOSKELETON ORGANIZATION INVOLVED IN MITOSIS	C5 BP	174	159	0.338	0.5105	-0.97	1.83e-12	2.18e-10	-11369
GOMF DAMAGED DNA BINDING	C5 MF	69	69	0.2546	0.3416	-1.5496	1.82e-12	2.18e-10	-11369.5
GOBP NEGATIVE REGULATION OF CELL CYCLE	C5 BP	447	353	0.3663	0.5781	-0.7906	6.84e-18	1.5e-15	-11375.5
GOBP REGULATION OF RESPONSE TO DNA DAMAGE STIMULUS	C5 BP	273	248	0.3562	0.5534	-0.8536	6.7e-15	1.05e-12	-11379.5
GOBP CELL CYCLE PROCESS	C5 BP	1387	1169	0.3774	0.6063	-0.7219	7.15e-45	9.64e-42	-11391
GOBP CELL CYCLE G2 M PHASE TRANSITION	C5 BP	171	154	0.333	0.4992	-1.0022	8.72e-13	1.13e-10	-11397
GOBP METAPHASE ANAPHASE TRANSITION OF CELL CYCLE	C5 BP	66	62	0.2196	0.2814	-1.8292	2.26e-14	3.44e-12	-11400.5
GOBP DNA INTEGRITY CHECKPOINT SIGNALING	C5 BP	152	120	0.3131	0.4559	-1.1332	1.58e-12	1.96e-10	-11409.5
GOBP NEGATIVE REGULATION OF CHROMOSOME ORGANIZATION	C5 BP	93	86	0.2801	0.389	-1.3621	1.8e-12	2.18e-10	-11412
GOMF CATALYTIC ACTIVITY ACTING ON DNA	C5 MF	233	221	0.3476	0.5327	-0.9086	6.02e-15	9.64e-13	-11426.5
GOBP CELL DIVISION	C5 BP	663	616	0.3683	0.5831	-0.7783	8.51e-29	4.23e-26	-11442
GOBP MITOTIC SPINDLE ORGANIZATION	C5 BP	145	131	0.3143	0.4583	-1.1257	2.16e-13	2.96e-11	-11449.5
GOBP REGULATION OF CELL CYCLE PROCESS	C5 BP	778	644	0.368	0.5824	-0.78	4.18e-30	2.63e-27	-11449.5
GOBP REGULATION OF DNA METABOLIC PROCESS	C5 BP	454	396	0.362	0.5674	-0.8177	4.83e-21	1.38e-18	-11458
GOBP REGULATION OF CHROMOSOME SEPARATION	C5 BP	73	67	0.21	0.2658	-1.9117	2.24e-16	4.31e-14	-11471
GOBP REGULATION OF DNA REPLICATION	C5 BP	152	131	0.3111	0.4516	-1.147	8.41e-14	1.22e-11	-11472.5
HALLMARK MITOTIC SPINDLE	H	215	203	0.3367	0.5077	-0.9779	1.11e-15	1.95e-13	-11498
GOBP MITOTIC CELL CYCLE CHECKPOINT SIGNALING	C5 BP	153	127	0.3045	0.4378	-1.1916	2.83e-14	4.25e-12	-11503.5
GOBP DNA METABOLIC PROCESS	C5 BP	1012	888	0.3648	0.5742	-0.8003	2.84e-42	2.98e-39	-11523
GOBP NEGATIVE REGULATION OF MITOTIC CELL CYCLE	C5 BP	270	211	0.3346	0.5028	-0.9918	1.28e-16	2.56e-14	-11531
GOMF ATP DEPENDENT ACTIVITY ACTING ON DNA	C5 MF	111	105	0.2769	0.3829	-1.3848	2.87e-15	4.83e-13	-11540.5
GOBP PROTEIN LOCALIZATION TO CHROMOSOME	C5 BP	100	96	0.2656	0.3617	-1.4672	2.11e-15	3.62e-13	-11542
GOBP REGULATION OF DNA REPAIR	C5 BP	156	151	0.3106	0.4505	-1.1504	9.73e-16	1.77e-13	-11543
GOBP DNA CONFORMATION CHANGE	C5 BP	405	334	0.3503	0.5391	-0.8914	5.73e-21	1.59e-18	-11547
GOBP SPINDLE ORGANIZATION	C5 BP	252	207	0.3299	0.4922	-1.0226	3.38e-17	6.94e-15	-11590.5
GOBP MITOTIC CELL CYCLE	C5 BP	1000	869	0.3589	0.5599	-0.8367	6.08e-45	9.56e-42	-11597
GOBP CELL CYCLE PHASE TRANSITION	C5 BP	597	501	0.3524	0.5443	-0.8777	1.51e-29	8.4e-27	-11597.5
GOBP CHROMOSOME SEPARATION	C5 BP	100	92	0.2408	0.3172	-1.6567	8.6e-18	1.85e-15	-11616
GOBP MITOTIC CELL CYCLE PHASE TRANSITION	C5 BP	474	407	0.3464	0.53	-0.9158	2.52e-26	1.04e-23	-11616.5
GOBP REGULATION OF CHROMOSOME SEGREGATION	C5 BP	94	85	0.2166	0.2766	-1.8543	1.73e-19	4.2e-17	-11620
GOBP NEGATIVE REGULATION OF MITOTIC CELL CYCLE PHASE TRANSITION	C5 BP	195	164	0.3076	0.4443	-1.1705	1.94e-17	4.08e-15	-11633
GOMF SINGLE STRANDED DNA BINDING	C5 MF	130	120	0.272	0.3736	-1.4205	6.42e-18	1.44e-15	-11638.5
GOBP REGULATION OF MITOTIC CELL CYCLE PHASE TRANSITION	C5 BP	350	290	0.3334	0.5002	-0.9995	1.83e-22	5.96e-20	-11649
GOBP REGULATION OF CHROMOSOME ORGANIZATION	C5 BP	244	212	0.3214	0.4736	-1.0782	3.33e-19	7.86e-17	-11650
GOBP REGULATION OF CELL CYCLE PHASE TRANSITION	C5 BP	468	380	0.3408	0.5169	-0.9519	1.9e-26	8.14e-24	-11652.5
GOBP CHROMOSOME ORGANIZATION	C5 BP	1167	1007	0.3541	0.5483	-0.8669	7.52e-55	7.11e-51	-11670
GOBP CELLULAR RESPONSE TO DNA DAMAGE STIMULUS	C5 BP	923	803	0.3505	0.5396	-0.8901	9.1e-47	2.15e-43	-11673
GOBP NEGATIVE REGULATION OF CELL CYCLE PROCESS	C5 BP	345	274	0.3263	0.4843	-1.0459	4.75e-23	1.6e-20	-11682
GOBP DNA RECOMBINATION	C5 BP	348	312	0.3315	0.4959	-1.0118	1.57e-24	5.95e-22	-11684
GOBP CELL CYCLE CHECKPOINT SIGNALING	C5 BP	200	167	0.2966	0.4216	-1.246	1.24e-19	3.09e-17	-11706
GOBP MITOTIC CELL CYCLE PROCESS	C5 BP	823	713	0.3447	0.526	-0.9269	4.35e-45	8.21e-42	-11711
GOBP NEGATIVE REGULATION OF CELL CYCLE PHASE TRANSITION	C5 BP	288	232	0.3114	0.4522	-1.145	4.59e-23	1.6e-20	-11731
GOBP DNA DEPENDENT DNA REPLICATION	C5 BP	163	160	0.2793	0.3876	-1.3675	6.05e-22	1.84e-19	-11743.5
GOBP NUCLEAR CHROMOSOME SEGREGATION	C5 BP	325	283	0.3124	0.4544	-1.1379	2.05e-27	9.24e-25	-11776
GOBP MITOTIC NUCLEAR DIVISION	C5 BP	327	295	0.3132	0.456	-1.1329	2.83e-28	1.34e-25	-11778
GOBP RECOMBINATIONAL REPAIR	C5 BP	171	164	0.2692	0.3683	-1.4411	2.08e-24	7.55e-22	-11798
GOBP CHROMOSOME SEGREGATION	C5 BP	389	343	0.316	0.4621	-1.1138	1.37e-31	9.27e-29	-11799
GOBP DNA REPAIR	C5 BP	575	518	0.3244	0.4803	-1.0581	2.06e-42	2.44e-39	-11823
GOBP DNA REPLICATION	C5 BP	304	281	0.3033	0.4354	-1.1995	8.99e-30	5.31e-27	-11826.5
GOBP DOUBLE STRAND BREAK REPAIR	C5 BP	285	270	0.2912	0.4109	-1.2832	4.01e-32	2.92e-29	-11870.5
GOBP MITOTIC SISTER CHROMATID SEGREGATION	C5 BP	181	169	0.2268	0.2932	-1.7698	1.69e-34	1.33e-31	-11916.5
GOBP SISTER CHROMATID SEGREGATION	C5 BP	219	195	0.2376	0.3116	-1.6823	1.47e-36	1.26e-33	-11943
HALLMARK G2M CHECKPOINT	H	204	200	0.2223	0.2858	-1.807	9.98e-42	9.42e-39	-11981.5
HALLMARK E2F TARGETS	H	218	206	0.2039	0.2562	-1.9649	1.58e-48	4.97e-45	-12035

## Sheet: e) Figure 1D
Supplementary Table 1e: Enrichment analysis of scRNA-seq experiment (GSE129671) of IDH-wt GBM donor (701) (Fig 1D)
Gene Set	collection	size	actualSize	NES	odd	logit2NES	p.value	BH.value	relevance
GOBP RNA PROCESSING	C5 BP	1573	880	0.682603	2.15063	1.10476	1.4e-74	4.39e-71	10980
GOBP RIBONUCLEOPROTEIN COMPLEX BIOGENESIS	C5 BP	523	415	0.699442	2.32714	1.21856	6.25e-44	3.47e-41	10976
GOBP RNA SPLICING VIA TRANSESTERIFICATION REACTIONS	C5 BP	381	281	0.714978	2.5085	1.32683	3.38e-35	1.14e-32	10972.5
GOBP MRNA PROCESSING	C5 BP	578	446	0.69317	2.25913	1.17577	3.4e-44	2.14e-41	10953
GOBP RNA SPLICING	C5 BP	510	388	0.693965	2.2676	1.18117	4.13e-39	1.86e-36	10933
HALLMARK MYC TARGETS V1	H	236	200	0.723805	2.62063	1.38991	1.16e-27	2.16e-25	10925
GOBP RIBOSOME BIOGENESIS	C5 BP	333	296	0.696704	2.29711	1.19982	3.25e-31	8.76e-29	10893
GOBP NCRNA PROCESSING	C5 BP	440	375	0.686781	2.19265	1.13268	2.95e-35	1.03e-32	10889
GOBP RRNA METABOLIC PROCESS	C5 BP	289	257	0.693041	2.25777	1.1749	1.97e-26	3.32e-24	10840.5
GOBP MRNA METABOLIC PROCESS	C5 BP	853	667	0.665535	1.98985	0.992658	9.68e-48	8.31e-45	10810
GOBP NCRNA METABOLIC PROCESS	C5 BP	602	510	0.665811	1.99232	0.994446	2.27e-37	8.92e-35	10772
GOMF RNA BINDING	C5 MF	2215	1620	0.653583	1.88669	0.915858	3.35e-92	3.16e-88	10752
GOBP REGULATION OF MRNA PROCESSING	C5 BP	159	134	0.714088	2.49758	1.32053	1.22e-17	1.01e-15	10720.5
GOBP RIBONUCLEOPROTEIN COMPLEX SUBUNIT ORGANIZATION	C5 BP	256	180	0.681951	2.14417	1.10042	4.06e-17	3.17e-15	10665
GOBP TRNA METABOLIC PROCESS	C5 BP	217	182	0.681734	2.14202	1.09897	2.99e-17	2.37e-15	10665
GOBP RNA LOCALIZATION	C5 BP	233	188	0.675437	2.08107	1.05732	1.17e-16	8.55e-15	10608
GOBP REGULATION OF MRNA SPLICING VIA SPLICEOSOME	C5 BP	114	98	0.713394	2.48911	1.31563	2.95e-13	1.45e-11	10561
GOMF CATALYTIC ACTIVITY ACTING ON A TRNA	C5 MF	156	123	0.689728	2.22298	1.1525	3.8e-13	1.84e-11	10529
GOBP REGULATION OF MRNA METABOLIC PROCESS	C5 BP	329	281	0.652644	1.87889	0.909884	1.5e-18	1.38e-16	10518.5
GOMF RIBONUCLEOPROTEIN COMPLEX BINDING	C5 MF	175	147	0.678268	2.10818	1.076	9.02e-14	4.76e-12	10518
GOBP ESTABLISHMENT OF RNA LOCALIZATION	C5 BP	184	153	0.669597	2.0266	1.01906	4.69e-13	2.24e-11	10467
GOBP TRNA PROCESSING	C5 BP	143	123	0.680489	2.12978	1.09071	4.89e-12	2.03e-10	10461
GOBP MRNA TRANSPORT	C5 BP	139	120	0.679528	2.1204	1.08434	1.13e-11	4.52e-10	10439.5
GOMF TRANSLATION FACTOR ACTIVITY RNA BINDING	C5 MF	100	82	0.706959	2.41249	1.27053	9.41e-11	3.4e-09	10438
GOBP REGULATION OF RNA SPLICING	C5 BP	172	146	0.667923	2.01135	1.00816	2.59e-12	1.1e-10	10425
GOBP MITOCHONDRIAL GENE EXPRESSION	C5 BP	115	104	0.683443	2.15899	1.11036	1.04e-10	3.71e-09	10412.5
GOBP PEPTIDE BIOSYNTHETIC PROCESS	C5 BP	834	630	0.627066	1.68144	0.749694	2.2e-27	4e-25	10371.5
GOMF MRNA BINDING	C5 MF	616	293	0.638079	1.76303	0.81806	4.8e-16	3.22e-14	10347
GOMF TRANSLATION REGULATOR ACTIVITY NUCLEIC ACID BINDING	C5 MF	126	101	0.678064	2.10621	1.07465	6.39e-10	2.01e-08	10340.5
GOBP PROTEIN MODIFICATION BY SMALL PROTEIN REMOVAL	C5 BP	188	150	0.658267	1.92626	0.945802	2.31e-11	8.84e-10	10329.5
GOBP NUCLEAR EXPORT	C5 BP	175	149	0.657924	1.92333	0.943606	2.97e-11	1.12e-09	10321
GOMF UNFOLDED PROTEIN BINDING	C5 MF	151	107	0.671475	2.04391	1.03133	9.07e-10	2.78e-08	10306
GOBP MITOCHONDRIAL TRANSLATION	C5 BP	81	72	0.699693	2.32992	1.22028	4.71e-09	1.29e-07	10304
GOMF CATALYTIC ACTIVITY ACTING ON RNA	C5 MF	473	381	0.627001	1.68097	0.749298	2.06e-17	1.65e-15	10288
GOBP RIBOSOMAL LARGE SUBUNIT BIOGENESIS	C5 BP	78	71	0.69951	2.32789	1.21903	6.2e-09	1.66e-07	10287
GOBP TRNA MODIFICATION	C5 BP	91	87	0.680439	2.12929	1.09037	6.06e-09	1.63e-07	10285.5
GOBP POSITIVE REGULATION OF MRNA METABOLIC PROCESS	C5 BP	143	118	0.664309	1.97893	0.984719	7.22e-10	2.25e-08	10281
GOMF TRANSLATION REGULATOR ACTIVITY	C5 MF	169	131	0.659309	1.93521	0.952488	3.14e-10	1.03e-08	10269
GOMF HISTONE BINDING	C5 MF	266	229	0.637905	1.76171	0.816974	6.97e-13	3.24e-11	10265.5
GOBP TRANSPORT ALONG MICROTUBULE	C5 BP	162	155	0.649817	1.85565	0.891927	1.26e-10	4.45e-09	10247
GOBP RNA EXPORT FROM NUCLEUS	C5 BP	93	78	0.683191	2.15648	1.10868	2.25e-08	5.55e-07	10234
GOBP RNA 3 END PROCESSING	C5 BP	134	107	0.662008	1.95865	0.969861	7.18e-09	1.88e-07	10205
GOBP PROTEASOME MEDIATED UBIQUITIN DEPENDENT PROTEIN CATABOLIC PROCESS	C5 BP	461	408	0.620182	1.63284	0.707381	9.78e-17	7.22e-15	10191
GOBP TRANSLATIONAL INITIATION	C5 BP	133	115	0.657232	1.91743	0.939173	5.85e-09	1.58e-07	10188.5
GOBP ALTERNATIVE MRNA SPLICING VIA SPLICEOSOME	C5 BP	87	72	0.683839	2.16295	1.113	6.96e-08	1.57e-06	10188
GOBP RNA METHYLATION	C5 BP	87	80	0.676487	2.09107	1.06424	4.89e-08	1.15e-06	10184
GOBP RNA MODIFICATION	C5 BP	175	160	0.641659	1.79064	0.840472	6.5e-10	2.03e-08	10170
GOMF RIBOSOME BINDING	C5 MF	81	68	0.688078	2.20593	1.14139	8.25e-08	1.83e-06	10169
GOBP MODIFICATION DEPENDENT MACROMOLECULE CATABOLIC PROCESS	C5 BP	744	635	0.611841	1.57627	0.65651	9.86e-22	1.21e-19	10166
GOBP MICROTUBULE BASED TRANSPORT	C5 BP	204	194	0.634958	1.73941	0.798599	9.53e-11	3.44e-09	10152.5
GOBP SPLICEOSOMAL COMPLEX ASSEMBLY	C5 BP	94	56	0.705586	2.39658	1.26098	1.04e-07	2.27e-06	10151.5
GOBP REGULATION OF MICROTUBULE CYTOSKELETON ORGANIZATION	C5 BP	178	151	0.643356	1.80391	0.85113	1.24e-09	3.75e-08	10148
GOBP MRNA CATABOLIC PROCESS	C5 BP	282	227	0.629391	1.69826	0.76406	1.98e-11	7.62e-10	10145.5
GOBP RIBOSOMAL SMALL SUBUNIT BIOGENESIS	C5 BP	83	72	0.679692	2.122	1.08542	1.36e-07	2.92e-06	10141
GOBP NEGATIVE REGULATION OF CELLULAR AMIDE METABOLIC PROCESS	C5 BP	304	191	0.634076	1.7328	0.793109	1.74e-10	6.01e-09	10138
GOBP AMIDE BIOSYNTHETIC PROCESS	C5 BP	979	757	0.608866	1.55667	0.638462	3.6e-24	5e-22	10138
HALLMARK MYC TARGETS V2	H	60	58	0.699585	2.32873	1.21954	1.47e-07	3.13e-06	10137.5
GOBP NEGATIVE REGULATION OF CELLULAR MACROMOLECULE BIOSYNTHETIC PROCESS	C5 BP	369	251	0.624623	1.66399	0.734647	1.13e-11	4.52e-10	10128
GOBP ENDOPLASMIC RETICULUM ORGANIZATION	C5 BP	99	89	0.664514	1.98075	0.986045	8.23e-08	1.83e-06	10127.5
GOBP NUCLEAR TRANSCRIBED MRNA CATABOLIC PROCESS	C5 BP	154	121	0.650811	1.86378	0.898233	1.03e-08	2.64e-07	10120
GOBP PROTEIN MODIFICATION BY SMALL PROTEIN CONJUGATION OR REMOVAL	C5 BP	1172	950	0.60568	1.53601	0.619191	5.75e-28	1.13e-25	10112
GOBP REGULATION OF CELLULAR MACROMOLECULE BIOSYNTHETIC PROCESS	C5 BP	850	662	0.607444	1.54741	0.629854	6.14e-21	7.07e-19	10106
GOMF CATALYTIC ACTIVITY ACTING ON A NUCLEIC ACID	C5 MF	680	576	0.608519	1.5544	0.63636	7.48e-19	6.99e-17	10104
GOMF TRNA BINDING	C5 MF	77	72	0.675618	2.08278	1.05851	2.59e-07	5.3e-06	10100
GOBP MRNA 3 END PROCESSING	C5 BP	74	63	0.684566	2.17024	1.11785	4.08e-07	8.03e-06	10098.5
GOBP PROTEIN ACETYLATION	C5 BP	241	202	0.627598	1.68527	0.75298	4.25e-10	1.36e-08	10089
GOBP AXO DENDRITIC TRANSPORT	C5 BP	82	77	0.669223	2.02318	1.01663	2.87e-07	5.82e-06	10082
GOBP NUCLEOBASE CONTAINING COMPOUND TRANSPORT	C5 BP	243	207	0.626244	1.67554	0.744626	4.02e-10	1.29e-08	10079
GOBP POSTTRANSCRIPTIONAL REGULATION OF GENE EXPRESSION	C5 BP	1163	494	0.610061	1.5645	0.645703	6.85e-17	5.09e-15	10079
GOBP TRANSCRIPTION INITIATION FROM RNA POLYMERASE II PROMOTER	C5 BP	89	76	0.668935	2.02055	1.01475	3.58e-07	7.17e-06	10068.5
GOBP DNA TEMPLATED TRANSCRIPTION ELONGATION	C5 BP	96	77	0.666097	1.99489	0.996306	4.72e-07	9.12e-06	10044
GOMF UBIQUITIN LIKE PROTEIN TRANSFERASE ACTIVITY	C5 MF	551	419	0.609548	1.56114	0.642597	1.7e-14	9.87e-13	10042
GOBP REGULATION OF DNA TEMPLATED TRANSCRIPTION INITIATION	C5 BP	63	55	0.691467	2.24114	1.16423	9.07e-07	1.67e-05	10033
GOMF UBIQUITIN LIKE PROTEIN SPECIFIC PROTEASE ACTIVITY	C5 MF	146	110	0.64788	1.83994	0.879658	8.55e-08	1.89e-06	10032.5
GOBP REGULATION OF CELLULAR AMIDE METABOLIC PROCESS	C5 BP	582	428	0.608005	1.55105	0.633248	2.14e-14	1.23e-12	10022
GOBP MITOCHONDRIAL RESPIRATORY CHAIN COMPLEX ASSEMBLY	C5 BP	111	93	0.653427	1.88539	0.914864	3.2e-07	6.47e-06	10015
GOBP PROTEIN K48 LINKED UBIQUITINATION	C5 BP	76	67	0.673438	2.06221	1.04419	9.2e-07	1.69e-05	10014.5
GOBP DNA TEMPLATED TRANSCRIPTION INITIATION	C5 BP	151	128	0.639919	1.77715	0.829567	4.69e-08	1.11e-06	10013.5
GOBP PROTEIN ACYLATION	C5 BP	284	244	0.617536	1.61462	0.691199	2.72e-10	9.11e-09	10003
GOMF BASAL TRANSCRIPTION MACHINERY BINDING	C5 MF	77	60	0.679522	2.12034	1.08429	1.52e-06	2.68e-05	10002
GOBP PROTEASOMAL PROTEIN CATABOLIC PROCESS	C5 BP	562	487	0.60432	1.5273	0.610981	3.86e-15	2.44e-13	9995
GOMF TRANSCRIPTION COREGULATOR ACTIVITY	C5 MF	545	474	0.603666	1.52313	0.607037	1.28e-14	7.62e-13	9979
GOMF GENERAL TRANSCRIPTION INITIATION FACTOR BINDING	C5 MF	58	52	0.689978	2.22558	1.15418	2.16e-06	3.67e-05	9975
GOBP PEPTIDE METABOLIC PROCESS	C5 BP	1022	776	0.59725	1.48293	0.568448	4.85e-20	4.87e-18	9974
GOBP AXONAL TRANSPORT	C5 BP	69	65	0.669936	2.02972	1.02128	2.17e-06	3.69e-05	9958.5
GOBP PROTEIN LOCALIZATION TO ORGANELLE	C5 BP	950	839	0.595803	1.47404	0.559777	7.11e-21	7.99e-19	9951
GOBP PROTEIN MODIFICATION BY SMALL PROTEIN CONJUGATION	C5 BP	1007	822	0.595093	1.46971	0.555527	3.18e-20	3.3e-18	9937.5
GOBP RNA CATABOLIC PROCESS	C5 BP	329	273	0.610904	1.57006	0.650817	3.05e-10	1e-08	9933
GOBP REGULATION OF ALTERNATIVE MRNA SPLICING VIA SPLICEOSOME	C5 BP	69	57	0.676661	2.09273	1.06539	3.98e-06	6.36e-05	9926
GOMF S ADENOSYLMETHIONINE DEPENDENT METHYLTRANSFERASE ACTIVITY	C5 MF	167	148	0.627829	1.68694	0.754405	8.17e-08	1.82e-06	9918
GOBP PROTEIN MONOUBIQUITINATION	C5 BP	85	78	0.655402	1.90194	0.927469	2.1e-06	3.61e-05	9915
GOMF NUCLEAR RECEPTOR COACTIVATOR ACTIVITY	C5 MF	57	56	0.676746	2.09354	1.06595	4.78e-06	7.44e-05	9909.5
GOBP NUCLEAR TRANSPORT	C5 BP	337	298	0.606874	1.54372	0.626407	2.38e-10	8.03e-09	9909
GOBP PEPTIDYL LYSINE MODIFICATION	C5 BP	441	374	0.602886	1.51817	0.602332	9.36e-12	3.76e-10	9909
GOBP CELLULAR MACROMOLECULE BIOSYNTHETIC PROCESS	C5 BP	1706	1424	0.591818	1.44989	0.535943	1.52e-30	3.98e-28	9902
GOBP PEPTIDYL LYSINE ACETYLATION	C5 BP	209	177	0.619577	1.62865	0.703678	4.21e-08	1e-06	9898.5
GOBP MRNA EXPORT FROM NUCLEUS	C5 BP	70	59	0.670314	2.03319	1.02375	6.08e-06	9.22e-05	9885.5
GOBP REGULATION OF TELOMERE MAINTENANCE	C5 BP	93	80	0.651958	1.87322	0.90552	2.64e-06	4.37e-05	9881
HALLMARK PROTEIN SECRETION	H	98	95	0.642654	1.79841	0.846723	1.56e-06	2.74e-05	9875
GOBP HISTONE MODIFICATION	C5 BP	542	478	0.597108	1.48205	0.567597	4.16e-13	2.01e-11	9873
GOBP TRANSCRIPTION BY RNA POLYMERASE III	C5 BP	56	53	0.677061	2.09656	1.06802	8.27e-06	0.000121192	9871.5
GOMF TRANSCRIPTION COACTIVATOR ACTIVITY	C5 MF	302	257	0.607839	1.54997	0.63224	2.8e-09	7.98e-08	9865.5
GOBP MICROTUBULE POLYMERIZATION OR DEPOLYMERIZATION	C5 BP	143	122	0.631057	1.71044	0.77437	5.84e-07	1.12e-05	9852.5
GOBP CYTOSKELETON DEPENDENT INTRACELLULAR TRANSPORT	C5 BP	213	191	0.613405	1.58668	0.666014	6.72e-08	1.53e-06	9840
GOBP PROTEIN FOLDING	C5 BP	242	189	0.61396	1.5904	0.669391	6.79e-08	1.54e-06	9839
GOBP REGULATION OF MRNA CATABOLIC PROCESS	C5 BP	189	165	0.618723	1.62277	0.698457	1.46e-07	3.13e-06	9837
GOBP REGULATION OF MICROTUBULE POLYMERIZATION OR DEPOLYMERIZATION	C5 BP	103	87	0.643267	1.80321	0.85057	3.89e-06	6.23e-05	9827.5
GOMF MRNA 3 UTR BINDING	C5 MF	237	89	0.641318	1.78798	0.838333	4.1e-06	6.52e-05	9816.5
GOBP PROTEIN POLYUBIQUITINATION	C5 BP	268	239	0.60662	1.54207	0.624868	1.43e-08	3.64e-07	9816
GOBP CYTOPLASMIC TRANSLATION	C5 BP	170	144	0.621981	1.64537	0.718412	4.44e-07	8.63e-06	9805.5
GOBP PROTEIN LOCALIZATION TO NUCLEUS	C5 BP	324	283	0.602004	1.51259	0.597019	3.76e-09	1.06e-07	9797.5
GOBP RNA DESTABILIZATION	C5 BP	114	91	0.638875	1.76913	0.823037	4.72e-06	7.38e-05	9786.5
GOMF TRANSFERASE ACTIVITY TRANSFERRING ONE CARBON GROUPS	C5 MF	243	210	0.608015	1.55112	0.633309	7.1e-08	1.6e-06	9783
GOMF SINGLE STRANDED DNA BINDING	C5 MF	130	116	0.627958	1.68787	0.7552	1.96e-06	3.39e-05	9779
GOBP REGULATION OF TRANSLATIONAL INITIATION	C5 BP	92	77	0.646388	1.82796	0.870235	9.01e-06	0.000131141	9778
GOBP MICROTUBULE POLYMERIZATION	C5 BP	101	83	0.640775	1.78377	0.834931	9.35e-06	0.00013494	9760
GOMF RNA METHYLTRANSFERASE ACTIVITY	C5 MF	68	64	0.654999	1.89854	0.924889	1.81e-05	0.000242336	9756
GOBP REGULATION OF RESPONSE TO DNA DAMAGE STIMULUS	C5 BP	273	244	0.602482	1.51561	0.5999	3.69e-08	8.86e-07	9753
GOBP CELLULAR PROTEIN CATABOLIC PROCESS	C5 BP	924	782	0.586953	1.42103	0.506939	1.92e-16	1.36e-14	9744
GOMF ATP HYDROLYSIS ACTIVITY	C5 MF	384	306	0.596533	1.47852	0.564151	6.77e-09	1.8e-07	9741
GOBP PROTEIN INSERTION INTO MEMBRANE	C5 BP	72	57	0.660848	1.94853	0.962386	2.67e-05	0.000343367	9738
GOMF RNA POLYMERASE BINDING	C5 MF	75	56	0.661675	1.95574	0.967716	2.86e-05	0.000363429	9737.5
GOMF UBIQUITIN LIKE PROTEIN BINDING	C5 MF	127	119	0.624145	1.6606	0.731705	2.94e-06	4.83e-05	9732
GOBP REGULATION OF MICROTUBULE BASED PROCESS	C5 BP	282	240	0.601665	1.51045	0.594981	6.06e-08	1.4e-06	9728
GOMF TUBULIN BINDING	C5 MF	394	361	0.593474	1.45987	0.545837	1.16e-09	3.53e-08	9726
GOBP ENDOPLASMIC RETICULUM TO GOLGI VESICLE MEDIATED TRANSPORT	C5 BP	147	128	0.621098	1.63921	0.712997	2.27e-06	3.82e-05	9715.5
HALLMARK UNFOLDED PROTEIN RESPONSE	H	115	113	0.624669	1.66431	0.734928	4.75e-06	7.41e-05	9709.5
GOBP RNA DEPENDENT DNA BIOSYNTHETIC PROCESS	C5 BP	76	69	0.647596	1.83766	0.877866	2.25e-05	0.00029372	9708.5
GOBP INTRACELLULAR PROTEIN TRANSMEMBRANE TRANSPORT	C5 BP	56	52	0.664589	1.98142	0.986536	4.04e-05	0.00049132	9706
GOBP TELOMERE MAINTENANCE	C5 BP	145	131	0.618989	1.6246	0.700083	2.61e-06	4.32e-05	9693
GOBP TELOMERE MAINTENANCE VIA TELOMERE LENGTHENING	C5 BP	88	80	0.638148	1.76356	0.81849	1.95e-05	0.000258366	9692
GOBP PROTEIN TARGETING	C5 BP	348	300	0.594907	1.46857	0.55441	1.66e-08	4.19e-07	9691
GOBP NADH DEHYDROGENASE COMPLEX ASSEMBLY	C5 BP	73	58	0.656301	1.90952	0.933213	3.85e-05	0.000469027	9688.5
GOBP MITOCHONDRION ORGANIZATION	C5 BP	585	505	0.587736	1.42563	0.511601	1.73e-11	6.8e-10	9681
GOMF UBIQUITIN LIKE PROTEIN LIGASE ACTIVITY	C5 MF	413	294	0.594814	1.468	0.553852	2.37e-08	5.83e-07	9680
GOBP ORGANELLE DISASSEMBLY	C5 BP	129	119	0.621428	1.6415	0.715017	4.82e-06	7.49e-05	9679
GOBP INTRACELLULAR TRANSPORT	C5 BP	1708	1488	0.579669	1.37908	0.463704	2.74e-24	3.86e-22	9667
HALLMARK DNA REPAIR	H	170	150	0.612033	1.57754	0.657678	2.22e-06	3.77e-05	9661.5
GOBP DNA REPAIR	C5 BP	575	512	0.586615	1.41905	0.504928	2.3e-11	8.81e-10	9661
GOMF PROTEIN METHYLTRANSFERASE ACTIVITY	C5 MF	101	85	0.633689	1.72992	0.790703	2.05e-05	0.000269875	9657.5
HALLMARK OXIDATIVE PHOSPHORYLATION	H	220	199	0.602502	1.51573	0.600016	6.38e-07	1.21e-05	9654.5
GOMF STRUCTURAL CONSTITUENT OF RIBOSOME	C5 MF	195	158	0.609313	1.55959	0.64117	2.16e-06	3.68e-05	9649.5
GOBP REGULATION OF DOUBLE STRAND BREAK REPAIR	C5 BP	114	108	0.622818	1.65124	0.723548	1.05e-05	0.000149352	9647
GOBP PROTEIN TARGETING TO MITOCHONDRION	C5 BP	115	101	0.624442	1.6627	0.733529	1.57e-05	0.000214569	9641.5
GOBP REGULATION OF TELOMERE MAINTENANCE VIA TELOMERE LENGTHENING	C5 BP	68	61	0.649885	1.8562	0.892356	5.17e-05	0.000611784	9638
GOBP ORGANELLE TRANSPORT ALONG MICROTUBULE	C5 BP	89	84	0.632714	1.72267	0.784647	2.63e-05	0.000339101	9638
GOBP GOLGI VESICLE TRANSPORT	C5 BP	334	291	0.592409	1.45344	0.539473	6.18e-08	1.42e-06	9618
GOBP REGULATION OF PROTEASOMAL UBIQUITIN DEPENDENT PROTEIN CATABOLIC PROCESS	C5 BP	163	137	0.612428	1.58016	0.660074	5.63e-06	8.64e-05	9611
GOBP REGULATION OF CHROMOSOME ORGANIZATION	C5 BP	244	209	0.598801	1.49253	0.57776	8.78e-07	1.62e-05	9601
GOBP TRANSCRIPTION BY RNA POLYMERASE I	C5 BP	65	52	0.657019	1.91561	0.937805	9e-05	0.000994668	9599
GOBP CELLULAR RESPONSE TO DNA DAMAGE STIMULUS	C5 BP	923	787	0.579623	1.37882	0.46343	4.15e-14	2.31e-12	9596
GOBP PROTEIN LOCALIZATION TO ENDOPLASMIC RETICULUM	C5 BP	85	66	0.642201	1.79486	0.843875	6.5e-05	0.000746387	9592
GOBP NEGATIVE REGULATION OF MRNA METABOLIC PROCESS	C5 BP	106	88	0.627022	1.68113	0.749427	3.84e-05	0.00046848	9590
GOBP REGULATION OF DNA REPAIR	C5 BP	156	150	0.608102	1.55168	0.633835	4.97e-06	7.71e-05	9584.5
GOBP REGULATION OF STEM CELL DIFFERENTIATION	C5 BP	67	58	0.649086	1.8497	0.887295	8.63e-05	0.000961597	9578.5
GOBP POSITIVE REGULATION OF TRANSLATION	C5 BP	161	130	0.612146	1.57829	0.658359	1.02e-05	0.000146572	9572.5
GOBP ESTABLISHMENT OF PROTEIN LOCALIZATION TO ORGANELLE	C5 BP	470	412	0.584601	1.40732	0.492952	4.21e-09	1.17e-07	9561.5
GOBP HISTONE H4 ACETYLATION	C5 BP	77	71	0.636995	1.75478	0.811294	6.6e-05	0.000755342	9561
GOBP DNA REPLICATION	C5 BP	304	279	0.58962	1.43677	0.522826	2.71e-07	5.52e-06	9526
GOBP NUCLEUS ORGANIZATION	C5 BP	148	133	0.608501	1.55429	0.636252	1.58e-05	0.00021536	9524
GOBP TRANSCRIPTION ELONGATION FROM RNA POLYMERASE II PROMOTER	C5 BP	71	59	0.644158	1.81024	0.856177	0.000128659	0.00135769	9521.5
GOBP ESTABLISHMENT OF PROTEIN LOCALIZATION TO MEMBRANE	C5 BP	285	244	0.591572	1.44841	0.53447	8.69e-07	1.61e-05	9517
GOBP MACROMOLECULE CATABOLIC PROCESS	C5 BP	1502	1270	0.572149	1.33726	0.419282	1.06e-17	8.87e-16	9514
GOBP REGULATION OF MICROTUBULE POLYMERIZATION	C5 BP	68	54	0.649094	1.84977	0.887345	0.000151149	0.00156331	9510.5
GOBP REGULATION OF PROTEIN LOCALIZATION TO NUCLEUS	C5 BP	148	127	0.609356	1.55988	0.641431	2.11e-05	0.000276668	9507
GOBP PROTEIN STABILIZATION	C5 BP	224	179	0.596807	1.4802	0.565796	8.09e-06	0.000119149	9487.5
GOBP CELLULAR MACROMOLECULE LOCALIZATION	C5 BP	1842	1630	0.570267	1.32702	0.408195	9.32e-21	1.04e-18	9486
GOBP POSITIVE REGULATION OF TELOMERE MAINTENANCE	C5 BP	62	52	0.649673	1.85447	0.891011	0.000189221	0.00188284	9477
GOBP MACROMOLECULE DEACYLATION	C5 BP	156	129	0.606992	1.54448	0.627121	2.75e-05	0.000351568	9470
GOBP RESPONSE TO TOPOLOGICALLY INCORRECT PROTEIN	C5 BP	194	152	0.60145	1.50909	0.593682	1.61e-05	0.000218959	9468
GOMF MICROTUBULE BINDING	C5 MF	286	264	0.588165	1.42816	0.514157	8.5e-07	1.58e-05	9466
GOBP ORGANONITROGEN COMPOUND BIOSYNTHETIC PROCESS	C5 BP	1860	1544	0.569042	1.32041	0.400986	3.24e-19	3.16e-17	9452
GOBP PROTEIN CATABOLIC PROCESS	C5 BP	1104	933	0.571306	1.33266	0.414313	2.23e-13	1.11e-11	9442
GOBP METHYLATION	C5 BP	414	350	0.582536	1.39542	0.480696	1.2e-07	2.59e-06	9441
GOBP REGULATION OF PROTEIN STABILITY	C5 BP	349	287	0.585393	1.41192	0.497659	6.74e-07	1.27e-05	9439
GOBP INTRACELLULAR PROTEIN TRANSPORT	C5 BP	924	822	0.571726	1.33495	0.41679	3.68e-12	1.55e-10	9436.5
GOBP REGULATION OF PROTEASOMAL PROTEIN CATABOLIC PROCESS	C5 BP	220	187	0.593418	1.45953	0.545502	1.08e-05	0.000153432	9432.5
GOBP NUCLEAR TRANSCRIBED MRNA CATABOLIC PROCESS DEADENYLATION DEPENDENT DECAY	C5 BP	78	61	0.637043	1.75515	0.811591	0.000214762	0.00209253	9429
GOBP HISTONE DEACETYLATION	C5 BP	105	95	0.615253	1.59911	0.67727	0.000104294	0.00113462	9420
GOBP CHAPERONE MEDIATED PROTEIN FOLDING	C5 BP	87	68	0.630252	1.70455	0.769389	0.000204667	0.0020153	9407
GOBP SNRNA METABOLIC PROCESS	C5 BP	71	53	0.643591	1.80577	0.852613	0.000299797	0.00277004	9403.5
GOMF N METHYLTRANSFERASE ACTIVITY	C5 MF	107	92	0.615555	1.60115	0.679112	0.000128681	0.00135769	9400.5
GOBP REGULATION OF UBIQUITIN DEPENDENT PROTEIN CATABOLIC PROCESS	C5 BP	195	166	0.594633	1.4669	0.552773	2.64e-05	0.000339101	9391
GOMF OMEGA PEPTIDASE ACTIVITY	C5 MF	139	100	0.611394	1.5733	0.653793	0.000119425	0.00126569	9380
GOBP PROTEIN METHYLATION	C5 BP	222	189	0.590922	1.44452	0.530589	1.66e-05	0.000225825	9371
GOBP POSITIVE REGULATION OF PROTEASOMAL UBIQUITIN DEPENDENT PROTEIN CATABOLIC PROCESS	C5 BP	104	93	0.612962	1.58372	0.663321	0.000167746	0.00170509	9362
GOBP CELLULAR AMIDE METABOLIC PROCESS	C5 BP	1325	1030	0.567059	1.30978	0.389328	4.99e-13	2.36e-11	9361
GOBP REGULATION OF DNA TEMPLATED TRANSCRIPTION ELONGATION	C5 BP	69	55	0.638225	1.76415	0.818973	0.000392304	0.0034817	9349
GOBP PROTEIN LOCALIZATION TO MITOCHONDRION	C5 BP	143	124	0.601965	1.51234	0.596785	8.9e-05	0.000987635	9336.5
GOMF DAMAGED DNA BINDING	C5 MF	69	69	0.625121	1.66753	0.737709	0.000326993	0.00297804	9335.5
GOMF METHYLATED HISTONE BINDING	C5 MF	81	75	0.620967	1.63829	0.712192	0.000293607	0.00272618	9327.5
GOMF CHROMATIN BINDING	C5 MF	651	534	0.571441	1.3334	0.415111	1.82e-08	4.54e-07	9325
GOBP PROTEIN CONTAINING COMPLEX LOCALIZATION	C5 BP	162	148	0.595327	1.47113	0.556926	6.34e-05	0.000732241	9323
GOBP NCRNA TRANSCRIPTION	C5 BP	60	55	0.63699	1.75475	0.811264	0.000442178	0.00385905	9319
GOMF MOLECULAR CARRIER ACTIVITY	C5 MF	76	70	0.623631	1.65697	0.728543	0.000349344	0.00313878	9319
GOBP CHROMOSOME ORGANIZATION	C5 BP	1167	977	0.565947	1.30387	0.382798	4.15e-12	1.73e-10	9319
GOMF HISTONE METHYLTRANSFERASE ACTIVITY	C5 MF	66	56	0.635753	1.74539	0.803547	0.000442742	0.0038604	9313.5
GOMF HYDROLASE ACTIVITY ACTING ON ACID ANHYDRIDES	C5 MF	812	687	0.568384	1.31687	0.397117	1.19e-09	3.61e-08	9313
GOBP POSITIVE REGULATION OF CELLULAR AMIDE METABOLIC PROCESS	C5 BP	189	154	0.593401	1.45942	0.545399	6.42e-05	0.000739095	9309
GOMF TRANSCRIPTION FACTOR BINDING	C5 MF	646	570	0.570051	1.32585	0.406923	1.23e-08	3.15e-07	9309
GOBP REGULATION OF SIGNAL TRANSDUCTION BY P53 CLASS MEDIATOR	C5 BP	110	100	0.606719	1.54271	0.625468	0.000227945	0.00220768	9279
GOBP RIBOSOME ASSEMBLY	C5 BP	64	59	0.630164	1.7039	0.768844	0.000545568	0.00460805	9277.5
GOBP CHROMATIN ORGANIZATION	C5 BP	688	553	0.569138	1.32093	0.401554	3.03e-08	7.33e-07	9274.5
GOMF P53 BINDING	C5 MF	79	64	0.624713	1.66463	0.735198	0.000561581	0.00471379	9264
GOBP CELL MORPHOGENESIS INVOLVED IN NEURON DIFFERENTIATION	C5 BP	596	533	0.568712	1.31863	0.399045	6.37e-08	1.46e-06	9254
GOBP PROTEIN LOCALIZATION TO CYTOSKELETON	C5 BP	61	58	0.629698	1.7005	0.765961	0.000636107	0.00520968	9245.5
GOMF ATP DEPENDENT ACTIVITY ACTING ON DNA	C5 MF	111	102	0.603557	1.52243	0.606376	0.000303838	0.00279916	9231
GOBP ESTABLISHMENT OF PROTEIN LOCALIZATION	C5 BP	1810	1573	0.559425	1.26976	0.344558	7.43e-15	4.62e-13	9231
GOBP POSITIVE REGULATION OF DOUBLE STRAND BREAK REPAIR	C5 BP	66	63	0.623451	1.6557	0.727441	0.000704168	0.0057028	9228.5
GOBP NON MOTILE CILIUM ASSEMBLY	C5 BP	67	60	0.625636	1.6712	0.740883	0.000765119	0.00611771	9227
GOBP MITOCHONDRIAL MEMBRANE ORGANIZATION	C5 BP	135	111	0.600681	1.50426	0.589058	0.000249885	0.0023787	9220
GOBP VESICLE BUDDING FROM MEMBRANE	C5 BP	68	62	0.623557	1.65644	0.728089	0.000768431	0.00613899	9213.5
GOBP CELLULAR RESPONSE TO UNFOLDED PROTEIN	C5 BP	120	92	0.606538	1.54154	0.624371	0.000415305	0.00364472	9206.5
GOBP TRANSLATIONAL ELONGATION	C5 BP	61	53	0.63163	1.71466	0.777925	0.000918709	0.00714022	9201.5
GOBP DENDRITE MORPHOGENESIS	C5 BP	150	137	0.5928	1.45579	0.541805	0.000178708	0.0017988	9197
GOBP PROTEIN IMPORT	C5 BP	225	204	0.582551	1.3955	0.480782	4.91e-05	0.000585963	9192
GOBP HISTONE METHYLATION	C5 BP	180	153	0.589748	1.43753	0.523589	0.000129133	0.00136094	9190
GOMF MODIFICATION DEPENDENT PROTEIN BINDING	C5 MF	191	161	0.588051	1.42748	0.513475	0.000117284	0.00124719	9185.5
GOMF NUCLEOTIDYLTRANSFERASE ACTIVITY	C5 MF	142	125	0.594989	1.46907	0.5549	0.000247123	0.00235954	9183.5
GOBP AUTOPHAGY OF MITOCHONDRION	C5 BP	94	87	0.607294	1.54643	0.628945	0.000544651	0.00460442	9182.5
GOBP POSITIVE REGULATION OF CHROMOSOME ORGANIZATION	C5 BP	103	89	0.606297	1.53998	0.622915	0.000531051	0.00450558	9178.5
GOMF HELICASE ACTIVITY	C5 MF	184	154	0.588254	1.42868	0.514686	0.000159013	0.0016339	9158
GOBP POSITIVE REGULATION OF RESPONSE TO DNA DAMAGE STIMULUS	C5 BP	131	128	0.593306	1.45885	0.544832	0.000269567	0.00252532	9155.5
GOBP MICROTUBULE BASED PROCESS	C5 BP	990	862	0.559689	1.27112	0.3461	3.33e-09	9.42e-08	9149
GOBP HISTONE H3 ACETYLATION	C5 BP	80	74	0.611769	1.57578	0.656069	0.000889696	0.00694331	9139
GOMF LIGASE ACTIVITY	C5 MF	188	160	0.586515	1.41847	0.504331	0.000161379	0.00165282	9139
GOMF RRNA BINDING	C5 MF	81	65	0.618259	1.61958	0.695619	0.000979401	0.00753134	9138.5
GOBP PROTEIN EXPORT FROM NUCLEUS	C5 BP	68	58	0.623135	1.65347	0.725495	0.00118333	0.0087435	9136.5
GOBP AXON DEVELOPMENT	C5 BP	515	455	0.566622	1.30745	0.386761	1.2e-06	2.14e-05	9128
GOBP REGULATION OF DOUBLE STRAND BREAK REPAIR VIA HOMOLOGOUS RECOMBINATION	C5 BP	72	69	0.614605	1.59474	0.673321	0.000998498	0.00765326	9126.5
GOBP DOUBLE STRAND BREAK REPAIR	C5 BP	285	268	0.573959	1.34719	0.429954	3.17e-05	0.000394492	9126
GOBP PROTEIN TRANSMEMBRANE TRANSPORT	C5 BP	69	63	0.618732	1.62283	0.698512	0.00112025	0.00838899	9124.5
GOBP SMOOTHENED SIGNALING PATHWAY	C5 BP	146	135	0.59095	1.44469	0.53076	0.000266369	0.0025053	9124
GOBP REGULATION OF PROTEIN ACETYLATION	C5 BP	86	77	0.609299	1.5595	0.641084	0.000917235	0.00713464	9118
GOBP REGULATION OF HISTONE MODIFICATION	C5 BP	205	173	0.58344	1.40062	0.486062	0.000155399	0.00159851	9110.5
GOBP UBIQUITIN DEPENDENT ERAD PATHWAY	C5 BP	101	85	0.60446	1.52819	0.611825	0.000875552	0.00686127	9107.5
GOBP REGULATION OF CELL CYCLE	C5 BP	1204	985	0.556849	1.25657	0.329486	1.99e-09	5.88e-08	9103
GOBP POSITIVE REGULATION OF DNA REPAIR	C5 BP	96	93	0.601017	1.50637	0.59108	0.000764633	0.00611771	9094
GOMF TRANSCRIPTION COREPRESSOR ACTIVITY	C5 MF	204	181	0.582218	1.39359	0.478807	0.000138324	0.00143695	9094
GOBP RNA PHOSPHODIESTER BOND HYDROLYSIS	C5 BP	176	143	0.58758	1.42471	0.510671	0.000303197	0.00279598	9069.5
GOBP REGULATION OF CELLULAR PROTEIN CATABOLIC PROCESS	C5 BP	292	254	0.572815	1.34091	0.423208	6.62e-05	0.000755342	9066.5
GOBP DNA INTEGRITY CHECKPOINT SIGNALING	C5 BP	152	120	0.591705	1.44921	0.535265	0.000525264	0.00446451	9057.5
GOBP CELLULAR RESPONSE TO TOPOLOGICALLY INCORRECT PROTEIN	C5 BP	152	111	0.592983	1.4569	0.5429	0.000718704	0.00580061	9050
GOBP ORGANELLE ASSEMBLY	C5 BP	1047	899	0.555882	1.25165	0.323836	1.62e-08	4.09e-07	9048
GOBP PROTEIN CONTAINING COMPLEX DISASSEMBLY	C5 BP	264	239	0.572928	1.34153	0.423877	0.000105366	0.00114365	9035
GOBP CELL PART MORPHOGENESIS	C5 BP	708	631	0.558497	1.26499	0.339124	5.9e-07	1.13e-05	9032
GOBP MICROTUBULE CYTOSKELETON ORGANIZATION	C5 BP	711	616	0.558872	1.26692	0.34132	6.74e-07	1.27e-05	9029
HALLMARK E2F TARGETS	H	218	200	0.576136	1.35925	0.442808	0.000209108	0.00205261	9017
GOBP REGULATION OF CELL CYCLE PROCESS	C5 BP	778	623	0.558239	1.26367	0.337618	7.72e-07	1.45e-05	9017
GOBP POSITIVE REGULATION OF MITOTIC CELL CYCLE	C5 BP	141	114	0.591388	1.44731	0.533371	0.000755392	0.00605018	9009.5
GOMF PROTEIN N TERMINUS BINDING	C5 MF	125	100	0.594465	1.46588	0.551766	0.00110387	0.00828601	8997
GOBP PROTEIN CONTAINING COMPLEX ORGANIZATION	C5 BP	2089	1633	0.550509	1.22474	0.292477	1.79e-11	7e-10	8997
GOBP CELLULAR COMPONENT MORPHOGENESIS	C5 BP	807	715	0.555815	1.25131	0.323443	4.2e-07	8.2e-06	8983
GOMF CADHERIN BINDING	C5 MF	365	325	0.565982	1.30405	0.383002	4.49e-05	0.000537731	8972.5
GOMF MOLECULAR ADAPTOR ACTIVITY	C5 MF	400	366	0.563721	1.29211	0.36973	2.95e-05	0.000373311	8972
GOBP REGULATION OF CATABOLIC PROCESS	C5 BP	1102	942	0.553003	1.23715	0.307021	4.34e-08	1.03e-06	8971
GOBP DNA BIOSYNTHETIC PROCESS	C5 BP	209	190	0.575937	1.35814	0.441631	0.000311576	0.0028602	8970.5
GOMF UBIQUITIN BINDING	C5 MF	105	100	0.592865	1.45619	0.542194	0.00133967	0.00968644	8956
GOBP NEGATIVE REGULATION OF CELL CYCLE PROCESS	C5 BP	345	269	0.568648	1.31829	0.398668	0.00010923	0.00117747	8952.5
GOBP DNA METABOLIC PROCESS	C5 BP	1012	875	0.553105	1.23766	0.307618	1.16e-07	2.52e-06	8952
GOMF CATALYTIC ACTIVITY ACTING ON DNA	C5 MF	233	215	0.572501	1.33919	0.42136	0.000253078	0.00240424	8951.5
GOBP CELL DIVISION	C5 BP	663	597	0.55655	1.25505	0.327742	2.58e-06	4.29e-05	8943
GOBP SIGNAL TRANSDUCTION IN RESPONSE TO DNA DAMAGE	C5 BP	205	171	0.577406	1.36634	0.450314	0.000485534	0.00417188	8933.5
GOBP CELL CYCLE CHECKPOINT SIGNALING	C5 BP	200	166	0.577441	1.36653	0.450518	0.000583265	0.00484894	8913
GOBP MITOCHONDRIAL TRANSPORT	C5 BP	228	194	0.572614	1.33981	0.422024	0.000495063	0.00424603	8891.5
GOBP CILIUM ORGANIZATION	C5 BP	430	396	0.559855	1.27198	0.347076	4.55e-05	0.000543919	8889
GOBP REGULATION OF NEURON PROJECTION DEVELOPMENT	C5 BP	453	412	0.558906	1.26709	0.341518	4.29e-05	0.000516895	8878.5
HALLMARK MTORC1 SIGNALING	H	211	200	0.571662	1.33461	0.416416	0.000483213	0.00415951	8871
GOBP CELLULAR RESPONSE TO STRESS	C5 BP	2138	1761	0.545492	1.20018	0.263251	3.83e-10	1.24e-08	8861
GOBP REGULATION OF PROTEIN MODIFICATION BY SMALL PROTEIN CONJUGATION OR REMOVAL	C5 BP	268	238	0.567986	1.31474	0.394777	0.000309018	0.00284134	8858.5
GOBP CELL CYCLE	C5 BP	1998	1654	0.545824	1.20179	0.265185	8.61e-10	2.67e-08	8857
GOBP DNA DEPENDENT DNA REPLICATION	C5 BP	163	159	0.575614	1.35634	0.439723	0.00101166	0.0077335	8838.5
GOBP DENDRITE DEVELOPMENT	C5 BP	257	224	0.56849	1.31744	0.397742	0.000419761	0.003677	8835
GOBP REGULATION OF DNA METABOLIC PROCESS	C5 BP	454	391	0.558087	1.26289	0.336728	8.4e-05	0.000939908	8828.5
GOMF PROTEIN C TERMINUS BINDING	C5 MF	194	177	0.572194	1.33751	0.419546	0.000933965	0.00723497	8802.5
GOBP MITOTIC CELL CYCLE	C5 BP	1000	847	0.548361	1.21416	0.279953	2.01e-06	3.47e-05	8785
GOBP MITOTIC CELL CYCLE PROCESS	C5 BP	823	698	0.549812	1.22129	0.288412	8.04e-06	0.000118676	8777
HALLMARK G2M CHECKPOINT	H	204	199	0.568983	1.32009	0.400641	0.000804929	0.00636801	8775.5
GOBP POSITIVE REGULATION OF NUCLEOBASE CONTAINING COMPOUND METABOLIC PROCESS	C5 BP	2134	1793	0.541778	1.18235	0.241652	6.82e-09	1.8e-07	8740
GOBP REGULATION OF PROTEIN CATABOLIC PROCESS	C5 BP	450	386	0.555496	1.2497	0.321582	0.000188669	0.00187932	8725
GOBP CELL CYCLE PHASE TRANSITION	C5 BP	597	490	0.552329	1.23378	0.303088	7.68e-05	0.000863242	8723
GOBP NITROGEN COMPOUND TRANSPORT	C5 BP	2199	1871	0.54099	1.1786	0.237076	6.89e-09	1.81e-07	8719
GOBP REGULATION OF INTRACELLULAR TRANSPORT	C5 BP	352	325	0.557171	1.25821	0.331368	0.000406444	0.00358974	8691.5
GOBP NEUROGENESIS	C5 BP	1786	1523	0.540936	1.17834	0.236761	1.29e-07	2.79e-06	8670
GOBP POSITIVE REGULATION OF RNA METABOLIC PROCESS	C5 BP	1941	1619	0.540076	1.17427	0.231766	1.08e-07	2.35e-06	8656
GOBP NEURON DEVELOPMENT	C5 BP	1204	1035	0.542766	1.18706	0.247397	3.87e-06	6.21e-05	8647
GOBP POSITIVE REGULATION OF CATABOLIC PROCESS	C5 BP	586	495	0.550228	1.22335	0.290835	0.000136631	0.00142741	8646
GOBP CELL MORPHOGENESIS INVOLVED IN DIFFERENTIATION	C5 BP	769	678	0.546407	1.20462	0.268578	4.11e-05	0.000497859	8646
GOBP CELL CYCLE PROCESS	C5 BP	1387	1125	0.54197	1.18326	0.242771	2.45e-06	4.1e-05	8638
GOBP CELL PROJECTION ORGANIZATION	C5 BP	1669	1475	0.540074	1.17426	0.231754	3.5e-07	7.02e-06	8633
GOMF UBIQUITIN LIKE PROTEIN LIGASE BINDING	C5 MF	372	308	0.556023	1.25237	0.324662	0.000738702	0.0059316	8623
GOBP NEURON DIFFERENTIATION	C5 BP	1478	1265	0.540645	1.17696	0.235071	1.45e-06	2.57e-05	8615
GOBP LOCALIZATION WITHIN MEMBRANE	C5 BP	722	618	0.546768	1.20638	0.270681	7.7e-05	0.00086502	8613
GOBP REGULATION OF CELL PROJECTION ORGANIZATION	C5 BP	701	630	0.545672	1.20105	0.2643	9.75e-05	0.00106606	8582.5
GOBP CELL CELL SIGNALING BY WNT	C5 BP	484	424	0.550459	1.22449	0.29218	0.000379564	0.00337815	8572
GOBP NEGATIVE REGULATION OF BIOSYNTHETIC PROCESS	C5 BP	1870	1481	0.537931	1.16418	0.219311	1.36e-06	2.41e-05	8566
GOBP MACROAUTOPHAGY	C5 BP	347	305	0.554506	1.2447	0.315799	0.00108434	0.00816543	8557.5
GOBP REGULATION OF CELL CYCLE PHASE TRANSITION	C5 BP	468	370	0.551953	1.23191	0.300897	0.000617529	0.00508398	8554
GOBP PROCESS UTILIZING AUTOPHAGIC MECHANISM	C5 BP	598	528	0.546244	1.20383	0.26763	0.000290963	0.0027043	8521
GOBP MICROTUBULE BASED MOVEMENT	C5 BP	417	367	0.551052	1.22743	0.295642	0.000805046	0.00636801	8516
GOBP REGULATION OF ORGANELLE ORGANIZATION	C5 BP	1282	1107	0.53849	1.1668	0.222556	1.79e-05	0.000241064	8515
GOBP CENTRAL NERVOUS SYSTEM DEVELOPMENT	C5 BP	1132	953	0.539336	1.17078	0.227469	4.38e-05	0.000526372	8489
GOBP HEAD DEVELOPMENT	C5 BP	869	742	0.541422	1.18065	0.239585	0.000132299	0.00138966	8476
GOBP ENDOMEMBRANE SYSTEM ORGANIZATION	C5 BP	601	510	0.544777	1.19672	0.259092	0.000560976	0.0047129	8436
GOMF RIBONUCLEOTIDE BINDING	C5 MF	2120	1818	0.53328	1.14261	0.192334	3.4e-06	5.53e-05	8430
GOBP POSITIVE REGULATION OF CELLULAR BIOSYNTHETIC PROCESS	C5 BP	2162	1810	0.532873	1.14074	0.189974	4.67e-06	7.33e-05	8405
GOMF DNA BINDING TRANSCRIPTION FACTOR BINDING	C5 MF	508	449	0.545387	1.19967	0.262641	0.00101224	0.0077335	8397
GOBP ORGANONITROGEN COMPOUND CATABOLIC PROCESS	C5 BP	1512	1264	0.53453	1.14837	0.199582	4.29e-05	0.000516895	8378
GOBP CELLULAR NITROGEN COMPOUND CATABOLIC PROCESS	C5 BP	520	436	0.545067	1.19812	0.260778	0.00129275	0.00940479	8372
GOMF ADENYL NUCLEOTIDE BINDING	C5 MF	1738	1482	0.533224	1.14235	0.19201	2.31e-05	0.00030026	8372
GOBP NEGATIVE REGULATION OF NUCLEOBASE CONTAINING COMPOUND METABOLIC PROCESS	C5 BP	1655	1373	0.533202	1.14225	0.191882	4.39e-05	0.000527934	8341
GOMF CYTOSKELETAL PROTEIN BINDING	C5 MF	1051	949	0.535224	1.15158	0.203609	0.000259903	0.00245426	8299
GOMF ATP DEPENDENT ACTIVITY	C5 MF	651	519	0.541262	1.1799	0.238659	0.00134549	0.00971368	8296
GOBP PEPTIDYL AMINO ACID MODIFICATION	C5 BP	1388	1187	0.532381	1.13849	0.187124	0.000193804	0.00192237	8246
GOBP REGULATION OF CELLULAR LOCALIZATION	C5 BP	859	755	0.536016	1.15525	0.208203	0.000805189	0.00636801	8242
GOBP REGULATION OF CELL DEATH	C5 BP	1912	1450	0.474256	0.902066	-0.148695	0.00116398	0.00863458	-11220.5
GOBP NEGATIVE REGULATION OF RESPONSE TO STIMULUS	C5 BP	1929	1478	0.473691	0.900026	-0.151962	0.000814949	0.00643442	-11298
GOBP POSITIVE REGULATION OF MOLECULAR FUNCTION	C5 BP	1712	1423	0.471306	0.891455	-0.165766	0.000332082	0.00301815	-11470
GOBP REGULATION OF RESPONSE TO STRESS	C5 BP	1619	1223	0.469108	0.883622	-0.178499	0.000312128	0.0028602	-11525
GOBP POSITIVE REGULATION OF CELL DIFFERENTIATION	C5 BP	965	777	0.463128	0.86264	-0.213169	0.000505322	0.00431833	-11618
GOBP REGULATION OF VESICLE MEDIATED TRANSPORT	C5 BP	600	491	0.457537	0.843443	-0.245638	0.00131864	0.00956365	-11618.5
GOBP TUBE MORPHOGENESIS	C5 BP	1022	804	0.463223	0.862973	-0.212613	0.000422368	0.00369641	-11639
GOBP POSITIVE REGULATION OF DEVELOPMENTAL PROCESS	C5 BP	1493	1179	0.46739	0.877546	-0.188453	0.000182821	0.00183462	-11640
GOBP REGULATION OF PROTEIN PHOSPHORYLATION	C5 BP	1213	1008	0.465707	0.871633	-0.198207	0.000254373	0.00241412	-11644
GOMF PHOSPHOLIPID BINDING	C5 MF	491	443	0.455473	0.836457	-0.257637	0.0013564	0.00977749	-11649
GOBP POSITIVE REGULATION OF CATALYTIC ACTIVITY	C5 BP	1275	1061	0.465461	0.870769	-0.199638	0.000160987	0.00165059	-11708.5
GOBP TISSUE DEVELOPMENT	C5 BP	2097	1686	0.469188	0.883905	-0.178037	3.19e-05	0.000396527	-11722.5
GOBP LIPID METABOLIC PROCESS	C5 BP	1542	1234	0.466514	0.874463	-0.193531	8.71e-05	0.000969043	-11730
GOBP CARBOHYDRATE METABOLIC PROCESS	C5 BP	644	555	0.457467	0.843207	-0.246041	0.000640748	0.00524314	-11745.5
GOBP SIGNAL RELEASE	C5 BP	509	407	0.452556	0.826672	-0.274613	0.00105451	0.00797258	-11786
GOBP POSITIVE REGULATION OF PHOSPHORUS METABOLIC PROCESS	C5 BP	976	807	0.461087	0.855588	-0.225012	0.000186152	0.00186211	-11809
GOBP MUSCLE SYSTEM PROCESS	C5 BP	477	391	0.451383	0.822764	-0.281449	0.000996405	0.00764342	-11827
GOBP EPITHELIAL CELL PROLIFERATION	C5 BP	477	372	0.450074	0.818427	-0.289075	0.000970743	0.00748304	-11867.5
GOBP ANATOMICAL STRUCTURE FORMATION INVOLVED IN MORPHOGENESIS	C5 BP	1353	1050	0.462721	0.861232	-0.215527	5.06e-05	0.000600681	-11881
GOBP REGULATION OF DNA BINDING TRANSCRIPTION FACTOR ACTIVITY	C5 BP	547	407	0.450705	0.820514	-0.2854	0.0006655	0.00542219	-11914
GOBP VASCULATURE DEVELOPMENT	C5 BP	871	691	0.4578	0.844339	-0.244106	0.000167469	0.0017041	-11914
GOBP MULTICELLULAR ORGANISM REPRODUCTION	C5 BP	973	755	0.458616	0.847117	-0.239367	0.000117906	0.0012524	-11917
GOMF PEPTIDASE ACTIVITY	C5 MF	715	531	0.454113	0.831879	-0.265554	0.000311998	0.0028602	-11927
GOBP MULTI ORGANISM REPRODUCTIVE PROCESS	C5 BP	1163	896	0.460365	0.853104	-0.229206	6.34e-05	0.000732241	-11932.5
GOBP VASCULAR PROCESS IN CIRCULATORY SYSTEM	C5 BP	289	232	0.438815	0.781944	-0.354862	0.00134544	0.00971368	-12000
GOBP DEVELOPMENTAL PROCESS INVOLVED IN REPRODUCTION	C5 BP	1099	879	0.458646	0.847219	-0.239193	3.54e-05	0.000435616	-12016
GOBP REGULATION OF SYSTEM PROCESS	C5 BP	623	488	0.451366	0.822708	-0.281548	0.000244696	0.00234347	-12037
GOBP FAT CELL DIFFERENTIATION	C5 BP	271	218	0.436243	0.773814	-0.369941	0.00119583	0.00881819	-12065.5
GOBP POSITIVE REGULATION OF SIGNALING	C5 BP	1917	1549	0.462947	0.862015	-0.214216	1.47e-06	2.58e-05	-12080
GOBP NEGATIVE REGULATION OF CELL POPULATION PROLIFERATION	C5 BP	903	660	0.454053	0.831681	-0.265898	6.11e-05	0.000709382	-12093
GOBP NEGATIVE REGULATION OF LOCOMOTION	C5 BP	438	305	0.442726	0.794449	-0.331973	0.000595616	0.00493802	-12096
GOBP RESPONSE TO OXYGEN LEVELS	C5 BP	354	294	0.441689	0.791116	-0.338039	0.000596294	0.0049393	-12111.5
GOBP REGULATION OF MULTICELLULAR ORGANISMAL DEVELOPMENT	C5 BP	1551	1231	0.460494	0.853549	-0.228455	3.76e-06	6.06e-05	-12119
GOBP HOMEOSTASIS OF NUMBER OF CELLS	C5 BP	327	269	0.43953	0.784217	-0.350676	0.000653894	0.00534145	-12136
GOBP PEPTIDYL TYROSINE MODIFICATION	C5 BP	417	346	0.443941	0.79837	-0.32487	0.000350056	0.00314219	-12158.5
GOBP RESPONSE TO ORGANIC CYCLIC COMPOUND	C5 BP	982	797	0.454766	0.834074	-0.261753	1.57e-05	0.000214637	-12171
GOBP REGULATION OF HYDROLASE ACTIVITY	C5 BP	1173	894	0.455656	0.837073	-0.256575	7.81e-06	0.000115953	-12204
GOBP SMALL MOLECULE CATABOLIC PROCESS	C5 BP	406	357	0.443706	0.797609	-0.326246	0.000266814	0.00250699	-12211
GOBP REGULATION OF TRANSPORT	C5 BP	1929	1566	0.460538	0.853698	-0.228202	2.55e-07	5.22e-06	-12221
GOBP BIOLOGICAL PROCESS INVOLVED IN SYMBIOTIC INTERACTION	C5 BP	366	256	0.437075	0.776435	-0.365062	0.000537832	0.00455493	-12221.5
GOBP REGULATION OF ACTIN FILAMENT LENGTH	C5 BP	169	153	0.42441	0.737348	-0.439582	0.00126326	0.00924727	-12224.5
GOBP CELLULAR PROCESS INVOLVED IN REPRODUCTION IN MULTICELLULAR ORGANISM	C5 BP	440	349	0.442498	0.793717	-0.333303	0.00023082	0.00222867	-12245
GOBP EXTERNAL ENCAPSULATING STRUCTURE ORGANIZATION	C5 BP	369	288	0.43859	0.781231	-0.35618	0.000344537	0.00310315	-12257
GOBP MULTICELLULAR ORGANISMAL HOMEOSTASIS	C5 BP	584	477	0.446506	0.806705	-0.309888	6.61e-05	0.000755342	-12294
GOBP BLOOD VESSEL MORPHOGENESIS	C5 BP	750	581	0.449181	0.815477	-0.294284	3.05e-05	0.000381968	-12298.5
GOBP POSITIVE REGULATION OF HYDROLASE ACTIVITY	C5 BP	671	528	0.447857	0.811125	-0.302004	4.4e-05	0.000528015	-12304
GOBP SKIN DEVELOPMENT	C5 BP	300	221	0.432148	0.761023	-0.393989	0.00051796	0.00441834	-12305
GOBP REPRODUCTIVE SYSTEM DEVELOPMENT	C5 BP	460	404	0.4439	0.798239	-0.325107	0.000113749	0.00121784	-12311
GOBP MAPK CASCADE	C5 BP	883	713	0.451107	0.82185	-0.283053	9.58e-06	0.000137926	-12317.5
GOBP CELL FATE COMMITMENT	C5 BP	302	216	0.431177	0.758017	-0.399699	0.000498742	0.00426983	-12323
GOBP MUSCLE CONTRACTION	C5 BP	370	317	0.439307	0.783507	-0.351982	0.000208798	0.00205169	-12323.5
GOBP DETOXIFICATION	C5 BP	167	129	0.4174	0.716443	-0.481075	0.00120622	0.00887098	-12341
GOBP NEGATIVE REGULATION OF PROTEOLYSIS	C5 BP	403	285	0.436734	0.775361	-0.36706	0.000243939	0.00234097	-12349
GOBP POSITIVE REGULATION OF PROTEIN PHOSPHORYLATION	C5 BP	796	659	0.449566	0.816748	-0.292036	1.1e-05	0.000155677	-12361
GOBP RESPONSE TO ALCOHOL	C5 BP	269	207	0.428918	0.751061	-0.412999	0.000429972	0.00375947	-12385.5
GOBP CELLULAR RESPONSE TO XENOBIOTIC STIMULUS	C5 BP	188	136	0.418127	0.718589	-0.476761	0.000987274	0.00757953	-12386
GOBP EPIDERMAL CELL DIFFERENTIATION	C5 BP	224	151	0.420706	0.726238	-0.461485	0.000778778	0.00621115	-12401
GOBP RESPONSE TO WOUNDING	C5 BP	641	504	0.445102	0.802134	-0.318084	2.61e-05	0.000336255	-12401
GOBP REGULATION OF SIGNALING RECEPTOR ACTIVITY	C5 BP	220	154	0.42087	0.726728	-0.460513	0.0007089	0.00573129	-12417.5
GOBP DEVELOPMENTAL MATURATION	C5 BP	316	278	0.43431	0.767753	-0.381285	0.000168005	0.00170588	-12447.5
GOBP POSITIVE REGULATION OF INTRACELLULAR SIGNAL TRANSDUCTION	C5 BP	1109	897	0.451172	0.822065	-0.282676	8.22e-07	1.53e-05	-12452
GOBP REGULATION OF PH	C5 BP	96	87	0.40019	0.667194	-0.583822	0.00129719	0.00942988	-12473.5
GOBP POSITIVE REGULATION OF CELL DEATH	C5 BP	689	543	0.444793	0.801131	-0.31989	1.16e-05	0.000163904	-12475
GOBP MULTI MULTICELLULAR ORGANISM PROCESS	C5 BP	223	196	0.425488	0.740607	-0.43322	0.000327354	0.00297804	-12476
GOBP ORGANIC ANION TRANSPORT	C5 BP	397	315	0.435912	0.772774	-0.371881	9.49e-05	0.00103914	-12478.5
GOBP REPRODUCTION	C5 BP	1656	1317	0.453778	0.830756	-0.267503	2.39e-08	5.87e-07	-12479
GOBP RESPONSE TO MECHANICAL STIMULUS	C5 BP	217	194	0.425022	0.739196	-0.435971	0.000322129	0.00294184	-12487
GOMF ORGANIC ACID BINDING	C5 MF	164	133	0.415128	0.709777	-0.494562	0.000732248	0.00588478	-12491
GOBP POTASSIUM ION TRANSPORT	C5 BP	255	210	0.427062	0.74539	-0.423933	0.000274085	0.0025651	-12493.5
GOMF SECONDARY ACTIVE TRANSMEMBRANE TRANSPORTER ACTIVITY	C5 MF	252	208	0.426625	0.74406	-0.426509	0.000269294	0.00252527	-12505
GOMF ACTIVE ION TRANSMEMBRANE TRANSPORTER ACTIVITY	C5 MF	282	234	0.429396	0.752528	-0.410184	0.000202888	0.00200405	-12508.5
GOBP CELL ADHESION MEDIATED BY INTEGRIN	C5 BP	88	84	0.397737	0.660405	-0.598577	0.00120115	0.0088475	-12513
GOMF EXOPEPTIDASE ACTIVITY	C5 MF	109	99	0.404089	0.678102	-0.560426	0.000980482	0.00753351	-12520
GOBP CELLULAR OXIDANT DETOXIFICATION	C5 BP	116	89	0.399922	0.666451	-0.58543	0.00110673	0.0083009	-12525.5
GOBP EPIDERMIS DEVELOPMENT	C5 BP	371	266	0.431317	0.758449	-0.398876	0.000118211	0.00125423	-12531
GOMF SODIUM ION TRANSMEMBRANE TRANSPORTER ACTIVITY	C5 MF	157	134	0.4143	0.707358	-0.499487	0.000619612	0.00509669	-12537.5
GOBP NEUTRAL LIPID METABOLIC PROCESS	C5 BP	160	115	0.408723	0.691254	-0.532712	0.00072697	0.00584734	-12548.5
GOBP REGULATION OF PEPTIDASE ACTIVITY	C5 BP	535	390	0.438116	0.779727	-0.358959	2.86e-05	0.000363429	-12549
GOBP POSITIVE REGULATION OF ION TRANSPORT	C5 BP	299	249	0.429709	0.753492	-0.408336	0.000136801	0.00142741	-12549.5
GOBP EPITHELIAL CELL DIFFERENTIATION	C5 BP	741	561	0.443885	0.79819	-0.325195	5.97e-06	9.11e-05	-12551
GOBP CHLORIDE TRANSPORT	C5 BP	124	96	0.401758	0.671564	-0.574403	0.000884463	0.00692536	-12563.5
GOBP ORGANIC ACID TRANSMEMBRANE TRANSPORT	C5 BP	165	138	0.41464	0.70835	-0.497466	0.000541373	0.00458081	-12573.5
GOBP ORGANIC HYDROXY COMPOUND METABOLIC PROCESS	C5 BP	606	489	0.441186	0.789505	-0.340979	9e-06	0.000131141	-12574
GOMF PHOSPHOLIPASE ACTIVITY	C5 MF	121	101	0.40328	0.675828	-0.565271	0.000787767	0.00627225	-12585.5
GOBP CALCIUM ION TRANSMEMBRANE TRANSPORT	C5 BP	336	275	0.430508	0.75595	-0.403638	7.51e-05	0.000848502	-12594
GOMF CALCIUM ION BINDING	C5 MF	772	637	0.444172	0.799119	-0.323518	1.68e-06	2.93e-05	-12599
GOBP POSITIVE REGULATION OF MYELOID CELL DIFFERENTIATION	C5 BP	122	91	0.399017	0.663941	-0.590874	0.0008748	0.00686108	-12604
GOMF MONOOXYGENASE ACTIVITY	C5 MF	120	72	0.388654	0.635736	-0.6535	0.00109141	0.00821209	-12608
GOMF ENDOPEPTIDASE ACTIVITY	C5 MF	514	353	0.434799	0.769282	-0.378415	2.68e-05	0.000343367	-12621
GOBP TYPE I INTERFERON PRODUCTION	C5 BP	122	93	0.399263	0.664622	-0.589395	0.000790907	0.00629194	-12627.5
GOMF LIPID BINDING	C5 MF	858	739	0.444825	0.801233	-0.319706	3.75e-07	7.48e-06	-12642
GOBP REGULATION OF PLASMA LIPOPROTEIN PARTICLE LEVELS	C5 BP	96	65	0.383423	0.621857	-0.685346	0.0011561	0.00858936	-12648
GOBP LOCOMOTION	C5 BP	2092	1686	0.451903	0.824495	-0.278418	8.44e-11	3.1e-09	-12652.5
GOBP RESPONSE TO XENOBIOTIC STIMULUS	C5 BP	455	353	0.434185	0.767362	-0.382022	2.25e-05	0.000293667	-12653
GOMF POSTSYNAPTIC NEUROTRANSMITTER RECEPTOR ACTIVITY	C5 MF	75	53	0.371992	0.592336	-0.755511	0.0012681	0.00926834	-12668.5
GOBP CELL MIGRATION	C5 BP	1703	1363	0.449785	0.81747	-0.290763	7.33e-10	2.28e-08	-12677
HALLMARK XENOBIOTIC METABOLISM	H	224	189	0.420523	0.725694	-0.462567	0.000167386	0.0017041	-12678.5
GOMF MOLECULAR FUNCTION REGULATOR	C5 MF	2217	1727	0.451255	0.82234	-0.282193	2.92e-11	1.1e-09	-12681.5
GOBP ANION TRANSPORT	C5 BP	570	450	0.437577	0.778021	-0.362118	6.02e-06	9.15e-05	-12688
GOBP CELLULAR RESPONSE TO VIRUS	C5 BP	100	74	0.387754	0.633331	-0.658968	0.000845496	0.00665335	-12690
GOBP HETEROTYPIC CELL CELL ADHESION	C5 BP	89	56	0.374243	0.598063	-0.74163	0.0011358	0.00847181	-12691.5
GOBP RESPONSE TO PURINE CONTAINING COMPOUND	C5 BP	139	121	0.406777	0.685707	-0.544336	0.000400907	0.00354805	-12692.5
GOBP REGULATION OF CELLULAR COMPONENT MOVEMENT	C5 BP	1217	967	0.446414	0.806405	-0.310424	2.08e-08	5.15e-07	-12698
GOBP FEMALE GAMETE GENERATION	C5 BP	170	143	0.412903	0.703296	-0.507797	0.000327345	0.00297804	-12699.5
GOBP POSITIVE REGULATION OF REPRODUCTIVE PROCESS	C5 BP	90	76	0.388375	0.634988	-0.655199	0.000769996	0.0061463	-12706
GOBP RESPONSE TO CORTICOSTEROID	C5 BP	173	137	0.411319	0.698713	-0.517229	0.00034222	0.00309243	-12711.5
GOBP IMPORT INTO CELL	C5 BP	261	209	0.422105	0.730418	-0.453207	0.000105843	0.0011475	-12718.5
GOBP CELLULAR RESPONSE TO OXYGEN CONTAINING COMPOUND	C5 BP	1332	1047	0.446554	0.80686	-0.309609	6.52e-09	1.74e-07	-12720
GOBP POSITIVE REGULATION OF LIPID BIOSYNTHETIC PROCESS	C5 BP	93	73	0.386469	0.629909	-0.666785	0.000799733	0.00634079	-12723.5
GOBP MACROPHAGE MIGRATION	C5 BP	63	53	0.370304	0.588068	-0.765945	0.00109231	0.00821234	-12725.5
GOBP CHLORIDE TRANSMEMBRANE TRANSPORT	C5 BP	70	57	0.37421	0.597981	-0.741829	0.0010227	0.0077882	-12731.5
GOBP MONOVALENT INORGANIC CATION HOMEOSTASIS	C5 BP	159	139	0.411146	0.698213	-0.518261	0.000301601	0.00278398	-12740
GOBP POSITIVE REGULATION OF LOCOMOTION	C5 BP	655	533	0.438267	0.780207	-0.358072	1.18e-06	2.12e-05	-12753
GOBP AMINE TRANSPORT	C5 BP	117	87	0.393236	0.648088	-0.625737	0.00058024	0.00484029	-12753.5
GOBP RESPONSE TO TOXIC SUBSTANCE	C5 BP	284	222	0.422565	0.731798	-0.450483	7.18e-05	0.000817386	-12758.5
GOBP EXPORT FROM CELL	C5 BP	949	766	0.442277	0.793005	-0.334597	6.38e-08	1.46e-06	-12760
GOBP POSITIVE REGULATION OF OXIDOREDUCTASE ACTIVITY	C5 BP	68	52	0.368218	0.582823	-0.778869	0.00101339	0.00773597	-12763.5
GOBP REGULATION OF ION TRANSMEMBRANE TRANSPORT	C5 BP	521	422	0.434628	0.768747	-0.37942	4.35e-06	6.89e-05	-12769
GOBP NEGATIVE REGULATION OF MYELOID CELL DIFFERENTIATION	C5 BP	111	86	0.39233	0.645629	-0.631222	0.000560562	0.0047129	-12771.5
GOBP REGULATION OF TRANSMEMBRANE TRANSPORT	C5 BP	619	501	0.436764	0.775456	-0.366884	1.36e-06	2.41e-05	-12781
GOBP POSITIVE REGULATION OF NF KAPPAB TRANSCRIPTION FACTOR ACTIVITY	C5 BP	199	146	0.411485	0.699191	-0.516241	0.000225221	0.00218578	-12786
GOBP IMMUNOGLOBULIN PRODUCTION INVOLVED IN IMMUNOGLOBULIN MEDIATED IMMUNE RESPONSE	C5 BP	160	68	0.381378	0.616497	-0.697835	0.000720589	0.00581086	-12796
GOBP NERVOUS SYSTEM PROCESS	C5 BP	1820	954	0.443674	0.797506	-0.326432	4.78e-09	1.31e-07	-12802
GOMF TRANSMITTER GATED CHANNEL ACTIVITY	C5 MF	63	52	0.366749	0.579154	-0.787982	0.00088927	0.00694331	-12808.5
GOBP REGULATION OF METAL ION TRANSPORT	C5 BP	443	355	0.430474	0.755845	-0.403838	7.12e-06	0.000106374	-12810
GOBP POSITIVE REGULATION OF RESPONSE TO CYTOKINE STIMULUS	C5 BP	83	62	0.375736	0.601886	-0.732437	0.000716517	0.00578791	-12813.5
GOBP REACTIVE OXYGEN SPECIES BIOSYNTHETIC PROCESS	C5 BP	67	51	0.364408	0.573335	-0.802549	0.000810357	0.00640352	-12837
GOBP PRIMARY ALCOHOL METABOLIC PROCESS	C5 BP	124	90	0.392139	0.645113	-0.632377	0.000407518	0.00358974	-12840.5
GOBP POSITIVE REGULATION OF SECRETION	C5 BP	330	269	0.424324	0.73709	-0.440088	2e-05	0.000263003	-12842
GOBP MAINTENANCE OF LOCATION	C5 BP	355	303	0.426801	0.744594	-0.425474	1.22e-05	0.000170524	-12842
GOBP OLEFINIC COMPOUND METABOLIC PROCESS	C5 BP	184	130	0.405561	0.682259	-0.551609	0.000202702	0.00200405	-12848.5
GOBP NEGATIVE REGULATION OF CHEMOTAXIS	C5 BP	83	59	0.372415	0.59341	-0.752899	0.000701966	0.00569473	-12849.5
GOMF ORGANIC ACID TRANSMEMBRANE TRANSPORTER ACTIVITY	C5 MF	172	143	0.409104	0.692346	-0.530434	0.000177315	0.00178785	-12851.5
GOBP RESPONSE TO OXYGEN CONTAINING COMPOUND	C5 BP	1830	1459	0.445897	0.80472	-0.313442	7.7e-12	3.15e-10	-12856
GOBP LYTIC VACUOLE ORGANIZATION	C5 BP	76	72	0.381721	0.617393	-0.695739	0.000522016	0.00444491	-12863
GOBP REGULATION OF PHOSPHATIDYLINOSITOL 3 KINASE ACTIVITY	C5 BP	59	55	0.367969	0.582202	-0.780409	0.00070834	0.00573129	-12865
GOBP CALCIUM ION TRANSPORT INTO CYTOSOL	C5 BP	175	144	0.40904	0.692163	-0.530816	0.000166589	0.00170065	-12866.5
GOBP REGULATION OF SYSTEMIC ARTERIAL BLOOD PRESSURE	C5 BP	104	77	0.384584	0.624918	-0.678262	0.000464787	0.0040229	-12881.5
GOBP POSITIVE REGULATION OF CELL POPULATION PROLIFERATION	C5 BP	1090	815	0.439728	0.784848	-0.349515	6.04e-09	1.63e-07	-12882
GOMF LIPASE ACTIVITY	C5 MF	147	121	0.401871	0.671881	-0.573723	0.000194732	0.00192954	-12883.5
GOBP IMPORT ACROSS PLASMA MEMBRANE	C5 BP	200	162	0.412145	0.7011	-0.512308	0.000115749	0.00123541	-12888
HALLMARK IL2 STAT5 SIGNALING	H	216	194	0.416539	0.713911	-0.486183	6.23e-05	0.0007224	-12891
GOBP REGULATION OF OSTEOCLAST DIFFERENTIATION	C5 BP	85	58	0.370129	0.587628	-0.767026	0.000625598	0.00513738	-12892
GOBP SODIUM ION TRANSPORT	C5 BP	262	222	0.419119	0.721523	-0.470883	3.37e-05	0.000415639	-12906.5
GOBP DEFENSE RESPONSE TO SYMBIONT	C5 BP	350	260	0.422014	0.730146	-0.453744	1.54e-05	0.000212396	-12916
GOBP CELLULAR EXTRAVASATION	C5 BP	92	69	0.378309	0.608516	-0.716632	0.000475071	0.00410063	-12916.5
GOBP WOUND HEALING	C5 BP	492	384	0.429347	0.752378	-0.410471	2.12e-06	3.63e-05	-12916.5
GOBP REGULATION OF MYELOID CELL DIFFERENTIATION	C5 BP	253	193	0.415389	0.71054	-0.493013	5.15e-05	0.000610585	-12922
GOBP REGULATION OF CELL POPULATION PROLIFERATION	C5 BP	1973	1495	0.444355	0.799712	-0.322448	1.1e-12	4.98e-11	-12922
GOBP HOMEOSTATIC PROCESS	C5 BP	1995	1627	0.444392	0.799831	-0.322233	1.49e-13	7.68e-12	-12944
GOBP REGULATION OF SECRETION	C5 BP	672	537	0.433514	0.765269	-0.385962	1.51e-07	3.19e-06	-12951.5
GOBP CELLULAR HOMEOSTASIS	C5 BP	972	814	0.437841	0.778855	-0.360574	2.04e-09	6.02e-08	-12958
GOBP VACUOLAR LOCALIZATION	C5 BP	87	75	0.380707	0.614745	-0.701941	0.000355929	0.00317979	-12959.5
GOBP NEGATIVE REGULATION OF RESPONSE TO CYTOKINE STIMULUS	C5 BP	99	71	0.378151	0.608108	-0.7176	0.000386549	0.00343708	-12960.5
GOBP SECRETION	C5 BP	1028	828	0.43797	0.779265	-0.359813	1.64e-09	4.86e-08	-12961
GOBP REGULATION OF HORMONE LEVELS	C5 BP	571	430	0.429975	0.75431	-0.40677	6.84e-07	1.29e-05	-12961.5
GOBP RESPONSE TO INTERLEUKIN 1	C5 BP	165	124	0.400755	0.668768	-0.580423	0.000136623	0.00142741	-12968
GOBP LIPID LOCALIZATION	C5 BP	513	405	0.428478	0.749715	-0.415586	8.39e-07	1.56e-05	-12979
GOBP REACTIVE NITROGEN SPECIES METABOLIC PROCESS	C5 BP	101	70	0.376223	0.603137	-0.729441	0.000343742	0.00310315	-12986
GOBP ORGANIC ACID TRANSPORT	C5 BP	349	282	0.421966	0.730003	-0.454025	6.75e-06	0.000101184	-12987.5
GOBP POSITIVE REGULATION OF MAP KINASE ACTIVITY	C5 BP	138	114	0.396542	0.657115	-0.605782	0.000136966	0.00142756	-13005.5
GOBP REGULATION OF TUBE SIZE	C5 BP	155	117	0.397588	0.659993	-0.599477	0.000131291	0.0013806	-13007.5
GOBP POSITIVE REGULATION OF VASCULATURE DEVELOPMENT	C5 BP	193	148	0.40546	0.681971	-0.552217	7.29e-05	0.000827234	-13007.5
GOBP CELLULAR RESPONSE TO LIPID	C5 BP	666	519	0.430817	0.756904	-0.401817	7.64e-08	1.71e-06	-13010.5
GOBP REGULATION OF CALCIUM ION TRANSPORT	C5 BP	284	222	0.416759	0.714556	-0.484881	1.97e-05	0.000259985	-13016.5
GOBP TUMOR NECROSIS FACTOR MEDIATED SIGNALING PATHWAY	C5 BP	129	100	0.390742	0.641341	-0.640836	0.000160954	0.00165059	-13049
GOBP REGULATION OF MAP KINASE ACTIVITY	C5 BP	217	178	0.409749	0.694194	-0.526588	3.34e-05	0.00041313	-13049
GOBP SMOOTH MUSCLE CELL PROLIFERATION	C5 BP	191	135	0.40133	0.670368	-0.576974	7.64e-05	0.0008597	-13050
GOBP NIK NF KAPPAB SIGNALING	C5 BP	172	122	0.397576	0.659959	-0.599552	9.43e-05	0.00103613	-13056.5
GOBP REGULATION OF REPRODUCTIVE PROCESS	C5 BP	190	151	0.404715	0.679868	-0.556674	5.39e-05	0.000634325	-13058
GOBP TRIGLYCERIDE METABOLIC PROCESS	C5 BP	123	88	0.385187	0.626511	-0.674588	0.000198289	0.00196273	-13059
GOBP CARBOXYLIC ACID TRANSPORT	C5 BP	305	242	0.417427	0.716524	-0.480914	9.97e-06	0.000143097	-13073
GOMF TRANSPORTER ACTIVITY	C5 MF	1371	1101	0.437477	0.777706	-0.362704	3.67e-12	1.55e-10	-13077
GOBP RESPONSE TO VIRUS	C5 BP	463	352	0.423752	0.735364	-0.44347	9.4e-07	1.72e-05	-13078
GOBP EXCRETION	C5 BP	67	55	0.360105	0.562757	-0.829417	0.000333182	0.00302232	-13091
GOBP CELLULAR LIPID CATABOLIC PROCESS	C5 BP	245	202	0.412433	0.701935	-0.510591	1.82e-05	0.000243961	-13094.5
GOBP CIRCULATORY SYSTEM PROCESS	C5 BP	634	524	0.428693	0.750373	-0.41432	2.6e-08	6.33e-07	-13097
GOBP POSITIVE REGULATION OF GENE EXPRESSION	C5 BP	1392	1022	0.435888	0.772698	-0.372023	5.87e-12	2.42e-10	-13107
GOBP SENSORY PERCEPTION OF LIGHT STIMULUS	C5 BP	239	179	0.40758	0.68799	-0.53954	2.04e-05	0.000268128	-13110.5
GOBP REGULATION OF NIK NF KAPPAB SIGNALING	C5 BP	138	95	0.386573	0.630185	-0.666153	0.000134044	0.00140642	-13113
GOBP MYELOID CELL DEVELOPMENT	C5 BP	89	71	0.372852	0.59452	-0.750202	0.000212689	0.00207911	-13114.5
GOBP NEGATIVE REGULATION OF CELL ADHESION	C5 BP	372	269	0.418424	0.719466	-0.475001	4.27e-06	6.78e-05	-13116
GOBP REGULATION OF LIPID TRANSPORT	C5 BP	161	120	0.395051	0.653031	-0.614776	7.24e-05	0.000822458	-13121
GOBP AMINE METABOLIC PROCESS	C5 BP	128	108	0.391694	0.643909	-0.635072	0.000101703	0.0011079	-13123
GOBP TRANSMEMBRANE TRANSPORT	C5 BP	1678	1343	0.437842	0.77886	-0.360563	3.67e-14	2.06e-12	-13126
GOBP CHEMICAL HOMEOSTASIS	C5 BP	1304	1061	0.43555	0.771636	-0.374007	1.91e-12	8.37e-11	-13136.5
GOBP REGULATION OF REGULATED SECRETORY PATHWAY	C5 BP	154	128	0.396632	0.657364	-0.605236	5.44e-05	0.000638447	-13146.5
GOBP POSITIVE REGULATION OF B CELL ACTIVATION	C5 BP	204	73	0.372949	0.594766	-0.749605	0.000175311	0.00177054	-13152.5
GOBP ERK1 AND ERK2 CASCADE	C5 BP	394	295	0.419078	0.721403	-0.471123	1.82e-06	3.15e-05	-13152.5
GOBP REGULATION OF PEPTIDYL TYROSINE PHOSPHORYLATION	C5 BP	288	236	0.414649	0.708377	-0.49741	6.47e-06	9.74e-05	-13154
GOBP ZYMOGEN ACTIVATION	C5 BP	69	58	0.360814	0.564491	-0.824978	0.000246774	0.00235859	-13159
GOMF GLYCOSAMINOGLYCAN BINDING	C5 MF	263	205	0.411128	0.698161	-0.518369	1.18e-05	0.000165766	-13161.5
GOBP BIOLOGICAL ADHESION	C5 BP	1803	1382	0.437044	0.776339	-0.365242	7.83e-15	4.83e-13	-13166
GOBP REGULATION OF OXIDOREDUCTASE ACTIVITY	C5 BP	123	85	0.380187	0.613389	-0.705127	0.000135175	0.00141671	-13166.5
GOBP NEGATIVE REGULATION OF PEPTIDASE ACTIVITY	C5 BP	298	206	0.410812	0.697251	-0.520249	1.05e-05	0.000149352	-13176
GOBP REGULATION OF B CELL MEDIATED IMMUNITY	C5 BP	84	60	0.361892	0.567132	-0.818243	0.000216306	0.00210358	-13180
GOBP RESPONSE TO VITAMIN	C5 BP	84	77	0.374243	0.598064	-0.741627	0.000136795	0.00142741	-13189.5
GOBP PHENOL CONTAINING COMPOUND METABOLIC PROCESS	C5 BP	122	98	0.385507	0.627357	-0.67264	9.05e-05	0.000999144	-13193.5
GOBP SECOND MESSENGER MEDIATED SIGNALING	C5 BP	331	271	0.416449	0.713646	-0.48672	2.29e-06	3.84e-05	-13206
GOBP POSITIVE REGULATION OF LIPID METABOLIC PROCESS	C5 BP	163	131	0.395525	0.654328	-0.611915	3.69e-05	0.000451216	-13210
GOBP ION TRANSMEMBRANE TRANSPORT	C5 BP	1237	999	0.432452	0.761964	-0.392205	7.24e-13	3.35e-11	-13216
GOBP COLLAGEN METABOLIC PROCESS	C5 BP	117	88	0.379382	0.611296	-0.710057	9.25e-05	0.00101972	-13229
GOBP ADENYLATE CYCLASE ACTIVATING G PROTEIN COUPLED RECEPTOR SIGNALING PATHWAY	C5 BP	162	127	0.39384	0.64973	-0.622088	3.65e-05	0.000448053	-13231.5
GOBP CELLULAR HORMONE METABOLIC PROCESS	C5 BP	167	112	0.388986	0.636623	-0.651488	4.99e-05	0.00059373	-13233
GOBP CALCIUM MEDIATED SIGNALING	C5 BP	223	184	0.40445	0.679119	-0.558264	7.99e-06	0.000118139	-13260
GOBP IMMUNOGLOBULIN PRODUCTION	C5 BP	375	112	0.3879	0.63372	-0.658082	4.2e-05	0.000508341	-13262
GOMF SERINE TYPE ENDOPEPTIDASE INHIBITOR ACTIVITY	C5 MF	103	74	0.369847	0.586917	-0.768772	0.000108885	0.0011755	-13264
GOMF TETRAPYRROLE BINDING	C5 MF	168	122	0.391053	0.64218	-0.63895	3.28e-05	0.000405903	-13264.5
GOBP BIOMINERALIZATION	C5 BP	186	152	0.399066	0.664077	-0.590577	1.78e-05	0.000238999	-13271.5
GOBP EXTRACELLULAR MATRIX DISASSEMBLY	C5 BP	83	57	0.355844	0.552419	-0.856166	0.000167399	0.0017041	-13278.5
GOBP REGULATION OF VASCULATURE DEVELOPMENT	C5 BP	389	268	0.413504	0.705041	-0.504221	1.14e-06	2.05e-05	-13297
GOBP MEMBRANE INVAGINATION	C5 BP	201	69	0.365237	0.575391	-0.797385	0.000108923	0.0011755	-13298.5
GOMF ENDOPEPTIDASE REGULATOR ACTIVITY	C5 MF	223	152	0.398294	0.66194	-0.595227	1.53e-05	0.000211137	-13298.5
GOBP REGULATION OF MACROPHAGE ACTIVATION	C5 BP	68	57	0.354966	0.550307	-0.861692	0.0001527	0.0015759	-13300.5
GOBP B CELL ACTIVATION INVOLVED IN IMMUNE RESPONSE	C5 BP	91	80	0.371847	0.591968	-0.75641	7.46e-05	0.000844333	-13315
GOBP DIGESTIVE SYSTEM PROCESS	C5 BP	120	83	0.373245	0.595519	-0.74778	6.6e-05	0.000755342	-13316.5
GOBP CATION TRANSMEMBRANE TRANSPORT	C5 BP	987	802	0.426819	0.744651	-0.425364	2.43e-12	1.04e-10	-13323
GOBP KERATINOCYTE DIFFERENTIATION	C5 BP	150	99	0.381427	0.616624	-0.697537	4.6e-05	0.000549672	-13328
GOBP LYMPHOCYTE APOPTOTIC PROCESS	C5 BP	82	68	0.363022	0.569914	-0.811184	9.43e-05	0.00103613	-13332
GOBP CARBOHYDRATE CATABOLIC PROCESS	C5 BP	169	141	0.394568	0.651712	-0.617693	1.57e-05	0.000214637	-13335.5
GOBP RESPONSE TO LIPID	C5 BP	1007	795	0.425939	0.741975	-0.430557	1.64e-12	7.27e-11	-13353
GOBP POSITIVE REGULATION OF MAPK CASCADE	C5 BP	555	439	0.419357	0.722229	-0.469473	7.61e-09	1.97e-07	-13359
GOBP NEGATIVE REGULATION OF MULTICELLULAR ORGANISMAL PROCESS	C5 BP	1260	913	0.427385	0.746374	-0.422029	1.43e-13	7.43e-12	-13360
GOBP LIPID CATABOLIC PROCESS	C5 BP	364	293	0.413113	0.703905	-0.506548	3.27e-07	6.58e-06	-13365
GOBP REGULATION OF LYMPHOCYTE MIGRATION	C5 BP	78	57	0.352359	0.544066	-0.878145	0.000115871	0.00123541	-13366.5
GOBP INORGANIC ION TRANSMEMBRANE TRANSPORT	C5 BP	928	759	0.424735	0.73833	-0.437662	2.21e-12	9.54e-11	-13372
GOBP REGULATED EXOCYTOSIS	C5 BP	254	217	0.405379	0.681744	-0.552698	1.61e-06	2.81e-05	-13391
GOBP REGULATION OF REACTIVE OXYGEN SPECIES METABOLIC PROCESS	C5 BP	166	133	0.389892	0.639055	-0.645988	1.18e-05	0.000165766	-13411
GOMF CALCIUM DEPENDENT PHOSPHOLIPID BINDING	C5 MF	61	51	0.343177	0.522481	-0.93655	0.000107223	0.0011598	-13418
GOBP BONE REMODELING	C5 BP	93	81	0.368063	0.582437	-0.779827	4.07e-05	0.00049406	-13429
GOBP SENSORY PERCEPTION OF PAIN	C5 BP	111	91	0.37315	0.595279	-0.748362	2.91e-05	0.000368305	-13436
GOMF PEPTIDASE REGULATOR ACTIVITY	C5 MF	261	187	0.399344	0.664847	-0.588906	2.12e-06	3.63e-05	-13457
GOMF G PROTEIN COUPLED RECEPTOR BINDING	C5 MF	328	239	0.404967	0.680579	-0.555166	4.34e-07	8.46e-06	-13471
GOBP PLATELET ACTIVATION	C5 BP	151	116	0.38281	0.620245	-0.689089	1.32e-05	0.000183182	-13472
GOBP ION TRANSPORT	C5 BP	1712	1375	0.42795	0.748099	-0.418699	7.17e-19	6.78e-17	-13477
GOMF POTASSIUM CHANNEL ACTIVITY	C5 MF	126	105	0.378638	0.609368	-0.714614	1.75e-05	0.000236581	-13481.5
GOBP CARBOHYDRATE DERIVATIVE CATABOLIC PROCESS	C5 BP	185	158	0.393646	0.649201	-0.623262	4.04e-06	6.45e-05	-13499
GOBP ORGANIC HYDROXY COMPOUND TRANSPORT	C5 BP	321	237	0.404007	0.677871	-0.560917	3.71e-07	7.42e-06	-13508
GOMF POTASSIUM ION TRANSMEMBRANE TRANSPORTER ACTIVITY	C5 MF	163	135	0.387436	0.632484	-0.6609	6.41e-06	9.65e-05	-13510
GOMF VOLTAGE GATED POTASSIUM CHANNEL ACTIVITY	C5 MF	94	76	0.36113	0.565264	-0.823004	2.86e-05	0.000363429	-13514
GOMF CARBOXYLIC ACID BINDING	C5 MF	190	157	0.393001	0.647449	-0.627161	3.79e-06	6.09e-05	-13514
GOBP REGULATION OF STEROL TRANSPORT	C5 BP	84	58	0.34764	0.532896	-0.908075	6.01e-05	0.000698534	-13515
GOBP CELLULAR RESPONSE TO INTERLEUKIN 1	C5 BP	134	97	0.372803	0.594395	-0.750507	1.51e-05	0.000208574	-13530
GOBP METAL ION TRANSPORT	C5 BP	967	786	0.420718	0.726274	-0.461414	5.51e-14	2.99e-12	-13536
GOBP REGULATION OF RESPONSE TO CYTOKINE STIMULUS	C5 BP	204	155	0.391898	0.64446	-0.633836	3.47e-06	5.62e-05	-13537.5
GOBP RESPONSE TO NUTRIENT	C5 BP	161	137	0.386571	0.630181	-0.666162	4.64e-06	7.29e-05	-13565.5
GOMF MONOCARBOXYLIC ACID BINDING	C5 MF	92	75	0.358282	0.558316	-0.840847	2.22e-05	0.000289709	-13573.5
GOBP NEGATIVE REGULATION OF HEMOPOIESIS	C5 BP	128	94	0.369542	0.586148	-0.770664	1.25e-05	0.000174144	-13582.5
GOBP POSITIVE REGULATION OF TYROSINE PHOSPHORYLATION OF STAT PROTEIN	C5 BP	78	54	0.338925	0.512687	-0.963851	4.25e-05	0.000512729	-13585
GOMF SIGNALING RECEPTOR BINDING	C5 MF	1971	1298	0.423449	0.734452	-0.445261	4.26e-20	4.37e-18	-13601
GOBP CATION TRANSPORT	C5 BP	1303	1053	0.422596	0.731888	-0.450304	3.56e-17	2.8e-15	-13608
GOBP ANATOMICAL STRUCTURE MATURATION	C5 BP	263	228	0.400152	0.667088	-0.58405	2.13e-07	4.43e-06	-13608.5
GOBP POSITIVE REGULATION OF SMOOTH MUSCLE CELL PROLIFERATION	C5 BP	112	78	0.35932	0.560842	-0.834333	1.76e-05	0.000236777	-13610.5
GOBP HORMONE METABOLIC PROCESS	C5 BP	264	197	0.395234	0.653533	-0.613667	4.1e-07	8.06e-06	-13625
GOMF ION TRANSMEMBRANE TRANSPORTER ACTIVITY	C5 MF	930	763	0.417707	0.717349	-0.479254	1.41e-14	8.34e-13	-13643
GOBP MONOCARBOXYLIC ACID TRANSPORT	C5 BP	131	96	0.368194	0.582763	-0.779018	8.16e-06	0.000119881	-13644.5
GOBP OLIGOSACCHARIDE METABOLIC PROCESS	C5 BP	77	54	0.335657	0.505246	-0.984941	2.96e-05	0.000373367	-13652
GOMF EXTRACELLULAR LIGAND GATED ION CHANNEL ACTIVITY	C5 MF	77	61	0.344228	0.524921	-0.929827	2.59e-05	0.000334621	-13655.5
GOBP LIPID STORAGE	C5 BP	100	78	0.356227	0.553343	-0.853753	1.14e-05	0.000161451	-13686.5
GOBP ENDOCRINE PROCESS	C5 BP	92	73	0.352456	0.544296	-0.877538	1.32e-05	0.000183182	-13689.5
GOBP CELL CELL ADHESION	C5 BP	1153	846	0.417183	0.715805	-0.482362	4.17e-16	2.83e-14	-13693.5
GOMF CARGO RECEPTOR ACTIVITY	C5 MF	88	77	0.354812	0.549937	-0.862662	1.07e-05	0.00015194	-13700.5
GOMF CATION TRANSMEMBRANE TRANSPORTER ACTIVITY	C5 MF	698	581	0.412874	0.703211	-0.50797	8.73e-13	3.98e-11	-13701.5
GOMF EXOGENOUS PROTEIN BINDING	C5 MF	97	74	0.352511	0.544428	-0.877187	1.16e-05	0.000163447	-13706
GOBP REGULATION OF BODY FLUID LEVELS	C5 BP	433	340	0.404383	0.678931	-0.558663	1.49e-09	4.45e-08	-13706
GOBP POSITIVE REGULATION OF MULTICELLULAR ORGANISMAL PROCESS	C5 BP	1749	1312	0.419837	0.723652	-0.466632	4.38e-22	5.44e-20	-13719
GOBP POSITIVE REGULATION OF INTERLEUKIN 8 PRODUCTION	C5 BP	83	58	0.33734	0.509069	-0.974067	1.84e-05	0.000245382	-13726
GOBP ENTRY INTO HOST	C5 BP	207	141	0.381547	0.616938	-0.696803	1.22e-06	2.17e-05	-13730.5
GOBP LYMPHOCYTE HOMEOSTASIS	C5 BP	69	61	0.340179	0.515562	-0.955782	1.59e-05	0.000216355	-13740.5
GOBP CALCIUM ION TRANSPORT	C5 BP	472	377	0.404742	0.679945	-0.55651	2.37e-10	8.01e-09	-13741.5
GOBP REGULATION OF ION TRANSPORT	C5 BP	764	604	0.411973	0.700603	-0.51333	1.85e-13	9.32e-12	-13745
GOBP RECEPTOR SIGNALING PATHWAY VIA STAT	C5 BP	198	140	0.381038	0.615608	-0.699916	1.2e-06	2.14e-05	-13745.5
GOBP ION HOMEOSTASIS	C5 BP	840	713	0.413182	0.704105	-0.506137	3.84e-15	2.44e-13	-13766
GOBP POSITIVE REGULATION OF NIK NF KAPPAB SIGNALING	C5 BP	85	65	0.342909	0.52186	-0.938264	1.19e-05	0.000167219	-13770
HALLMARK KRAS SIGNALING DN	H	220	163	0.384791	0.625464	-0.677002	3.96e-07	7.86e-06	-13787
GOBP REGULATION OF MYELOID LEUKOCYTE DIFFERENTIATION	C5 BP	145	106	0.367009	0.579801	-0.78637	2.27e-06	3.82e-05	-13799
GOBP DIGESTION	C5 BP	158	105	0.366332	0.578114	-0.790575	2.25e-06	3.8e-05	-13804.5
GOBP ADENYLATE CYCLASE MODULATING G PROTEIN COUPLED RECEPTOR SIGNALING PATHWAY	C5 BP	258	201	0.388583	0.635545	-0.653935	5.35e-08	1.25e-06	-13829.5
GOMF NEUROTRANSMITTER RECEPTOR ACTIVITY	C5 MF	124	77	0.349467	0.537202	-0.896463	4.99e-06	7.72e-05	-13835.5
GOMF INORGANIC MOLECULAR ENTITY TRANSMEMBRANE TRANSPORTER ACTIVITY	C5 MF	797	655	0.409068	0.692242	-0.530652	2.69e-15	1.74e-13	-13849.5
GOBP METAL ION HOMEOSTASIS	C5 BP	704	589	0.407058	0.686505	-0.542657	1.63e-14	9.5e-13	-13859
GOBP OSTEOCLAST DIFFERENTIATION	C5 BP	130	90	0.356203	0.553284	-0.853907	2.44e-06	4.09e-05	-13863.5
GOBP REGULATION OF LIPID LOCALIZATION	C5 BP	199	145	0.376899	0.604877	-0.725287	3.17e-07	6.43e-06	-13867
GOBP CELLULAR ION HOMEOSTASIS	C5 BP	713	601	0.406911	0.686087	-0.543536	8.22e-15	5.04e-13	-13871
HALLMARK KRAS SIGNALING UP	H	220	197	0.386488	0.62996	-0.666668	4.09e-08	9.76e-07	-13876
GOBP POSITIVE REGULATION OF PEPTIDYL TYROSINE PHOSPHORYLATION	C5 BP	210	171	0.382121	0.61844	-0.693294	1.08e-07	2.35e-06	-13880
GOBP NEGATIVE REGULATION OF RESPONSE TO EXTERNAL STIMULUS	C5 BP	567	356	0.399768	0.666023	-0.586357	9.05e-11	3.31e-09	-13880.5
HALLMARK INTERFERON ALPHA RESPONSE	H	140	97	0.358876	0.559762	-0.837115	1.58e-06	2.77e-05	-13888
GOMF METAL ION TRANSMEMBRANE TRANSPORTER ACTIVITY	C5 MF	462	385	0.399954	0.666538	-0.585241	1.79e-11	7e-10	-13904
GOBP TAXIS	C5 BP	697	568	0.405079	0.680895	-0.554495	1.32e-14	7.82e-13	-13905
GOBP NEGATIVE REGULATION OF T CELL PROLIFERATION	C5 BP	99	64	0.335273	0.504378	-0.987423	5.21e-06	8.04e-05	-13905.5
GOBP NEUROPEPTIDE SIGNALING PATHWAY	C5 BP	117	73	0.343226	0.522593	-0.93624	3.66e-06	5.91e-05	-13911.5
GOBP SUPEROXIDE METABOLIC PROCESS	C5 BP	78	62	0.332649	0.498463	-1.00444	5.21e-06	8.04e-05	-13915.5
GOBP DIVALENT INORGANIC CATION HOMEOSTASIS	C5 BP	547	456	0.401341	0.670399	-0.576908	6.05e-13	2.84e-11	-13928
GOBP INTERLEUKIN 2 PRODUCTION	C5 BP	76	61	0.330259	0.493114	-1.02001	4.56e-06	7.18e-05	-13949.5
GOBP T CELL RECEPTOR SIGNALING PATHWAY	C5 BP	181	117	0.364312	0.5731	-0.803142	4.05e-07	8e-06	-13954.5
GOBP HEMOSTASIS	C5 BP	261	205	0.384862	0.625652	-0.676567	1.38e-08	3.51e-07	-13954.5
GOBP MYELOID CELL DIFFERENTIATION	C5 BP	478	374	0.396859	0.657987	-0.603869	8.32e-12	3.36e-10	-13963
GOBP ICOSANOID METABOLIC PROCESS	C5 BP	136	91	0.351932	0.543047	-0.880851	1.06e-06	1.93e-05	-13980
GOBP NEGATIVE REGULATION OF RESPONSE TO BIOTIC STIMULUS	C5 BP	210	103	0.356421	0.553811	-0.852535	4.85e-07	9.32e-06	-14010.5
GOBP POSITIVE REGULATION OF INNATE IMMUNE RESPONSE	C5 BP	226	129	0.366027	0.577354	-0.792472	1.51e-07	3.19e-06	-14015
GOBP NEGATIVE REGULATION OF CELL CELL ADHESION	C5 BP	257	175	0.376329	0.60341	-0.728789	1.72e-08	4.31e-07	-14020
GOBP CELL MATURATION	C5 BP	196	168	0.375327	0.600838	-0.734952	2.55e-08	6.22e-07	-14021
GOBP LEUKOCYTE HOMEOSTASIS	C5 BP	93	83	0.344542	0.52565	-0.927826	9.88e-07	1.79e-05	-14032.5
GOBP INFLAMMATORY RESPONSE TO ANTIGENIC STIMULUS	C5 BP	101	64	0.328663	0.489565	-1.03043	2.15e-06	3.67e-05	-14042.5
GOBP SENSORY PERCEPTION	C5 BP	1231	482	0.398091	0.66138	-0.596449	2.18e-14	1.24e-12	-14045.5
GOBP NEGATIVE REGULATION OF INFLAMMATORY RESPONSE	C5 BP	199	135	0.366141	0.577637	-0.791765	8.04e-08	1.8e-06	-14055
GOBP REGULATION OF CELL ADHESION	C5 BP	982	693	0.402854	0.674631	-0.567829	4.1e-18	3.65e-16	-14059
GOBP REGULATION OF TISSUE REMODELING	C5 BP	92	67	0.330748	0.494205	-1.01682	1.67e-06	2.92e-05	-14059.5
GOMF LIGAND GATED CATION CHANNEL ACTIVITY	C5 MF	120	104	0.354158	0.548367	-0.866786	2.8e-07	5.71e-06	-14068
GOBP REGULATION OF LYMPHOCYTE APOPTOTIC PROCESS	C5 BP	63	51	0.309501	0.448227	-1.1577	2.53e-06	4.22e-05	-14078
GOMF VOLTAGE GATED CHANNEL ACTIVITY	C5 MF	215	178	0.373271	0.595587	-0.747616	5.68e-09	1.54e-07	-14099
GOBP REGULATION OF MONONUCLEAR CELL MIGRATION	C5 BP	146	109	0.354573	0.549361	-0.864173	1.58e-07	3.32e-06	-14104.5
GOBP PATTERN RECOGNITION RECEPTOR SIGNALING PATHWAY	C5 BP	227	167	0.36987	0.586975	-0.76863	6.77e-09	1.8e-07	-14144
GOBP IMMUNE SYSTEM DEVELOPMENT	C5 BP	1126	896	0.400504	0.668067	-0.581936	1.01e-23	1.34e-21	-14162.5
GOBP POSITIVE REGULATION OF CHEMOTAXIS	C5 BP	167	133	0.360286	0.563199	-0.828285	2.71e-08	6.55e-07	-14164
GOBP RESPONSE TO CYTOKINE	C5 BP	1057	818	0.39936	0.66489	-0.588812	2.3e-22	2.89e-20	-14175
GOBP RESPONSE TO TUMOR NECROSIS FACTOR	C5 BP	296	226	0.378345	0.608609	-0.716412	3.12e-10	1.02e-08	-14182.5
GOBP REGULATION OF CHEMOTAXIS	C5 BP	261	206	0.374757	0.599379	-0.738459	6.06e-10	1.91e-08	-14184
GOMF CALCIUM ION TRANSMEMBRANE TRANSPORTER ACTIVITY	C5 MF	144	123	0.35591	0.552578	-0.855751	3.48e-08	8.38e-07	-14187
GOBP POSITIVE REGULATION OF ERK1 AND ERK2 CASCADE	C5 BP	274	188	0.371802	0.591854	-0.756688	1.4e-09	4.23e-08	-14190
GOBP REACTIVE OXYGEN SPECIES METABOLIC PROCESS	C5 BP	256	209	0.375174	0.600445	-0.735897	5.21e-10	1.65e-08	-14190.5
GOMF SERINE HYDROLASE ACTIVITY	C5 MF	230	154	0.364794	0.574291	-0.800145	7.22e-09	1.88e-07	-14199.5
GOMF VOLTAGE GATED CATION CHANNEL ACTIVITY	C5 MF	149	121	0.353511	0.546816	-0.870872	2.67e-08	6.48e-07	-14219.5
GOBP REGULATION OF B CELL PROLIFERATION	C5 BP	68	56	0.307854	0.444781	-1.16883	6.6e-07	1.25e-05	-14226.5
GOMF CARBOHYDRATE BINDING	C5 MF	305	234	0.37714	0.605497	-0.723809	1.01e-10	3.6e-09	-14226.5
GOMF HYDROLASE ACTIVITY HYDROLYZING O GLYCOSYL COMPOUNDS	C5 MF	109	83	0.333008	0.499268	-1.00211	1.46e-07	3.13e-06	-14241.5
GOBP POSITIVE REGULATION OF LEUKOCYTE CHEMOTAXIS	C5 BP	112	89	0.336913	0.508098	-0.976822	1.06e-07	2.32e-06	-14245.5
GOBP T CELL MIGRATION	C5 BP	81	60	0.310855	0.451073	-1.14857	4.06e-07	8e-06	-14264
GOBP REGULATION OF BLOOD PRESSURE	C5 BP	199	156	0.362572	0.568805	-0.813993	3.25e-09	9.21e-08	-14264.5
GOBP POSITIVE REGULATION OF RESPONSE TO BIOTIC STIMULUS	C5 BP	285	159	0.362816	0.569405	-0.812473	2.46e-09	7.11e-08	-14268
GOBP INTERLEUKIN 8 PRODUCTION	C5 BP	125	78	0.327975	0.488041	-1.03493	1.52e-07	3.19e-06	-14272.5
GOBP NEGATIVE REGULATION OF INNATE IMMUNE RESPONSE	C5 BP	152	66	0.316133	0.462273	-1.11318	2.41e-07	4.96e-06	-14295
GOBP POSITIVE REGULATION OF REACTIVE OXYGEN SPECIES METABOLIC PROCESS	C5 BP	77	64	0.313206	0.45604	-1.13277	2.38e-07	4.91e-06	-14297.5
GOBP POSITIVE REGULATION OF LIPID TRANSPORT	C5 BP	91	77	0.325956	0.483582	-1.04817	1.3e-07	2.8e-06	-14297.5
GOBP REGULATION OF ALPHA BETA T CELL DIFFERENTIATION	C5 BP	84	64	0.312548	0.454647	-1.13718	2.16e-07	4.48e-06	-14306.5
GOBP PHOSPHOLIPASE C ACTIVATING G PROTEIN COUPLED RECEPTOR SIGNALING PATHWAY	C5 BP	108	80	0.327298	0.486543	-1.03936	9.39e-08	2.06e-06	-14310
GOBP NEGATIVE REGULATION OF LEUKOCYTE CELL CELL ADHESION	C5 BP	185	123	0.348556	0.535052	-0.902249	6.75e-09	1.8e-07	-14344
GOBP NEGATIVE REGULATION OF DEFENSE RESPONSE	C5 BP	372	215	0.369331	0.585618	-0.771967	4.26e-11	1.58e-09	-14348.5
GOBP REGULATION OF B CELL ACTIVATION	C5 BP	255	118	0.346489	0.530197	-0.9154	8.6e-09	2.22e-07	-14350.5
GOBP NATURAL KILLER CELL ACTIVATION	C5 BP	151	74	0.31986	0.470285	-1.08839	8.5e-08	1.88e-06	-14351
GOBP TISSUE REMODELING	C5 BP	181	147	0.356107	0.553053	-0.854511	1.78e-09	5.26e-08	-14352
GOBP REGULATION OF RESPONSE TO EXTERNAL STIMULUS	C5 BP	1211	852	0.391481	0.643333	-0.636362	1.09e-26	1.91e-24	-14362
GOBP REGULATION OF CYTOSOLIC CALCIUM ION CONCENTRATION	C5 BP	369	307	0.377413	0.606201	-0.722133	1.67e-13	8.58e-12	-14363
GOBP REGULATION OF HEMOPOIESIS	C5 BP	455	347	0.380297	0.613675	-0.704453	2.09e-14	1.21e-12	-14365
GOMF LIGAND GATED ION CHANNEL ACTIVITY	C5 MF	151	127	0.348837	0.535715	-0.900463	4.13e-09	1.15e-07	-14373.5
GOBP CELLULAR RESPONSE TO INTERFERON GAMMA	C5 BP	151	110	0.341613	0.518864	-0.946573	9.71e-09	2.5e-07	-14377.5
GOMF HYDROLASE ACTIVITY ACTING ON GLYCOSYL BONDS	C5 MF	160	133	0.349919	0.538271	-0.893595	2.34e-09	6.81e-08	-14391
GOMF CYTOKINE BINDING	C5 MF	157	130	0.34872	0.535438	-0.90121	2.65e-09	7.58e-08	-14399.5
GOBP TOLL LIKE RECEPTOR SIGNALING PATHWAY	C5 BP	155	116	0.342655	0.52127	-0.939897	4.91e-09	1.34e-07	-14406
GOBP BONE RESORPTION	C5 BP	66	59	0.298657	0.425837	-1.23163	8.9e-08	1.96e-06	-14409.5
GOBP REGULATION OF INNATE IMMUNE RESPONSE	C5 BP	354	213	0.365422	0.57585	-0.796234	1.37e-11	5.44e-10	-14424.5
GOMF PEPTIDE RECEPTOR ACTIVITY	C5 MF	164	110	0.337675	0.509834	-0.971901	4.15e-09	1.15e-07	-14439.5
GOBP LEUKOCYTE APOPTOTIC PROCESS	C5 BP	121	100	0.332315	0.497712	-1.00662	6.98e-09	1.83e-07	-14440
GOBP REGULATION OF ANTIGEN RECEPTOR MEDIATED SIGNALING PATHWAY	C5 BP	75	60	0.29667	0.421808	-1.24534	5.15e-08	1.21e-06	-14461
GOBP DEFENSE RESPONSE TO GRAM NEGATIVE BACTERIUM	C5 BP	119	57	0.292079	0.412586	-1.27723	5.68e-08	1.32e-06	-14461.5
GOBP NEGATIVE REGULATION OF CYTOKINE PRODUCTION	C5 BP	446	257	0.368653	0.583915	-0.776169	4.53e-13	2.17e-11	-14464.5
GOBP REGULATION OF RESPONSE TO BIOTIC STIMULUS	C5 BP	510	318	0.373605	0.596437	-0.745558	1.04e-14	6.3e-13	-14470
GOBP B CELL PROLIFERATION	C5 BP	105	76	0.31272	0.455011	-1.13603	1.67e-08	4.2e-07	-14484
GOMF PASSIVE TRANSMEMBRANE TRANSPORTER ACTIVITY	C5 MF	523	419	0.380023	0.612963	-0.706129	4.41e-17	3.38e-15	-14495
GOMF CATION CHANNEL ACTIVITY	C5 MF	350	295	0.370656	0.588955	-0.76377	2.38e-14	1.34e-12	-14496.5
GOBP POSITIVE REGULATION OF MONONUCLEAR CELL MIGRATION	C5 BP	91	63	0.295848	0.420149	-1.25103	2.11e-08	5.22e-07	-14521
GOBP NEGATIVE REGULATION OF LEUKOCYTE PROLIFERATION	C5 BP	133	83	0.316484	0.463024	-1.11084	7.59e-09	1.97e-07	-14522.5
GOBP INTERLEUKIN 10 PRODUCTION	C5 BP	88	55	0.282454	0.393638	-1.34506	2.41e-08	5.9e-07	-14528
HALLMARK COMPLEMENT	H	237	195	0.355765	0.552228	-0.856665	4.01e-12	1.68e-10	-14558.5
GOBP REGULATION OF CD4 POSITIVE ALPHA BETA T CELL ACTIVATION	C5 BP	98	61	0.289818	0.40809	-1.29304	1.38e-08	3.51e-07	-14569.5
GOBP DETECTION OF STIMULUS INVOLVED IN SENSORY PERCEPTION	C5 BP	759	116	0.331538	0.495972	-1.01167	3.76e-10	1.22e-08	-14595
GOBP NEGATIVE REGULATION OF TUMOR NECROSIS FACTOR SUPERFAMILY CYTOKINE PRODUCTION	C5 BP	106	60	0.284895	0.398397	-1.32772	8.34e-09	2.16e-07	-14599
GOMF HORMONE ACTIVITY	C5 MF	128	87	0.314653	0.459116	-1.12307	2.33e-09	6.78e-08	-14607.5
GOMF GATED CHANNEL ACTIVITY	C5 MF	374	301	0.365819	0.576836	-0.793766	1.32e-15	8.75e-14	-14611
GOBP POSITIVE REGULATION OF CELL ADHESION	C5 BP	617	407	0.373086	0.595116	-0.748757	1.91e-18	1.72e-16	-14612
GOBP CD4 POSITIVE ALPHA BETA T CELL DIFFERENTIATION	C5 BP	95	76	0.302394	0.433474	-1.20598	2.62e-09	7.51e-08	-14619
GOBP BIOLOGICAL PROCESS INVOLVED IN INTERSPECIES INTERACTION BETWEEN ORGANISMS	C5 BP	2191	1320	0.381713	0.617371	-0.695791	2.3e-46	1.67e-43	-14619
GOBP ANTIMICROBIAL HUMORAL IMMUNE RESPONSE MEDIATED BY ANTIMICROBIAL PEPTIDE	C5 BP	93	54	0.271945	0.373523	-1.42073	6.79e-09	1.8e-07	-14628
GOBP G PROTEIN COUPLED RECEPTOR SIGNALING PATHWAY	C5 BP	1536	690	0.376486	0.603812	-0.727828	3.49e-28	7.02e-26	-14630
GOBP REGULATION OF PHAGOCYTOSIS	C5 BP	125	89	0.314277	0.458315	-1.12559	1.42e-09	4.27e-08	-14632.5
GOBP POSITIVE REGULATION OF LIPID LOCALIZATION	C5 BP	117	97	0.319811	0.47018	-1.08871	8.8e-10	2.71e-08	-14633
GOBP ALPHA BETA T CELL DIFFERENTIATION	C5 BP	128	105	0.324291	0.479927	-1.05911	5.05e-10	1.61e-08	-14639.5
GOBP MACROPHAGE ACTIVATION	C5 BP	136	97	0.318068	0.466422	-1.10029	6.05e-10	1.91e-08	-14657
GOBP NEGATIVE REGULATION OF ADAPTIVE IMMUNE RESPONSE	C5 BP	90	54	0.268539	0.367127	-1.44565	4.04e-09	1.13e-07	-14671
GOBP REGULATION OF DEFENSE RESPONSE	C5 BP	845	559	0.37234	0.59322	-0.753361	8.51e-25	1.24e-22	-14689
GOBP REGULATION OF T CELL DIFFERENTIATION	C5 BP	186	143	0.33707	0.508454	-0.97581	1.81e-11	7.01e-10	-14694.5
GOMF CYTOKINE RECEPTOR BINDING	C5 MF	319	225	0.354247	0.54858	-0.866227	5.35e-14	2.94e-12	-14698.5
GOBP LIPOPOLYSACCHARIDE MEDIATED SIGNALING PATHWAY	C5 BP	82	60	0.276582	0.382326	-1.38712	2.18e-09	6.36e-08	-14703
GOBP POSITIVE REGULATION OF PRODUCTION OF MOLECULAR MEDIATOR OF IMMUNE RESPONSE	C5 BP	199	113	0.323421	0.478025	-1.06484	9.14e-11	3.33e-09	-14722.5
GOBP POSITIVE REGULATION OF LEUKOCYTE MIGRATION	C5 BP	173	133	0.331108	0.49501	-1.01447	1.81e-11	7.01e-10	-14731
GOBP SENSORY PERCEPTION OF CHEMICAL STIMULUS	C5 BP	735	91	0.308669	0.446484	-1.16332	2.87e-10	9.55e-09	-14739
GOBP REGULATION OF MYELOID LEUKOCYTE MEDIATED IMMUNITY	C5 BP	68	54	0.262498	0.355929	-1.49034	1.58e-09	4.72e-08	-14741
GOBP POSITIVE REGULATION OF PHAGOCYTOSIS	C5 BP	95	62	0.27655	0.382266	-1.38735	1.18e-09	3.58e-08	-14742.5
GOBP REGULATION OF LYMPHOCYTE DIFFERENTIATION	C5 BP	217	169	0.3415	0.518603	-0.947298	1.23e-12	5.5e-11	-14747.5
GOBP ACUTE INFLAMMATORY RESPONSE	C5 BP	131	95	0.310684	0.450713	-1.14972	1.84e-10	6.33e-09	-14752
GOBP REGULATION OF LEUKOCYTE APOPTOTIC PROCESS	C5 BP	96	77	0.292807	0.414042	-1.27215	3.31e-10	1.08e-08	-14759.5
GOBP REGULATION OF CELL CELL ADHESION	C5 BP	655	411	0.364753	0.574191	-0.800397	6.46e-21	7.35e-19	-14773
GOBP REGULATION OF LEUKOCYTE CHEMOTAXIS	C5 BP	147	115	0.320345	0.471335	-1.08518	2.91e-11	1.1e-09	-14777.5
GOBP MYELOID LEUKOCYTE DIFFERENTIATION	C5 BP	260	198	0.346115	0.52932	-0.917787	8.86e-14	4.7e-12	-14781
HALLMARK IL6 JAK STAT3 SIGNALING	H	103	82	0.296761	0.421992	-1.24471	2.02e-10	6.89e-09	-14786.5
GOBP RESPONSE TO INTERFERON GAMMA	C5 BP	179	132	0.327552	0.487103	-1.0377	8.12e-12	3.3e-10	-14788
GOBP NEGATIVE REGULATION OF IMMUNE SYSTEM PROCESS	C5 BP	583	376	0.361824	0.566965	-0.818667	4.4e-20	4.46e-18	-14795
GOBP LYMPHOCYTE MIGRATION	C5 BP	145	105	0.314578	0.458955	-1.12357	5.34e-11	1.98e-09	-14797.5
GOBP REGULATION OF IMMUNE SYSTEM PROCESS	C5 BP	1942	1235	0.371474	0.591023	-0.758714	2.7e-51	2.83e-48	-14809
GOBP ANTIGEN RECEPTOR MEDIATED SIGNALING PATHWAY	C5 BP	351	156	0.334144	0.501826	-0.99474	9.15e-13	4.15e-11	-14813.5
GOBP B CELL ACTIVATION	C5 BP	394	233	0.349427	0.537107	-0.896718	2.64e-15	1.72e-13	-14816
GOBP NEGATIVE REGULATION OF LYMPHOCYTE ACTIVATION	C5 BP	221	146	0.330136	0.49284	-1.02081	1.45e-12	6.46e-11	-14828
GOMF CHEMOKINE RECEPTOR BINDING	C5 MF	93	56	0.258429	0.348489	-1.52082	4.06e-10	1.3e-08	-14828.5
GOBP DETECTION OF STIMULUS	C5 BP	915	225	0.347722	0.533088	-0.907553	3.85e-15	2.44e-13	-14833
GOBP B CELL RECEPTOR SIGNALING PATHWAY	C5 BP	186	52	0.247422	0.328765	-1.60487	2.98e-10	9.89e-09	-14838.5
GOBP T CELL DIFFERENTIATION INVOLVED IN IMMUNE RESPONSE	C5 BP	89	70	0.278369	0.385749	-1.37426	1.45e-10	5.07e-09	-14839
GOBP MAST CELL ACTIVATION	C5 BP	71	61	0.265845	0.36211	-1.4655	2.56e-10	8.59e-09	-14842.5
GOBP INTERLEUKIN 12 PRODUCTION	C5 BP	96	57	0.258828	0.349215	-1.51781	3.04e-10	1e-08	-14844.5
GOBP B CELL DIFFERENTIATION	C5 BP	147	119	0.316648	0.463375	-1.10975	5.05e-12	2.09e-10	-14863
GOBP NEGATIVE REGULATION OF CELL ACTIVATION	C5 BP	277	196	0.340712	0.516788	-0.952355	1.59e-14	9.32e-13	-14865
GOBP POSITIVE REGULATION OF INTERLEUKIN 6 PRODUCTION	C5 BP	129	88	0.295317	0.419077	-1.25471	3.27e-11	1.22e-09	-14868
GOBP PRODUCTION OF MOLECULAR MEDIATOR INVOLVED IN INFLAMMATORY RESPONSE	C5 BP	131	73	0.279449	0.387827	-1.36651	7.34e-11	2.71e-09	-14872.5
GOBP NEGATIVE REGULATION OF LYMPHOCYTE MEDIATED IMMUNITY	C5 BP	140	51	0.239658	0.315197	-1.66567	1.27e-10	4.46e-09	-14876
GOBP REGULATION OF LEUKOCYTE MIGRATION	C5 BP	260	203	0.341825	0.519353	-0.945213	8.5e-15	5.18e-13	-14876.5
GOBP LYMPHOCYTE CHEMOTAXIS	C5 BP	80	54	0.247742	0.329331	-1.60239	1.45e-10	5.06e-09	-14882
GOMF ANTIGEN BINDING	C5 MF	392	54	0.246644	0.327394	-1.6109	1.2e-10	4.26e-09	-14889
GOBP POSITIVE REGULATION OF ALPHA BETA T CELL ACTIVATION	C5 BP	102	66	0.269284	0.368521	-1.44018	9.17e-11	3.33e-09	-14897
HALLMARK TNFA SIGNALING VIA NFKB	H	228	200	0.339915	0.514956	-0.957479	6.39e-15	4e-13	-14898.5
GOBP POSITIVE REGULATION OF T CELL MEDIATED IMMUNITY	C5 BP	114	54	0.245481	0.325348	-1.61994	9.9e-11	3.54e-09	-14902
GOBP POSITIVE REGULATION OF HEMOPOIESIS	C5 BP	203	151	0.326239	0.484206	-1.04631	1.79e-13	9.1e-12	-14929
GOBP POSITIVE REGULATION OF CYTOKINE PRODUCTION INVOLVED IN IMMUNE RESPONSE	C5 BP	144	69	0.26856	0.367167	-1.44549	3.01e-11	1.13e-09	-14938.5
GOBP CD4 POSITIVE ALPHA BETA T CELL ACTIVATION	C5 BP	134	94	0.294994	0.418427	-1.25695	6.6e-12	2.71e-10	-14938.5
GOBP REGULATION OF PRODUCTION OF MOLECULAR MEDIATOR OF IMMUNE RESPONSE	C5 BP	259	154	0.326793	0.485428	-1.04267	1.25e-13	6.5e-12	-14940.5
GOBP CYTOKINE PRODUCTION	C5 BP	1099	676	0.359519	0.561328	-0.833085	2.68e-35	9.75e-33	-14944
GOBP REGULATION OF INFLAMMATORY RESPONSE	C5 BP	464	325	0.350335	0.539256	-0.890958	2.11e-20	2.27e-18	-14959.5
GOBP REGULATION OF LEUKOCYTE DIFFERENTIATION	C5 BP	350	263	0.347232	0.531938	-0.91067	1.66e-17	1.36e-15	-14962.5
GOBP POSITIVE REGULATION OF INTERLEUKIN 1 PRODUCTION	C5 BP	110	65	0.26076	0.35274	-1.50332	2.58e-11	9.83e-10	-14965
GOMF SIGNALING RECEPTOR REGULATOR ACTIVITY	C5 MF	636	430	0.354264	0.54862	-0.866122	4.89e-25	7.22e-23	-14965.5
GOBP POSITIVE REGULATION OF LYMPHOCYTE DIFFERENTIATION	C5 BP	137	103	0.298772	0.426069	-1.23084	1.75e-12	7.74e-11	-14976.5
GOBP REGULATION OF ALPHA BETA T CELL ACTIVATION	C5 BP	160	100	0.296689	0.421847	-1.24521	2.19e-12	9.48e-11	-14977
GOBP ACTIVATION OF IMMUNE RESPONSE	C5 BP	555	279	0.347141	0.531725	-0.911249	1.76e-18	1.62e-16	-14980.5
GOBP CHEMOKINE PRODUCTION	C5 BP	123	90	0.285363	0.399312	-1.32441	2e-12	8.73e-11	-15004.5
GOBP POSITIVE REGULATION OF TUMOR NECROSIS FACTOR SUPERFAMILY CYTOKINE PRODUCTION	C5 BP	134	98	0.292289	0.413006	-1.27577	1.23e-12	5.5e-11	-15007.5
GOBP POSITIVE REGULATION OF INTERLEUKIN 1 BETA PRODUCTION	C5 BP	95	56	0.23594	0.308798	-1.69526	8.27e-12	3.35e-10	-15011.5
GOBP POSITIVE REGULATION OF LEUKOCYTE PROLIFERATION	C5 BP	213	142	0.316641	0.463359	-1.1098	4.81e-14	2.65e-12	-15028.5
GOBP B CELL MEDIATED IMMUNITY	C5 BP	400	133	0.312331	0.454187	-1.13864	8.16e-14	4.35e-12	-15029
GOBP INNATE IMMUNE RESPONSE	C5 BP	1284	684	0.354643	0.549531	-0.863728	4.46e-38	1.83e-35	-15029
GOBP ANTIMICROBIAL HUMORAL RESPONSE	C5 BP	159	79	0.271747	0.373149	-1.42218	2.36e-12	1.01e-10	-15036
GOBP PHAGOCYTOSIS	C5 BP	395	224	0.33738	0.509162	-0.973804	5.52e-17	4.2e-15	-15043.5
GOBP PRODUCTION OF MOLECULAR MEDIATOR OF IMMUNE RESPONSE	C5 BP	543	200	0.330094	0.492748	-1.02108	1.29e-16	9.39e-15	-15053
GOBP CELLULAR RESPONSE TO BIOTIC STIMULUS	C5 BP	307	223	0.336413	0.506961	-0.980054	4.23e-17	3.27e-15	-15059
GOBP DEFENSE RESPONSE	C5 BP	2344	1390	0.357887	0.557359	-0.843321	3.14e-69	7.41e-66	-15063
GOBP POSITIVE REGULATION OF RESPONSE TO EXTERNAL STIMULUS	C5 BP	589	392	0.347464	0.532482	-0.909194	4.64e-25	7.07e-23	-15065.5
GOBP POSITIVE REGULATION OF DEFENSE RESPONSE	C5 BP	407	255	0.338285	0.511224	-0.967973	6.81e-19	6.49e-17	-15071.5
GOBP POSITIVE REGULATION OF CHEMOKINE PRODUCTION	C5 BP	90	66	0.24999	0.333315	-1.58504	2.19e-12	9.48e-11	-15077
GOBP POSITIVE REGULATION OF T CELL PROLIFERATION	C5 BP	157	95	0.283583	0.395835	-1.33703	3.18e-13	1.55e-11	-15082
GOBP MYELOID LEUKOCYTE MEDIATED IMMUNITY	C5 BP	121	95	0.283385	0.395449	-1.33844	3.03e-13	1.48e-11	-15085
GOBP NEGATIVE REGULATION OF IMMUNE EFFECTOR PROCESS	C5 BP	204	101	0.28962	0.407698	-1.29443	2.83e-13	1.4e-11	-15085.5
GOBP T CELL PROLIFERATION	C5 BP	286	194	0.325762	0.483156	-1.04944	6.35e-17	4.76e-15	-15094.5
GOBP DEFENSE RESPONSE TO OTHER ORGANISM	C5 BP	1582	872	0.352645	0.544747	-0.876342	8.53e-49	8.06e-46	-15100
GOBP ANTIGEN PROCESSING AND PRESENTATION OF PEPTIDE ANTIGEN	C5 BP	210	59	0.230315	0.299233	-1.74066	7.88e-13	3.61e-11	-15109.5
GOBP LEUKOCYTE DEGRANULATION	C5 BP	88	70	0.252113	0.3371	-1.56875	7.53e-13	3.47e-11	-15111
GOBP REGULATION OF IMMUNE RESPONSE	C5 BP	1284	732	0.349535	0.537361	-0.896037	2.75e-43	1.37e-40	-15126
GOBP NATURAL KILLER CELL MEDIATED IMMUNITY	C5 BP	219	68	0.247896	0.329603	-1.6012	6.63e-13	3.1e-11	-15127
GOBP POSITIVE REGULATION OF IMMUNE RESPONSE	C5 BP	870	457	0.345922	0.528869	-0.919018	2.18e-29	5.15e-27	-15130
GOBP POSITIVE REGULATION OF ADAPTIVE IMMUNE RESPONSE	C5 BP	186	108	0.290449	0.409343	-1.28862	5.5e-14	2.99e-12	-15131
GOBP NEGATIVE REGULATION OF LEUKOCYTE MEDIATED IMMUNITY	C5 BP	152	63	0.236716	0.310129	-1.68906	4.99e-13	2.36e-11	-15132
GOMF CYTOKINE RECEPTOR ACTIVITY	C5 MF	99	85	0.269539	0.368998	-1.43832	2.11e-13	1.06e-11	-15134.5
GOBP POSITIVE REGULATION OF CELL CELL ADHESION	C5 BP	455	262	0.334033	0.501577	-0.995458	2.62e-20	2.78e-18	-15145
GOBP CELL ACTIVATION	C5 BP	1424	940	0.350526	0.539708	-0.88975	1.04e-53	1.41e-50	-15149.5
GOBP T CELL DIFFERENTIATION	C5 BP	303	250	0.332023	0.497058	-1.00851	6.71e-20	6.67e-18	-15153
GOBP POSITIVE REGULATION OF LYMPHOCYTE MEDIATED IMMUNITY	C5 BP	233	106	0.28728	0.403075	-1.31088	3.95e-14	2.21e-12	-15154
GOBP NEGATIVE REGULATION OF IMMUNE RESPONSE	C5 BP	279	160	0.313311	0.456264	-1.13206	3.91e-16	2.69e-14	-15160.5
GOBP POSITIVE REGULATION OF IMMUNE SYSTEM PROCESS	C5 BP	1288	769	0.348164	0.534129	-0.904739	4.41e-46	2.97e-43	-15163
GOBP POSITIVE REGULATION OF INTERFERON GAMMA PRODUCTION	C5 BP	124	69	0.245147	0.324762	-1.62255	2.51e-13	1.25e-11	-15164.5
GOBP DEFENSE RESPONSE TO GRAM POSITIVE BACTERIUM	C5 BP	166	74	0.252108	0.337091	-1.56879	1.7e-13	8.66e-12	-15166
GOBP POSITIVE REGULATION OF CELL KILLING	C5 BP	125	55	0.207729	0.262194	-1.93129	6.57e-14	3.52e-12	-15170
GOBP RESPONSE TO MOLECULE OF BACTERIAL ORIGIN	C5 BP	429	311	0.335906	0.50581	-0.983333	3.02e-23	3.96e-21	-15170
GOBP IMMUNE RESPONSE REGULATING SIGNALING PATHWAY	C5 BP	719	375	0.339823	0.514745	-0.958071	2.27e-26	3.76e-24	-15171
GOBP REGULATION OF LYMPHOCYTE ACTIVATION	C5 BP	751	424	0.341409	0.518392	-0.947885	5.72e-29	1.26e-26	-15181
HALLMARK INTERFERON GAMMA RESPONSE	H	286	198	0.323169	0.477474	-1.06651	1.05e-17	8.81e-16	-15191
GOBP LEUKOCYTE DIFFERENTIATION	C5 BP	647	508	0.342489	0.520888	-0.940955	9.1e-34	2.86e-31	-15194
GOBP REGULATION OF T CELL PROLIFERATION	C5 BP	255	163	0.31222	0.453954	-1.13938	1.4e-16	1.01e-14	-15194.5
GOBP MONOCYTE CHEMOTAXIS	C5 BP	93	63	0.228751	0.296599	-1.75341	9.77e-14	5.12e-12	-15196
GOBP INTERLEUKIN 6 PRODUCTION	C5 BP	217	138	0.301692	0.432033	-1.21079	9.22e-16	6.13e-14	-15200.5
GOBP CYTOKINE MEDIATED SIGNALING PATHWAY	C5 BP	586	426	0.33846	0.511625	-0.96684	4.01e-30	9.96e-28	-15214
GOBP CELLULAR RESPONSE TO MOLECULE OF BACTERIAL ORIGIN	C5 BP	280	196	0.32042	0.471497	-1.08468	4.78e-18	4.2e-16	-15217
GOBP REGULATION OF CELL ACTIVATION	C5 BP	928	555	0.34206	0.519895	-0.943708	7.97e-37	3.01e-34	-15217.5
GOBP ANTIGEN PROCESSING AND PRESENTATION	C5 BP	267	99	0.275062	0.379427	-1.3981	1.07e-14	6.46e-13	-15220
GOMF G PROTEIN COUPLED RECEPTOR ACTIVITY	C5 MF	1098	337	0.332604	0.498361	-1.00474	5.73e-26	9.02e-24	-15233
GOBP LEUKOCYTE CELL CELL ADHESION	C5 BP	539	346	0.33268	0.498532	-1.00424	1.4e-26	2.4e-24	-15238.5
GOBP LYMPHOCYTE ACTIVATION	C5 BP	1069	667	0.341342	0.518239	-0.948311	5.33e-44	3.14e-41	-15252
GOBP INTERLEUKIN 1 PRODUCTION	C5 BP	182	101	0.274488	0.378337	-1.40226	4.98e-15	3.14e-13	-15253.5
GOBP LYMPHOCYTE ACTIVATION INVOLVED IN IMMUNE RESPONSE	C5 BP	236	176	0.312391	0.454314	-1.13824	9.75e-18	8.3e-16	-15258.5
GOBP LEUKOCYTE PROLIFERATION	C5 BP	426	294	0.328663	0.489566	-1.03042	6.24e-24	8.41e-22	-15259.5
GOMF MOLECULAR TRANSDUCER ACTIVITY	C5 MF	2091	932	0.34373	0.523763	-0.933015	4.42e-58	8.36e-55	-15265
GOMF CYTOKINE ACTIVITY	C5 MF	285	187	0.313869	0.457447	-1.12832	1.81e-18	1.65e-16	-15270
GOBP GRANULOCYTE CHEMOTAXIS	C5 BP	141	120	0.284977	0.398556	-1.32715	4.28e-16	2.88e-14	-15271.5
GOBP MONONUCLEAR CELL DIFFERENTIATION	C5 BP	502	396	0.332977	0.499198	-1.00232	5.36e-30	1.3e-27	-15273
GOBP POSITIVE REGULATION OF CYTOKINE PRODUCTION	C5 BP	680	429	0.334421	0.502451	-0.992947	9.07e-32	2.52e-29	-15273
GOBP POSITIVE REGULATION OF INFLAMMATORY RESPONSE	C5 BP	182	126	0.288876	0.406225	-1.29965	2.87e-16	1.99e-14	-15277.5
GOBP IMMUNE RESPONSE REGULATING CELL SURFACE RECEPTOR SIGNALING PATHWAY	C5 BP	521	227	0.320243	0.471114	-1.08585	1.18e-20	1.28e-18	-15296
GOBP INFLAMMATORY RESPONSE	C5 BP	957	694	0.338127	0.510863	-0.968992	1.96e-47	1.55e-44	-15296
GOBP REGULATION OF LEUKOCYTE PROLIFERATION	C5 BP	347	232	0.320011	0.470613	-1.08739	4.04e-21	4.71e-19	-15305
GOBP POSITIVE REGULATION OF LEUKOCYTE MEDIATED IMMUNITY	C5 BP	256	128	0.28575	0.400071	-1.32167	6.02e-17	4.55e-15	-15315
GOBP MYELOID CELL ACTIVATION INVOLVED IN IMMUNE RESPONSE	C5 BP	103	85	0.250822	0.334796	-1.57864	2.06e-15	1.35e-13	-15323.5
GOBP REGULATION OF T CELL ACTIVATION	C5 BP	491	317	0.324879	0.481216	-1.05524	1.03e-26	1.83e-24	-15337.5
GOBP ALPHA BETA T CELL ACTIVATION	C5 BP	213	149	0.297754	0.424002	-1.23786	1.68e-17	1.37e-15	-15339
GOBP TUMOR NECROSIS FACTOR SUPERFAMILY CYTOKINE PRODUCTION	C5 BP	242	158	0.300431	0.429451	-1.21943	5.19e-18	4.46e-16	-15349
GOBP MONONUCLEAR CELL MIGRATION	C5 BP	247	183	0.305131	0.43912	-1.18731	1.06e-19	1.05e-17	-15352.5
GOBP CELL CHEMOTAXIS	C5 BP	366	283	0.320489	0.471647	-1.08422	3.28e-25	5.08e-23	-15356
GOBP INTERFERON GAMMA PRODUCTION	C5 BP	177	105	0.267153	0.36454	-1.45585	1.73e-16	1.24e-14	-15357
GOBP T CELL ACTIVATION INVOLVED IN IMMUNE RESPONSE	C5 BP	140	97	0.259478	0.350399	-1.51293	2.79e-16	1.95e-14	-15362.5
GOBP RESPONSE TO CHEMOKINE	C5 BP	109	86	0.246163	0.326547	-1.61464	4.17e-16	2.83e-14	-15369
GOBP CYTOKINE PRODUCTION INVOLVED IN IMMUNE RESPONSE	C5 BP	188	99	0.260418	0.352115	-1.50588	1.82e-16	1.29e-14	-15375.5
GOBP IMMUNE RESPONSE	C5 BP	2775	1388	0.336462	0.507074	-0.979733	5.98e-91	2.82e-87	-15403
GOBP RESPONSE TO BACTERIUM	C5 BP	968	534	0.328118	0.488357	-1.03399	8.99e-42	4.25e-39	-15405
GOBP POSITIVE REGULATION OF CELL ACTIVATION	C5 BP	643	331	0.319937	0.470451	-1.08788	2.69e-29	6.19e-27	-15414
GOBP T CELL ACTIVATION	C5 BP	669	465	0.323546	0.478298	-1.06402	1.24e-38	5.33e-36	-15444
GOBP POSITIVE REGULATION OF LEUKOCYTE CELL CELL ADHESION	C5 BP	387	227	0.30463	0.438084	-1.19072	4.15e-24	5.68e-22	-15473
GOBP LEUKOCYTE MIGRATION	C5 BP	447	356	0.316797	0.463695	-1.10875	2.21e-32	6.53e-30	-15473.5
GOBP REGULATION OF ADAPTIVE IMMUNE RESPONSE	C5 BP	282	176	0.291146	0.410727	-1.28375	1.32e-21	1.6e-19	-15485.5
GOBP REGULATION OF T CELL MEDIATED IMMUNITY	C5 BP	158	80	0.224589	0.289639	-1.78767	1.7e-17	1.37e-15	-15490
HALLMARK ALLOGRAFT REJECTION	H	335	190	0.29183	0.41209	-1.27897	4.89e-23	6.24e-21	-15512
GOBP NEUTROPHIL CHEMOTAXIS	C5 BP	119	98	0.24679	0.32765	-1.60977	4.8e-18	4.2e-16	-15512.5
GOBP REGULATION OF CELL KILLING	C5 BP	235	90	0.235902	0.308732	-1.69557	4.89e-18	4.24e-16	-15514.5
GOBP GRANULOCYTE MIGRATION	C5 BP	169	142	0.275777	0.38079	-1.39293	3.06e-20	3.21e-18	-15524.5
GOBP REGULATION OF LEUKOCYTE MEDIATED CYTOTOXICITY	C5 BP	217	74	0.199328	0.248951	-2.00607	3.89e-19	3.75e-17	-15525
GOBP REGULATION OF LYMPHOCYTE MEDIATED IMMUNITY	C5 BP	328	159	0.281841	0.392449	-1.34942	2.44e-21	2.92e-19	-15532
GOBP HUMORAL IMMUNE RESPONSE	C5 BP	453	179	0.285385	0.399355	-1.32426	4.43e-23	5.73e-21	-15543.5
GOBP MYELOID LEUKOCYTE ACTIVATION	C5 BP	281	215	0.295162	0.418765	-1.25579	4.74e-25	7.1e-23	-15547.5
GOBP CELL ACTIVATION INVOLVED IN IMMUNE RESPONSE	C5 BP	333	257	0.297216	0.422912	-1.24157	5.38e-29	1.21e-26	-15592.5
GOBP T CELL MEDIATED IMMUNITY	C5 BP	193	102	0.232804	0.303448	-1.72048	1.17e-20	1.28e-18	-15631
GOBP NEUTROPHIL MIGRATION	C5 BP	143	117	0.246166	0.326552	-1.61462	2.59e-21	3.06e-19	-15636.5
GOBP REGULATION OF IMMUNE EFFECTOR PROCESS	C5 BP	523	310	0.297807	0.424111	-1.23749	2.47e-34	8.05e-32	-15639
HALLMARK INFLAMMATORY RESPONSE	H	222	198	0.281148	0.391107	-1.35437	2.82e-26	4.59e-24	-15642
GOBP POSITIVE REGULATION OF IMMUNE EFFECTOR PROCESS	C5 BP	385	219	0.285705	0.399983	-1.32199	9.86e-28	1.86e-25	-15646
GOBP ADAPTIVE IMMUNE RESPONSE BASED ON SOMATIC RECOMBINATION OF IMMUNE RECEPTORS BUILT FROM IMMUNOGLOBULIN SUPERFAMILY DOMAINS	C5 BP	605	275	0.293074	0.414574	-1.2703	4.39e-32	1.26e-29	-15649
GOBP LEUKOCYTE CHEMOTAXIS	C5 BP	277	219	0.284857	0.398322	-1.32799	6.12e-28	1.18e-25	-15658
GOBP MYELOID LEUKOCYTE MIGRATION	C5 BP	267	213	0.280012	0.388913	-1.36248	2.15e-28	4.42e-26	-15683.5
GOBP IMMUNE EFFECTOR PROCESS	C5 BP	1037	525	0.302485	0.433662	-1.20536	9.89e-54	1.41e-50	-15700
GOBP LYMPHOCYTE MEDIATED IMMUNITY	C5 BP	700	262	0.285696	0.399963	-1.32206	8.99e-33	2.74e-30	-15711
GOBP DEFENSE RESPONSE TO BACTERIUM	C5 BP	508	204	0.273386	0.376246	-1.41025	7.63e-29	1.64e-26	-15725.5
GOBP REGULATION OF LEUKOCYTE MEDIATED IMMUNITY	C5 BP	392	215	0.273408	0.376288	-1.41009	2.76e-30	7.05e-28	-15747.5
GOBP LEUKOCYTE MEDIATED CYTOTOXICITY	C5 BP	304	112	0.219697	0.281554	-1.82852	1.29e-24	1.84e-22	-15752
GOBP CELL KILLING	C5 BP	374	149	0.249479	0.332407	-1.58898	5.28e-26	8.45e-24	-15768
GOBP LEUKOCYTE MEDIATED IMMUNITY	C5 BP	801	345	0.282248	0.393239	-1.34652	9.99e-44	5.24e-41	-15816
GOMF IMMUNE RECEPTOR ACTIVITY	C5 MF	333	125	0.211644	0.268462	-1.89721	9.32e-29	1.96e-26	-15855.5
GOBP ADAPTIVE IMMUNE RESPONSE	C5 BP	1158	395	0.274894	0.379108	-1.39932	5.95e-53	7.02e-50	-15925

## Sheet: f) Figure 1E
Supplementary Table 1f: Enrichment analysis of scRNA-seq experiment (GSE129671) of IDH-wt GBM donor (702) (Fig 1E)
Gene Set	collection	size	actualSize	NES	odd	logit2NES	p.value	BH.value	relevance
GOBP RIBONUCLEOPROTEIN COMPLEX BIOGENESIS	C5 BP	523	413	0.691	2.2362	1.1611	3.16e-40	1.42e-37	10468.5
HALLMARK MYC TARGETS V1	H	236	200	0.7117	2.4691	1.304	6.37e-25	9.39e-23	10410
GOBP RIBOSOME BIOGENESIS	C5 BP	333	295	0.6901	2.227	1.1551	3.65e-29	7.66e-27	10409.5
GOBP RNA PROCESSING	C5 BP	1573	870	0.6645	1.9804	0.9858	3.9e-60	7.36e-57	10400.5
GOBP RNA SPLICING VIA TRANSESTERIFICATION REACTIONS	C5 BP	381	278	0.6863	2.1873	1.1291	1.46e-26	2.42e-24	10371.5
GOBP NCRNA PROCESSING	C5 BP	440	372	0.6732	2.0599	1.0426	2.62e-30	6.19e-28	10353.5
GOBP MRNA PROCESSING	C5 BP	578	441	0.6672	2.005	1.0036	3.5e-33	1.07e-30	10341.5
GOBP RRNA METABOLIC PROCESS	C5 BP	289	256	0.6806	2.1307	1.0913	3.06e-23	4.01e-21	10324.5
GOBP RNA SPLICING	C5 BP	510	384	0.6628	1.9658	0.9751	8.95e-28	1.62e-25	10288
GOBP NCRNA METABOLIC PROCESS	C5 BP	602	504	0.6538	1.8884	0.9172	5.18e-32	1.44e-29	10265
GOBP MRNA METABOLIC PROCESS	C5 BP	853	657	0.6416	1.7898	0.8398	7.4e-35	2.59e-32	10192
GOMF RNA BINDING	C5 MF	2215	1606	0.6333	1.7274	0.7886	2.97e-69	9.34e-66	10176.5
GOBP REGULATION OF MRNA PROCESSING	C5 BP	159	131	0.6878	2.2036	1.1398	1.19e-13	7.01e-12	10139
GOBP TRNA METABOLIC PROCESS	C5 BP	217	182	0.6634	1.971	0.9789	3.09e-14	1.97e-12	10112.5
GOBP MITOCHONDRIAL GENE EXPRESSION	C5 BP	115	104	0.6982	2.3135	1.2101	2.96e-12	1.39e-10	10096.5
GOMF UNFOLDED PROTEIN BINDING	C5 MF	151	105	0.6972	2.3028	1.2034	2.99e-12	1.4e-10	10095.5
GOBP MITOCHONDRIAL RESPIRATORY CHAIN COMPLEX ASSEMBLY	C5 BP	111	93	0.7096	2.4437	1.2891	2.9e-12	1.37e-10	10093
GOBP RIBONUCLEOPROTEIN COMPLEX SUBUNIT ORGANIZATION	C5 BP	256	178	0.657	1.9151	0.9375	5.39e-13	2.83e-11	10050
HALLMARK OXIDATIVE PHOSPHORYLATION	H	220	198	0.6461	1.8261	0.8687	1.43e-12	7.08e-11	9997
GOBP MITOCHONDRIAL TRANSLATION	C5 BP	81	72	0.7198	2.569	1.3612	1.14e-10	4.53e-09	9996.5
GOMF CATALYTIC ACTIVITY ACTING ON A TRNA	C5 MF	156	123	0.669	2.0207	1.0149	1e-10	3.99e-09	9989
GOBP REGULATION OF MRNA SPLICING VIA SPLICEOSOME	C5 BP	114	95	0.6857	2.1812	1.1251	4.1e-10	1.51e-08	9979
GOMF RIBONUCLEOPROTEIN COMPLEX BINDING	C5 MF	175	146	0.6573	1.9183	0.9398	5.52e-11	2.32e-09	9970
GOBP RNA LOCALIZATION	C5 BP	233	189	0.6413	1.7877	0.8381	2.24e-11	9.78e-10	9933.5
GOBP TRNA PROCESSING	C5 BP	143	123	0.6597	1.9389	0.9552	9.74e-10	3.42e-08	9913
GOBP RIBOSOMAL LARGE SUBUNIT BIOGENESIS	C5 BP	78	70	0.703	2.3665	1.2427	4.37e-09	1.37e-07	9907.5
GOMF CATALYTIC ACTIVITY ACTING ON RNA	C5 MF	473	380	0.6223	1.6477	0.7204	3.25e-16	2.47e-14	9902
GOBP TRANSPORT ALONG MICROTUBULE	C5 BP	162	154	0.6451	1.8181	0.8624	5.28e-10	1.92e-08	9891
HALLMARK MYC TARGETS V2	H	60	58	0.7255	2.6431	1.4023	2.87e-09	9.19e-08	9887
GOBP REGULATION OF MRNA METABOLIC PROCESS	C5 BP	329	273	0.6264	1.6764	0.7453	7.38e-13	3.83e-11	9882.5
GOBP RNA 3 END PROCESSING	C5 BP	134	104	0.6631	1.9682	0.9769	9.29e-09	2.77e-07	9863.5
GOBP NADH DEHYDROGENASE COMPLEX ASSEMBLY	C5 BP	73	58	0.7169	2.5318	1.3401	1.12e-08	3.23e-07	9841
GOBP MICROTUBULE BASED TRANSPORT	C5 BP	204	194	0.6316	1.7147	0.7779	2.73e-10	1.03e-08	9835.5
GOBP ENDOPLASMIC RETICULUM ORGANIZATION	C5 BP	99	88	0.6652	1.9868	0.9904	8.63e-08	2.21e-06	9803.5
GOBP ESTABLISHMENT OF RNA LOCALIZATION	C5 BP	184	154	0.6363	1.7495	0.8069	5.49e-09	1.68e-07	9801
GOBP RIBOSOMAL SMALL SUBUNIT BIOGENESIS	C5 BP	83	72	0.681	2.1344	1.0939	1.11e-07	2.81e-06	9793.5
GOBP PROTEIN FOLDING	C5 BP	242	188	0.6265	1.6775	0.7464	2.3e-09	7.51e-08	9770.5
GOBP RNA MODIFICATION	C5 BP	175	159	0.6324	1.7203	0.7826	8.67e-09	2.6e-07	9767
GOBP TRNA MODIFICATION	C5 BP	91	87	0.6605	1.9455	0.9602	2.31e-07	5.51e-06	9756.5
GOBP REGULATION OF RNA SPLICING	C5 BP	172	143	0.6357	1.7448	0.8031	2.2e-08	6.03e-07	9753.5
GOMF TRANSLATION FACTOR ACTIVITY RNA BINDING	C5 MF	100	82	0.6613	1.9528	0.9655	4.46e-07	9.93e-06	9722
GOBP SPLICEOSOMAL COMPLEX ASSEMBLY	C5 BP	94	55	0.6979	2.3101	1.2079	3.87e-07	8.78e-06	9714
GOBP RNA METHYLATION	C5 BP	87	80	0.6601	1.9417	0.9573	7.53e-07	1.57e-05	9691
GOMF MRNA BINDING	C5 MF	616	286	0.612	1.5772	0.6574	7.87e-11	3.22e-09	9688.5
GOBP MRNA TRANSPORT	C5 BP	139	120	0.636	1.747	0.8049	2.74e-07	6.42e-06	9674.5
GOBP MRNA CATABOLIC PROCESS	C5 BP	282	222	0.6154	1.5998	0.6779	3.35e-09	1.06e-07	9659.5
GOBP RESPIRATORY ELECTRON TRANSPORT CHAIN	C5 BP	131	106	0.638	1.7623	0.8175	9.32e-07	1.9e-05	9628
GOBP TRANSLATIONAL INITIATION	C5 BP	133	114	0.6328	1.7235	0.7853	9.8e-07	1.98e-05	9595.5
GOBP CHAPERONE MEDIATED PROTEIN FOLDING	C5 BP	87	67	0.6629	1.9664	0.9755	4.04e-06	6.88e-05	9590.5
GOMF RIBOSOME BINDING	C5 MF	81	68	0.6609	1.9491	0.9628	4.49e-06	7.5e-05	9582.5
GOBP MRNA 3 END PROCESSING	C5 BP	74	63	0.6672	2.0045	1.0033	4.49e-06	7.5e-05	9581.5
GOBP INTRACELLULAR PROTEIN TRANSMEMBRANE TRANSPORT	C5 BP	56	52	0.6843	2.168	1.1164	4.27e-06	7.17e-05	9579
GOBP NUCLEAR TRANSCRIBED MRNA CATABOLIC PROCESS	C5 BP	154	120	0.6295	1.6987	0.7644	9.86e-07	1.98e-05	9577.5
GOMF TRANSLATION REGULATOR ACTIVITY NUCLEIC ACID BINDING	C5 MF	126	100	0.6362	1.7487	0.8063	2.56e-06	4.6e-05	9573.5
GOMF OXIDOREDUCTASE ACTIVITY ACTING ON NAD P H QUINONE OR SIMILAR COMPOUND AS ACCEPTOR	C5 MF	73	56	0.6766	2.0919	1.0648	4.89e-06	8.07e-05	9571
GOMF CATALYTIC ACTIVITY ACTING ON A NUCLEIC ACID	C5 MF	680	575	0.5946	1.4666	0.5525	1.18e-14	7.72e-13	9560
GOBP NUCLEAR EXPORT	C5 BP	175	150	0.6193	1.627	0.7022	4.66e-07	1.03e-05	9556
GOBP PEPTIDE BIOSYNTHETIC PROCESS	C5 BP	834	627	0.5937	1.4615	0.5474	1.52e-15	1.07e-13	9555
GOBP ATP SYNTHESIS COUPLED ELECTRON TRANSPORT	C5 BP	108	86	0.6422	1.7948	0.8439	5.21e-06	8.56e-05	9547
GOBP PROTEIN INSERTION INTO MEMBRANE	C5 BP	72	57	0.6691	2.0222	1.016	1.01e-05	0.000154	9524
GOMF MOLECULAR CARRIER ACTIVITY	C5 MF	76	68	0.6556	1.9037	0.9288	9.18e-06	0.000142	9522.5
GOBP AXO DENDRITIC TRANSPORT	C5 BP	82	77	0.6452	1.8185	0.8627	1.07e-05	0.000163	9510
GOMF S ADENOSYLMETHIONINE DEPENDENT METHYLTRANSFERASE ACTIVITY	C5 MF	167	150	0.617	1.6111	0.688	7.74e-07	1.6e-05	9506
GOBP NEGATIVE REGULATION OF CELLULAR MACROMOLECULE BIOSYNTHETIC PROCESS	C5 BP	369	249	0.6027	1.5169	0.6011	2.55e-08	6.95e-07	9502.5
GOBP TRANSCRIPTION INITIATION FROM RNA POLYMERASE II PROMOTER	C5 BP	89	75	0.6459	1.8242	0.8673	1.26e-05	0.00019	9493
GOBP NEGATIVE REGULATION OF CELLULAR AMIDE METABOLIC PROCESS	C5 BP	304	191	0.6079	1.5505	0.6327	2.8e-07	6.51e-06	9486
GOBP POSITIVE REGULATION OF MRNA METABOLIC PROCESS	C5 BP	143	117	0.6233	1.655	0.7268	4.12e-06	6.99e-05	9479.5
GOMF TRNA BINDING	C5 MF	77	72	0.6464	1.828	0.8703	1.76e-05	0.000258	9475.5
GOBP DNA TEMPLATED TRANSCRIPTION INITIATION	C5 BP	151	125	0.6193	1.627	0.7022	4.14e-06	7e-05	9461.5
GOBP NUCLEOBASE CONTAINING COMPOUND TRANSPORT	C5 BP	243	206	0.6043	1.5273	0.611	2.55e-07	6.03e-06	9459
GOBP PROTEIN MODIFICATION BY SMALL PROTEIN REMOVAL	C5 BP	188	150	0.614	1.5906	0.6696	1.48e-06	2.87e-05	9457
GOMF HISTONE BINDING	C5 MF	266	229	0.6008	1.5053	0.59	1.53e-07	3.78e-06	9437.5
GOBP ALTERNATIVE MRNA SPLICING VIA SPLICEOSOME	C5 BP	87	70	0.6445	1.8128	0.8582	2.93e-05	0.000409	9435.5
GOBP PROTEIN LOCALIZATION TO ORGANELLE	C5 BP	950	839	0.5854	1.4118	0.4976	7.04e-17	5.63e-15	9432
GOBP RNA CATABOLIC PROCESS	C5 BP	329	265	0.597	1.4813	0.5669	5.8e-08	1.53e-06	9426
GOBP RNA EXPORT FROM NUCLEUS	C5 BP	93	79	0.635	1.7395	0.7986	3.39e-05	0.000467	9415.5
GOBP CYTOSKELETON DEPENDENT INTRACELLULAR TRANSPORT	C5 BP	213	191	0.6039	1.5243	0.6082	7.68e-07	1.59e-05	9412
GOMF TRANSFERASE ACTIVITY TRANSFERRING ONE CARBON GROUPS	C5 MF	243	210	0.6012	1.5073	0.5919	4.52e-07	1e-05	9408
GOMF OXIDOREDUCTION DRIVEN ACTIVE TRANSMEMBRANE TRANSPORTER ACTIVITY	C5 MF	89	68	0.6438	1.8078	0.8542	4.12e-05	0.000545	9403.5
GOMF SINGLE STRANDED DNA BINDING	C5 MF	130	118	0.6189	1.6238	0.6994	8.31e-06	0.00013	9403
GOBP PROTEIN TARGETING TO MITOCHONDRION	C5 BP	115	101	0.6233	1.6548	0.7266	1.87e-05	0.000272	9395
GOMF TRANSLATION REGULATOR ACTIVITY	C5 MF	169	129	0.6154	1.5999	0.678	6.15e-06	9.9e-05	9391.5
GOMF RNA METHYLTRANSFERASE ACTIVITY	C5 MF	68	64	0.647	1.833	0.8742	4.78e-05	0.000619	9390
GOBP REGULATION OF TELOMERE MAINTENANCE	C5 BP	93	80	0.6329	1.7239	0.7857	4.01e-05	0.000533	9387
GOBP MITOCHONDRION ORGANIZATION	C5 BP	585	504	0.5865	1.4182	0.5041	3.56e-11	1.53e-09	9386.5
GOBP AXONAL TRANSPORT	C5 BP	69	65	0.6447	1.8144	0.8595	5.52e-05	0.000704	9377.5
HALLMARK DNA REPAIR	H	170	150	0.6089	1.5567	0.6385	4.27e-06	7.17e-05	9376
GOBP PROTEIN ACYLATION	C5 BP	284	241	0.5954	1.4718	0.5576	3.5e-07	7.99e-06	9364
GOBP AMIDE BIOSYNTHETIC PROCESS	C5 BP	979	751	0.5811	1.3875	0.4725	5.22e-14	3.26e-12	9346
GOBP REGULATION OF CELLULAR MACROMOLECULE BIOSYNTHETIC PROCESS	C5 BP	850	657	0.5817	1.3908	0.476	1.15e-12	5.82e-11	9341.5
GOBP OXIDATIVE PHOSPHORYLATION	C5 BP	164	131	0.6111	1.5714	0.6521	1.15e-05	0.000174	9339
GOMF GENERAL TRANSCRIPTION INITIATION FACTOR BINDING	C5 MF	58	52	0.6572	1.917	0.9388	8.86e-05	0.00107	9335
HALLMARK PROTEIN SECRETION	H	98	94	0.6221	1.6465	0.7194	4.31e-05	0.000567	9334.5
GOBP POSTTRANSCRIPTIONAL REGULATION OF GENE EXPRESSION	C5 BP	1163	488	0.584	1.4037	0.4893	2.44e-10	9.38e-09	9333
GOBP PROTEASOME MEDIATED UBIQUITIN DEPENDENT PROTEIN CATABOLIC PROCESS	C5 BP	461	406	0.586	1.4153	0.5011	3.1e-09	9.86e-08	9323
GOMF MRNA 3 UTR BINDING	C5 MF	237	87	0.624	1.6594	0.7307	6.46e-05	0.000808	9315.5
GOMF UBIQUITIN LIKE PROTEIN SPECIFIC PROTEASE ACTIVITY	C5 MF	146	110	0.6154	1.5999	0.6779	2.95e-05	0.000411	9308
GOBP ENDOPLASMIC RETICULUM TO GOLGI VESICLE MEDIATED TRANSPORT	C5 BP	147	128	0.6094	1.5604	0.6419	1.93e-05	0.000281	9292.5
GOBP REGULATION OF ALTERNATIVE MRNA SPLICING VIA SPLICEOSOME	C5 BP	69	55	0.6488	1.8474	0.8855	0.000135	0.00154	9287
GOBP REGULATION OF CELLULAR AMIDE METABOLIC PROCESS	C5 BP	582	424	0.5831	1.3989	0.4843	4.81e-09	1.48e-07	9281
GOBP MODIFICATION DEPENDENT MACROMOLECULE CATABOLIC PROCESS	C5 BP	744	634	0.5795	1.3783	0.4629	1.03e-11	4.64e-10	9281
GOBP REGULATION OF DNA TEMPLATED TRANSCRIPTION INITIATION	C5 BP	63	54	0.6486	1.846	0.8844	0.000159	0.00178	9271.5
GOMF BASAL TRANSCRIPTION MACHINERY BINDING	C5 MF	77	60	0.6401	1.7782	0.8304	0.000176	0.00195	9254.5
GOBP PROTEIN TARGETING	C5 BP	348	298	0.5863	1.4174	0.5033	3.12e-07	7.18e-06	9252.5
GOBP NUCLEAR TRANSPORT	C5 BP	337	297	0.5862	1.4166	0.5025	3.4e-07	7.8e-06	9243
GOBP TELOMERE MAINTENANCE VIA TELOMERE LENGTHENING	C5 BP	88	79	0.6239	1.6591	0.7304	0.000141	0.0016	9241.5
GOMF TRANSCRIPTION COREGULATOR ACTIVITY	C5 MF	545	473	0.5802	1.3819	0.4666	2.64e-09	8.54e-08	9241
GOBP PROTEIN ACETYLATION	C5 BP	241	200	0.5938	1.4618	0.5478	4.94e-06	8.15e-05	9240.5
GOMF TRANSCRIPTION COACTIVATOR ACTIVITY	C5 MF	302	257	0.5889	1.4325	0.5185	9.68e-07	1.96e-05	9240
GOBP CELLULAR RESPIRATION	C5 BP	261	218	0.5911	1.4456	0.5317	3.68e-06	6.35e-05	9239.5
GOBP RNA DEPENDENT DNA BIOSYNTHETIC PROCESS	C5 BP	76	69	0.6304	1.7054	0.7701	0.000182	0.00199	9235
GOBP PROTEIN LOCALIZATION TO NUCLEUS	C5 BP	324	284	0.5867	1.4194	0.5053	5.26e-07	1.15e-05	9233.5
GOBP ORGANELLE TRANSPORT ALONG MICROTUBULE	C5 BP	89	84	0.6203	1.634	0.7084	0.000138	0.00158	9228
HALLMARK UNFOLDED PROTEIN RESPONSE	H	115	113	0.6097	1.5623	0.6437	5.66e-05	0.00072	9226.5
GOBP REGULATION OF STEM CELL DIFFERENTIATION	C5 BP	67	59	0.6379	1.7613	0.8167	0.000251	0.00264	9217
GOBP PEPTIDE METABOLIC PROCESS	C5 BP	1022	771	0.5737	1.3459	0.4286	4.37e-12	2.01e-10	9203
GOBP MITOCHONDRIAL MEMBRANE ORGANIZATION	C5 BP	135	111	0.6086	1.5548	0.6367	7.84e-05	0.000958	9194
GOMF ATP HYDROLYSIS ACTIVITY	C5 MF	384	303	0.5828	1.3971	0.4825	7.47e-07	1.56e-05	9181.5
GOMF DAMAGED DNA BINDING	C5 MF	69	69	0.6264	1.6769	0.7458	0.000283	0.00292	9178
GOBP AEROBIC RESPIRATION	C5 BP	214	179	0.5937	1.4613	0.5472	1.57e-05	0.000233	9176.5
GOBP INTRACELLULAR TRANSPORT	C5 BP	1708	1477	0.5691	1.3209	0.4015	1.59e-18	1.5e-16	9174.5
GOBP PROTEIN TRANSMEMBRANE TRANSPORT	C5 BP	69	63	0.6314	1.7129	0.7765	0.000311	0.00315	9170.5
GOBP DNA TEMPLATED TRANSCRIPTION ELONGATION	C5 BP	96	78	0.6195	1.6281	0.7032	0.000265	0.00277	9167.5
GOBP CELLULAR MACROMOLECULE BIOSYNTHETIC PROCESS	C5 BP	1706	1406	0.569	1.3204	0.401	9.67e-18	8.69e-16	9165.5
GOBP PROTEIN MODIFICATION BY SMALL PROTEIN CONJUGATION OR REMOVAL	C5 BP	1172	942	0.5709	1.3304	0.4118	2.51e-13	1.41e-11	9164
GOBP PROTEASOMAL PROTEIN CATABOLIC PROCESS	C5 BP	562	484	0.5759	1.3581	0.4416	1.19e-08	3.38e-07	9158
GOBP SNRNA METABOLIC PROCESS	C5 BP	71	52	0.642	1.7932	0.8426	0.000398	0.00387	9152
GOMF PROTEIN METHYLTRANSFERASE ACTIVITY	C5 MF	101	87	0.6147	1.5954	0.6739	0.000219	0.00234	9150.5
GOBP ESTABLISHMENT OF PROTEIN LOCALIZATION TO ORGANELLE	C5 BP	470	411	0.5773	1.3658	0.4497	8.29e-08	2.15e-06	9150
GOBP REGULATION OF MICROTUBULE CYTOSKELETON ORGANIZATION	C5 BP	178	152	0.596	1.4751	0.5608	4.51e-05	0.000587	9149
GOBP TELOMERE MAINTENANCE	C5 BP	145	130	0.6011	1.5068	0.5915	6.98e-05	0.000863	9145.5
GOBP ESTABLISHMENT OF PROTEIN LOCALIZATION TO MEMBRANE	C5 BP	285	242	0.5855	1.4126	0.4983	4.79e-06	7.93e-05	9140.5
GOBP TRANSCRIPTION BY RNA POLYMERASE III	C5 BP	56	53	0.639	1.7699	0.8236	0.000467	0.00446	9131.5
GOBP REGULATION OF TRANSLATIONAL INITIATION	C5 BP	92	76	0.6184	1.6203	0.6962	0.000362	0.00357	9099
GOBP CILIUM ORGANIZATION	C5 BP	430	395	0.5751	1.3533	0.4365	3.29e-07	7.57e-06	9096
GOMF LIGASE ACTIVITY	C5 MF	188	158	0.5918	1.4497	0.5358	6.96e-05	0.000861	9083
GOBP REGULATION OF MRNA CATABOLIC PROCESS	C5 BP	189	160	0.5904	1.4412	0.5273	8.14e-05	0.000989	9063.5
GOBP PROTEIN CONTAINING COMPLEX LOCALIZATION	C5 BP	162	148	0.593	1.4568	0.5428	9.61e-05	0.00115	9049.5
GOBP REGULATION OF TELOMERE MAINTENANCE VIA TELOMERE LENGTHENING	C5 BP	68	61	0.625	1.6666	0.7369	0.000737	0.00651	9043.5
GOBP PEPTIDYL LYSINE ACETYLATION	C5 BP	209	176	0.5878	1.4263	0.5122	5.94e-05	0.000747	9040
GOBP POSITIVE REGULATION OF TELOMERE MAINTENANCE	C5 BP	62	52	0.6338	1.7308	0.7914	0.000847	0.00729	9038
GOBP PEPTIDYL LYSINE MODIFICATION	C5 BP	441	374	0.5735	1.3445	0.427	1.14e-06	2.26e-05	9035
GOBP INTRACELLULAR PROTEIN TRANSPORT	C5 BP	924	814	0.5656	1.3023	0.381	2.52e-10	9.62e-09	9031.5
GOBP CELLULAR MACROMOLECULE LOCALIZATION	C5 BP	1842	1620	0.5616	1.2811	0.3573	3.41e-16	2.58e-14	9027.5
GOMF UBIQUITIN LIKE PROTEIN TRANSFERASE ACTIVITY	C5 MF	551	414	0.5717	1.335	0.4168	5.99e-07	1.28e-05	9027
GOMF NUCLEAR RECEPTOR COACTIVATOR ACTIVITY	C5 MF	57	56	0.6289	1.6947	0.761	0.000851	0.00732	9023
GOBP PROTEIN LOCALIZATION TO MITOCHONDRION	C5 BP	143	124	0.5952	1.4705	0.5563	0.000253	0.00266	9002
GOBP DENDRITE MORPHOGENESIS	C5 BP	150	134	0.5932	1.458	0.5439	0.000199	0.00215	8999
GOBP SMOOTHENED SIGNALING PATHWAY	C5 BP	146	134	0.593	1.4568	0.5428	0.000205	0.00221	8997
GOBP RETROGRADE VESICLE MEDIATED TRANSPORT GOLGI TO ENDOPLASMIC RETICULUM	C5 BP	59	52	0.6306	1.7069	0.7713	0.00113	0.00935	8993
GOBP OLIGODENDROCYTE DIFFERENTIATION	C5 BP	97	91	0.6052	1.5328	0.6161	0.000528	0.00494	8984.5
GOBP REGULATION OF PROTEIN LOCALIZATION TO NUCLEUS	C5 BP	148	127	0.5939	1.4623	0.5483	0.000261	0.00274	8982
GOBP NCRNA TRANSCRIPTION	C5 BP	60	55	0.6264	1.6768	0.7457	0.00119	0.00972	8972
GOBP POSITIVE REGULATION OF CHROMOSOME ORGANIZATION	C5 BP	103	88	0.6054	1.5343	0.6176	0.000635	0.00579	8971.5
GOBP GOLGI VESICLE TRANSPORT	C5 BP	334	292	0.5741	1.3481	0.4309	1.37e-05	0.000207	8967
GOBP PROTEIN MODIFICATION BY SMALL PROTEIN CONJUGATION	C5 BP	1007	814	0.5622	1.2842	0.3609	2.04e-09	6.7e-08	8965.5
GOBP RIBOSOME ASSEMBLY	C5 BP	64	58	0.6233	1.6544	0.7263	0.00117	0.00961	8964
GOMF TUBULIN BINDING	C5 MF	394	356	0.5713	1.3326	0.4142	4.05e-06	6.88e-05	8963
GOBP MICROTUBULE POLYMERIZATION OR DEPOLYMERIZATION	C5 BP	143	122	0.5941	1.4635	0.5495	0.000335	0.00334	8955.5
GOBP REGULATION OF RESPONSE TO DNA DAMAGE STIMULUS	C5 BP	273	242	0.5771	1.3646	0.4485	3.72e-05	0.000501	8955.5
GOBP RNA PHOSPHODIESTER BOND HYDROLYSIS	C5 BP	176	142	0.5893	1.4349	0.5209	0.000242	0.00257	8955
GOMF N METHYLTRANSFERASE ACTIVITY	C5 MF	107	94	0.6018	1.5112	0.5957	0.000653	0.00593	8947.5
GOBP ORGANELLE DISASSEMBLY	C5 BP	129	119	0.5944	1.4658	0.5516	0.000377	0.00369	8947
GOBP RNA DESTABILIZATION	C5 BP	114	90	0.6035	1.5221	0.6061	0.000693	0.00624	8945
GOBP CELLULAR PROTEIN CATABOLIC PROCESS	C5 BP	924	780	0.5606	1.2757	0.3513	1.07e-08	3.09e-07	8912
GOBP METHYLATION	C5 BP	414	346	0.5696	1.3233	0.4042	9.15e-06	0.000141	8907.5
GOMF HYDROLASE ACTIVITY ACTING ON ACID ANHYDRIDES	C5 MF	812	680	0.5612	1.2791	0.3551	6.1e-08	1.6e-06	8904
GOBP PROTEIN IMPORT	C5 BP	225	204	0.5783	1.3714	0.4556	0.000118	0.00137	8896
GOBP ELECTRON TRANSPORT CHAIN	C5 BP	187	157	0.5837	1.4023	0.4878	0.000298	0.00304	8883.5
GOBP HISTONE MODIFICATION	C5 BP	542	475	0.5639	1.2933	0.371	1.96e-06	3.64e-05	8877
GOMF ELECTRON TRANSFER ACTIVITY	C5 MF	142	118	0.5918	1.4496	0.5356	0.000581	0.00537	8876
GOBP REGULATION OF DNA REPAIR	C5 BP	156	148	0.5856	1.4134	0.4992	0.000327	0.00328	8875.5
GOBP REGULATION OF MICROTUBULE POLYMERIZATION OR DEPOLYMERIZATION	C5 BP	103	87	0.601	1.506	0.5907	0.00114	0.00943	8872.5
GOBP DNA REPAIR	C5 BP	575	509	0.5629	1.2877	0.3648	1.31e-06	2.56e-05	8872
GOBP ESTABLISHMENT OF PROTEIN LOCALIZATION	C5 BP	1810	1556	0.5553	1.2487	0.3204	6.43e-13	3.36e-11	8867
GOBP REGULATION OF MICROTUBULE BASED PROCESS	C5 BP	282	240	0.5734	1.344	0.4266	9.25e-05	0.00111	8862.5
GOBP RESPONSE TO TOPOLOGICALLY INCORRECT PROTEIN	C5 BP	194	151	0.5837	1.4023	0.4878	0.000388	0.0038	8854
GOBP ORGANONITROGEN COMPOUND BIOSYNTHETIC PROCESS	C5 BP	1860	1527	0.5548	1.2461	0.3174	1.61e-12	7.91e-11	8852
GOBP REGULATION OF DOUBLE STRAND BREAK REPAIR	C5 BP	114	107	0.5932	1.4583	0.5443	0.000871	0.00744	8841.5
GOBP MICROTUBULE BASED PROCESS	C5 BP	990	849	0.5566	1.2554	0.3282	2.6e-08	7.05e-07	8820
GOMF UBIQUITIN LIKE PROTEIN BINDING	C5 MF	127	119	0.5891	1.4336	0.5196	0.000796	0.00694	8816
GOBP REGULATION OF CHROMOSOME ORGANIZATION	C5 BP	244	208	0.5739	1.347	0.4297	0.000243	0.00258	8807.5
GOMF MICROTUBULE BINDING	C5 MF	286	260	0.5696	1.3232	0.4041	0.000116	0.00135	8787
GOBP ENERGY DERIVATION BY OXIDATION OF ORGANIC COMPOUNDS	C5 BP	361	296	0.5669	1.3088	0.3882	7.83e-05	0.000958	8784
GOBP MACROMOLECULE CATABOLIC PROCESS	C5 BP	1502	1258	0.5524	1.2341	0.3034	6.13e-10	2.2e-08	8778
GOBP CELL MORPHOGENESIS INVOLVED IN NEURON DIFFERENTIATION	C5 BP	596	520	0.5589	1.2668	0.3412	4.76e-06	7.89e-05	8769.5
GOBP MITOCHONDRIAL TRANSPORT	C5 BP	228	194	0.5732	1.3431	0.4256	0.000445	0.00428	8743.5
GOBP ORGANELLE ASSEMBLY	C5 BP	1047	889	0.552	1.2324	0.3014	1.71e-07	4.18e-06	8725
GOBP CELLULAR RESPONSE TO DNA DAMAGE STIMULUS	C5 BP	923	783	0.5518	1.2311	0.2999	9.64e-07	1.96e-05	8678
GOBP DNA REPLICATION	C5 BP	304	276	0.5639	1.2932	0.371	0.000264	0.00276	8669
GOBP PROTEIN POLYUBIQUITINATION	C5 BP	268	236	0.5665	1.3068	0.3861	0.000442	0.00425	8657.5
GOBP AXON DEVELOPMENT	C5 BP	515	446	0.5568	1.2566	0.3295	4.09e-05	0.000542	8654
GOBP CELLULAR AMIDE METABOLIC PROCESS	C5 BP	1325	1019	0.5473	1.209	0.2739	4.02e-07	9.06e-06	8619
GOBP MICROTUBULE BASED MOVEMENT	C5 BP	417	361	0.5584	1.2647	0.3388	0.000142	0.00161	8618.5
GOBP PROTEIN CATABOLIC PROCESS	C5 BP	1104	927	0.5479	1.212	0.2774	9.12e-07	1.87e-05	8613
GOBP PROTEIN STABILIZATION	C5 BP	224	179	0.5709	1.3306	0.4121	0.00108	0.00898	8611.5
GOMF TRANSCRIPTION FACTOR BINDING	C5 MF	646	560	0.5512	1.2282	0.2965	3.7e-05	0.0005	8574
GOBP MICROTUBULE CYTOSKELETON ORGANIZATION	C5 BP	711	610	0.55	1.2222	0.2895	2.69e-05	0.000378	8563
GOBP CELL PART MORPHOGENESIS	C5 BP	708	618	0.5492	1.2183	0.2849	3.21e-05	0.000444	8545
GOBP REGULATION OF PROTEIN STABILITY	C5 BP	349	287	0.559	1.2675	0.342	0.0006	0.0055	8530.5
GOBP CELLULAR COMPONENT MORPHOGENESIS	C5 BP	807	698	0.5468	1.2066	0.2709	2.76e-05	0.000386	8498
GOMF UBIQUITIN LIKE PROTEIN LIGASE ACTIVITY	C5 MF	413	289	0.5577	1.2609	0.3344	0.000758	0.00667	8496.5
GOBP PROTEIN CONTAINING COMPLEX ORGANIZATION	C5 BP	2089	1614	0.5411	1.1791	0.2377	5.53e-08	1.47e-06	8487
GOBP HEAD DEVELOPMENT	C5 BP	869	728	0.5453	1.199	0.2619	3.54e-05	0.000485	8454
GOBP CENTRAL NERVOUS SYSTEM DEVELOPMENT	C5 BP	1132	935	0.5426	1.1863	0.2465	1.17e-05	0.000177	8422
GOBP CELL PROJECTION ORGANIZATION	C5 BP	1669	1455	0.5384	1.1665	0.2221	1.25e-06	2.46e-05	8369
GOBP NITROGEN COMPOUND TRANSPORT	C5 BP	2199	1846	0.5366	1.1579	0.2115	2.88e-07	6.68e-06	8363
GOBP REGULATION OF NEURON PROJECTION DEVELOPMENT	C5 BP	453	408	0.5469	1.2069	0.2713	0.0012	0.00984	8287
GOBP CELL MORPHOGENESIS INVOLVED IN DIFFERENTIATION	C5 BP	769	661	0.5401	1.1745	0.232	0.000464	0.00444	8219
GOBP CHROMOSOME ORGANIZATION	C5 BP	1167	966	0.5367	1.1586	0.2124	0.000124	0.00143	8215
GOBP REGULATION OF CELL PROJECTION ORGANIZATION	C5 BP	701	624	0.5394	1.171	0.2277	0.000832	0.0072	8156
GOBP NEUROGENESIS	C5 BP	1786	1493	0.5323	1.1382	0.1867	3.71e-05	0.0005	8154
GOBP LOCALIZATION WITHIN MEMBRANE	C5 BP	722	620	0.5391	1.1695	0.2259	0.000947	0.008	8142
GOBP NEURON DEVELOPMENT	C5 BP	1204	1012	0.5341	1.1466	0.1974	0.000266	0.00277	8129
GOBP NEURON DIFFERENTIATION	C5 BP	1478	1238	0.5321	1.1374	0.1857	0.000165	0.00184	8089
GOBP REGULATION OF CATABOLIC PROCESS	C5 BP	1102	931	0.5339	1.1456	0.1961	0.000495	0.00468	8081
GOBP REGULATION OF CELL CYCLE	C5 BP	1204	971	0.5329	1.1407	0.1899	0.000578	0.00535	8050
GOBP DNA METABOLIC PROCESS	C5 BP	1012	865	0.5336	1.1442	0.1944	0.000851	0.00732	8036
GOBP CELLULAR RESPONSE TO STRESS	C5 BP	2138	1748	0.5274	1.116	0.1583	0.000174	0.00193	7976
GOMF RIBONUCLEOTIDE BINDING	C5 MF	2120	1797	0.526	1.1097	0.1502	0.000312	0.00316	7914
GOBP NEGATIVE REGULATION OF BIOSYNTHETIC PROCESS	C5 BP	1870	1453	0.5265	1.1121	0.1533	0.000819	0.0071	7859
GOBP CELL CYCLE	C5 BP	1998	1633	0.5244	1.1024	0.1407	0.00121	0.00987	7792
GOBP PROGRAMMED CELL DEATH	C5 BP	2202	1701	0.4738	0.9004	-0.1514	0.000391	0.00382	-11756
GOBP LIPID METABOLIC PROCESS	C5 BP	1542	1196	0.4706	0.8891	-0.1696	0.000707	0.00633	-11781
GOBP CELL CELL SIGNALING	C5 BP	1817	1405	0.4719	0.8937	-0.1621	0.000491	0.00465	-11793
GOMF ENZYME REGULATOR ACTIVITY	C5 MF	1402	1126	0.4699	0.8865	-0.1739	0.000733	0.00651	-11797
GOBP CIRCULATORY SYSTEM DEVELOPMENT	C5 BP	1268	1018	0.4666	0.8746	-0.1933	0.000342	0.0034	-11966
GOBP CELLULAR RESPONSE TO NITROGEN COMPOUND	C5 BP	773	602	0.4607	0.8542	-0.2274	0.00104	0.00866	-11971
GOBP NEGATIVE REGULATION OF CATALYTIC ACTIVITY	C5 BP	898	665	0.4618	0.8581	-0.2208	0.000831	0.0072	-11986
GOBP TUBE DEVELOPMENT	C5 BP	1229	955	0.4657	0.8716	-0.1983	0.000363	0.00358	-11991
GOBP RESPONSE TO ORGANIC CYCLIC COMPOUND	C5 BP	982	768	0.4634	0.8635	-0.2117	0.000596	0.00548	-11996
GOBP REGULATION OF CELL DEATH	C5 BP	1912	1421	0.4684	0.881	-0.1828	7.85e-05	0.000958	-12072
GOMF PEPTIDASE ACTIVITY	C5 MF	715	514	0.457	0.8417	-0.2486	0.000895	0.00762	-12080
GOBP REGULATION OF PHOSPHORUS METABOLIC PROCESS	C5 BP	1554	1252	0.4666	0.8749	-0.1928	8.43e-05	0.00102	-12102
GOBP MULTI ORGANISM REPRODUCTIVE PROCESS	C5 BP	1163	857	0.4627	0.8613	-0.2155	0.000233	0.00249	-12121.5
GOBP TISSUE DEVELOPMENT	C5 BP	2097	1637	0.4675	0.8781	-0.1876	1.58e-05	0.000235	-12208
GOBP MULTICELLULAR ORGANISM REPRODUCTION	C5 BP	973	721	0.4592	0.8492	-0.2358	0.000209	0.00225	-12223
GOBP REGULATION OF ION TRANSMEMBRANE TRANSPORT	C5 BP	521	408	0.4511	0.8219	-0.2829	0.000733	0.00651	-12282
GOBP REGULATION OF INTRACELLULAR SIGNAL TRANSDUCTION	C5 BP	1932	1555	0.4658	0.8721	-0.1974	8.96e-06	0.000139	-12283
GOBP REGULATION OF CELL DIFFERENTIATION	C5 BP	1752	1363	0.4634	0.8637	-0.2114	7.48e-06	0.000118	-12362.5
GOBP TUBE MORPHOGENESIS	C5 BP	1022	783	0.4575	0.8432	-0.246	5.73e-05	0.000727	-12386
GOBP DEVELOPMENTAL PROCESS INVOLVED IN REPRODUCTION	C5 BP	1099	839	0.4579	0.8447	-0.2435	3.86e-05	0.000516	-12405
GOBP EPITHELIAL CELL PROLIFERATION	C5 BP	477	360	0.4472	0.8089	-0.306	0.000594	0.00547	-12408.5
GOMF PHOSPHOLIPID BINDING	C5 MF	491	429	0.4496	0.8168	-0.292	0.000356	0.00352	-12417
GOMF CALCIUM ION BINDING	C5 MF	772	620	0.4542	0.8323	-0.2649	0.000108	0.00126	-12434
GOBP POSITIVE REGULATION OF MOLECULAR FUNCTION	C5 BP	1712	1399	0.4622	0.8595	-0.2184	2.84e-06	5.02e-05	-12452
GOBP SEX DIFFERENTIATION	C5 BP	299	241	0.4386	0.7813	-0.3561	0.00105	0.00875	-12493
GOBP NEGATIVE REGULATION OF RESPONSE TO STIMULUS	C5 BP	1929	1451	0.4621	0.859	-0.2192	1.76e-06	3.32e-05	-12493.5
GOBP NEGATIVE REGULATION OF LOCOMOTION	C5 BP	438	292	0.4421	0.7924	-0.3357	0.000681	0.00616	-12502
GOBP REGULATION OF TRANSMEMBRANE TRANSPORT	C5 BP	619	484	0.45	0.8182	-0.2895	0.000174	0.00193	-12503
GOBP NEGATIVE REGULATION OF HYDROLASE ACTIVITY	C5 BP	422	293	0.4413	0.7898	-0.3404	0.00056	0.0052	-12552.5
GOBP REGULATION OF TRANSPORT	C5 BP	1929	1526	0.4613	0.8564	-0.2236	6.16e-07	1.31e-05	-12568
GOBP EPITHELIAL CELL DIFFERENTIATION	C5 BP	741	535	0.4499	0.8177	-0.2903	7.77e-05	0.000953	-12582
GOBP NERVOUS SYSTEM PROCESS	C5 BP	1820	908	0.4555	0.8365	-0.2575	6.3e-06	0.000101	-12604
GOBP SODIUM ION TRANSPORT	C5 BP	262	210	0.4337	0.7659	-0.3848	0.000944	0.00799	-12613.5
GOBP MULTICELLULAR ORGANISMAL HOMEOSTASIS	C5 BP	584	467	0.4473	0.8093	-0.3052	0.000101	0.00119	-12615
GOBP REGULATION OF DNA BINDING TRANSCRIPTION FACTOR ACTIVITY	C5 BP	547	397	0.445	0.8018	-0.3186	0.000177	0.00195	-12620.5
GOBP RESPONSE TO XENOBIOTIC STIMULUS	C5 BP	455	333	0.442	0.7923	-0.336	0.000287	0.00295	-12624
GOBP TISSUE MIGRATION	C5 BP	398	286	0.4394	0.7838	-0.3515	0.000431	0.00416	-12626
GOBP SKELETAL SYSTEM DEVELOPMENT	C5 BP	560	474	0.4471	0.8087	-0.3064	8.44e-05	0.00102	-12636
GOBP ORGANIC ANION TRANSPORT	C5 BP	397	304	0.44	0.7858	-0.3477	0.000333	0.00332	-12650.5
GOBP VASCULATURE DEVELOPMENT	C5 BP	871	675	0.4514	0.8229	-0.2811	1.87e-05	0.000272	-12651
GOBP MEIOTIC CELL CYCLE	C5 BP	300	238	0.4358	0.7725	-0.3723	0.000664	0.00603	-12653.5
GOBP POSITIVE REGULATION OF DEVELOPMENTAL PROCESS	C5 BP	1493	1159	0.4569	0.8411	-0.2496	9.3e-07	1.9e-05	-12664
GOBP REGULATION OF RESPONSE TO STRESS	C5 BP	1619	1210	0.4571	0.842	-0.2481	6.49e-07	1.38e-05	-12671
GOBP POSITIVE REGULATION OF CELL DIFFERENTIATION	C5 BP	965	764	0.4523	0.8257	-0.2763	8.04e-06	0.000126	-12676
GOBP REGULATION OF PROTEIN SERINE THREONINE KINASE ACTIVITY	C5 BP	416	344	0.4415	0.7904	-0.3394	0.000198	0.00215	-12685.5
GOBP I KAPPAB KINASE NF KAPPAB SIGNALING	C5 BP	336	271	0.4374	0.7773	-0.3634	0.000396	0.00385	-12687
GOBP POSITIVE REGULATION OF CATALYTIC ACTIVITY	C5 BP	1275	1049	0.4555	0.8366	-0.2574	1.36e-06	2.65e-05	-12697
GOBP ANATOMICAL STRUCTURE FORMATION INVOLVED IN MORPHOGENESIS	C5 BP	1353	1022	0.4553	0.836	-0.2585	1.65e-06	3.16e-05	-12698
GOMF TRANSPORTER ACTIVITY	C5 MF	1371	1063	0.4556	0.8369	-0.2569	1.23e-06	2.42e-05	-12699
GOMF ENDOPEPTIDASE ACTIVITY	C5 MF	514	340	0.4409	0.7887	-0.3425	0.000189	0.00206	-12706
GOBP REGULATION OF VESICLE MEDIATED TRANSPORT	C5 BP	600	492	0.4461	0.8053	-0.3124	4.48e-05	0.000586	-12713.5
GOBP REGULATION OF METAL ION TRANSPORT	C5 BP	443	345	0.441	0.789	-0.3419	0.000174	0.00193	-12719
GOBP DEVELOPMENT OF PRIMARY SEXUAL CHARACTERISTICS	C5 BP	245	202	0.4309	0.7573	-0.4011	0.000728	0.00649	-12721
GOBP POSITIVE REGULATION OF KINASE ACTIVITY	C5 BP	529	443	0.4442	0.7992	-0.3233	5.99e-05	0.000753	-12746
GOBP POSITIVE REGULATION OF PHOSPHORUS METABOLIC PROCESS	C5 BP	976	785	0.4512	0.8221	-0.2826	3.77e-06	6.47e-05	-12747
GOBP ACTIN FILAMENT POLYMERIZATION	C5 BP	183	157	0.4242	0.7368	-0.4406	0.00107	0.00888	-12755.5
GOBP RESPONSE TO WOUNDING	C5 BP	641	502	0.4455	0.8034	-0.3159	3.09e-05	0.000429	-12766
GOBP NEGATIVE REGULATION OF CELL POPULATION PROLIFERATION	C5 BP	903	640	0.4483	0.8126	-0.2994	8.95e-06	0.000139	-12778
GOBP CELL FATE COMMITMENT	C5 BP	302	209	0.4304	0.7556	-0.4043	0.000534	0.00498	-12790
GOBP POSITIVE REGULATION OF HYDROLASE ACTIVITY	C5 BP	671	527	0.4456	0.8039	-0.315	2.1e-05	0.000303	-12796.5
GOBP CALCIUM ION TRANSPORT INTO CYTOSOL	C5 BP	175	143	0.4203	0.725	-0.464	0.00101	0.00845	-12805.5
GOBP ANION TRANSPORT	C5 BP	570	438	0.4429	0.7951	-0.3308	4.45e-05	0.000584	-12808
GOBP EPIDERMIS DEVELOPMENT	C5 BP	371	253	0.4338	0.7661	-0.3844	0.000294	0.00301	-12812
GOBP REGULATION OF PROTEIN KINASE ACTIVITY	C5 BP	720	601	0.4468	0.8076	-0.3083	9.13e-06	0.000141	-12814
GOBP REGULATION OF HYDROLASE ACTIVITY	C5 BP	1173	886	0.4517	0.8238	-0.2797	1.26e-06	2.46e-05	-12815
GOBP MUSCLE CELL PROLIFERATION	C5 BP	253	174	0.4255	0.7406	-0.4333	0.000706	0.00633	-12821
HALLMARK COAGULATION	H	162	124	0.4151	0.7096	-0.4948	0.0011	0.00914	-12830.5
GOBP MEIOTIC CELL CYCLE PROCESS	C5 BP	236	185	0.4266	0.7441	-0.4264	0.000589	0.00543	-12832.5
GOBP REPRODUCTION	C5 BP	1656	1262	0.4545	0.8331	-0.2634	7.32e-08	1.91e-06	-12840
GOBP MAPK CASCADE	C5 BP	883	693	0.4478	0.811	-0.3023	3.18e-06	5.57e-05	-12851
GOBP INORGANIC ION TRANSMEMBRANE TRANSPORT	C5 BP	928	725	0.4484	0.8129	-0.2988	2.53e-06	4.56e-05	-12852.5
GOBP CATION TRANSMEMBRANE TRANSPORT	C5 BP	987	775	0.449	0.8147	-0.2956	1.55e-06	2.97e-05	-12870
GOBP REGULATION OF ACTIN FILAMENT LENGTH	C5 BP	169	149	0.4201	0.7243	-0.4653	0.000767	0.00673	-12878
GOBP REGULATION OF CALCIUM ION TRANSPORT	C5 BP	284	218	0.429	0.7514	-0.4124	0.000311	0.00315	-12901.5
GOBP RESPONSE TO MECHANICAL STIMULUS	C5 BP	217	184	0.4248	0.7384	-0.4374	0.00044	0.00423	-12912
GOBP POSITIVE REGULATION OF SIGNALING	C5 BP	1917	1522	0.454	0.8317	-0.2659	3.27e-09	1.04e-07	-12921
GOBP MYELOID CELL HOMEOSTASIS	C5 BP	195	152	0.42	0.7241	-0.4657	0.000671	0.00608	-12924
GOMF GROWTH FACTOR RECEPTOR BINDING	C5 MF	143	119	0.4111	0.6981	-0.5185	0.000817	0.00709	-12926
GOBP EPIDERMAL CELL DIFFERENTIATION	C5 BP	224	146	0.4186	0.7199	-0.4742	0.00069	0.00623	-12926
GOBP ION TRANSMEMBRANE TRANSPORT	C5 BP	1237	967	0.4504	0.8196	-0.287	2.21e-07	5.3e-06	-12927
GOBP REGULATION OF PROTEIN PHOSPHORYLATION	C5 BP	1213	987	0.4503	0.8193	-0.2875	1.61e-07	3.94e-06	-12938
GOBP TRANSMEMBRANE TRANSPORT	C5 BP	1678	1300	0.4522	0.8256	-0.2765	1.03e-08	3.01e-07	-12949
GOBP DEVELOPMENT OF PRIMARY FEMALE SEXUAL CHARACTERISTICS	C5 BP	110	98	0.404	0.6779	-0.5609	0.00103	0.00862	-12953.5
HALLMARK HYPOXIA	H	215	194	0.4251	0.7393	-0.4358	0.000325	0.00327	-12960.5
GOBP CELLULAR PROCESS INVOLVED IN REPRODUCTION IN MULTICELLULAR ORGANISM	C5 BP	440	329	0.4354	0.7712	-0.3749	5.86e-05	0.000738	-12968
GOBP FEMALE SEX DIFFERENTIATION	C5 BP	127	111	0.4075	0.6876	-0.5403	0.000762	0.00669	-12983
GOMF ORGANIC ACID TRANSMEMBRANE TRANSPORTER ACTIVITY	C5 MF	172	140	0.4151	0.7097	-0.4946	0.000532	0.00496	-13000
GOBP CELLULAR HOMEOSTASIS	C5 BP	972	796	0.4467	0.8074	-0.3086	3.78e-07	8.59e-06	-13003
GOBP ORGANIC HYDROXY COMPOUND METABOLIC PROCESS	C5 BP	606	478	0.4401	0.7861	-0.3473	7.84e-06	0.000124	-13004
GOBP TYPE I INTERFERON PRODUCTION	C5 BP	122	93	0.4008	0.6689	-0.5801	0.000952	0.00804	-13011
GOBP AMINE TRANSPORT	C5 BP	117	82	0.3956	0.6544	-0.6117	0.00108	0.00901	-13012.5
GOBP SENSORY PERCEPTION OF LIGHT STIMULUS	C5 BP	239	172	0.4208	0.7265	-0.461	0.000344	0.00342	-13014
GOBP INTEGRIN MEDIATED SIGNALING PATHWAY	C5 BP	122	104	0.4043	0.6787	-0.5591	0.000753	0.00664	-13024.5
GOMF PHOSPHOLIPASE ACTIVITY	C5 MF	121	98	0.4024	0.6735	-0.5703	0.000852	0.00732	-13026.5
GOMF LIPID BINDING	C5 MF	858	709	0.4446	0.8006	-0.3208	5.87e-07	1.27e-05	-13042
GOBP CELLULAR HORMONE METABOLIC PROCESS	C5 BP	167	103	0.4035	0.6765	-0.5637	0.000723	0.00645	-13052.5
GOBP LOCOMOTION	C5 BP	2092	1646	0.4517	0.8239	-0.2795	1.2e-10	4.71e-09	-13054
GOBP ERK1 AND ERK2 CASCADE	C5 BP	394	290	0.4309	0.7573	-0.4011	5.4e-05	0.00069	-13079
GOBP POSITIVE REGULATION OF CELL DEATH	C5 BP	689	531	0.44	0.7857	-0.3479	2.46e-06	4.45e-05	-13085
GOBP HOMEOSTASIS OF NUMBER OF CELLS	C5 BP	327	265	0.429	0.7514	-0.4124	7.17e-05	0.000884	-13087
GOBP BLOOD VESSEL MORPHOGENESIS	C5 BP	750	568	0.441	0.789	-0.3419	1.71e-06	3.25e-05	-13088
GOBP CARBOXYLIC ACID TRANSPORT	C5 BP	305	232	0.4267	0.7442	-0.4262	0.000122	0.00141	-13088.5
GOBP EXPORT FROM CELL	C5 BP	949	750	0.4441	0.799	-0.3238	2.24e-07	5.35e-06	-13091
GOBP CELLULAR LIPID CATABOLIC PROCESS	C5 BP	245	196	0.4224	0.7313	-0.4514	0.000184	0.00201	-13103.5
GOBP RECEPTOR MEDIATED ENDOCYTOSIS	C5 BP	286	231	0.4262	0.7426	-0.4293	0.000113	0.00132	-13109
GOBP NEGATIVE REGULATION OF EPITHELIAL CELL MIGRATION	C5 BP	129	61	0.3798	0.6124	-0.7074	0.00117	0.00963	-13116
GOBP CELL MIGRATION	C5 BP	1703	1336	0.4486	0.8135	-0.2978	4.29e-10	1.57e-08	-13121
GOBP REGULATION OF NIK NF KAPPAB SIGNALING	C5 BP	138	94	0.3984	0.6622	-0.5946	0.000667	0.00605	-13128.5
GOBP CARBOHYDRATE CATABOLIC PROCESS	C5 BP	169	140	0.4115	0.6992	-0.5162	0.000304	0.00309	-13135
GOBP POSITIVE REGULATION OF SECRETION	C5 BP	330	263	0.4278	0.7477	-0.4195	5.75e-05	0.000727	-13137
GOBP PEPTIDYL TYROSINE MODIFICATION	C5 BP	417	342	0.4329	0.7633	-0.3896	2.1e-05	0.000303	-13137
GOBP POSITIVE REGULATION OF PROTEIN SERINE THREONINE KINASE ACTIVITY	C5 BP	231	195	0.4214	0.7284	-0.4571	0.000158	0.00178	-13142.5
GOBP REGULATION OF MULTICELLULAR ORGANISMAL DEVELOPMENT	C5 BP	1551	1209	0.4472	0.809	-0.3057	9.35e-10	3.29e-08	-13143
GOBP REGULATION OF SECRETION	C5 BP	672	519	0.4384	0.7806	-0.3573	1.71e-06	3.25e-05	-13157
GOBP POSITIVE REGULATION OF LIPID BIOSYNTHETIC PROCESS	C5 BP	93	72	0.3856	0.6277	-0.6718	0.000797	0.00694	-13164.5
GOMF EXOPEPTIDASE ACTIVITY	C5 MF	109	96	0.3977	0.6602	-0.5989	0.000535	0.00498	-13177.5
GOBP KERATINOCYTE DIFFERENTIATION	C5 BP	150	94	0.3963	0.6566	-0.607	0.000518	0.00486	-13191.5
GOBP REGULATION OF LIPID TRANSPORT	C5 BP	161	114	0.4033	0.6758	-0.5653	0.000364	0.00358	-13192.5
GOBP PHENOL CONTAINING COMPOUND METABOLIC PROCESS	C5 BP	122	97	0.3976	0.6601	-0.5994	0.000496	0.00468	-13196
GOBP NEGATIVE REGULATION OF RESPONSE TO CYTOKINE STIMULUS	C5 BP	99	68	0.3823	0.6188	-0.6924	0.000791	0.00692	-13198
GOBP RESPONSE TO FATTY ACID	C5 BP	64	55	0.3715	0.5912	-0.7584	0.000985	0.00828	-13210
GOBP SECRETION	C5 BP	1028	808	0.442	0.7922	-0.336	2.59e-08	7.05e-07	-13210
GOBP REPRODUCTIVE SYSTEM DEVELOPMENT	C5 BP	460	389	0.4332	0.7642	-0.388	6.42e-06	0.000103	-13210.5
GOBP REGULATION OF STEROL TRANSPORT	C5 BP	84	52	0.3664	0.5784	-0.7899	0.000866	0.00741	-13251
GOBP REGULATION OF PHOSPHATIDYLINOSITOL 3 KINASE ACTIVITY	C5 BP	59	53	0.3671	0.5799	-0.7861	0.000816	0.00709	-13273
GOBP CELLULAR EXTRAVASATION	C5 BP	92	67	0.3795	0.6116	-0.7093	0.00065	0.00592	-13275
GOBP POSITIVE REGULATION OF RESPONSE TO CYTOKINE STIMULUS	C5 BP	83	60	0.3734	0.5959	-0.7468	0.000698	0.00628	-13302.5
GOBP POSITIVE REGULATION OF INTRACELLULAR SIGNAL TRANSDUCTION	C5 BP	1109	883	0.4406	0.7876	-0.3445	2.68e-09	8.62e-08	-13315
GOMF MOLECULAR FUNCTION REGULATOR	C5 MF	2217	1698	0.4455	0.8033	-0.3159	1.67e-13	9.69e-12	-13315
GOBP SENSORY PERCEPTION OF PAIN	C5 BP	111	89	0.3907	0.6413	-0.6409	0.000369	0.00363	-13319.5
GOBP DEFENSE RESPONSE TO SYMBIONT	C5 BP	350	257	0.4236	0.735	-0.4442	2.57e-05	0.000364	-13321.5
GOBP BIOMINERALIZATION	C5 BP	186	146	0.4081	0.6896	-0.5362	0.000129	0.00148	-13323
GOBP WOUND HEALING	C5 BP	492	383	0.4303	0.7552	-0.4051	2.98e-06	5.24e-05	-13324.5
GOBP HOMEOSTATIC PROCESS	C5 BP	1995	1588	0.4448	0.8012	-0.3199	4.33e-13	2.3e-11	-13327
GOBP POSITIVE REGULATION OF PROTEIN PHOSPHORYLATION	C5 BP	796	642	0.4373	0.777	-0.364	6.71e-08	1.76e-06	-13331
GOBP ORGANIC ACID TRANSPORT	C5 BP	349	275	0.4246	0.738	-0.4382	1.76e-05	0.000258	-13331.5
GOBP POSITIVE REGULATION OF PROTEIN KINASE ACTIVITY	C5 BP	434	369	0.4294	0.7524	-0.4104	3.35e-06	5.84e-05	-13331.5
GOBP METAL ION TRANSPORT	C5 BP	967	753	0.4384	0.7806	-0.3573	1.06e-08	3.09e-07	-13339
GOBP REGULATION OF HORMONE LEVELS	C5 BP	571	410	0.4313	0.7583	-0.3992	1.92e-06	3.59e-05	-13339.5
GOMF LIPASE ACTIVITY	C5 MF	147	118	0.4003	0.6676	-0.5829	0.000187	0.00204	-13358
GOBP FAT CELL DIFFERENTIATION	C5 BP	271	215	0.4183	0.7192	-0.4755	3.78e-05	0.000507	-13361
GOBP ORGANIC ACID TRANSMEMBRANE TRANSPORT	C5 BP	165	139	0.4053	0.6815	-0.5531	0.000118	0.00137	-13364
GOBP POSITIVE REGULATION OF NF KAPPAB TRANSCRIPTION FACTOR ACTIVITY	C5 BP	199	145	0.4063	0.6845	-0.547	0.0001	0.00119	-13373.5
GOBP REGULATION OF TOLL LIKE RECEPTOR SIGNALING PATHWAY	C5 BP	99	66	0.3754	0.6011	-0.7344	0.000467	0.00446	-13378
GOMF METAL ION TRANSMEMBRANE TRANSPORTER ACTIVITY	C5 MF	462	360	0.4279	0.748	-0.4188	2.8e-06	4.97e-05	-13380.5
GOBP ION TRANSPORT	C5 BP	1712	1332	0.4419	0.7916	-0.3371	1.8e-12	8.74e-11	-13390
GOMF GLYCOSAMINOGLYCAN BINDING	C5 MF	263	202	0.4155	0.7108	-0.4924	3.54e-05	0.000485	-13407
GOBP REGULATION OF CELLULAR COMPONENT MOVEMENT	C5 BP	1217	951	0.4391	0.7828	-0.3532	2.68e-10	1.02e-08	-13409
GOBP CELLULAR RESPONSE TO OXYGEN CONTAINING COMPOUND	C5 BP	1332	1019	0.4396	0.7843	-0.3505	9.48e-11	3.79e-09	-13410.5
GOBP CELLULAR RESPONSE TO VIRUS	C5 BP	100	74	0.3791	0.6105	-0.712	0.000323	0.00326	-13425
GOBP RESPONSE TO OXYGEN CONTAINING COMPOUND	C5 BP	1830	1419	0.4415	0.7906	-0.339	2.96e-13	1.64e-11	-13430.5
GOBP CHEMICAL HOMEOSTASIS	C5 BP	1304	1034	0.4393	0.7834	-0.3521	5.83e-11	2.42e-09	-13431
GOBP CIRCULATORY SYSTEM PROCESS	C5 BP	634	513	0.4325	0.7621	-0.392	1.84e-07	4.48e-06	-13432
GOBP POSITIVE REGULATION OF LOCOMOTION	C5 BP	655	527	0.4328	0.7632	-0.3899	1.48e-07	3.68e-06	-13432.5
GOMF CATION TRANSMEMBRANE TRANSPORTER ACTIVITY	C5 MF	698	552	0.4334	0.7649	-0.3866	9.9e-08	2.53e-06	-13432.5
GOBP NEGATIVE REGULATION OF VIRAL PROCESS	C5 BP	136	85	0.385	0.6261	-0.6756	0.00025	0.00264	-13436
GOBP CATION TRANSPORT	C5 BP	1303	1019	0.4386	0.7814	-0.3559	4.91e-11	2.07e-09	-13455.5
GOMF G PROTEIN COUPLED RECEPTOR BINDING	C5 MF	328	233	0.4179	0.7181	-0.4778	1.65e-05	0.000243	-13457.5
GOBP BIOLOGICAL PROCESS INVOLVED IN INTERACTION WITH HOST	C5 BP	254	178	0.4101	0.6951	-0.5248	3.56e-05	0.000486	-13463.5
GOBP LIPID LOCALIZATION	C5 BP	513	391	0.4276	0.7469	-0.421	9.46e-07	1.93e-05	-13476.5
GOBP NIK NF KAPPAB SIGNALING	C5 BP	172	121	0.3976	0.66	-0.5996	0.000101	0.00119	-13483
GOBP DIGESTIVE SYSTEM PROCESS	C5 BP	120	74	0.3774	0.6062	-0.7222	0.000267	0.00278	-13485
GOBP REGULATION OF PEPTIDASE ACTIVITY	C5 BP	535	383	0.4269	0.745	-0.4247	9.81e-07	1.98e-05	-13486.5
GOMF CARBOXYLIC ACID BINDING	C5 MF	190	146	0.4035	0.6765	-0.5639	5.8e-05	0.000733	-13494
GOBP MONOCARBOXYLIC ACID TRANSPORT	C5 BP	131	94	0.3876	0.633	-0.6598	0.000167	0.00187	-13494.5
GOBP LIPID CATABOLIC PROCESS	C5 BP	364	286	0.4211	0.7273	-0.4593	4.58e-06	7.62e-05	-13498
GOBP TRIGLYCERIDE METABOLIC PROCESS	C5 BP	123	81	0.3807	0.6148	-0.7019	0.000208	0.00224	-13507
GOBP NEGATIVE REGULATION OF CHEMOTAXIS	C5 BP	83	59	0.3645	0.5735	-0.8022	0.000319	0.00322	-13514.5
GOBP BIOLOGICAL PROCESS INVOLVED IN SYMBIOTIC INTERACTION	C5 BP	366	256	0.4179	0.7179	-0.4781	6.34e-06	0.000102	-13524.5
GOBP COLLAGEN METABOLIC PROCESS	C5 BP	117	87	0.3829	0.6204	-0.6888	0.00016	0.00179	-13545.5
GOBP ANIMAL ORGAN REGENERATION	C5 BP	74	61	0.3653	0.5756	-0.7968	0.000276	0.00286	-13546
GOMF ION TRANSMEMBRANE TRANSPORTER ACTIVITY	C5 MF	930	732	0.4334	0.7648	-0.3869	1.02e-09	3.55e-08	-13552
GOBP POSITIVE REGULATION OF CELL POPULATION PROLIFERATION	C5 BP	1090	792	0.4337	0.766	-0.3846	2.93e-10	1.09e-08	-13560
GOBP SMOOTH MUSCLE CELL PROLIFERATION	C5 BP	191	130	0.398	0.6612	-0.5968	6.03e-05	0.000757	-13560.5
GOMF EXTRACELLULAR LIGAND GATED ION CHANNEL ACTIVITY	C5 MF	77	57	0.361	0.5649	-0.824	0.000284	0.00292	-13563
GOBP RESPONSE TO VIRUS	C5 BP	463	347	0.4234	0.7342	-0.4458	9.92e-07	1.99e-05	-13573
GOBP REGULATION OF REGULATED SECRETORY PATHWAY	C5 BP	154	129	0.3969	0.658	-0.6039	5.3e-05	0.00068	-13586
GOBP REGULATION OF REACTIVE OXYGEN SPECIES METABOLIC PROCESS	C5 BP	166	132	0.3975	0.6598	-0.5998	4.87e-05	0.000628	-13594.5
GOBP REGULATION OF CELL POPULATION PROLIFERATION	C5 BP	1973	1451	0.4376	0.7781	-0.362	3.72e-15	2.54e-13	-13605.5
GOBP POSITIVE REGULATION OF NIK NF KAPPAB SIGNALING	C5 BP	85	64	0.3651	0.5752	-0.798	0.000192	0.00209	-13617
GOMF VOLTAGE GATED CHANNEL ACTIVITY	C5 MF	215	163	0.4036	0.6767	-0.5634	2.21e-05	0.000317	-13617.5
GOBP MACROPHAGE MIGRATION	C5 BP	63	53	0.3546	0.5494	-0.8641	0.000251	0.00264	-13622
GOBP ADENYLATE CYCLASE ACTIVATING G PROTEIN COUPLED RECEPTOR SIGNALING PATHWAY	C5 BP	162	120	0.3929	0.6472	-0.6277	5.15e-05	0.000661	-13623
GOBP REGULATION OF ION TRANSPORT	C5 BP	764	581	0.4286	0.7501	-0.4149	4.74e-09	1.47e-07	-13624
GOBP RESPONSE TO INTERLEUKIN 1	C5 BP	165	120	0.3925	0.6462	-0.63	4.85e-05	0.000626	-13631
GOBP POSITIVE REGULATION OF VASCULATURE DEVELOPMENT	C5 BP	193	149	0.4009	0.669	-0.5798	3e-05	0.000417	-13634
GOBP FEMALE GAMETE GENERATION	C5 BP	170	136	0.3974	0.6596	-0.6004	3.68e-05	0.000499	-13642
GOMF NEUROTRANSMITTER RECEPTOR ACTIVITY	C5 MF	124	73	0.3714	0.5909	-0.759	0.000147	0.00166	-13643.5
GOBP NEGATIVE REGULATION OF PROTEOLYSIS	C5 BP	403	278	0.4165	0.7137	-0.4867	1.72e-06	3.25e-05	-13646
GOBP IMMUNOGLOBULIN PRODUCTION INVOLVED IN IMMUNOGLOBULIN MEDIATED IMMUNE RESPONSE	C5 BP	160	67	0.3668	0.5793	-0.7875	0.000164	0.00184	-13648
GOBP CELLULAR RESPONSE TO LIPID	C5 BP	666	507	0.4263	0.7429	-0.4287	1.49e-08	4.17e-07	-13659
GOBP PLATELET ACTIVATION	C5 BP	151	118	0.3909	0.6417	-0.64	4.29e-05	0.000565	-13666
GOMF INORGANIC MOLECULAR ENTITY TRANSMEMBRANE TRANSPORTER ACTIVITY	C5 MF	797	623	0.4284	0.7493	-0.4163	1.23e-09	4.25e-08	-13667
GOBP RESPONSE TO TYPE I INTERFERON	C5 BP	68	60	0.3598	0.5621	-0.8311	0.000174	0.00193	-13672.5
GOBP BIOLOGICAL ADHESION	C5 BP	1803	1365	0.4353	0.7709	-0.3754	2.21e-15	1.53e-13	-13673.5
GOBP CALCIUM ION TRANSPORT	C5 BP	472	369	0.4219	0.7297	-0.4545	2.75e-07	6.44e-06	-13674.5
GOMF LIGAND GATED ION CHANNEL ACTIVITY	C5 MF	151	117	0.3904	0.6403	-0.6432	4.25e-05	0.00056	-13682
GOBP HORMONE METABOLIC PROCESS	C5 BP	264	185	0.4044	0.6789	-0.5587	7.45e-06	0.000118	-13692.5
GOBP ANATOMICAL STRUCTURE MATURATION	C5 BP	263	210	0.4078	0.6887	-0.5381	4.28e-06	7.17e-05	-13696.5
GOBP REGULATION OF REPRODUCTIVE PROCESS	C5 BP	190	145	0.3978	0.6605	-0.5983	2.18e-05	0.000314	-13698.5
GOBP BONE REMODELING	C5 BP	93	80	0.3737	0.5967	-0.745	9.48e-05	0.00114	-13699
GOBP ION HOMEOSTASIS	C5 BP	840	699	0.4285	0.7499	-0.4152	1.51e-10	5.85e-09	-13699
HALLMARK KRAS SIGNALING DN	H	220	158	0.4007	0.6686	-0.5807	1.69e-05	0.000248	-13703
GOBP ICOSANOID METABOLIC PROCESS	C5 BP	136	87	0.3775	0.6065	-0.7213	7.94e-05	0.000966	-13703.5
GOBP EXTRACELLULAR MATRIX DISASSEMBLY	C5 BP	83	55	0.3538	0.5475	-0.8692	0.000177	0.00195	-13704
GOBP CALCIUM MEDIATED SIGNALING	C5 BP	223	184	0.404	0.6777	-0.5613	7.19e-06	0.000114	-13704
GOBP NEUTRAL LIPID METABOLIC PROCESS	C5 BP	160	107	0.3859	0.6283	-0.6705	4.56e-05	0.000593	-13715
GOBP POSITIVE REGULATION OF LIPID METABOLIC PROCESS	C5 BP	163	130	0.3925	0.6462	-0.6299	2.36e-05	0.000338	-13745.5
GOBP AMINE METABOLIC PROCESS	C5 BP	128	107	0.3844	0.6245	-0.6792	3.66e-05	0.000498	-13765
GOBP POSITIVE REGULATION OF TYROSINE PHOSPHORYLATION OF STAT PROTEIN	C5 BP	78	53	0.3481	0.5339	-0.9054	0.00013	0.0015	-13775
GOBP REGULATION OF B CELL MEDIATED IMMUNITY	C5 BP	84	60	0.3555	0.5516	-0.8584	0.000109	0.00127	-13788.5
GOMF VOLTAGE GATED CATION CHANNEL ACTIVITY	C5 MF	149	111	0.3846	0.6249	-0.6784	2.68e-05	0.000377	-13798
GOBP MAINTENANCE OF LOCATION	C5 BP	355	304	0.4142	0.7069	-0.5003	2.79e-07	6.51e-06	-13798.5
GOBP POSITIVE REGULATION OF B CELL ACTIVATION	C5 BP	204	73	0.3647	0.5742	-0.8005	6.49e-05	0.00081	-13803.5
GOBP ORGANIC HYDROXY COMPOUND TRANSPORT	C5 BP	321	224	0.4066	0.6853	-0.5452	1.53e-06	2.95e-05	-13815
GOBP VACUOLAR LOCALIZATION	C5 BP	87	77	0.3671	0.58	-0.7859	5.56e-05	0.000709	-13817.5
GOBP SECOND MESSENGER MEDIATED SIGNALING	C5 BP	331	272	0.4109	0.6974	-0.52	4.4e-07	9.81e-06	-13829
GOBP POSITIVE REGULATION OF MYELOID CELL DIFFERENTIATION	C5 BP	122	92	0.3751	0.6003	-0.7362	3.51e-05	0.000482	-13842
GOBP NEUROPEPTIDE SIGNALING PATHWAY	C5 BP	117	68	0.3596	0.5615	-0.8325	6.28e-05	0.000787	-13844
GOMF CALCIUM ION TRANSMEMBRANE TRANSPORTER ACTIVITY	C5 MF	144	119	0.3855	0.6274	-0.6725	1.63e-05	0.000241	-13844
GOMF ENDOPEPTIDASE REGULATOR ACTIVITY	C5 MF	223	145	0.3926	0.6465	-0.6293	8.26e-06	0.000129	-13846.5
GOBP DIGESTION	C5 BP	158	95	0.375	0.6001	-0.7368	2.58e-05	0.000365	-13882.5
GOBP METAL ION HOMEOSTASIS	C5 BP	704	580	0.4219	0.7299	-0.4543	1.57e-10	6.07e-09	-13888
GOBP ADENYLATE CYCLASE MODULATING G PROTEIN COUPLED RECEPTOR SIGNALING PATHWAY	C5 BP	258	183	0.3983	0.6619	-0.5953	2.13e-06	3.93e-05	-13906
GOMF CATION CHANNEL ACTIVITY	C5 MF	350	273	0.4087	0.6912	-0.5328	2.2e-07	5.27e-06	-13906
GOMF CARGO RECEPTOR ACTIVITY	C5 MF	88	76	0.3628	0.5694	-0.8126	3.57e-05	0.000486	-13912
GOBP RESPONSE TO LIPID	C5 BP	1007	769	0.4239	0.7359	-0.4424	9.73e-13	4.96e-11	-13918
GOBP SUPEROXIDE METABOLIC PROCESS	C5 BP	78	60	0.3497	0.5378	-0.895	5.69e-05	0.000723	-13920.5
GOMF PEPTIDASE REGULATOR ACTIVITY	C5 MF	261	179	0.3967	0.6576	-0.6047	1.93e-06	3.6e-05	-13927
GOBP POSITIVE REGULATION OF INTERLEUKIN 8 PRODUCTION	C5 BP	83	58	0.3466	0.5304	-0.9148	5.34e-05	0.000684	-13933
GOBP REGULATION OF MAP KINASE ACTIVITY	C5 BP	217	172	0.3954	0.6541	-0.6125	2.29e-06	4.17e-05	-13933
GOBP POSITIVE REGULATION OF MAPK CASCADE	C5 BP	555	428	0.4157	0.7116	-0.4909	2.54e-09	8.23e-08	-13933
GOBP CELLULAR ION HOMEOSTASIS	C5 BP	713	592	0.4205	0.7257	-0.4625	4.81e-11	2.04e-09	-13938
GOBP REGULATION OF PEPTIDYL TYROSINE PHOSPHORYLATION	C5 BP	288	233	0.4041	0.6781	-0.5605	4.75e-07	1.05e-05	-13945.5
GOBP REGULATION OF VASCULATURE DEVELOPMENT	C5 BP	389	266	0.4065	0.6848	-0.5462	1.59e-07	3.92e-06	-13947
GOBP ENDOCRINE PROCESS	C5 BP	92	67	0.3546	0.5495	-0.8637	3.9e-05	0.00052	-13957
GOBP CELLULAR RESPONSE TO INTERLEUKIN 1	C5 BP	134	95	0.3717	0.5916	-0.7574	1.56e-05	0.000233	-13980.5
GOBP SENSORY PERCEPTION	C5 BP	1231	450	0.4149	0.7092	-0.4957	7.05e-10	2.5e-08	-13984
GOBP POSITIVE REGULATION OF MYELOID LEUKOCYTE DIFFERENTIATION	C5 BP	68	51	0.3353	0.5045	-0.9872	4.75e-05	0.000616	-13991
GOBP POSITIVE REGULATION OF GENE EXPRESSION	C5 BP	1392	989	0.4241	0.7366	-0.4411	1.13e-15	7.99e-14	-13995
GOBP RESPONSE TO VITAMIN	C5 BP	84	74	0.3582	0.5582	-0.8413	2.49e-05	0.000354	-14000
GOMF SERINE TYPE ENDOPEPTIDASE INHIBITOR ACTIVITY	C5 MF	103	72	0.3565	0.554	-0.852	2.57e-05	0.000364	-14007.5
GOBP REGULATED EXOCYTOSIS	C5 BP	254	216	0.4006	0.6683	-0.5814	4.97e-07	1.09e-05	-14018
GOMF EXOGENOUS PROTEIN BINDING	C5 MF	97	73	0.3568	0.5548	-0.85	2.36e-05	0.000337	-14018.5
GOBP NEGATIVE REGULATION OF CELL ADHESION	C5 BP	372	263	0.4039	0.6775	-0.5616	8.5e-08	2.19e-06	-14033
HALLMARK IL2 STAT5 SIGNALING	H	216	196	0.3965	0.6569	-0.6063	5.99e-07	1.28e-05	-14036.5
GOBP POSITIVE REGULATION OF SMOOTH MUSCLE CELL PROLIFERATION	C5 BP	112	76	0.3568	0.5546	-0.8504	1.59e-05	0.000236	-14067
GOMF SIGNALING RECEPTOR BINDING	C5 MF	1971	1257	0.4243	0.7369	-0.4404	3.89e-19	3.99e-17	-14076.5
GOBP REGULATION OF RESPONSE TO CYTOKINE STIMULUS	C5 BP	204	150	0.3867	0.6305	-0.6654	1.71e-06	3.25e-05	-14086
GOBP MYELOID CELL DEVELOPMENT	C5 BP	89	70	0.3508	0.5403	-0.8881	1.59e-05	0.000236	-14096
GOBP REACTIVE OXYGEN SPECIES METABOLIC PROCESS	C5 BP	256	203	0.3957	0.6548	-0.611	3.11e-07	7.18e-06	-14100
GOBP POSITIVE REGULATION OF MAP KINASE ACTIVITY	C5 BP	138	111	0.3734	0.5959	-0.7469	4.12e-06	6.99e-05	-14106
GOBP RECEPTOR SIGNALING PATHWAY VIA STAT	C5 BP	198	139	0.3828	0.6201	-0.6893	1.87e-06	3.5e-05	-14106
GOMF PASSIVE TRANSMEMBRANE TRANSPORTER ACTIVITY	C5 MF	523	392	0.4087	0.6913	-0.5326	6.26e-10	2.24e-08	-14109
GOBP NEGATIVE REGULATION OF MULTICELLULAR ORGANISMAL PROCESS	C5 BP	1260	882	0.4188	0.7206	-0.4728	4.37e-16	3.22e-14	-14125
GOBP MEMBRANE INVAGINATION	C5 BP	201	66	0.3457	0.5283	-0.9205	1.46e-05	0.00022	-14132
GOBP OLIGOSACCHARIDE METABOLIC PROCESS	C5 BP	77	52	0.3304	0.4935	-1.0189	2.35e-05	0.000336	-14134
GOBP DIVALENT INORGANIC CATION HOMEOSTASIS	C5 BP	547	448	0.4095	0.6935	-0.5281	5.92e-11	2.45e-09	-14146
GOBP REGULATION OF LYMPHOCYTE MIGRATION	C5 BP	78	57	0.336	0.5059	-0.983	1.85e-05	0.000269	-14156
HALLMARK INTERFERON ALPHA RESPONSE	H	140	97	0.3648	0.5744	-0.8	4.26e-06	7.17e-05	-14156
GOBP CARBOHYDRATE DERIVATIVE CATABOLIC PROCESS	C5 BP	185	158	0.3855	0.6272	-0.673	6.92e-07	1.46e-05	-14170
GOBP NEGATIVE REGULATION OF MYELOID CELL DIFFERENTIATION	C5 BP	111	84	0.3567	0.5544	-0.851	5.65e-06	9.24e-05	-14189
GOBP CELL MATURATION	C5 BP	196	152	0.3833	0.6214	-0.6864	6.94e-07	1.46e-05	-14197
GOBP CELL CELL ADHESION	C5 BP	1153	841	0.4145	0.7081	-0.4981	6.07e-17	4.98e-15	-14216
GOBP NEGATIVE REGULATION OF PEPTIDASE ACTIVITY	C5 BP	298	198	0.3903	0.6402	-0.6435	1.07e-07	2.72e-06	-14239
GOBP REGULATION OF BLOOD PRESSURE	C5 BP	199	147	0.3804	0.614	-0.7037	5.74e-07	1.25e-05	-14244.5
GOBP IMMUNOGLOBULIN PRODUCTION	C5 BP	375	111	0.3681	0.5826	-0.7793	1.62e-06	3.1e-05	-14251
GOBP REGULATION OF BODY FLUID LEVELS	C5 BP	433	337	0.4015	0.6709	-0.5759	5.68e-10	2.04e-08	-14255.5
GOBP POSITIVE REGULATION OF ERK1 AND ERK2 CASCADE	C5 BP	274	185	0.3865	0.63	-0.6665	1.05e-07	2.69e-06	-14273.5
GOBP DETECTION OF STIMULUS INVOLVED IN SENSORY PERCEPTION	C5 BP	759	94	0.3584	0.5585	-0.8402	2.11e-06	3.89e-05	-14283.5
GOMF GATED CHANNEL ACTIVITY	C5 MF	374	279	0.3961	0.6558	-0.6087	2.47e-09	8.03e-08	-14298
GOBP B CELL ACTIVATION INVOLVED IN IMMUNE RESPONSE	C5 BP	91	79	0.348	0.5338	-0.9056	3.04e-06	5.34e-05	-14304
GOBP REGULATION OF LIPID LOCALIZATION	C5 BP	199	139	0.3756	0.6015	-0.7335	4.18e-07	9.38e-06	-14310
GOBP PHOSPHOLIPASE C ACTIVATING G PROTEIN COUPLED RECEPTOR SIGNALING PATHWAY	C5 BP	108	76	0.3447	0.526	-0.9268	2.88e-06	5.08e-05	-14311
GOBP POSITIVE REGULATION OF LIPID TRANSPORT	C5 BP	91	73	0.3425	0.5209	-0.9408	3.31e-06	5.78e-05	-14319.5
GOMF SERINE HYDROLASE ACTIVITY	C5 MF	230	144	0.3763	0.6033	-0.729	3.06e-07	7.08e-06	-14323
GOBP LYMPHOCYTE APOPTOTIC PROCESS	C5 BP	82	69	0.3384	0.5116	-0.967	3.5e-06	6.06e-05	-14332.5
GOBP REGULATION OF OSTEOCLAST DIFFERENTIATION	C5 BP	85	57	0.3259	0.4836	-1.0483	5.51e-06	9.02e-05	-14347
GOBP REGULATION OF TISSUE REMODELING	C5 BP	92	67	0.336	0.506	-0.9827	3.48e-06	6.04e-05	-14350
GOBP POSITIVE REGULATION OF MULTICELLULAR ORGANISMAL PROCESS	C5 BP	1749	1282	0.4128	0.703	-0.5085	2.78e-25	4.17e-23	-14358.5
GOMF PEPTIDE RECEPTOR ACTIVITY	C5 MF	164	101	0.3579	0.5574	-0.8432	8.17e-07	1.68e-05	-14395
GOBP RESPONSE TO NUTRIENT	C5 BP	161	133	0.3702	0.5877	-0.7669	2.39e-07	5.68e-06	-14406.5
GOMF CARBOHYDRATE BINDING	C5 MF	305	232	0.3852	0.6265	-0.6746	1.79e-09	6.04e-08	-14481.5
GOBP SENSORY PERCEPTION OF CHEMICAL STIMULUS	C5 BP	735	72	0.3343	0.5021	-0.9939	1.17e-06	2.31e-05	-14488.5
GOBP HEMOSTASIS	C5 BP	261	206	0.3816	0.6171	-0.6964	4.94e-09	1.52e-07	-14488.5
GOBP NEGATIVE REGULATION OF RESPONSE TO BIOTIC STIMULUS	C5 BP	210	102	0.3546	0.5494	-0.864	3.96e-07	8.93e-06	-14494.5
GOBP NEGATIVE REGULATION OF HEMOPOIESIS	C5 BP	128	93	0.3492	0.5366	-0.8982	5.07e-07	1.11e-05	-14495
GOMF HYDROLASE ACTIVITY HYDROLYZING O GLYCOSYL COMPOUNDS	C5 MF	109	82	0.3411	0.5177	-0.9498	6.65e-07	1.41e-05	-14499.5
GOBP INFLAMMATORY RESPONSE TO ANTIGENIC STIMULUS	C5 BP	101	62	0.3243	0.48	-1.0589	1.73e-06	3.27e-05	-14505
GOBP T CELL RECEPTOR SIGNALING PATHWAY	C5 BP	181	113	0.3582	0.5582	-0.8413	1.96e-07	4.76e-06	-14505
GOBP ENTRY INTO HOST	C5 BP	207	140	0.3671	0.58	-0.7859	5.8e-08	1.53e-06	-14517
GOBP TAXIS	C5 BP	697	554	0.3993	0.6648	-0.589	7.04e-16	5.07e-14	-14529.5
GOBP LIPID STORAGE	C5 BP	100	78	0.3371	0.5085	-0.9756	6.63e-07	1.41e-05	-14530.5
GOBP NEGATIVE REGULATION OF T CELL PROLIFERATION	C5 BP	99	63	0.3243	0.4799	-1.0591	1.42e-06	2.77e-05	-14532.5
GOBP NEGATIVE REGULATION OF RESPONSE TO EXTERNAL STIMULUS	C5 BP	567	349	0.3912	0.6426	-0.638	3.29e-12	1.52e-10	-14546
GOBP REGULATION OF MONONUCLEAR CELL MIGRATION	C5 BP	146	107	0.3532	0.5461	-0.8726	1.59e-07	3.92e-06	-14569
GOBP REGULATION OF MYELOID CELL DIFFERENTIATION	C5 BP	253	191	0.375	0.6001	-0.7368	2.71e-09	8.69e-08	-14576
GOBP REGULATION OF CYTOSOLIC CALCIUM ION CONCENTRATION	C5 BP	369	301	0.3868	0.6308	-0.6648	1.57e-11	6.93e-10	-14586
GOBP RESPONSE TO TUMOR NECROSIS FACTOR	C5 BP	296	221	0.3793	0.6111	-0.7105	6.69e-10	2.38e-08	-14592
HALLMARK KRAS SIGNALING UP	H	220	195	0.3751	0.6003	-0.7362	1.92e-09	6.39e-08	-14592.5
GOBP PATTERN RECOGNITION RECEPTOR SIGNALING PATHWAY	C5 BP	227	164	0.3693	0.5856	-0.772	8.02e-09	2.41e-07	-14595.5
GOBP INTERLEUKIN 8 PRODUCTION	C5 BP	125	77	0.3327	0.4985	-1.0044	3.88e-07	8.78e-06	-14613.5
GOBP POSITIVE REGULATION OF PEPTIDYL TYROSINE PHOSPHORYLATION	C5 BP	210	169	0.3688	0.5842	-0.7754	4.14e-09	1.3e-07	-14632.5
GOBP LYMPHOCYTE HOMEOSTASIS	C5 BP	69	60	0.3147	0.4592	-1.1229	6.92e-07	1.46e-05	-14633.5
GOBP REGULATION OF CHEMOTAXIS	C5 BP	261	202	0.3741	0.5978	-0.7423	7.32e-10	2.59e-08	-14654
GOBP DEFENSE RESPONSE TO GRAM NEGATIVE BACTERIUM	C5 BP	119	56	0.3079	0.445	-1.1683	6.69e-07	1.41e-05	-14659.5
GOBP REGULATION OF CELL ADHESION	C5 BP	982	687	0.3976	0.6599	-0.5996	8.65e-20	8.97e-18	-14659.5
GOBP POSITIVE REGULATION OF CHEMOTAXIS	C5 BP	167	130	0.3569	0.5549	-0.8497	1.8e-08	4.99e-07	-14661.5
GOMF HYDROLASE ACTIVITY ACTING ON GLYCOSYL BONDS	C5 MF	160	131	0.3566	0.5542	-0.8516	1.48e-08	4.16e-07	-14681
GOBP REGULATION OF MACROPHAGE ACTIVATION	C5 BP	68	56	0.3069	0.4429	-1.175	5.86e-07	1.27e-05	-14682.5
GOBP INTERLEUKIN 2 PRODUCTION	C5 BP	76	59	0.3096	0.4484	-1.1572	4.24e-07	9.49e-06	-14691.5
GOBP NEGATIVE REGULATION OF CELL CELL ADHESION	C5 BP	257	172	0.3667	0.579	-0.7885	1.69e-09	5.74e-08	-14695
GOBP TISSUE REMODELING	C5 BP	181	145	0.3596	0.5616	-0.8325	5.54e-09	1.69e-07	-14699.5
GOBP POSITIVE REGULATION OF INNATE IMMUNE RESPONSE	C5 BP	226	127	0.3529	0.5454	-0.8746	1.07e-08	3.1e-07	-14725.5
GOBP LEUKOCYTE HOMEOSTASIS	C5 BP	93	82	0.3289	0.4901	-1.029	8.59e-08	2.21e-06	-14734.5
GOBP BONE RESORPTION	C5 BP	66	58	0.3046	0.438	-1.1908	2.67e-07	6.28e-06	-14755
GOBP POSITIVE REGULATION OF REACTIVE OXYGEN SPECIES METABOLIC PROCESS	C5 BP	77	64	0.3096	0.4485	-1.1567	1.4e-07	3.5e-06	-14789
GOBP NEGATIVE REGULATION OF INNATE IMMUNE RESPONSE	C5 BP	152	65	0.3099	0.449	-1.1552	1.16e-07	2.91e-06	-14800.5
HALLMARK COMPLEMENT	H	237	194	0.3649	0.5746	-0.7994	9.19e-11	3.74e-09	-14812.5
GOBP REGULATION OF B CELL ACTIVATION	C5 BP	255	117	0.3432	0.5225	-0.9366	4.76e-09	1.47e-07	-14815
GOBP G PROTEIN COUPLED RECEPTOR SIGNALING PATHWAY	C5 BP	1536	650	0.389	0.6368	-0.6511	7.66e-22	9.04e-20	-14842.5
GOBP OSTEOCLAST DIFFERENTIATION	C5 BP	130	89	0.3267	0.4853	-1.0431	1.63e-08	4.54e-07	-14860.5
GOBP NEGATIVE REGULATION OF LEUKOCYTE CELL CELL ADHESION	C5 BP	185	121	0.342	0.5197	-0.9441	1.99e-09	6.62e-08	-14878
GOBP POSITIVE REGULATION OF LEUKOCYTE CHEMOTAXIS	C5 BP	112	88	0.3251	0.4816	-1.0541	1.43e-08	4.03e-07	-14883
GOMF HORMONE ACTIVITY	C5 MF	128	79	0.3183	0.4668	-1.099	2.37e-08	6.5e-07	-14884
GOBP DETECTION OF STIMULUS	C5 BP	915	202	0.3628	0.5694	-0.8126	1.9e-11	8.34e-10	-14893
GOBP NEGATIVE REGULATION OF INFLAMMATORY RESPONSE	C5 BP	199	130	0.3446	0.5259	-0.9272	9.83e-10	3.44e-08	-14899.5
GOBP REGULATION OF B CELL PROLIFERATION	C5 BP	68	56	0.2914	0.4111	-1.2823	6.69e-08	1.75e-06	-14904.5
GOBP REGULATION OF PHAGOCYTOSIS	C5 BP	125	87	0.323	0.4771	-1.0677	1.17e-08	3.34e-07	-14913.5
GOBP TOLL LIKE RECEPTOR SIGNALING PATHWAY	C5 BP	155	113	0.3363	0.5067	-0.9809	1.88e-09	6.29e-08	-14928
GOBP RESPONSE TO CYTOKINE	C5 BP	1057	803	0.3863	0.6294	-0.6679	1.31e-27	2.34e-25	-14932.5
GOBP NEGATIVE REGULATION OF LEUKOCYTE PROLIFERATION	C5 BP	133	81	0.3157	0.4613	-1.1162	9.92e-09	2.95e-07	-14955
GOBP POSITIVE REGULATION OF MONONUCLEAR CELL MIGRATION	C5 BP	91	61	0.2945	0.4175	-1.2602	2.87e-08	7.78e-07	-14958
GOBP ACUTE INFLAMMATORY RESPONSE	C5 BP	131	90	0.3223	0.4756	-1.0721	5.78e-09	1.75e-07	-14962.5
GOBP REGULATION OF LYMPHOCYTE APOPTOTIC PROCESS	C5 BP	63	52	0.278	0.3851	-1.3766	3.1e-08	8.36e-07	-14968
GOBP POSITIVE REGULATION OF RESPONSE TO BIOTIC STIMULUS	C5 BP	285	156	0.3496	0.5375	-0.8957	9.36e-11	3.78e-09	-14976
GOBP NATURAL KILLER CELL ACTIVATION	C5 BP	151	73	0.3061	0.4412	-1.1806	1.03e-08	3.02e-07	-14980.5
GOBP LEUKOCYTE APOPTOTIC PROCESS	C5 BP	121	101	0.3272	0.4864	-1.0398	2.02e-09	6.69e-08	-14983
GOBP NEGATIVE REGULATION OF CYTOKINE PRODUCTION	C5 BP	446	251	0.3646	0.5737	-0.8015	1.63e-13	9.59e-12	-14990.5
GOBP NEGATIVE REGULATION OF DEFENSE RESPONSE	C5 BP	372	209	0.3587	0.5592	-0.8385	2.01e-12	9.69e-11	-14992
GOBP REGULATION OF MYELOID LEUKOCYTE DIFFERENTIATION	C5 BP	145	104	0.3278	0.4876	-1.0361	1.33e-09	4.57e-08	-15004.5
GOBP MYELOID CELL DIFFERENTIATION	C5 BP	478	366	0.3724	0.5935	-0.7528	6.3e-17	5.12e-15	-15013.5
GOMF CYTOKINE BINDING	C5 MF	157	126	0.337	0.5083	-0.9761	2.74e-10	1.03e-08	-15016.5
GOBP POSITIVE REGULATION OF LIPID LOCALIZATION	C5 BP	117	93	0.32	0.4706	-1.0874	2.03e-09	6.69e-08	-15022
GOBP POSITIVE REGULATION OF PHAGOCYTOSIS	C5 BP	95	62	0.2895	0.4075	-1.2951	1e-08	2.97e-07	-15038
GOBP ANTIMICROBIAL HUMORAL IMMUNE RESPONSE MEDIATED BY ANTIMICROBIAL PEPTIDE	C5 BP	93	54	0.2759	0.3811	-1.3918	1.24e-08	3.5e-07	-15043.5
GOBP T CELL MIGRATION	C5 BP	81	60	0.2862	0.4009	-1.3186	1.02e-08	3.01e-07	-15043.5
GOBP REGULATION OF ANTIGEN RECEPTOR MEDIATED SIGNALING PATHWAY	C5 BP	75	60	0.2859	0.4004	-1.3204	9.85e-09	2.93e-07	-15049.5
GOBP REGULATION OF RESPONSE TO EXTERNAL STIMULUS	C5 BP	1211	841	0.381	0.6156	-0.7	2.47e-31	6.48e-29	-15053
GOBP IMMUNE SYSTEM DEVELOPMENT	C5 BP	1126	880	0.3813	0.6162	-0.6985	1.65e-32	4.88e-30	-15055.5
GOBP INTERLEUKIN 10 PRODUCTION	C5 BP	88	54	0.272	0.3736	-1.4206	6.82e-09	2.06e-07	-15086.5
GOBP POSITIVE REGULATION OF CELL ADHESION	C5 BP	617	406	0.3722	0.5929	-0.7541	1.27e-18	1.22e-16	-15097.5
GOBP CELLULAR RESPONSE TO INTERFERON GAMMA	C5 BP	151	108	0.324	0.4794	-1.0608	2.72e-10	1.03e-08	-15115
GOBP REGULATION OF ALPHA BETA T CELL DIFFERENTIATION	C5 BP	84	61	0.2812	0.3912	-1.3539	3.46e-09	1.09e-07	-15124
GOBP REGULATION OF RESPONSE TO BIOTIC STIMULUS	C5 BP	510	315	0.3633	0.5706	-0.8095	8.45e-17	6.7e-15	-15125
GOBP B CELL PROLIFERATION	C5 BP	105	77	0.299	0.4265	-1.2295	1.08e-09	3.77e-08	-15146.5
GOBP NEGATIVE REGULATION OF TUMOR NECROSIS FACTOR SUPERFAMILY CYTOKINE PRODUCTION	C5 BP	106	56	0.2691	0.3681	-1.4418	2.28e-09	7.49e-08	-15167.5
GOBP REGULATION OF INNATE IMMUNE RESPONSE	C5 BP	354	211	0.3499	0.5382	-0.8938	6.13e-14	3.76e-12	-15183.5
GOBP BIOLOGICAL PROCESS INVOLVED IN INTERSPECIES INTERACTION BETWEEN ORGANISMS	C5 BP	2191	1287	0.376	0.6026	-0.7306	1.6e-49	1.26e-46	-15197.5
GOBP REGULATION OF MYELOID LEUKOCYTE MEDIATED IMMUNITY	C5 BP	68	57	0.2683	0.3667	-1.4475	1.45e-09	4.97e-08	-15202
GOMF CYTOKINE RECEPTOR BINDING	C5 MF	319	216	0.3485	0.5348	-0.9029	1.79e-14	1.17e-12	-15227
GOBP PRODUCTION OF MOLECULAR MEDIATOR INVOLVED IN INFLAMMATORY RESPONSE	C5 BP	131	70	0.2827	0.3942	-1.3432	3.3e-10	1.22e-08	-15237
GOMF CHEMOKINE RECEPTOR BINDING	C5 MF	93	54	0.2554	0.3429	-1.5441	5.06e-10	1.84e-08	-15273.5
GOBP B CELL RECEPTOR SIGNALING PATHWAY	C5 BP	186	52	0.2497	0.3329	-1.587	4.33e-10	1.58e-08	-15275
GOBP POSITIVE REGULATION OF PRODUCTION OF MOLECULAR MEDIATOR OF IMMUNE RESPONSE	C5 BP	199	110	0.313	0.4556	-1.1343	1.27e-11	5.69e-10	-15284
GOBP ANTIGEN RECEPTOR MEDIATED SIGNALING PATHWAY	C5 BP	351	152	0.3282	0.4885	-1.0336	2.79e-13	1.55e-11	-15330
GOBP REGULATION OF LEUKOCYTE APOPTOTIC PROCESS	C5 BP	96	78	0.2853	0.3991	-1.3252	5.59e-11	2.34e-09	-15332.5
GOBP POSITIVE REGULATION OF LEUKOCYTE MIGRATION	C5 BP	173	133	0.3215	0.4738	-1.0776	1.22e-12	6.14e-11	-15333.5
GOBP POSITIVE REGULATION OF INTERLEUKIN 6 PRODUCTION	C5 BP	129	87	0.2935	0.4154	-1.2675	2.83e-11	1.23e-09	-15347.5
GOBP NEGATIVE REGULATION OF ADAPTIVE IMMUNE RESPONSE	C5 BP	90	55	0.2493	0.3321	-1.5901	1.29e-10	5.04e-09	-15353
GOBP POSITIVE REGULATION OF INTERLEUKIN 1 PRODUCTION	C5 BP	110	64	0.2659	0.3622	-1.4653	9.44e-11	3.79e-09	-15353
GOBP PHAGOCYTOSIS	C5 BP	395	217	0.3405	0.5163	-0.9538	6.17e-16	4.48e-14	-15355.5
GOMF SIGNALING RECEPTOR REGULATOR ACTIVITY	C5 MF	636	412	0.3576	0.5566	-0.8453	4.67e-23	6.04e-21	-15357.5
GOBP LIPOPOLYSACCHARIDE MEDIATED SIGNALING PATHWAY	C5 BP	82	60	0.2581	0.3479	-1.5232	9.25e-11	3.75e-09	-15362.5
HALLMARK INTERFERON GAMMA RESPONSE	H	286	197	0.3364	0.5068	-0.9804	2.6e-15	1.79e-13	-15366
GOBP REGULATION OF DEFENSE RESPONSE	C5 BP	845	553	0.3599	0.5623	-0.8307	3.27e-29	7.18e-27	-15373.5
GOBP REGULATION OF LEUKOCYTE CHEMOTAXIS	C5 BP	147	114	0.3085	0.4461	-1.1647	1.67e-12	8.13e-11	-15375.5
GOBP REGULATION OF T CELL DIFFERENTIATION	C5 BP	186	140	0.3213	0.4733	-1.0792	2.98e-13	1.64e-11	-15377
GOBP POSITIVE REGULATION OF INTERLEUKIN 1 BETA PRODUCTION	C5 BP	95	55	0.2461	0.3264	-1.6152	7.42e-11	3.06e-09	-15378
GOBP NEGATIVE REGULATION OF LYMPHOCYTE ACTIVATION	C5 BP	221	146	0.3234	0.478	-1.065	1.85e-13	1.05e-11	-15378
GOBP MAST CELL ACTIVATION	C5 BP	71	61	0.2589	0.3494	-1.517	7.52e-11	3.09e-09	-15379
GOBP NEGATIVE REGULATION OF CELL ACTIVATION	C5 BP	277	195	0.3351	0.5039	-0.9888	2.17e-15	1.52e-13	-15379
GOBP B CELL MEDIATED IMMUNITY	C5 BP	400	133	0.3172	0.4646	-1.1061	3.51e-13	1.89e-11	-15399.5
GOBP REGULATION OF CELL CELL ADHESION	C5 BP	655	410	0.3553	0.5511	-0.8595	1.22e-23	1.67e-21	-15404
GOBP INTERLEUKIN 12 PRODUCTION	C5 BP	96	57	0.2475	0.3288	-1.6046	4.3e-11	1.83e-09	-15410
GOBP REGULATION OF HEMOPOIESIS	C5 BP	455	343	0.3508	0.5403	-0.8882	2.7e-21	3.1e-19	-15415
GOBP POSITIVE REGULATION OF T CELL MEDIATED IMMUNITY	C5 BP	114	51	0.226	0.292	-1.7762	1.3e-11	5.8e-10	-15417
GOBP ACTIVATION OF IMMUNE RESPONSE	C5 BP	555	277	0.3456	0.5282	-0.9208	1.11e-18	1.08e-16	-15421
GOBP NEGATIVE REGULATION OF IMMUNE SYSTEM PROCESS	C5 BP	583	371	0.3525	0.5444	-0.8773	2.23e-22	2.77e-20	-15421
GOBP RESPONSE TO INTERFERON GAMMA	C5 BP	179	130	0.3139	0.4575	-1.1283	2.44e-13	1.38e-11	-15421.5
GOBP ANTIMICROBIAL HUMORAL RESPONSE	C5 BP	159	79	0.2786	0.3862	-1.3727	1.04e-11	4.68e-10	-15423
GOBP REGULATION OF CD4 POSITIVE ALPHA BETA T CELL ACTIVATION	C5 BP	98	61	0.2531	0.3388	-1.5615	2.59e-11	1.13e-09	-15436
GOBP NEGATIVE REGULATION OF LYMPHOCYTE MEDIATED IMMUNITY	C5 BP	140	52	0.2261	0.2921	-1.7754	8.39e-12	3.83e-10	-15440
GOBP REGULATION OF LYMPHOCYTE DIFFERENTIATION	C5 BP	217	167	0.3248	0.4811	-1.0556	6.1e-15	4.11e-13	-15449
GOBP B CELL DIFFERENTIATION	C5 BP	147	119	0.3059	0.4407	-1.1823	2.69e-13	1.5e-11	-15452
HALLMARK IL6 JAK STAT3 SIGNALING	H	103	80	0.2765	0.3822	-1.3877	4.92e-12	2.26e-10	-15453
GOMF G PROTEIN COUPLED RECEPTOR ACTIVITY	C5 MF	1098	304	0.3457	0.5283	-0.9207	2.58e-20	2.76e-18	-15453
GOBP MACROPHAGE ACTIVATION	C5 BP	136	97	0.2913	0.411	-1.2827	1.25e-12	6.25e-11	-15463
GOBP REGULATION OF LEUKOCYTE MIGRATION	C5 BP	260	200	0.3308	0.4944	-1.0164	1.76e-16	1.36e-14	-15468.5
GOBP POSITIVE REGULATION OF TUMOR NECROSIS FACTOR SUPERFAMILY CYTOKINE PRODUCTION	C5 BP	134	95	0.2873	0.4031	-1.3109	7.98e-13	4.12e-11	-15489.5
GOBP REGULATION OF IMMUNE SYSTEM PROCESS	C5 BP	1942	1216	0.3596	0.5615	-0.8327	6.46e-60	1.02e-56	-15489.5
GOBP B CELL ACTIVATION	C5 BP	394	232	0.3371	0.5086	-0.9755	1.42e-17	1.25e-15	-15500
GOBP REGULATION OF PRODUCTION OF MOLECULAR MEDIATOR OF IMMUNE RESPONSE	C5 BP	259	152	0.318	0.4663	-1.1006	1.03e-14	6.78e-13	-15504
GOBP DEFENSE RESPONSE TO GRAM POSITIVE BACTERIUM	C5 BP	166	72	0.2616	0.3544	-1.4967	2.73e-12	1.3e-10	-15504.5
GOBP POSITIVE REGULATION OF CYTOKINE PRODUCTION INVOLVED IN IMMUNE RESPONSE	C5 BP	144	67	0.2533	0.3392	-1.5597	2.93e-12	1.38e-10	-15518
GOBP NATURAL KILLER CELL MEDIATED IMMUNITY	C5 BP	219	65	0.2498	0.333	-1.5866	3.08e-12	1.43e-10	-15518.5
GOBP CD4 POSITIVE ALPHA BETA T CELL DIFFERENTIATION	C5 BP	95	75	0.264	0.3587	-1.4791	1.62e-12	7.94e-11	-15524
GOBP MYELOID LEUKOCYTE MEDIATED IMMUNITY	C5 BP	121	98	0.287	0.4025	-1.313	3.26e-13	1.78e-11	-15529.5
GOBP CYTOKINE PRODUCTION	C5 BP	1099	664	0.3524	0.5442	-0.8777	4.21e-38	1.73e-35	-15533.5
GOBP ALPHA BETA T CELL DIFFERENTIATION	C5 BP	128	101	0.2879	0.4043	-1.3066	1.82e-13	1.04e-11	-15548
GOBP MONOCYTE CHEMOTAXIS	C5 BP	93	61	0.2368	0.3102	-1.6887	1.17e-12	5.91e-11	-15552
GOBP POSITIVE REGULATION OF CHEMOKINE PRODUCTION	C5 BP	90	63	0.2417	0.3187	-1.6499	1.35e-12	6.69e-11	-15552.5
GOMF CYTOKINE RECEPTOR ACTIVITY	C5 MF	99	83	0.2701	0.37	-1.4342	4.58e-13	2.42e-11	-15553
GOBP LYMPHOCYTE CHEMOTAXIS	C5 BP	80	53	0.2118	0.2687	-1.8957	3.99e-13	2.13e-11	-15554
GOMF MOLECULAR TRANSDUCER ACTIVITY	C5 MF	2091	872	0.3534	0.5464	-0.8719	2.83e-48	1.91e-45	-15558.5
GOBP LYMPHOCYTE MIGRATION	C5 BP	145	105	0.2893	0.407	-1.2969	8.91e-14	5.33e-12	-15567
GOBP POSITIVE REGULATION OF ALPHA BETA T CELL ACTIVATION	C5 BP	102	65	0.2439	0.3225	-1.6324	9.43e-13	4.84e-11	-15568.5
HALLMARK TNFA SIGNALING VIA NFKB	H	228	200	0.327	0.4858	-1.0416	3.59e-17	3.06e-15	-15578
GOBP MYELOID LEUKOCYTE DIFFERENTIATION	C5 BP	260	194	0.3254	0.4823	-1.0521	5.46e-17	4.52e-15	-15580
GOBP POSITIVE REGULATION OF LYMPHOCYTE MEDIATED IMMUNITY	C5 BP	233	101	0.2856	0.3997	-1.323	9.89e-14	5.87e-12	-15581
GOBP REGULATION OF INFLAMMATORY RESPONSE	C5 BP	464	320	0.3381	0.5108	-0.9691	2.95e-23	3.92e-21	-15587.5
GOBP CHEMOKINE PRODUCTION	C5 BP	123	86	0.2702	0.3703	-1.4334	1.81e-13	1.04e-11	-15592
GOBP POSITIVE REGULATION OF IMMUNE RESPONSE	C5 BP	870	452	0.3429	0.5218	-0.9384	3.69e-30	8.49e-28	-15594.5
GOBP POSITIVE REGULATION OF INTERFERON GAMMA PRODUCTION	C5 BP	124	68	0.2452	0.3249	-1.6221	3.78e-13	2.03e-11	-15600
GOBP POSITIVE REGULATION OF CELL KILLING	C5 BP	125	53	0.2017	0.2526	-1.9849	5.86e-14	3.62e-12	-15603
GOBP T CELL DIFFERENTIATION INVOLVED IN IMMUNE RESPONSE	C5 BP	89	68	0.2448	0.3242	-1.6251	3.49e-13	1.89e-11	-15605
GOBP ANTIGEN PROCESSING AND PRESENTATION	C5 BP	267	97	0.2801	0.389	-1.3621	7.35e-14	4.48e-12	-15609
GOBP DEFENSE RESPONSE	C5 BP	2344	1358	0.3527	0.5449	-0.8759	1.56e-72	7.34e-69	-15621
GOBP INTERLEUKIN 1 PRODUCTION	C5 BP	182	98	0.2802	0.3892	-1.3614	5.64e-14	3.5e-12	-15621.5
GOBP POSITIVE REGULATION OF RESPONSE TO EXTERNAL STIMULUS	C5 BP	589	384	0.3394	0.5138	-0.9607	4.63e-27	8.09e-25	-15621.5
GOBP POSITIVE REGULATION OF LYMPHOCYTE DIFFERENTIATION	C5 BP	137	101	0.2814	0.3916	-1.3526	3.28e-14	2.08e-12	-15624
GOBP INNATE IMMUNE RESPONSE	C5 BP	1284	676	0.3452	0.5272	-0.9236	1.93e-42	1.01e-39	-15628.5
GOBP IMMUNE RESPONSE REGULATING SIGNALING PATHWAY	C5 BP	719	369	0.3379	0.5105	-0.9702	1.53e-26	2.49e-24	-15631
GOBP ANTIGEN PROCESSING AND PRESENTATION OF PEPTIDE ANTIGEN	C5 BP	210	59	0.2191	0.2805	-1.8339	8.54e-14	5.13e-12	-15639.5
GOBP DEFENSE RESPONSE TO OTHER ORGANISM	C5 BP	1582	857	0.3474	0.5324	-0.9094	2.73e-51	2.86e-48	-15645
GOBP POSITIVE REGULATION OF DEFENSE RESPONSE	C5 BP	407	252	0.3287	0.4895	-1.0305	8.76e-21	9.62e-19	-15645.5
GOBP POSITIVE REGULATION OF T CELL PROLIFERATION	C5 BP	157	93	0.2717	0.373	-1.4228	2.82e-14	1.82e-12	-15648
GOBP POSITIVE REGULATION OF LEUKOCYTE PROLIFERATION	C5 BP	213	141	0.3023	0.4333	-1.2065	5.65e-16	4.13e-14	-15648
GOBP LEUKOCYTE DEGRANULATION	C5 BP	88	72	0.2455	0.3254	-1.6197	8.41e-14	5.09e-12	-15655.5
GOMF CYTOKINE ACTIVITY	C5 MF	285	179	0.3167	0.4635	-1.1093	2.95e-17	2.54e-15	-15657.5
GOBP CELLULAR RESPONSE TO BIOTIC STIMULUS	C5 BP	307	218	0.3249	0.4812	-1.0554	5.65e-19	5.68e-17	-15658
GOBP T CELL PROLIFERATION	C5 BP	286	191	0.3186	0.4675	-1.0968	5.89e-18	5.35e-16	-15667.5
GOBP REGULATION OF IMMUNE RESPONSE	C5 BP	1284	725	0.3431	0.5222	-0.9373	1.8e-46	1.13e-43	-15673
GOBP NEGATIVE REGULATION OF LEUKOCYTE MEDIATED IMMUNITY	C5 BP	152	64	0.2252	0.2907	-1.7823	2.97e-14	1.91e-12	-15684
GOBP PRODUCTION OF MOLECULAR MEDIATOR OF IMMUNE RESPONSE	C5 BP	543	198	0.3195	0.4695	-1.0908	2.22e-18	2.07e-16	-15684.5
GOBP INTERLEUKIN 6 PRODUCTION	C5 BP	217	135	0.2972	0.4229	-1.2417	4.32e-16	3.21e-14	-15685.5
GOBP POSITIVE REGULATION OF ADAPTIVE IMMUNE RESPONSE	C5 BP	186	104	0.2783	0.3856	-1.3748	5.85e-15	3.97e-13	-15688.5
GOBP POSITIVE REGULATION OF IMMUNE SYSTEM PROCESS	C5 BP	1288	760	0.3427	0.5213	-0.9397	9.5e-49	6.9e-46	-15690.5
GOBP NEGATIVE REGULATION OF IMMUNE EFFECTOR PROCESS	C5 BP	204	101	0.276	0.3812	-1.3914	7.56e-15	5.02e-13	-15691
GOBP REGULATION OF ALPHA BETA T CELL ACTIVATION	C5 BP	160	97	0.271	0.3718	-1.4273	6.8e-15	4.55e-13	-15693
GOBP POSITIVE REGULATION OF HEMOPOIESIS	C5 BP	203	150	0.3021	0.4328	-1.2081	6.34e-17	5.12e-15	-15702.5
GOBP CYTOKINE MEDIATED SIGNALING PATHWAY	C5 BP	586	415	0.3353	0.5045	-0.9871	1.78e-30	4.32e-28	-15706
GOBP POSITIVE REGULATION OF LEUKOCYTE MEDIATED IMMUNITY	C5 BP	256	123	0.2863	0.4011	-1.3179	2.85e-16	2.19e-14	-15731
GOBP REGULATION OF LYMPHOCYTE ACTIVATION	C5 BP	751	421	0.334	0.5015	-0.9957	2.36e-31	6.36e-29	-15737.5
GOBP POSITIVE REGULATION OF CELL CELL ADHESION	C5 BP	455	262	0.3239	0.479	-1.062	1.15e-22	1.45e-20	-15739.5
GOBP POSITIVE REGULATION OF INFLAMMATORY RESPONSE	C5 BP	182	124	0.284	0.3967	-1.3339	1.04e-16	8.22e-15	-15760
GOBP CELL ACTIVATION	C5 BP	1424	929	0.3402	0.5156	-0.9555	2.28e-60	5.37e-57	-15765.5
GOBP NEGATIVE REGULATION OF IMMUNE RESPONSE	C5 BP	279	159	0.3031	0.4349	-1.2011	1.14e-17	1.02e-15	-15767.5
GOBP GRANULOCYTE CHEMOTAXIS	C5 BP	141	118	0.279	0.387	-1.3695	1.18e-16	9.23e-15	-15773.5
GOBP IMMUNE RESPONSE REGULATING CELL SURFACE RECEPTOR SIGNALING PATHWAY	C5 BP	521	224	0.3165	0.4631	-1.1106	3.45e-21	3.93e-19	-15782.5
GOBP REGULATION OF LEUKOCYTE DIFFERENTIATION	C5 BP	350	260	0.3202	0.4709	-1.0865	2.14e-23	2.89e-21	-15784.5
GOBP CELLULAR RESPONSE TO MOLECULE OF BACTERIAL ORIGIN	C5 BP	280	192	0.3086	0.4463	-1.1638	6.62e-20	6.94e-18	-15786
GOBP LEUKOCYTE CELL CELL ADHESION	C5 BP	539	343	0.3254	0.4823	-1.0521	1.45e-28	2.8e-26	-15792
GOBP RESPONSE TO MOLECULE OF BACTERIAL ORIGIN	C5 BP	429	300	0.323	0.4772	-1.0674	6.89e-26	1.07e-23	-15795.5
GOBP MYELOID CELL ACTIVATION INVOLVED IN IMMUNE RESPONSE	C5 BP	103	87	0.2505	0.3343	-1.581	9.02e-16	6.45e-14	-15800.5
GOBP CD4 POSITIVE ALPHA BETA T CELL ACTIVATION	C5 BP	134	94	0.257	0.3459	-1.5315	4.04e-16	3.03e-14	-15804.5
GOBP LEUKOCYTE PROLIFERATION	C5 BP	426	291	0.3217	0.4742	-1.0763	1.56e-25	2.38e-23	-15804.5
GOBP REGULATION OF CELL ACTIVATION	C5 BP	928	550	0.3323	0.4976	-1.0068	6.33e-41	2.99e-38	-15808.5
GOBP REGULATION OF T CELL PROLIFERATION	C5 BP	255	160	0.2999	0.4284	-1.2231	2.66e-18	2.46e-16	-15815
GOBP RESPONSE TO BACTERIUM	C5 BP	968	511	0.3282	0.4886	-1.0332	5.17e-40	2.22e-37	-15841.5
GOBP REGULATION OF LEUKOCYTE PROLIFERATION	C5 BP	347	228	0.3108	0.4509	-1.1492	8.41e-23	1.07e-20	-15847.5
GOBP INFLAMMATORY RESPONSE	C5 BP	957	679	0.3311	0.495	-1.0146	2.08e-50	1.97e-47	-15852.5
GOBP LYMPHOCYTE ACTIVATION	C5 BP	1069	657	0.3299	0.4923	-1.0224	1.46e-49	1.25e-46	-15860.5
GOBP T CELL DIFFERENTIATION	C5 BP	303	245	0.3107	0.4508	-1.1495	2.27e-24	3.3e-22	-15870
GOBP TUMOR NECROSIS FACTOR SUPERFAMILY CYTOKINE PRODUCTION	C5 BP	242	152	0.2918	0.4121	-1.279	8.79e-19	8.73e-17	-15871.5
GOBP CELL CHEMOTAXIS	C5 BP	366	277	0.3136	0.4569	-1.1299	1.67e-26	2.67e-24	-15879
GOBP REGULATION OF T CELL ACTIVATION	C5 BP	491	313	0.3172	0.4645	-1.1062	1.29e-28	2.54e-26	-15888.5
GOBP HUMORAL IMMUNE RESPONSE	C5 BP	453	179	0.2966	0.4217	-1.2457	6.93e-21	7.69e-19	-15889.5
GOBP MONONUCLEAR CELL MIGRATION	C5 BP	247	180	0.2962	0.4209	-1.2484	4.57e-21	5.13e-19	-15897
GOBP POSITIVE REGULATION OF CYTOKINE PRODUCTION	C5 BP	680	420	0.3223	0.4755	-1.0724	1.31e-35	4.75e-33	-15903
GOBP INTERFERON GAMMA PRODUCTION	C5 BP	177	104	0.2618	0.3546	-1.4959	4.87e-17	4.1e-15	-15905
GOBP CYTOKINE PRODUCTION INVOLVED IN IMMUNE RESPONSE	C5 BP	188	98	0.2549	0.3421	-1.5475	5.3e-17	4.43e-15	-15920
GOBP REGULATION OF CELL KILLING	C5 BP	235	88	0.2389	0.3139	-1.6718	2.62e-17	2.27e-15	-15936.5
GOBP RESPONSE TO CHEMOKINE	C5 BP	109	85	0.2324	0.3028	-1.7237	1.54e-17	1.35e-15	-15939.5
GOBP REGULATION OF LEUKOCYTE MEDIATED CYTOTOXICITY	C5 BP	217	72	0.1999	0.2498	-2.0011	1.34e-18	1.28e-16	-15945
GOBP REGULATION OF T CELL MEDIATED IMMUNITY	C5 BP	158	78	0.2165	0.2763	-1.8554	5.05e-18	4.63e-16	-15956
GOBP LEUKOCYTE DIFFERENTIATION	C5 BP	647	501	0.319	0.4685	-1.0939	2.02e-43	1.19e-40	-15969
GOBP POSITIVE REGULATION OF CELL ACTIVATION	C5 BP	643	329	0.3099	0.449	-1.1551	2.88e-32	8.24e-30	-15972.5
GOBP LYMPHOCYTE ACTIVATION INVOLVED IN IMMUNE RESPONSE	C5 BP	236	172	0.2868	0.4021	-1.3143	5.66e-22	6.9e-20	-15976.5
GOBP LEUKOCYTE MIGRATION	C5 BP	447	350	0.3106	0.4505	-1.1504	6.15e-34	2.07e-31	-15988.5
GOBP IMMUNE RESPONSE	C5 BP	2775	1363	0.3276	0.4871	-1.0377	4.64e-99	4.38e-95	-15991
GOBP NEUTROPHIL CHEMOTAXIS	C5 BP	119	97	0.2401	0.3159	-1.6623	9.46e-19	9.3e-17	-15995.5
GOBP T CELL ACTIVATION INVOLVED IN IMMUNE RESPONSE	C5 BP	140	93	0.2325	0.3029	-1.7233	5e-19	5.08e-17	-16003.5
GOBP MONONUCLEAR CELL DIFFERENTIATION	C5 BP	502	390	0.312	0.4535	-1.1408	5.35e-37	2.11e-34	-16003.5
GOBP T CELL ACTIVATION	C5 BP	669	455	0.3152	0.4603	-1.1193	2.52e-41	1.25e-38	-16003.5
GOBP GRANULOCYTE MIGRATION	C5 BP	169	138	0.2704	0.3706	-1.4322	1.34e-20	1.45e-18	-16008.5
GOBP REGULATION OF LYMPHOCYTE MEDIATED IMMUNITY	C5 BP	328	157	0.277	0.383	-1.3844	5.7e-22	6.9e-20	-16034
GOBP POSITIVE REGULATION OF LEUKOCYTE CELL CELL ADHESION	C5 BP	387	225	0.2936	0.4157	-1.2665	1.74e-26	2.73e-24	-16049
GOBP ALPHA BETA T CELL ACTIVATION	C5 BP	213	145	0.2686	0.3673	-1.4449	7.38e-22	8.82e-20	-16051
GOBP T CELL MEDIATED IMMUNITY	C5 BP	193	100	0.2337	0.3049	-1.7135	3.65e-20	3.88e-18	-16059.5
GOBP REGULATION OF ADAPTIVE IMMUNE RESPONSE	C5 BP	282	175	0.2772	0.3834	-1.383	3.07e-24	4.33e-22	-16078.5
GOBP NEUTROPHIL MIGRATION	C5 BP	143	115	0.2406	0.3169	-1.6581	7.85e-22	9.15e-20	-16108
GOBP LYMPHOCYTE MEDIATED IMMUNITY	C5 BP	700	259	0.2899	0.4082	-1.2926	3.2e-31	8e-29	-16127
GOBP DEFENSE RESPONSE TO BACTERIUM	C5 BP	508	196	0.2772	0.3835	-1.3827	6.53e-27	1.1e-24	-16139
HALLMARK INFLAMMATORY RESPONSE	H	222	194	0.2756	0.3805	-1.3939	5.24e-27	8.99e-25	-16147
GOBP ADAPTIVE IMMUNE RESPONSE BASED ON SOMATIC RECOMBINATION OF IMMUNE RECEPTORS BUILT FROM IMMUNOGLOBULIN SUPERFAMILY DOMAINS	C5 BP	605	272	0.2878	0.4041	-1.3071	2.73e-33	8.58e-31	-16162.5
GOBP POSITIVE REGULATION OF IMMUNE EFFECTOR PROCESS	C5 BP	385	215	0.2789	0.3869	-1.3702	6.78e-29	1.36e-26	-16170.5
GOBP CELL KILLING	C5 BP	374	145	0.255	0.3422	-1.547	2.54e-24	3.63e-22	-16171
GOBP MYELOID LEUKOCYTE ACTIVATION	C5 BP	281	216	0.2791	0.3872	-1.369	5.59e-29	1.15e-26	-16173.5
GOBP MYELOID LEUKOCYTE MIGRATION	C5 BP	267	207	0.2764	0.382	-1.3884	1.69e-28	3.19e-26	-16176.5
GOBP LEUKOCYTE MEDIATED CYTOTOXICITY	C5 BP	304	109	0.2212	0.284	-1.8162	9.11e-24	1.26e-21	-16184
GOBP REGULATION OF IMMUNE EFFECTOR PROCESS	C5 BP	523	310	0.2902	0.4088	-1.2907	7.86e-37	2.97e-34	-16185.5
GOBP LEUKOCYTE CHEMOTAXIS	C5 BP	277	216	0.2762	0.3816	-1.39	1.05e-29	2.35e-27	-16202.5
GOBP IMMUNE EFFECTOR PROCESS	C5 BP	1037	523	0.3002	0.429	-1.221	1.06e-54	1.44e-51	-16208
GOBP CELL ACTIVATION INVOLVED IN IMMUNE RESPONSE	C5 BP	333	255	0.2794	0.3877	-1.3669	9.55e-34	3.11e-31	-16228
HALLMARK ALLOGRAFT REJECTION	H	335	188	0.2625	0.3559	-1.4905	3.36e-29	7.22e-27	-16246
GOBP REGULATION OF LEUKOCYTE MEDIATED IMMUNITY	C5 BP	392	217	0.2708	0.3713	-1.4294	3.22e-31	8e-29	-16247.5
GOBP LEUKOCYTE MEDIATED IMMUNITY	C5 BP	801	346	0.2858	0.4002	-1.3212	1.86e-42	1.01e-39	-16262
GOMF IMMUNE RECEPTOR ACTIVITY	C5 MF	333	121	0.209	0.2643	-1.92	2.27e-28	4.2e-26	-16292.5
GOBP ADAPTIVE IMMUNE RESPONSE	C5 BP	1158	385	0.2692	0.3683	-1.4409	3.26e-54	3.84e-51	-16444.5

## Sheet: g) Figure 1F
Supplementary Table 1g: Enrichment analysis of TCGA IDH-wt GBM study (Fig 1F)
Gene Set	collection	size	actualSize	NES	odd	logit2NES	p.value	BH.value	relevance
GOBP MRNA PROCESSING	C5 BP	578	464	0.72	2.5711	1.3624	3.54e-59	1.39e-56	14908
HALLMARK MITOTIC SPINDLE	H	215	199	0.7477	2.9642	1.5676	2.05e-33	2.8e-31	14889
GOBP MRNA METABOLIC PROCESS	C5 BP	853	693	0.7078	2.4222	1.2763	2.37e-77	1.6e-74	14845
GOBP RNA PROCESSING	C5 BP	1573	908	0.7033	2.3701	1.245	1.88e-95	3.56e-92	14828
GOBP RNA SPLICING	C5 BP	510	402	0.7162	2.5241	1.3358	5.46e-50	1.47e-47	14826
GOBP RNA SPLICING VIA TRANSESTERIFICATION REACTIONS	C5 BP	381	290	0.7217	2.5935	1.3749	1.51e-38	2.46e-36	14792
GOMF HELICASE ACTIVITY	C5 MF	184	155	0.7359	2.7871	1.4788	3.83e-24	3.26e-22	14663.5
GOBP PROTEASOME MEDIATED UBIQUITIN DEPENDENT PROTEIN CATABOLIC PROCESS	C5 BP	461	411	0.7021	2.3571	1.237	7.98e-45	1.75e-42	14660
GOMF RIBONUCLEOPROTEIN COMPLEX BINDING	C5 MF	175	149	0.7368	2.7998	1.4853	1.93e-23	1.57e-21	14648
GOBP GOLGI VESICLE TRANSPORT	C5 BP	334	296	0.7077	2.4213	1.2758	1.06e-34	1.57e-32	14628
GOBP CYTOSOLIC TRANSPORT	C5 BP	194	172	0.7253	2.6401	1.4006	2.19e-24	1.97e-22	14609
GOBP RIBONUCLEOPROTEIN COMPLEX BIOGENESIS	C5 BP	523	417	0.6974	2.3044	1.2044	2.07e-43	4.35e-41	14604
GOBP MACROAUTOPHAGY	C5 BP	347	308	0.7041	2.379	1.2504	8.09e-35	1.21e-32	14598.5
GOBP REGULATION OF MRNA PROCESSING	C5 BP	159	139	0.7333	2.75	1.4594	2.18e-21	1.56e-19	14561
GOBP REGULATION OF CHROMOSOME ORGANIZATION	C5 BP	244	212	0.7109	2.4588	1.298	3.71e-26	3.69e-24	14552.5
GOBP REGULATION OF MRNA METABOLIC PROCESS	C5 BP	329	293	0.6999	2.3319	1.2215	5.98e-32	8.07e-30	14526
GOMF CATALYTIC ACTIVITY ACTING ON A NUCLEIC ACID	C5 MF	680	589	0.6856	2.181	1.125	2.45e-53	7.97e-51	14507.5
GOBP ENDOSOMAL TRANSPORT	C5 BP	257	231	0.704	2.3781	1.2498	1.31e-26	1.36e-24	14490.5
GOMF RNA BINDING	C5 MF	2215	1663	0.6742	2.0692	1.0491	1.07e-122	1.01e-118	14462
GOBP MODIFICATION DEPENDENT MACROMOLECULE CATABOLIC PROCESS	C5 BP	744	663	0.6808	2.1329	1.0928	1.26e-56	4.41e-54	14449
GOBP RNA LOCALIZATION	C5 BP	233	194	0.7076	2.4202	1.2751	2.09e-23	1.69e-21	14448
GOBP VACUOLAR TRANSPORT	C5 BP	176	154	0.7176	2.5409	1.3454	1.19e-20	8.17e-19	14447.5
GOBP NUCLEAR TRANSCRIBED MRNA CATABOLIC PROCESS	C5 BP	154	123	0.7283	2.681	1.4228	2.23e-18	1.22e-16	14442.5
GOBP TRNA METABOLIC PROCESS	C5 BP	217	182	0.7093	2.4405	1.2872	2.07e-22	1.59e-20	14442.5
GOMF CATALYTIC ACTIVITY ACTING ON RNA	C5 MF	473	390	0.6876	2.2014	1.1384	5.2e-37	8.06e-35	14441.5
GOBP NCRNA METABOLIC PROCESS	C5 BP	602	523	0.6826	2.1508	1.1048	3.1e-46	6.97e-44	14435
GOBP PROTEASOMAL PROTEIN CATABOLIC PROCESS	C5 BP	562	490	0.6831	2.1555	1.108	1.02e-43	2.18e-41	14432
GOMF HISTONE BINDING	C5 MF	266	243	0.698	2.311	1.2085	2.28e-26	2.29e-24	14431
GOBP NUCLEAR EXPORT	C5 BP	175	154	0.7153	2.5127	1.3292	2.97e-20	1.96e-18	14421.5
GOBP PROTEIN POLYUBIQUITINATION	C5 BP	268	242	0.697	2.3004	1.2019	4.98e-26	4.9e-24	14415
GOBP REGULATION OF RNA SPLICING	C5 BP	172	153	0.7151	2.5097	1.3275	4.3e-20	2.8e-18	14413.5
GOBP HISTONE MODIFICATION	C5 BP	542	496	0.6793	2.1178	1.0825	1.85e-42	3.57e-40	14374.5
GOBP GOLGI ORGANIZATION	C5 BP	178	156	0.7099	2.4468	1.2909	1.5e-19	8.96e-18	14372
GOMF CATALYTIC ACTIVITY ACTING ON A TRNA	C5 MF	156	123	0.7219	2.5952	1.3759	1.95e-17	1.02e-15	14371.5
GOBP MICROTUBULE CYTOSKELETON ORGANIZATION INVOLVED IN MITOSIS	C5 BP	174	154	0.7095	2.4422	1.2882	2.96e-19	1.72e-17	14358.5
GOMF TRANSCRIPTION COACTIVATOR ACTIVITY	C5 MF	302	266	0.6895	2.2207	1.151	2.05e-26	2.08e-24	14353
GOBP REGULATION OF MACROAUTOPHAGY	C5 BP	181	158	0.7078	2.4222	1.2763	2.03e-19	1.19e-17	14351.5
GOMF ATP HYDROLYSIS ACTIVITY	C5 MF	384	315	0.6849	2.174	1.1204	1.65e-29	1.92e-27	14341
GOBP POSTTRANSCRIPTIONAL REGULATION OF GENE EXPRESSION	C5 BP	1163	509	0.6769	2.0954	1.0672	2e-42	3.78e-40	14341
GOBP RETROGRADE TRANSPORT ENDOSOME TO GOLGI	C5 BP	111	94	0.7449	2.9203	1.5461	2.29e-16	1.1e-14	14340.5
HALLMARK PROTEIN SECRETION	H	98	96	0.7428	2.8879	1.53	2.02e-16	9.8e-15	14340.5
GOMF MODIFICATION DEPENDENT PROTEIN BINDING	C5 MF	191	166	0.7044	2.3828	1.2526	1.05e-19	6.43e-18	14339
GOBP ESTABLISHMENT OF RNA LOCALIZATION	C5 BP	184	159	0.7061	2.4019	1.2642	3.12e-19	1.8e-17	14335.5
GOBP NCRNA PROCESSING	C5 BP	440	384	0.6812	2.1368	1.0954	3.92e-34	5.61e-32	14327.5
HALLMARK G2M CHECKPOINT	H	204	199	0.6962	2.2915	1.1963	1.44e-21	1.05e-19	14323
GOBP MITOTIC SISTER CHROMATID SEGREGATION	C5 BP	181	172	0.6999	2.3321	1.2216	1.54e-19	9.16e-18	14301
GOMF GTPASE BINDING	C5 MF	324	296	0.6842	2.167	1.1157	1.17e-27	1.27e-25	14300
GOMF ATP DEPENDENT ACTIVITY ACTING ON DNA	C5 MF	111	102	0.7345	2.767	1.4683	2.74e-16	1.28e-14	14297
GOMF TRANSCRIPTION COREGULATOR ACTIVITY	C5 MF	545	494	0.6752	2.0788	1.0557	1.76e-40	3.07e-38	14293.5
GOBP SISTER CHROMATID SEGREGATION	C5 BP	219	200	0.6938	2.2655	1.1798	3.56e-21	2.49e-19	14290.5
GOBP DNA REPAIR	C5 BP	575	521	0.6742	2.0694	1.0492	4.4e-42	7.99e-40	14289
GOBP PROTEIN LOCALIZATION TO ORGANELLE	C5 BP	950	862	0.6683	2.0147	1.0105	6.53e-63	2.94e-60	14278
GOBP INTRACELLULAR TRANSPORT	C5 BP	1708	1518	0.6637	1.9733	0.9806	4.72e-100	1.11e-96	14272
GOBP RIBOSOME BIOGENESIS	C5 BP	333	297	0.6815	2.1394	1.0972	5.78e-27	6.14e-25	14257
GOBP MRNA CATABOLIC PROCESS	C5 BP	282	235	0.6858	2.1827	1.1261	1.04e-22	8.12e-21	14244
GOMF TRANSLATION FACTOR ACTIVITY RNA BINDING	C5 MF	100	84	0.7462	2.9395	1.5556	6.25e-15	2.6e-13	14243
GOBP RRNA METABOLIC PROCESS	C5 BP	289	257	0.683	2.1547	1.1075	5.67e-24	4.78e-22	14243
GOBP REGULATION OF MRNA SPLICING VIA SPLICEOSOME	C5 BP	114	103	0.7289	2.6882	1.4267	1.01e-15	4.51e-14	14239
HALLMARK MYC TARGETS V1	H	236	200	0.6882	2.207	1.1421	4.63e-20	2.98e-18	14215.5
GOBP POSITIVE REGULATION OF MRNA METABOLIC PROCESS	C5 BP	143	123	0.7144	2.502	1.3231	2.15e-16	1.04e-14	14187.5
GOBP MRNA TRANSPORT	C5 BP	139	123	0.714	2.497	1.3202	2.45e-16	1.16e-14	14183.5
GOBP RNA CATABOLIC PROCESS	C5 BP	329	281	0.6771	2.0968	1.0682	1.79e-24	1.62e-22	14174
GOMF RIBOSOME BINDING	C5 MF	81	70	0.7594	3.1564	1.6583	6.15e-14	2.26e-12	14149.5
GOMF CATALYTIC ACTIVITY ACTING ON DNA	C5 MF	233	219	0.6811	2.1358	1.0948	2.64e-20	1.76e-18	14140.5
GOBP MITOTIC SPINDLE ORGANIZATION	C5 BP	145	127	0.7089	2.4349	1.2839	4.37e-16	2e-14	14139
GOBP NUCLEAR TRANSPORT	C5 BP	337	305	0.6737	2.0647	1.0459	1.85e-25	1.73e-23	14135
GOMF MRNA BINDING	C5 MF	616	310	0.6724	2.0527	1.0375	1.73e-25	1.64e-23	14125
GOBP RIBONUCLEOPROTEIN COMPLEX SUBUNIT ORGANIZATION	C5 BP	256	180	0.6849	2.1739	1.1203	1.17e-17	6.17e-16	14098.5
GOBP POST GOLGI VESICLE MEDIATED TRANSPORT	C5 BP	118	106	0.7166	2.5284	1.3382	1.32e-14	5.27e-13	14093.5
GOBP PROCESS UTILIZING AUTOPHAGIC MECHANISM	C5 BP	598	538	0.6619	1.9581	0.9695	1.04e-37	1.63e-35	14085
GOBP REGULATION OF TELOMERE MAINTENANCE	C5 BP	93	81	0.7356	2.7825	1.4764	2.28e-13	7.96e-12	14077.5
GOBP TELOMERE MAINTENANCE	C5 BP	145	132	0.7029	2.3657	1.2423	8.43e-16	3.81e-14	14077
GOBP INTRACELLULAR PROTEIN TRANSPORT	C5 BP	924	836	0.6581	1.9246	0.9446	3.64e-54	1.23e-51	14073
GOBP NEGATIVE REGULATION OF CELLULAR MACROMOLECULE BIOSYNTHETIC PROCESS	C5 BP	369	257	0.6723	2.0518	1.0369	1.95e-21	1.41e-19	14058
GOBP SPINDLE ORGANIZATION	C5 BP	252	205	0.677	2.0961	1.0677	2.45e-18	1.33e-16	14057
GOBP REGULATION OF CELLULAR AMIDE METABOLIC PROCESS	C5 BP	582	441	0.6621	1.9593	0.9703	2.06e-31	2.59e-29	14047
GOBP NEGATIVE REGULATION OF CELLULAR AMIDE METABOLIC PROCESS	C5 BP	304	194	0.6789	2.114	1.0799	8.86e-18	4.73e-16	14044
GOBP CELLULAR PROTEIN CATABOLIC PROCESS	C5 BP	924	813	0.657	1.9151	0.9374	4.53e-52	1.38e-49	14041
GOMF ATP DEPENDENT ACTIVITY ACTING ON RNA	C5 MF	105	77	0.7367	2.7985	1.4846	6.87e-13	2.28e-11	14035
GOBP ESTABLISHMENT OF PROTEIN LOCALIZATION TO ORGANELLE	C5 BP	470	419	0.662	1.9586	0.9698	6.18e-30	7.29e-28	14033
GOBP CHROMOSOME ORGANIZATION	C5 BP	1167	1019	0.6529	1.8808	0.9113	6.37e-61	2.61e-58	14025.5
GOBP MITOTIC CELL CYCLE PROCESS	C5 BP	823	716	0.657	1.9153	0.9376	2.64e-46	6.08e-44	14024
GOBP CELLULAR RESPONSE TO DNA DAMAGE STIMULUS	C5 BP	923	800	0.6555	1.9029	0.9282	2.17e-50	6.1e-48	14022
GOBP LYSOSOMAL TRANSPORT	C5 BP	139	121	0.7035	2.3721	1.2462	1.09e-14	4.38e-13	14011
GOBP MRNA 3 END PROCESSING	C5 BP	74	63	0.7522	3.0356	1.602	4.41e-12	1.34e-10	13981.5
GOBP REGULATION OF CELLULAR MACROMOLECULE BIOSYNTHETIC PROCESS	C5 BP	850	682	0.6545	1.8942	0.9216	6.34e-43	1.25e-40	13980
GOBP HISTONE DEACETYLATION	C5 BP	105	97	0.7147	2.5048	1.3247	2.75e-13	9.51e-12	13977.5
GOBP PROTEIN CONTAINING COMPLEX DISASSEMBLY	C5 BP	264	245	0.6681	2.0126	1.0091	1.35e-19	8.16e-18	13964.5
GOMF UBIQUITIN LIKE PROTEIN BINDING	C5 MF	127	119	0.701	2.3447	1.2294	3.63e-14	1.39e-12	13963
GOBP PROTEIN MODIFICATION BY SMALL PROTEIN CONJUGATION OR REMOVAL	C5 BP	1172	1019	0.6487	1.847	0.8851	8.91e-58	3.24e-55	13958.5
GOBP MITOTIC NUCLEAR DIVISION	C5 BP	327	295	0.6643	1.9787	0.9846	2.96e-22	2.22e-20	13957
GOBP MITOTIC SPINDLE ASSEMBLY	C5 BP	86	71	0.7364	2.7935	1.4821	5.68e-12	1.69e-10	13955
GOBP PROTEIN ACYLATION	C5 BP	284	256	0.6662	1.9959	0.9971	5.54e-20	3.51e-18	13946.5
GOBP CHROMOSOME SEGREGATION	C5 BP	389	341	0.6605	1.9451	0.9599	2.54e-24	2.22e-22	13932
GOBP MACROMOLECULE CATABOLIC PROCESS	C5 BP	1502	1321	0.6451	1.818	0.8623	8.97e-70	4.98e-67	13922
GOMF TRNA BINDING	C5 MF	77	72	0.7332	2.7484	1.4586	7.78e-12	2.27e-10	13921
GOBP MACROMOLECULE DEACYLATION	C5 BP	156	132	0.6936	2.2638	1.1787	1.6e-14	6.3e-13	13920
GOBP RNA EXPORT FROM NUCLEUS	C5 BP	93	83	0.7212	2.5866	1.3711	3.26e-12	1.01e-10	13918
GOBP MITOTIC CELL CYCLE	C5 BP	1000	869	0.6482	1.8423	0.8815	1.53e-49	3.91e-47	13917
GOMF NUCLEAR RECEPTOR COACTIVATOR ACTIVITY	C5 MF	57	56	0.7611	3.1859	1.6717	1.39e-11	3.95e-10	13915
GOBP SPINDLE ASSEMBLY	C5 BP	181	137	0.6913	2.2396	1.1632	1.07e-14	4.35e-13	13913.5
GOMF DNA HELICASE ACTIVITY	C5 MF	79	72	0.7302	2.7069	1.4367	1.43e-11	4.05e-10	13893
GOBP POSITIVE REGULATION OF CHROMOSOME ORGANIZATION	C5 BP	103	90	0.7127	2.4805	1.3106	3.09e-12	9.61e-11	13875.5
GOBP TRNA MODIFICATION	C5 BP	91	87	0.7147	2.5056	1.3252	4.41e-12	1.34e-10	13874
GOBP VACUOLE ORGANIZATION	C5 BP	212	186	0.6754	2.0811	1.0573	1.59e-16	7.75e-15	13871
GOBP DOUBLE STRAND BREAK REPAIR	C5 BP	285	272	0.6612	1.9513	0.9644	5.99e-20	3.77e-18	13869.5
GOMF METHYLATED HISTONE BINDING	C5 MF	81	79	0.7216	2.5914	1.3738	9.89e-12	2.86e-10	13862.5
GOBP REGULATION OF MRNA CATABOLIC PROCESS	C5 BP	189	172	0.677	2.0958	1.0675	1.19e-15	5.24e-14	13855
GOBP DNA REPLICATION	C5 BP	304	282	0.66	1.9411	0.9569	2.44e-20	1.64e-18	13855
GOBP CELLULAR MACROMOLECULE LOCALIZATION	C5 BP	1842	1668	0.6412	1.7871	0.8377	1.6e-81	1.26e-78	13852
GOBP PROTEIN MODIFICATION BY SMALL PROTEIN CONJUGATION	C5 BP	1007	867	0.6448	1.8155	0.8604	2.62e-47	6.19e-45	13849
GOMF TRANSLATION INITIATION FACTOR ACTIVITY	C5 MF	54	51	0.7668	3.2879	1.7172	4.36e-11	1.16e-09	13848.5
HALLMARK UNFOLDED PROTEIN RESPONSE	H	115	113	0.6962	2.2912	1.1961	5.9e-13	2e-11	13840
GOBP PROTEIN TARGETING	C5 BP	348	306	0.6575	1.92	0.9411	2.74e-21	1.94e-19	13833
GOMF CADHERIN BINDING	C5 MF	365	334	0.6555	1.9024	0.9278	1.69e-22	1.31e-20	13830.5
GOMF BASAL TRANSCRIPTION MACHINERY BINDING	C5 MF	77	60	0.7426	2.8847	1.5284	8.08e-11	2.05e-09	13828
GOBP DNA GEOMETRIC CHANGE	C5 BP	104	94	0.7061	2.402	1.2642	5.06e-12	1.52e-10	13822.5
GOBP ENDOPLASMIC RETICULUM TO GOLGI VESICLE MEDIATED TRANSPORT	C5 BP	147	131	0.6879	2.2037	1.1399	1.14e-13	4.12e-12	13820.5
GOBP NUCLEUS ORGANIZATION	C5 BP	148	140	0.6845	2.17	1.1177	4.8e-14	1.8e-12	13816.5
GOBP RNA DESTABILIZATION	C5 BP	114	93	0.7064	2.4064	1.2669	5.98e-12	1.77e-10	13811
GOBP DNA TEMPLATED TRANSCRIPTION ELONGATION	C5 BP	96	78	0.7192	2.5614	1.3569	2.18e-11	6.06e-10	13807
GOMF RNA POLYMERASE BINDING	C5 MF	75	57	0.7463	2.942	1.5568	1.25e-10	3.11e-09	13800.5
GOBP AUTOPHAGOSOME ORGANIZATION	C5 BP	133	109	0.6954	2.283	1.1909	1.82e-12	5.79e-11	13797.5
GOBP REGULATION OF AUTOPHAGY	C5 BP	382	337	0.6525	1.8773	0.9087	7.1e-22	5.24e-20	13790.5
GOBP PROTEIN LOCALIZATION TO CHROMOSOME	C5 BP	100	94	0.7041	2.3801	1.251	7.91e-12	2.3e-10	13785.5
GOBP PEPTIDYL LYSINE MODIFICATION	C5 BP	441	394	0.6494	1.8525	0.8895	2.63e-24	2.28e-22	13785
GOBP PROTEIN CATABOLIC PROCESS	C5 BP	1104	970	0.6412	1.7868	0.8374	6.47e-50	1.7e-47	13782
GOBP VESICLE MEDIATED TRANSPORT TO THE PLASMA MEMBRANE	C5 BP	154	139	0.6827	2.1518	1.1056	1.03e-13	3.76e-12	13778
GOBP NUCLEOBASE CONTAINING COMPOUND TRANSPORT	C5 BP	243	216	0.6646	1.9811	0.9863	7.95e-17	3.99e-15	13770
GOBP REGULATION OF DNA REPAIR	C5 BP	156	151	0.6782	2.1077	1.0757	4.12e-14	1.55e-12	13768
GOBP PROTEIN LOCALIZATION TO CYTOSKELETON	C5 BP	61	58	0.7403	2.8504	1.5112	2.45e-10	5.91e-09	13757.5
GOMF PROTEIN SERINE KINASE ACTIVITY	C5 MF	381	358	0.6494	1.8519	0.889	2.99e-22	2.23e-20	13754.5
GOBP CELL DIVISION	C5 BP	663	621	0.6432	1.8029	0.8503	4.53e-34	6.38e-32	13750.5
GOBP ENDOSOME ORGANIZATION	C5 BP	91	84	0.709	2.4363	1.2847	3.57e-11	9.7e-10	13750
GOMF S ADENOSYLMETHIONINE DEPENDENT METHYLTRANSFERASE ACTIVITY	C5 MF	167	155	0.6761	2.087	1.0614	3.93e-14	1.49e-12	13747.5
GOMF TRANSLATION REGULATOR ACTIVITY NUCLEIC ACID BINDING	C5 MF	126	107	0.6934	2.2619	1.1775	4.76e-12	1.44e-10	13741.5
GOBP NUCLEAR CHROMOSOME SEGREGATION	C5 BP	325	282	0.6531	1.8827	0.9128	9.35e-19	5.29e-17	13734
GOBP REGULATION OF CATABOLIC PROCESS	C5 BP	1102	970	0.6386	1.7671	0.8214	3.42e-48	8.29e-46	13734
GOBP MICROTUBULE ORGANIZING CENTER ORGANIZATION	C5 BP	154	146	0.6774	2.0998	1.0702	1.38e-13	4.95e-12	13727.5
GOBP VESICLE BUDDING FROM MEMBRANE	C5 BP	68	62	0.7301	2.7055	1.4359	3.68e-10	8.73e-09	13724.5
GOBP RNA DEPENDENT DNA BIOSYNTHETIC PROCESS	C5 BP	76	70	0.7216	2.5924	1.3743	1.43e-10	3.53e-09	13723.5
GOBP PROTEIN ACETYLATION	C5 BP	241	214	0.6628	1.9654	0.9748	2.32e-16	1.1e-14	13723.5
GOBP PEPTIDYL LYSINE ACETYLATION	C5 BP	209	186	0.6678	2.0103	1.0074	3.01e-15	1.29e-13	13719
GOBP TELOMERE MAINTENANCE VIA TELOMERE LENGTHENING	C5 BP	88	81	0.7104	2.4527	1.2944	5.94e-11	1.53e-09	13717.5
GOBP CELLULAR MACROMOLECULE BIOSYNTHETIC PROCESS	C5 BP	1706	1459	0.6352	1.7409	0.7998	1.99e-66	9.87e-64	13716.5
GOBP PROTEIN MODIFICATION BY SMALL PROTEIN REMOVAL	C5 BP	188	174	0.6695	2.0259	1.0186	1.24e-14	4.95e-13	13707
GOBP TRNA PROCESSING	C5 BP	143	123	0.6843	2.1679	1.1163	1.67e-12	5.34e-11	13697.5
GOMF UBIQUITIN LIKE PROTEIN LIGASE BINDING	C5 MF	372	313	0.6471	1.8337	0.8747	3.75e-19	2.15e-17	13670.5
GOBP REGULATION OF HISTONE MODIFICATION	C5 BP	205	179	0.6668	2.0011	1.0008	1.42e-14	5.62e-13	13666
GOBP DNA METABOLIC PROCESS	C5 BP	1012	897	0.6355	1.7435	0.802	5.95e-43	1.2e-40	13664
GOBP ESTABLISHMENT OF PROTEIN LOCALIZATION	C5 BP	1810	1622	0.6314	1.7133	0.7768	3.73e-69	1.96e-66	13659
GOBP TRANSPORT ALONG MICROTUBULE	C5 BP	162	155	0.6721	2.0497	1.0354	1.43e-13	5.09e-12	13655.5
GOMF TRANSLATION REGULATOR ACTIVITY	C5 MF	169	139	0.6764	2.0903	1.0637	7e-13	2.31e-11	13650
GOBP REGULATION OF PROTEASOMAL PROTEIN CATABOLIC PROCESS	C5 BP	220	188	0.6638	1.9745	0.9815	9.67e-15	3.97e-13	13644
GOBP ORGANELLE TRANSPORT ALONG MICROTUBULE	C5 BP	89	84	0.7028	2.3646	1.2416	1.32e-10	3.27e-09	13642
GOBP REGULATION OF ORGANELLE ASSEMBLY	C5 BP	267	226	0.6577	1.9212	0.942	3.23e-16	1.5e-14	13633
GOBP CELL CYCLE PHASE TRANSITION	C5 BP	597	506	0.6394	1.7733	0.8264	7.79e-27	8.17e-25	13631
GOBP REGULATION OF TELOMERE MAINTENANCE VIA TELOMERE LENGTHENING	C5 BP	68	62	0.7231	2.611	1.3846	1.24e-09	2.8e-08	13630.5
GOBP MITOTIC CELL CYCLE PHASE TRANSITION	C5 BP	474	411	0.6416	1.7901	0.84	7.55e-23	5.94e-21	13622
GOBP REGULATION OF DNA TEMPLATED TRANSCRIPTION ELONGATION	C5 BP	69	56	0.7325	2.7388	1.4535	1.75e-09	3.86e-08	13619
GOBP RNA METHYLATION	C5 BP	87	80	0.7049	2.3885	1.2561	2.37e-10	5.73e-09	13619
GOBP TRANSLATIONAL INITIATION	C5 BP	133	120	0.6818	2.1428	1.0995	6.05e-12	1.79e-10	13619
GOBP CELL CYCLE	C5 BP	1998	1724	0.629	1.6952	0.7615	2.45e-70	1.54e-67	13610
GOBP REGULATION OF RESPONSE TO DNA DAMAGE STIMULUS	C5 BP	273	245	0.6537	1.8878	0.9167	1.2e-16	5.88e-15	13609
GOBP REGULATION OF PROTEASOMAL UBIQUITIN DEPENDENT PROTEIN CATABOLIC PROCESS	C5 BP	163	138	0.6749	2.0757	1.0536	1.33e-12	4.28e-11	13604
GOMF ADENYL NUCLEOTIDE BINDING	C5 MF	1738	1537	0.6283	1.6901	0.7571	7.38e-63	3.17e-60	13583
GOBP NUCLEAR TRANSCRIBED MRNA CATABOLIC PROCESS DEADENYLATION DEPENDENT DECAY	C5 BP	78	63	0.7194	2.5632	1.3579	1.73e-09	3.84e-08	13582.5
GOBP REGULATION OF DNA METABOLIC PROCESS	C5 BP	454	399	0.6397	1.7752	0.828	1.1e-21	8.05e-20	13582
GOMF UBIQUITIN LIKE PROTEIN TRANSFERASE ACTIVITY	C5 MF	551	452	0.638	1.7626	0.8177	9.33e-24	7.66e-22	13579
HALLMARK MTORC1 SIGNALING	H	211	200	0.6587	1.9302	0.9488	1.02e-14	4.17e-13	13578.5
GOBP CELL CYCLE PROCESS	C5 BP	1387	1180	0.6293	1.6978	0.7637	2.19e-50	6.1e-48	13578
GOBP MITOCHONDRIAL GENE EXPRESSION	C5 BP	115	104	0.6861	2.1861	1.1283	5.45e-11	1.42e-09	13577
GOBP PEPTIDYL THREONINE MODIFICATION	C5 BP	136	121	0.6788	2.1131	1.0794	1.11e-11	3.2e-10	13577
GOBP POSITIVE REGULATION OF CATABOLIC PROCESS	C5 BP	586	509	0.6361	1.7477	0.8054	8.98e-26	8.65e-24	13575
GOMF UBIQUITIN BINDING	C5 MF	105	100	0.6882	2.2075	1.1424	7.82e-11	2e-09	13572
GOBP CELL CYCLE CHECKPOINT SIGNALING	C5 BP	200	170	0.6641	1.9775	0.9837	1.56e-13	5.5e-12	13568
HALLMARK E2F TARGETS	H	218	200	0.6583	1.9265	0.946	1.2e-14	4.83e-13	13567.5
GOBP ORGANELLE LOCALIZATION	C5 BP	567	535	0.6349	1.7393	0.7985	1.48e-26	1.51e-24	13562
GOBP MRNA EXPORT FROM NUCLEUS	C5 BP	70	61	0.7203	2.5758	1.365	2.64e-09	5.64e-08	13561.5
GOBP AUTOPHAGOSOME MATURATION	C5 BP	62	60	0.7218	2.5946	1.3755	2.81e-09	5.91e-08	13559
GOBP RNA MODIFICATION	C5 BP	175	162	0.6646	1.9813	0.9864	4.96e-13	1.7e-11	13549
GOBP CHROMATIN ORGANIZATION	C5 BP	688	585	0.6332	1.7264	0.7877	3.99e-28	4.38e-26	13545
GOBP GENE SILENCING BY RNA	C5 BP	729	113	0.68	2.1247	1.0873	3.89e-11	1.05e-09	13540
GOBP PROTEIN LOCALIZATION TO NUCLEUS	C5 BP	324	294	0.6426	1.7981	0.8465	4.16e-17	2.14e-15	13539
GOMF CHROMATIN BINDING	C5 MF	651	573	0.6331	1.7254	0.7869	1.51e-27	1.62e-25	13538.5
GOMF RIBONUCLEOTIDE BINDING	C5 MF	2120	1886	0.6234	1.655	0.7269	8.78e-70	4.98e-67	13533
GOBP PROTEIN K48 LINKED UBIQUITINATION	C5 BP	76	67	0.7113	2.4638	1.3009	2.22e-09	4.78e-08	13530
GOBP AXO DENDRITIC TRANSPORT	C5 BP	82	77	0.7019	2.3547	1.2356	9.03e-10	2.06e-08	13530
GOBP DNA INTEGRITY CHECKPOINT SIGNALING	C5 BP	152	123	0.6757	2.0834	1.0589	1.72e-11	4.81e-10	13528.5
GOMF TRANSCRIPTION COREPRESSOR ACTIVITY	C5 MF	204	189	0.659	1.9327	0.9506	4.81e-14	1.8e-12	13527
GOBP NEGATIVE REGULATION OF GENE EXPRESSION EPIGENETIC	C5 BP	93	79	0.6991	2.3236	1.2164	9.45e-10	2.15e-08	13512.5
GOBP VESICLE ORGANIZATION	C5 BP	321	303	0.6404	1.7812	0.8329	4.32e-17	2.2e-15	13511.5
GOBP REGULATION OF UBIQUITIN DEPENDENT PROTEIN CATABOLIC PROCESS	C5 BP	195	168	0.6616	1.955	0.9672	5.02e-13	1.71e-11	13507
GOMF HYDROLASE ACTIVITY ACTING ON ACID ANHYDRIDES	C5 MF	812	708	0.6293	1.6976	0.7635	1.21e-31	1.55e-29	13496
GOMF SINGLE STRANDED DNA BINDING	C5 MF	130	119	0.6756	2.0829	1.0586	3.67e-11	9.95e-10	13493
GOBP PEPTIDE BIOSYNTHETIC PROCESS	C5 BP	834	647	0.63	1.7028	0.7679	1.89e-29	2.18e-27	13493
GOBP PROTEIN METHYLATION	C5 BP	222	199	0.6551	1.8994	0.9255	4.65e-14	1.75e-12	13487
GOBP NUCLEAR ENVELOPE ORGANIZATION	C5 BP	60	57	0.722	2.5968	1.3767	6.75e-09	1.32e-07	13486.5
GOBP METHYLATION	C5 BP	414	368	0.6356	1.7443	0.8027	4.34e-19	2.47e-17	13486.5
GOMF DAMAGED DNA BINDING	C5 MF	69	69	0.7068	2.4108	1.2695	2.84e-09	5.97e-08	13484
GOBP RNA 3 END PROCESSING	C5 BP	134	116	0.6762	2.0888	1.0627	5.51e-11	1.43e-09	13483
GOBP HETEROCHROMATIN ORGANIZATION	C5 BP	87	79	0.697	2.2998	1.2015	1.43e-09	3.2e-08	13476.5
GOMF PROTEIN SERINE THREONINE KINASE ACTIVITY	C5 MF	476	430	0.6329	1.7243	0.786	3.56e-21	2.49e-19	13471
GOBP CELLULAR RESPONSE TO STRESS	C5 BP	2138	1813	0.6201	1.6326	0.7072	4.8e-64	2.27e-61	13461
GOBP REGULATION OF CELL CYCLE	C5 BP	1204	1023	0.6231	1.653	0.7251	2.99e-40	5.14e-38	13456.5
GOMF P53 BINDING	C5 MF	79	66	0.7081	2.4255	1.2783	5.04e-09	1.01e-07	13455.5
GOBP PHOSPHOLIPID BIOSYNTHETIC PROCESS	C5 BP	294	254	0.645	1.817	0.8616	1.79e-15	7.77e-14	13455.5
GOBP ERAD PATHWAY	C5 BP	124	108	0.677	2.0959	1.0676	2.09e-10	5.08e-09	13444
GOBP REGULATION OF PROTEIN MODIFICATION BY SMALL PROTEIN CONJUGATION OR REMOVAL	C5 BP	268	243	0.6457	1.8228	0.8661	5.21e-15	2.2e-13	13442
GOBP ORGANELLE DISASSEMBLY	C5 BP	129	120	0.673	2.0584	1.0415	5.9e-11	1.53e-09	13436
GOBP CYTOSKELETON DEPENDENT INTRACELLULAR TRANSPORT	C5 BP	213	193	0.6539	1.8892	0.9177	1.72e-13	6.02e-12	13427
GOMF ATP DEPENDENT ACTIVITY	C5 MF	651	538	0.6281	1.6892	0.7563	3.11e-24	2.67e-22	13422
GOBP PROTEIN MONOUBIQUITINATION	C5 BP	85	78	0.6948	2.2762	1.1866	2.73e-09	5.81e-08	13419
GOBP TRANSCRIPTION ELONGATION FROM RNA POLYMERASE II PROMOTER	C5 BP	71	60	0.7137	2.4934	1.3181	1.02e-08	1.91e-07	13418
GOBP REGULATION OF ORGANELLE ORGANIZATION	C5 BP	1282	1144	0.6196	1.6285	0.7035	4.02e-42	7.44e-40	13406.5
GOMF EXONUCLEASE ACTIVITY	C5 MF	93	83	0.6893	2.2186	1.1497	2.49e-09	5.33e-08	13402
GOBP POSITIVE REGULATION OF TELOMERE MAINTENANCE	C5 BP	62	52	0.7248	2.634	1.3973	2.04e-08	3.58e-07	13391
GOBP NEGATIVE REGULATION OF CHROMOSOME ORGANIZATION	C5 BP	93	89	0.6844	2.1681	1.1165	1.84e-09	4.02e-08	13384
GOBP REGULATION OF CELLULAR PROTEIN CATABOLIC PROCESS	C5 BP	292	256	0.6424	1.7962	0.845	4.49e-15	1.91e-13	13380.5
GOMF TRANSCRIPTION FACTOR BINDING	C5 MF	646	593	0.6236	1.6567	0.7283	9.68e-25	8.96e-23	13378
GOBP RECOMBINATIONAL REPAIR	C5 BP	171	164	0.6571	1.9159	0.938	3.96e-12	1.21e-10	13377.5
GOBP PROTEIN DEPHOSPHORYLATION	C5 BP	349	289	0.6389	1.7696	0.8234	4.58e-16	2.09e-14	13369.5
GOBP REGULATION OF PROTEIN CATABOLIC PROCESS	C5 BP	450	392	0.6293	1.6975	0.7634	1.64e-18	9.11e-17	13368.5
GOBP ALTERNATIVE MRNA SPLICING VIA SPLICEOSOME	C5 BP	87	77	0.6933	2.2606	1.1767	4.51e-09	9.15e-08	13366
GOBP AMIDE BIOSYNTHETIC PROCESS	C5 BP	979	777	0.6206	1.6356	0.7098	3.57e-30	4.32e-28	13363
GOBP VESICLE LOCALIZATION	C5 BP	204	189	0.6509	1.8643	0.8986	8.63e-13	2.83e-11	13362
GOBP HISTONE METHYLATION	C5 BP	180	159	0.6578	1.9227	0.9431	6.54e-12	1.93e-10	13361.5
GOBP PROTEIN AUTOUBIQUITINATION	C5 BP	78	75	0.6943	2.2707	1.1831	6.01e-09	1.19e-07	13359
GOBP TRANSCRIPTION BY RNA POLYMERASE III	C5 BP	56	53	0.7207	2.5801	1.3674	2.73e-08	4.74e-07	13355.5
GOBP HISTONE H4 ACETYLATION	C5 BP	77	72	0.6963	2.2931	1.1973	8.38e-09	1.61e-07	13355
GOBP POSITIVE REGULATION OF ORGANELLE ASSEMBLY	C5 BP	94	81	0.6886	2.2117	1.1452	4.38e-09	8.92e-08	13354.5
GOBP HISTONE H3 ACETYLATION	C5 BP	80	75	0.6936	2.2641	1.179	6.71e-09	1.32e-07	13349
GOBP ESTABLISHMENT OF ORGANELLE LOCALIZATION	C5 BP	433	406	0.6271	1.6815	0.7497	1.66e-18	9.15e-17	13342
GOBP ENDOSOME TO LYSOSOME TRANSPORT	C5 BP	64	62	0.7065	2.407	1.2672	1.87e-08	3.33e-07	13339.5
GOBP SIGNAL TRANSDUCTION IN RESPONSE TO DNA DAMAGE	C5 BP	205	174	0.6526	1.8786	0.9096	3.85e-12	1.18e-10	13339
GOBP CENTROSOME DUPLICATION	C5 BP	80	75	0.693	2.2578	1.1749	7.46e-09	1.45e-07	13337
GOMF RNA METHYLTRANSFERASE ACTIVITY	C5 MF	68	64	0.7041	2.3792	1.2505	1.64e-08	2.93e-07	13332.5
GOBP REGULATION OF CELL CYCLE PROCESS	C5 BP	778	655	0.6201	1.6323	0.7069	1.17e-25	1.11e-23	13320
GOBP ENDOCYTIC RECYCLING	C5 BP	87	75	0.6924	2.2508	1.1704	8.39e-09	1.61e-07	13319
GOBP REGULATION OF DNA REPLICATION	C5 BP	152	131	0.6636	1.9723	0.9799	1.02e-10	2.57e-09	13317.5
GOBP CHROMOSOME LOCALIZATION	C5 BP	93	86	0.6829	2.1534	1.1066	4.57e-09	9.26e-08	13316.5
GOBP CELLULAR COMPONENT DISASSEMBLY	C5 BP	513	462	0.6233	1.6545	0.7264	1.16e-19	7.09e-18	13313
GOBP REGULATION OF DOUBLE STRAND BREAK REPAIR	C5 BP	114	109	0.6705	2.0348	1.0249	7.8e-10	1.79e-08	13312.5
GOBP REGULATION OF CELL CYCLE PHASE TRANSITION	C5 BP	468	384	0.6264	1.6765	0.7455	1.96e-17	1.02e-15	13307.5
GOBP SELECTIVE AUTOPHAGY	C5 BP	83	77	0.6894	2.2191	1.15	9.21e-09	1.74e-07	13294
GOBP RESPONSE TO ENDOPLASMIC RETICULUM STRESS	C5 BP	291	254	0.6387	1.7682	0.8222	2.72e-14	1.06e-12	13290.5
GOMF PROTEIN METHYLTRANSFERASE ACTIVITY	C5 MF	101	92	0.678	2.1058	1.0744	3.61e-09	7.42e-08	13289.5
GOBP GLYCEROPHOSPHOLIPID BIOSYNTHETIC PROCESS	C5 BP	249	211	0.6437	1.8067	0.8534	6.35e-13	2.13e-11	13281.5
GOBP PROTEIN LOCALIZATION TO MITOCHONDRION	C5 BP	143	125	0.6633	1.9699	0.9782	2.89e-10	6.95e-09	13277
GOBP NUCLEIC ACID PHOSPHODIESTER BOND HYDROLYSIS	C5 BP	301	257	0.6376	1.7597	0.8153	3.1e-14	1.19e-12	13273
GOBP ORGANELLE FISSION	C5 BP	557	494	0.62	1.6316	0.7063	7.25e-20	4.54e-18	13261.5
GOMF 2 OXOGLUTARATE DEPENDENT DIOXYGENASE ACTIVITY	C5 MF	60	60	0.7046	2.3848	1.2539	4.24e-08	7.13e-07	13261
GOBP NEGATIVE REGULATION OF CELL CYCLE PROCESS	C5 BP	345	279	0.6348	1.7381	0.7975	9.66e-15	3.97e-13	13255.5
GOBP LOCALIZATION WITHIN MEMBRANE	C5 BP	722	641	0.6169	1.6103	0.6874	6.32e-24	5.28e-22	13248
GOMF HISTONE METHYLTRANSFERASE ACTIVITY	C5 MF	66	59	0.7051	2.3911	1.2577	5.05e-08	8.4e-07	13245
GOBP AUTOPHAGY OF MITOCHONDRION	C5 BP	94	87	0.6788	2.1133	1.0795	8.2e-09	1.58e-07	13243
GOBP SISTER CHROMATID COHESION	C5 BP	68	57	0.7078	2.4227	1.2766	5.71e-08	9.44e-07	13242.5
GOBP GOLGI TO PLASMA MEMBRANE TRANSPORT	C5 BP	65	62	0.7008	2.3422	1.2279	4.54e-08	7.59e-07	13242.5
GOMF TRANSFERASE ACTIVITY TRANSFERRING ONE CARBON GROUPS	C5 MF	243	222	0.6404	1.7812	0.8329	5.66e-13	1.92e-11	13242
GOMF PROTEIN SERINE THREONINE TYROSINE KINASE ACTIVITY	C5 MF	477	444	0.6197	1.6292	0.7041	5.83e-18	3.13e-16	13235.5
GOBP POSITIVE REGULATION OF DNA METABOLIC PROCESS	C5 BP	255	230	0.639	1.7705	0.8241	3.8e-13	1.31e-11	13230
GOMF NUCLEOSIDE TRIPHOSPHATASE REGULATOR ACTIVITY	C5 MF	549	487	0.6188	1.623	0.6986	3.07e-19	1.78e-17	13230
GOMF LIGASE ACTIVITY	C5 MF	188	167	0.649	1.8489	0.8867	3.11e-11	8.51e-10	13229.5
GOBP REGULATION OF MICROTUBULE CYTOSKELETON ORGANIZATION	C5 BP	178	153	0.6535	1.8862	0.9155	5.65e-11	1.47e-09	13227.5
GOBP POSITIVE REGULATION OF HISTONE MODIFICATION	C5 BP	118	103	0.6695	2.0256	1.0184	2.79e-09	5.9e-08	13223.5
GOBP REGULATION OF PROTEIN STABILITY	C5 BP	349	296	0.6315	1.7137	0.7771	7.32e-15	3.03e-13	13216
GOBP METAPHASE PLATE CONGRESSION	C5 BP	74	68	0.6936	2.2639	1.1788	3.37e-08	5.78e-07	13213
GOBP ENDOMEMBRANE SYSTEM ORGANIZATION	C5 BP	601	538	0.6168	1.6095	0.6866	2.12e-20	1.43e-18	13213
GOMF NUCLEAR RECEPTOR BINDING	C5 MF	149	139	0.6573	1.918	0.9396	1.54e-10	3.77e-09	13210
GOBP POSITIVE REGULATION OF PROTEIN MODIFICATION BY SMALL PROTEIN CONJUGATION OR REMOVAL	C5 BP	141	138	0.6573	1.9182	0.9397	1.78e-10	4.34e-09	13203
GOBP NEGATIVE REGULATION OF CELL CYCLE PHASE TRANSITION	C5 BP	288	235	0.637	1.7547	0.8112	4.78e-13	1.64e-11	13200
GOBP UBIQUITIN DEPENDENT ERAD PATHWAY	C5 BP	101	85	0.6782	2.1079	1.0758	1.35e-08	2.44e-07	13196
GOBP DNA DEPENDENT DNA REPLICATION	C5 BP	163	160	0.6491	1.8499	0.8875	7.64e-11	1.96e-09	13192.5
GOBP REGULATION OF DNA TEMPLATED TRANSCRIPTION INITIATION	C5 BP	63	56	0.7057	2.3975	1.2615	1.02e-07	1.59e-06	13178
GOBP CELL CYCLE G2 M PHASE TRANSITION	C5 BP	171	153	0.6506	1.8618	0.8967	1.31e-10	3.24e-09	13174.5
GOMF TRANSFERASE ACTIVITY TRANSFERRING PHOSPHORUS CONTAINING GROUPS	C5 MF	975	886	0.6106	1.5683	0.6492	7.03e-29	7.91e-27	13171
GOBP POSITIVE REGULATION OF AUTOPHAGY	C5 BP	150	136	0.656	1.9071	0.9314	3.36e-10	8.02e-09	13166.5
GOBP POSITIVE REGULATION OF INTRACELLULAR TRANSPORT	C5 BP	210	197	0.6416	1.7904	0.8403	7.29e-12	2.13e-10	13162.5
GOBP REGULATION OF CELLULAR RESPONSE TO STRESS	C5 BP	816	662	0.6126	1.5811	0.6609	5.91e-23	4.69e-21	13161.5
GOBP PHOSPHATIDYLINOSITOL BIOSYNTHETIC PROCESS	C5 BP	149	131	0.6573	1.9178	0.9395	5.12e-10	1.2e-08	13160.5
GOBP PROTEIN LOCALIZATION TO VACUOLE	C5 BP	71	67	0.6919	2.246	1.1674	5.54e-08	9.18e-07	13159
GOBP NUCLEOTIDE EXCISION REPAIR	C5 BP	69	59	0.6997	2.3297	1.2201	1.13e-07	1.76e-06	13154
GOMF DNA BINDING TRANSCRIPTION FACTOR BINDING	C5 MF	508	469	0.6154	1.6	0.678	1.2e-17	6.28e-16	13150
GOBP PEPTIDE METABOLIC PROCESS	C5 BP	1022	804	0.6092	1.559	0.6406	7.84e-26	7.63e-24	13133
GOBP REGULATION OF DOUBLE STRAND BREAK REPAIR VIA HOMOLOGOUS RECOMBINATION	C5 BP	72	70	0.6876	2.2005	1.1378	5.76e-08	9.49e-07	13131.5
GOMF RNA POLYMERASE II SPECIFIC DNA BINDING TRANSCRIPTION FACTOR BINDING	C5 MF	376	348	0.6232	1.654	0.7259	2.98e-15	1.28e-13	13129
GOBP RETROGRADE VESICLE MEDIATED TRANSPORT GOLGI TO ENDOPLASMIC RETICULUM	C5 BP	59	52	0.7084	2.4296	1.2807	2e-07	2.99e-06	13127
GOMF GTPASE ACTIVATOR ACTIVITY	C5 MF	306	273	0.6301	1.7034	0.7684	1.42e-13	5.06e-12	13120
GOBP NITROGEN COMPOUND TRANSPORT	C5 BP	2199	1957	0.6028	1.5176	0.6018	1.33e-50	3.94e-48	13120
GOBP REGULATION OF MITOTIC CELL CYCLE PHASE TRANSITION	C5 BP	350	293	0.6274	1.6842	0.7521	6.32e-14	2.31e-12	13105
GOBP SPLICEOSOMAL COMPLEX ASSEMBLY	C5 BP	94	57	0.6996	2.3292	1.2198	1.85e-07	2.8e-06	13102.5
GOBP PROTEIN TARGETING TO MITOCHONDRION	C5 BP	115	101	0.6658	1.9923	0.9944	8.53e-09	1.62e-07	13102
GOBP PEPTIDYL LYSINE TRIMETHYLATION	C5 BP	59	57	0.6994	2.3262	1.218	1.93e-07	2.89e-06	13093.5
GOBP POSITIVE REGULATION OF DNA REPAIR	C5 BP	96	94	0.6689	2.0201	1.0144	1.53e-08	2.74e-07	13090.5
GOBP POSITIVE REGULATION OF ORGANELLE ORGANIZATION	C5 BP	551	486	0.6124	1.5799	0.6599	2.29e-17	1.18e-15	13090
GOBP MITOTIC CYTOKINESIS	C5 BP	72	71	0.6846	2.1703	1.1179	7.55e-08	1.21e-06	13089
GOBP POSITIVE REGULATION OF NUCLEOBASE CONTAINING COMPOUND METABOLIC PROCESS	C5 BP	2134	1913	0.6013	1.5079	0.5926	3.34e-48	8.29e-46	13083
GOBP PROTEIN IMPORT	C5 BP	225	209	0.6354	1.7427	0.8014	1.53e-11	4.31e-10	13079
GOBP REGULATION OF ALTERNATIVE MRNA SPLICING VIA SPLICEOSOME	C5 BP	69	60	0.6945	2.2732	1.1847	1.88e-07	2.83e-06	13077
GOBP AXONAL TRANSPORT	C5 BP	69	65	0.6885	2.2103	1.1442	1.47e-07	2.26e-06	13069.5
GOBP NON MEMBRANE BOUNDED ORGANELLE ASSEMBLY	C5 BP	462	392	0.6182	1.6189	0.6951	1.02e-15	4.53e-14	13068
GOBP TRANSCRIPTION BY RNA POLYMERASE I	C5 BP	65	52	0.7052	2.3925	1.2585	3.06e-07	4.41e-06	13067
GOBP REGULATION OF INTRACELLULAR TRANSPORT	C5 BP	352	331	0.6212	1.6397	0.7134	3.67e-14	1.4e-12	13054.5
GOMF EXONUCLEASE ACTIVITY ACTIVE WITH EITHER RIBO OR DEOXYRIBONUCLEIC ACIDS AND PRODUCING 5 PHOSPHOMONOESTERS	C5 MF	61	59	0.6945	2.2734	1.1848	2.37e-07	3.49e-06	13049
GOBP REGULATION OF HISTONE METHYLATION	C5 BP	100	80	0.6755	2.0813	1.0575	5.78e-08	9.52e-07	13040
GOMF PROTEIN KINASE ACTIVITY	C5 MF	634	575	0.607	1.5444	0.6271	2e-18	1.1e-16	13036
GOMF PROTEIN DOMAIN SPECIFIC BINDING	C5 MF	788	681	0.6054	1.534	0.6173	7.96e-21	5.49e-19	13034
GOBP ESTABLISHMENT OF PROTEIN LOCALIZATION TO MEMBRANE	C5 BP	285	251	0.6283	1.6904	0.7574	2.61e-12	8.19e-11	13032
GOMF KINASE BINDING	C5 MF	831	750	0.6043	1.5271	0.6108	2.85e-22	2.17e-20	13028
GOBP POSITIVE REGULATION OF RESPONSE TO DNA DAMAGE STIMULUS	C5 BP	131	129	0.6511	1.8666	0.9004	3.08e-09	6.4e-08	13027.5
GOBP REGULATION OF CHROMOSOME SEGREGATION	C5 BP	94	87	0.6699	2.0296	1.0212	4.3e-08	7.2e-07	13025
GOBP DENDRITIC SPINE DEVELOPMENT	C5 BP	99	91	0.6672	2.0052	1.0038	3.51e-08	5.99e-07	13022
GOBP VIRAL GENE EXPRESSION	C5 BP	124	99	0.6634	1.9712	0.9791	1.92e-08	3.4e-07	13021.5
GOMF 3 5 EXONUCLEASE ACTIVITY	C5 MF	58	55	0.6974	2.305	1.2047	4.09e-07	5.83e-06	13012.5
GOMF UBIQUITIN LIKE PROTEIN LIGASE ACTIVITY	C5 MF	413	322	0.6204	1.6341	0.7085	1.16e-13	4.2e-12	13012
GOBP PEPTIDYL LYSINE METHYLATION	C5 BP	163	144	0.6458	1.8233	0.8666	1.55e-09	3.45e-08	13010.5
GOBP CELLULAR RESPONSE TO TOPOLOGICALLY INCORRECT PROTEIN	C5 BP	152	114	0.6565	1.9113	0.9345	7.84e-09	1.52e-07	13006
GOBP CYTOSKELETON DEPENDENT CYTOKINESIS	C5 BP	102	100	0.6621	1.959	0.9701	2.15e-08	3.77e-07	13003
GOBP POSITIVE REGULATION OF CELLULAR AMIDE METABOLIC PROCESS	C5 BP	189	162	0.6413	1.7875	0.838	5.55e-10	1.29e-08	13001
GOBP ORGANONITROGEN COMPOUND BIOSYNTHETIC PROCESS	C5 BP	1860	1593	0.5985	1.4904	0.5757	5.75e-39	9.53e-37	12996
GOBP ORGANONITROGEN COMPOUND CATABOLIC PROCESS	C5 BP	1512	1325	0.5993	1.4957	0.5808	1.07e-33	1.49e-31	12994
GOBP RESPONSE TO TOPOLOGICALLY INCORRECT PROTEIN	C5 BP	194	156	0.6424	1.7963	0.845	8.46e-10	1.93e-08	12989
GOBP NCRNA TRANSCRIPTION	C5 BP	60	57	0.6937	2.2643	1.179	4.25e-07	6.04e-06	12986.5
GOBP POSITIVE REGULATION OF RNA METABOLIC PROCESS	C5 BP	1941	1732	0.5974	1.4839	0.5694	4.74e-41	8.44e-39	12985
GOBP RESPONSE TO UV	C5 BP	156	146	0.6444	1.8118	0.8574	1.75e-09	3.86e-08	12984.5
GOBP TRANSCRIPTION INITIATION FROM RNA POLYMERASE II PROMOTER	C5 BP	89	79	0.6735	2.063	1.0447	9.71e-08	1.53e-06	12977.5
GOBP RAS PROTEIN SIGNAL TRANSDUCTION	C5 BP	390	346	0.6176	1.6148	0.6914	5.96e-14	2.21e-12	12976
GOBP CELL SUBSTRATE JUNCTION ORGANIZATION	C5 BP	105	98	0.6617	1.9557	0.9677	3.2e-08	5.51e-07	12973
GOMF UBIQUITIN LIKE PROTEIN SPECIFIC PROTEASE ACTIVITY	C5 MF	146	134	0.6473	1.8356	0.8763	3.9e-09	7.98e-08	12967.5
GOMF PROTEIN N TERMINUS BINDING	C5 MF	125	105	0.6587	1.9299	0.9486	1.93e-08	3.41e-07	12964.5
GOBP TOR SIGNALING	C5 BP	131	124	0.65	1.8575	0.8934	7.94e-09	1.53e-07	12962
GOMF MOLECULAR ADAPTOR ACTIVITY	C5 MF	400	370	0.6152	1.5988	0.677	2.84e-14	1.1e-12	12961
GOBP REGULATION OF MITOTIC CELL CYCLE	C5 BP	535	450	0.611	1.5705	0.6512	7.52e-16	3.41e-14	12950
GOBP CYTOKINESIS	C5 BP	182	174	0.6366	1.752	0.809	5.11e-10	1.2e-08	12948
GOBP SMALL GTPASE MEDIATED SIGNAL TRANSDUCTION	C5 BP	557	500	0.6081	1.5517	0.6338	1.37e-16	6.7e-15	12946.5
GOBP POSITIVE REGULATION OF MITOTIC CELL CYCLE	C5 BP	141	117	0.6519	1.8726	0.905	1.39e-08	2.51e-07	12926
GOMF KINASE ACTIVITY	C5 MF	809	737	0.5997	1.4982	0.5832	3.5e-20	2.3e-18	12922
GOBP REGULATION OF VACUOLE ORGANIZATION	C5 BP	68	51	0.6985	2.3171	1.2123	9.35e-07	1.25e-05	12921.5
GOBP RNA PHOSPHODIESTER BOND HYDROLYSIS	C5 BP	176	145	0.6427	1.7986	0.8469	3.03e-09	6.33e-08	12920
GOBP POSITIVE REGULATION OF PROTEIN CATABOLIC PROCESS	C5 BP	270	233	0.6252	1.6684	0.7385	4.59e-11	1.21e-09	12910.5
GOBP POSITIVE REGULATION OF INTRACELLULAR PROTEIN TRANSPORT	C5 BP	167	155	0.6395	1.7741	0.8271	2.05e-09	4.44e-08	12909.5
GOBP MICROTUBULE POLYMERIZATION OR DEPOLYMERIZATION	C5 BP	143	124	0.6482	1.8423	0.8815	1.21e-08	2.22e-07	12908
GOBP MITOCHONDRION ORGANIZATION	C5 BP	585	509	0.6062	1.5394	0.6224	2.53e-16	1.19e-14	12902
GOBP PHOSPHATIDYLINOSITOL METABOLIC PROCESS	C5 BP	181	159	0.638	1.7622	0.8174	1.94e-09	4.22e-08	12899.5
GOBP NEGATIVE REGULATION OF CATABOLIC PROCESS	C5 BP	376	320	0.616	1.6044	0.6821	9.84e-13	3.22e-11	12898
GOBP MITOCHONDRIAL TRANSPORT	C5 BP	228	195	0.631	1.7098	0.7738	2.9e-10	6.95e-09	12892
GOBP REGULATION OF GENE EXPRESSION EPIGENETIC	C5 BP	168	138	0.6435	1.8047	0.8518	5.97e-09	1.19e-07	12890
GOBP GLYCEROLIPID BIOSYNTHETIC PROCESS	C5 BP	292	247	0.6223	1.6473	0.7201	3.74e-11	1.01e-09	12888
GOBP POSITIVE REGULATION OF TRANSLATION	C5 BP	161	137	0.6436	1.8062	0.8529	6.48e-09	1.27e-07	12885.5
GOMF N METHYLTRANSFERASE ACTIVITY	C5 MF	107	97	0.6589	1.9315	0.9497	6.41e-08	1.04e-06	12876.5
GOBP MITOTIC METAPHASE PLATE CONGRESSION	C5 BP	59	54	0.6924	2.2508	1.1704	1.01e-06	1.32e-05	12874.5
GOBP DENDRITE DEVELOPMENT	C5 BP	257	231	0.6236	1.6569	0.7285	9.77e-11	2.45e-09	12871.5
GOMF TRANSCRIPTION REGULATOR ACTIVITY	C5 MF	2086	1904	0.592	1.4511	0.5372	5.97e-40	1.01e-37	12869
GOBP DEPHOSPHORYLATION	C5 BP	491	420	0.6083	1.553	0.6351	2.8e-14	1.08e-12	12866.5
GOMF GENERAL TRANSCRIPTION INITIATION FACTOR BINDING	C5 MF	58	52	0.6945	2.2732	1.1847	1.22e-06	1.59e-05	12866
GOBP MITOTIC CELL CYCLE CHECKPOINT SIGNALING	C5 BP	153	130	0.6448	1.8151	0.86	1.2e-08	2.2e-07	12862
GOBP MITOCHONDRIAL MEMBRANE ORGANIZATION	C5 BP	135	112	0.6507	1.8629	0.8975	3.61e-08	6.14e-07	12861.5
GOBP FOCAL ADHESION ASSEMBLY	C5 BP	90	83	0.6654	1.9888	0.9919	1.89e-07	2.84e-06	12861
GOMF LYSINE N METHYLTRANSFERASE ACTIVITY	C5 MF	67	61	0.6822	2.1462	1.1018	8.62e-07	1.16e-05	12857.5
GOBP REGULATION OF PROTEIN CONTAINING COMPLEX DISASSEMBLY	C5 BP	138	125	0.6458	1.8234	0.8666	1.81e-08	3.22e-07	12854
GOBP MICROTUBULE CYTOSKELETON ORGANIZATION	C5 BP	711	639	0.5975	1.4843	0.5698	4.56e-17	2.31e-15	12848
GOBP PEPTIDYL AMINO ACID MODIFICATION	C5 BP	1388	1257	0.5928	1.456	0.542	2.56e-28	2.84e-26	12847
GOBP REGULATION OF CELLULAR COMPONENT BIOGENESIS	C5 BP	1086	970	0.5942	1.4644	0.5503	3.61e-23	2.89e-21	12845
GOBP POSITIVE REGULATION OF DOUBLE STRAND BREAK REPAIR	C5 BP	66	64	0.678	2.1056	1.0743	8.44e-07	1.14e-05	12839.5
GOBP REGULATION OF CIRCADIAN RHYTHM	C5 BP	122	116	0.6483	1.843	0.8821	3.48e-08	5.97e-07	12838
GOBP MEMBRANE BIOGENESIS	C5 BP	75	61	0.6813	2.1382	1.0964	9.64e-07	1.28e-05	12834.5
GOBP NEGATIVE REGULATION OF CELLULAR CATABOLIC PROCESS	C5 BP	302	261	0.6189	1.6239	0.6994	3.86e-11	1.04e-09	12833.5
GOBP POSITIVE REGULATION OF PROTEOLYSIS INVOLVED IN CELLULAR PROTEIN CATABOLIC PROCESS	C5 BP	157	135	0.6427	1.7984	0.8467	1.05e-08	1.95e-07	12829.5
GOBP ENDOPLASMIC RETICULUM ORGANIZATION	C5 BP	99	89	0.6604	1.9443	0.9593	1.7e-07	2.6e-06	12823
GOMF PHOSPHATASE BINDING	C5 MF	234	193	0.6285	1.6915	0.7583	7.65e-10	1.76e-08	12823
GOBP MEMBRANE ORGANIZATION	C5 BP	949	741	0.5953	1.4707	0.5565	1.21e-18	6.79e-17	12820
GOBP REGULATION OF CELLULAR LOCALIZATION	C5 BP	859	787	0.5947	1.4675	0.5533	1.85e-19	1.09e-17	12820
GOBP NEGATIVE REGULATION OF CELL CYCLE	C5 BP	447	361	0.6104	1.5668	0.6478	5.98e-13	2.02e-11	12819.5
GOBP VESICLE MEDIATED TRANSPORT	C5 BP	1811	1491	0.591	1.445	0.5311	1.15e-31	1.49e-29	12815
GOBP POSITIVE REGULATION OF MACROAUTOPHAGY	C5 BP	80	73	0.6703	2.033	1.0236	4.89e-07	6.85e-06	12814.5
GOBP CELLULAR AMIDE METABOLIC PROCESS	C5 BP	1325	1075	0.5922	1.4523	0.5383	2.27e-24	2e-22	12814
GOBP POSITIVE REGULATION OF CELLULAR BIOSYNTHETIC PROCESS	C5 BP	2162	1940	0.589	1.4334	0.5194	4.05e-38	6.48e-36	12810
GOBP REGULATION OF CENTROSOME CYCLE	C5 BP	55	52	0.6912	2.2387	1.1627	1.84e-06	2.31e-05	12803
GOMF PROTEIN C TERMINUS BINDING	C5 MF	194	179	0.6305	1.706	0.7707	1.76e-09	3.86e-08	12803
GOBP DENDRITE MORPHOGENESIS	C5 BP	150	139	0.6401	1.7785	0.8307	1.19e-08	2.18e-07	12797
GOBP PHOSPHATIDYLINOSITOL PHOSPHATE BIOSYNTHETIC PROCESS	C5 BP	70	65	0.6756	2.0822	1.0581	9.83e-07	1.29e-05	12785.5
GOBP REGULATION OF CYCLIN DEPENDENT PROTEIN KINASE ACTIVITY	C5 BP	106	96	0.6553	1.9008	0.9266	1.46e-07	2.25e-06	12782.5
GOMF HEAT SHOCK PROTEIN BINDING	C5 MF	156	121	0.6446	1.8139	0.8591	3.93e-08	6.65e-07	12778
GOMF PROTEIN MACROMOLECULE ADAPTOR ACTIVITY	C5 MF	323	305	0.613	1.5838	0.6634	1.19e-11	3.38e-10	12778
GOBP NEGATIVE REGULATION OF BIOSYNTHETIC PROCESS	C5 BP	1870	1595	0.5883	1.4289	0.5149	1.06e-31	1.4e-29	12777
GOBP DSRNA PROCESSING	C5 BP	65	54	0.6867	2.1922	1.1324	2.06e-06	2.59e-05	12772.5
GOBP DOUBLE STRAND BREAK REPAIR VIA NONHOMOLOGOUS END JOINING	C5 BP	73	70	0.6706	2.0361	1.0258	7.95e-07	1.07e-05	12769.5
GOBP MITOCHONDRIAL TRANSLATION	C5 BP	81	72	0.669	2.0215	1.0154	7.06e-07	9.63e-06	12769
GOBP POSITIVE REGULATION OF CELLULAR PROTEIN CATABOLIC PROCESS	C5 BP	181	158	0.6333	1.7268	0.7881	7.49e-09	1.45e-07	12765.5
GOBP POSITIVE REGULATION OF UBIQUITIN DEPENDENT PROTEIN CATABOLIC PROCESS	C5 BP	123	110	0.6476	1.8376	0.8778	8.93e-08	1.41e-06	12764
GOBP PROTEIN STABILIZATION	C5 BP	224	186	0.6272	1.6823	0.7504	2.22e-09	4.79e-08	12763.5
GOBP POSITIVE REGULATION OF CELLULAR COMPONENT ORGANIZATION	C5 BP	1137	1015	0.5903	1.4406	0.5267	2.87e-22	2.17e-20	12763
GOBP RESPONSE TO IONIZING RADIATION	C5 BP	150	141	0.638	1.7626	0.8177	1.54e-08	2.75e-07	12759.5
[truncated: 738 more rows]

## Sheet: h) Figure 1G
Supplementary Table 1h: Enrichment analysis of proteomic data set of IDH-wt GBM (Proteomic Data Common, ID: PDC000204) (Fig 1G)
[truncated: 790 more rows]

[truncated: 1 more sheets: i) Figure 1H]
