# Supplementary material for: Praja2 controls P-body assembly and translation in glioblastoma by non-proteolytic ubiquitylation of DDX6
Source: EMBO Rep. 2025 Mar 27;26(9):2347–77. doi: 10.1038/s44319-025-00425-5 (PMC12069581; doi:10.1038/s44319-025-00425-5)
Supplement: Supplementary file 5 — Data Set EV2 [file 44319_2025_425_MOESM5_ESM.xlsx]

## Sheet: Dataset EV2 Legend
Dataset EV2
Protein Identifications by Mass Spectrometry.
Protein identification results derived from mass spectrometry data, processed using Proteome Discoverer software. The following columns are shown: samples, protein accession, gene name, protein description, exp. q-value, Sum posterior error probability (PEP) score, sequence coverage (%), number of identified peptides, number of peptide spectrum matches (PSMs), number of identified unique peptides…
Common partener identifed in two different experimental conditions (Praja2 Flag and Praja2 Flag + BAF) were used for the generation of PPI networks

## Sheet: Proteins_2peptidi_Accession
Sample	Protein FDR Confidence: Combined	Master	Accession	Gene	Description	Exp. q-value: Combined	Sum PEP Score	Coverage [%]	# Peptides	# PSMs	# Unique Peptides	# AAs	MW [kDa]	calc. pI	Score Mascot: Mascot	# Peptides (by Search Engine): Mascot	Found in Sample: [S1] F1: Sample, NT	# Protein Groups	Modifications
Flag Praja2	High	Master Protein	A0A4D5RAA5		Annexin OS=Homo sapiens OX=9606 PE=3 SV=1	0	11.408	13	2	4	2	282	31.5	8.09	171	2	High	1
Flag Praja2	High	Master Protein	A5Y5A3		PC1/MRPS28 fusion protein OS=Homo sapiens OX=9606 PE=2 SV=1	0	11.245	9	2	2	1	278	31.2	6.19	96	2	High	1
Flag Praja2	High	Master Protein	B4DL12		cDNA FLJ53754, highly similar to Transmembrane emp24 domain-containing protein 10 OS=Homo sapiens OX=9606 PE=2 SV=1	0	20.899	13	2	4	2	177	20	8.57	175	2	High	1
Flag Praja2	High	Master Protein	B4DM33		cDNA FLJ52068, highly similar to Microtubule-associated protein RP/EB family member 1 OS=Homo sapiens OX=9606 PE=2 SV=1	0	13.022	18	4	6	4	238	26.6	5.29	129	4	High	1
Flag Praja2	High	Master Protein	B4DNR3		cDNA FLJ52710, highly similar to Abhydrolase domain-containing protein 14B OS=Homo sapiens OX=9606 PE=2 SV=1	0	15.77	26	3	7	3	185	19.8	6.4	194	3	High	1
Flag Praja2	High	Master Protein	B4DQI7		cDNA FLJ58042, highly similar to Protein NipSnap1 OS=Homo sapiens OX=9606 PE=2 SV=1	0	10.494	9	2	3	2	264	31.4	9.22	134	2	High	1
Flag Praja2	High	Master Protein	B4DRW1		cDNA FLJ55805, highly similar to Keratin, type II cytoskeletal 4 OS=Homo sapiens OX=9606 PE=2 SV=1	0	65.977	31	13	114	7	474	51.7	6.81	2716	13	High	1
Flag Praja2	High	Master Protein	B4DVN1		cDNA FLJ52214, highly similar to DnaJ homolog subfamily B member 6 OS=Homo sapiens OX=9606 PE=2 SV=1	0	33.665	21	4	27	4	268	29.5	9.82	1088	4	High	1
Flag Praja2	High	Master Protein	B7Z1I2		Aspartate aminotransferase OS=Homo sapiens OX=9606 PE=2 SV=1	0	8.209	6	2	5	2	366	41	7.18	104	2	High	1
Flag Praja2	High	Master Protein	A0A0S2Z2Z3	ABCB7	ATP-binding cassette sub-family B member 7 isoform 1 (Fragment) OS=Homo sapiens OX=9606 GN=ABCB7 PE=2 SV=1	0	14.659	5	3	3	3	753	82.7	9.33	108	3	High	1
Flag Praja2	High	Master Protein	P28288	ABCD3	ATP-binding cassette sub-family D member 3 OS=Homo sapiens OX=9606 GN=ABCD3 PE=1 SV=1	0	264.512	43	24	158	24	659	75.4	9.36	5466	24	High	1
Flag Praja2	High	Master Protein	Q12979	ABR	Active breakpoint cluster region-related protein OS=Homo sapiens OX=9606 GN=ABR PE=1 SV=2	0	13.634	5	3	7	3	859	97.5	6.55	216	3	High	1
Flag Praja2	High	Master Protein	P42765	ACAA2	3-ketoacyl-CoA thiolase, mitochondrial OS=Homo sapiens OX=9606 GN=ACAA2 PE=1 SV=2	0	14.27	11	3	6	3	397	41.9	8.09	182	3	High	1
Flag Praja2	High	Master Protein	Q9H9W4	ACAD9	Acyl-Coenzyme A dehydrogenase family, member 9, isoform CRA_b OS=Homo sapiens OX=9606 GN=ACAD9 PE=2 SV=1	0	39.3	20	7	11	7	498	55	7.87	393	7	High	1
Flag Praja2	High	Master Protein	A0A0S2Z3P9	ACADSB	Acyl-CoA dehydrogenase short/branched chain isoform 1 (Fragment) OS=Homo sapiens OX=9606 GN=ACADSB PE=2 SV=1	0	8.46	5	2	4	2	432	47.5	6.99	183	2	High	1
Flag Praja2	High	Master Protein	Q9BWD1	ACAT2	Acetyl-CoA acetyltransferase, cytosolic OS=Homo sapiens OX=9606 GN=ACAT2 PE=1 SV=2	0	8.538	8	2	5	2	397	41.3	6.92	118	2	High	1
Flag Praja2	High	Master Protein	A0A024R3P9	ACBD3	Acyl-Coenzyme A binding domain containing 3, isoform CRA_a OS=Homo sapiens OX=9606 GN=ACBD3 PE=4 SV=1	0	9.286	5	2	3	2	528	60.6	5.06	115	2	High	1
Flag Praja2	High	Master Protein	O14734	ACOT8	Acyl-coenzyme A thioesterase 8 OS=Homo sapiens OX=9606 GN=ACOT8 PE=1 SV=1	0	17.782	18	4	7	4	319	35.9	7.56	232	4	High	1
Flag Praja2	High	Master Protein	Q9Y305	ACOT9	Acyl-coenzyme A thioesterase 9, mitochondrial OS=Homo sapiens OX=9606 GN=ACOT9 PE=1 SV=2	0	21.887	15	6	10	6	439	49.9	8.6	300	6	High	1
Flag Praja2	High	Master Protein	Q562V5	ACT	Actin-like protein (Fragment) OS=Homo sapiens OX=9606 GN=ACT PE=4 SV=1	0	33.035	47	2	67	1	103	11.4	6.35	814	2	High	1
Flag Praja2	High	Master Protein	B4DT29	ACTR3	cDNA FLJ51082, highly similar to Actin-like protein 3 OS=Homo sapiens OX=9606 PE=2 SV=1	0	36.411	25	7	15	7	356	40.7	5.82	424	7	High	1
Flag Praja2	High	Master Protein	Q8WUW2	AGPAT2	1-acyl-sn-glycerol-3-phosphate acyltransferase OS=Homo sapiens OX=9606 GN=AGPAT2 PE=2 SV=1	0	9.058	13	3	5	3	279	31	9.01	195	3	High	1
Flag Praja2	High	Master Protein	Q6NUM7	AGPAT5	AGPAT5 protein (Fragment) OS=Homo sapiens OX=9606 GN=AGPAT5 PE=2 SV=1	0	16.915	12	4	6	4	356	41.1	9.1	170	4	High	1
Flag Praja2	High	Master Protein	A0A140VK93	AK2	Adenylate kinase 2, mitochondrial OS=Homo sapiens OX=9606 GN=AK2 PE=2 SV=1	0	16.817	18	3	6	3	239	26.5	7.81	211	3	High	1
Flag Praja2	High	Master Protein	Q8NE02	AKAP8	AKAP8 protein OS=Homo sapiens OX=9606 GN=AKAP8 PE=2 SV=1	0	10.441	3	2	4	2	692	76.1	5.12	148	2	High	1
Flag Praja2	High	Master Protein	B7Z1Y2	ALDOC	Fructose-bisphosphate aldolase OS=Homo sapiens OX=9606 PE=2 SV=1	0	6.785	9	2	2	1	345	37.5	7.12	72	2	High	1
Flag Praja2	High	Master Protein	Q9BT22	ALG1	Chitobiosyldiphosphodolichol beta-mannosyltransferase OS=Homo sapiens OX=9606 GN=ALG1 PE=1 SV=2	0	12.691	7	3	5	3	464	52.5	7.23	172	3	High	1
Flag Praja2	High	Master Protein	Q9NXW9	ALKBH4	Alpha-ketoglutarate-dependent dioxygenase alkB homolog 4 OS=Homo sapiens OX=9606 GN=ALKBH4 PE=1 SV=1	0	6.942	9	2	4	2	302	33.8	6.67	99	2	High	1
Flag Praja2	High	Master Protein	Q9H1A4	ANAPC1	Anaphase-promoting complex subunit 1 OS=Homo sapiens OX=9606 GN=ANAPC1 PE=1 SV=1	0	17.502	3	4	4	4	1944	216.4	6.3	112	4	High	1
Flag Praja2	High	Master Protein	Q9UM13	ANAPC10	Anaphase-promoting complex subunit 10 OS=Homo sapiens OX=9606 GN=ANAPC10 PE=1 SV=1	0	16.211	13	2	5	2	185	21.2	9.06	98	2	High	1
Flag Praja2	High	Master Protein	H3BLS9	ANKHD1	Ankyrin repeat and KH domain-containing protein 1 (Fragment) OS=Homo sapiens OX=9606 GN=ANKHD1 PE=1 SV=1	0	6.76	4	2	4	2	687	73.3	6.62	100	2	High	1
Flag Praja2	High	Master Protein	B3KWN0	ANKRD52	cDNA FLJ43389 fis, clone OCBBF2007068, highly similar to Ankyrin repeat domain-containing protein 52 OS=Homo sapiens OX=9606 PE=2 SV=1	0	14.735	3	3	4	2	1076	115	6.51	159	3	High	1
Flag Praja2	High	Master Protein	A0A384P5U2	ANP32A	Epididymis secretory sperm binding protein OS=Homo sapiens OX=9606 PE=2 SV=1	0	18.177	13	3	11	3	249	28.6	4.09	470	3	High	1
Flag Praja2	High	Master Protein	B3KNH5	AP1M1	cDNA FLJ14622 fis, clone NT2RP2000147, highly similar to Adaptor-related protein complex 1 mu-1 subunit OS=Homo sapiens OX=9606 PE=2 SV=1	0	38.931	20	7	14	7	423	48.5	7.3	323	7	High	1
Flag Praja2	High	Master Protein	B2R4I8	AP3S1	cDNA, FLJ92106, highly similar to Homo sapiens adaptor-related protein complex 3, sigma 1 subunit(AP3S1), mRNA OS=Homo sapiens OX=9606 PE=2 SV=1	0	19.042	17	3	7	3	193	21.7	5.39	286	3	High	1
Flag Praja2	High	Master Protein	Q59GY0	APOBEC3C	Apolipoprotein B mRNA editing enzyme, catalytic polypeptide-like 3C variant (Fragment) OS=Homo sapiens OX=9606 PE=2 SV=1	0	10.329	12	2	2	2	212	25.2	8.57	83	2	High	1
Flag Praja2	High	Master Protein	A0A024R1M8	APOL2	Apolipoprotein L, 2, isoform CRA_a OS=Homo sapiens OX=9606 GN=APOL2 PE=3 SV=1	0	12.021	7	2	4	2	337	37.1	6.74	122	2	High	1
Flag Praja2	High	Master Protein	A0A024R7X0	ARFGEF1	ADP-ribosylation factor guanine nucleotide-exchange factor 1(Brefeldin A-inhibited), isoform CRA_a OS=Homo sapiens OX=9606 GN=ARFGEF1 PE=4 SV=1	0	17.772	3	4	5	3	1849	208.6	5.85	154	4	High	1
Flag Praja2	High	Master Protein	Q9Y6D5	ARFGEF2	Brefeldin A-inhibited guanine nucleotide-exchange protein 2 OS=Homo sapiens OX=9606 GN=ARFGEF2 PE=1 SV=3	0	6.402	1	2	2	1	1785	201.9	6.33	60	2	High	1
Flag Praja2	High	Master Protein	Q6ICQ8	ARHG	ARHG protein (Fragment) OS=Homo sapiens OX=9606 GN=ARHG PE=2 SV=1	0	34.825	31	4	6	4	191	21.3	8.12	298	4	High	1
Flag Praja2	High	Master Protein	F8VYN9	ARL1	ADP-ribosylation factor-like protein 1 OS=Homo sapiens OX=9606 GN=ARL1 PE=1 SV=1	0	30.598	18	3	17	3	194	21.8	6.77	512	3	High	1
Flag Praja2	High	Master Protein	A8K4C1	ARL15	cDNA FLJ77904, highly similar to Homo sapiens ADP-ribosylation factor-like 15, mRNA OS=Homo sapiens OX=9606 PE=2 SV=1	0	9.083	10	2	5	2	204	22.8	5.9	176	2	High	1
Flag Praja2	High	Master Protein	O15145	ARPC3	Actin-related protein 2/3 complex subunit 3 OS=Homo sapiens OX=9606 GN=ARPC3 PE=1 SV=3	0	14.119	24	4	5	4	178	20.5	8.59	150	4	High	1
Flag Praja2	High	Master Protein	A0A024R1F9	ASCC2	Activating signal cointegrator 1 complex subunit 2, isoform CRA_c OS=Homo sapiens OX=9606 GN=ASCC2 PE=4 SV=1	0	15.466	6	4	9	4	757	86.3	5.16	205	4	High	1
Flag Praja2	High	Master Protein	Q9BZE9	ASPSCR1	Tether containing UBX domain for GLUT4 OS=Homo sapiens OX=9606 GN=ASPSCR1 PE=1 SV=1	0	6.959	5	2	2	2	553	60.1	6.64	61	2	High	1
Flag Praja2	High	Master Protein	Q8NBU5	ATAD1	ATPase family AAA domain-containing protein 1 OS=Homo sapiens OX=9606 GN=ATAD1 PE=1 SV=1	0	9.629	11	2	4	2	361	40.7	6.9	78	2	High	1
Flag Praja2	High	Master Protein	Q59H30	ATF6	Activating transcription factor 6 variant (Fragment) OS=Homo sapiens OX=9606 PE=2 SV=1	0	8.993	7	3	8	3	578	64.2	8.48	224	3	High	1
Flag Praja2	High	Master Protein	F8VQD9	ATG101	Autophagy-related protein 101 (Fragment) OS=Homo sapiens OX=9606 GN=ATG101 PE=1 SV=1	0	12.671	20	3	6	3	190	21.9	5.66	148	3	High	1
Flag Praja2	High	Master Protein	C9JLK0	ATIC	AICAR transformylase/inosine monophosphate cyclohydrolase (Fragment) OS=Homo sapiens OX=9606 GN=ATIC PE=1 SV=1	0	12.865	18	2	3	2	170	18.8	7.5	118	2	High	1
Flag Praja2	High	Master Protein	P54709	ATP1B3	Sodium/potassium-transporting ATPase subunit beta-3 OS=Homo sapiens OX=9606 GN=ATP1B3 PE=1 SV=1	0	19.48	18	4	11	4	279	31.5	8.35	408	4	High	1
Flag Praja2	High	Master Protein	P30049	ATP5F1D	ATP synthase subunit delta, mitochondrial OS=Homo sapiens OX=9606 GN=ATP5F1D PE=1 SV=2	0	12.018	14	2	5	2	168	17.5	5.49	246	2	High	1
Flag Praja2	High	Master Protein	P56385	ATP5ME	ATP synthase subunit e, mitochondrial OS=Homo sapiens OX=9606 GN=ATP5ME PE=1 SV=2	0	9.766	36	2	4	2	69	7.9	9.35	144	2	High	1
Flag Praja2	High	Master Protein	O75947	ATP5PD	ATP synthase subunit d, mitochondrial OS=Homo sapiens OX=9606 GN=ATP5PD PE=1 SV=3	0	8.517	12	2	5	2	161	18.5	5.3	146	2	High	1
Flag Praja2	High	Master Protein	A0A140VK65	ATP6V1B2	Vacuolar proton pump subunit B OS=Homo sapiens OX=9606 PE=2 SV=1	0	20.067	10	4	11	4	511	56.5	5.81	385	4	High	1
Flag Praja2	High	Master Protein	Q53Y06	ATP6V1E1	ATPase, H+ transporting, lysosomal 31kDa, V1 subunit E isoform 1 OS=Homo sapiens OX=9606 GN=ATP6V1E1 PE=2 SV=1	0	7.671	12	2	5	2	226	26.1	8	155	2	High	1
Flag Praja2	High	Master Protein	Q9UBB4	ATXN10	Ataxin-10 OS=Homo sapiens OX=9606 GN=ATXN10 PE=1 SV=1	0	12.608	7	3	5	3	475	53.5	5.25	136	3	High	1
Flag Praja2	High	Master Protein	B2RC06	AURKB	Aurora 1 OS=Homo sapiens OX=9606 PE=2 SV=1	0	51.367	26	9	23	2	344	39.3	9.36	716	9	High	1
Flag Praja2	High	Master Protein	Q96L58	B3GALT6	Beta-1,3-galactosyltransferase 6 OS=Homo sapiens OX=9606 GN=B3GALT6 PE=1 SV=2	0	21.031	14	4	12	4	329	37.1	9.66	517	4	High	1
Flag Praja2	High	Master Protein	A0AVN2	BARD1	BRCA1 associated RING domain 1 OS=Homo sapiens OX=9606 GN=BARD1 PE=1 SV=1	0	7.107	3	2	3	2	777	86.5	8.68	88	2	High	1
Flag Praja2	High	Master Protein	Q8IWZ6	BBS7	Bardet-Biedl syndrome 7 protein OS=Homo sapiens OX=9606 GN=BBS7 PE=1 SV=2	0	8.124	3	2	3	2	715	80.3	6.05	79	2	High	1
Flag Praja2	High	Master Protein	A8K6U2	BBX	cDNA FLJ78675, highly similar to Homo sapiens stroma HMG-box containing protein (HBP2) mRNA OS=Homo sapiens OX=9606 PE=2 SV=1	0	8.551	3	3	4	3	941	105.1	8.87	111	3	High	1
Flag Praja2	High	Master Protein	B2R7W3	BCAS2	Pre-mRNA-splicing factor SPF27 OS=Homo sapiens OX=9606 GN=BCAS2 PE=2 SV=1	0	12.072	16	3	4	3	225	26.1	5.66	105	3	High	1
Flag Praja2	High	Master Protein	Q9P287	BCCIP	BRCA2 and CDKN1A-interacting protein OS=Homo sapiens OX=9606 GN=BCCIP PE=1 SV=1	0	7.391	6	2	3	2	314	36	4.61	75	2	High	1
Flag Praja2	High	Master Protein	B7ZB80	BCKDH8	cDNA, FLJ79444, highly similar to 2-oxoisovalerate dehydrogenase subunit beta, mitochondrial OS=Homo sapiens OX=9606 PE=2 SV=1	0	12.216	11	3	3	3	322	35.5	5.39	100	3	High	1
Flag Praja2	High	Master Protein	Q6W2J9	BCOR	BCL-6 corepressor OS=Homo sapiens OX=9606 GN=BCOR PE=1 SV=1	0	26.677	4	5	10	5	1755	192.1	6.48	411	5	High	1
Flag Praja2	High	Master Protein	A0A3B3IUB9	BIRC6	Baculoviral IAP repeat-containing protein 6 (Fragment) OS=Homo sapiens OX=9606 GN=BIRC6 PE=1 SV=1	0	11.624	1	3	6	3	3842	418.9	6.13	228	3	High	1
Flag Praja2	High	Master Protein	B7ZKN7	BLM	DNA helicase OS=Homo sapiens OX=9606 GN=BLM PE=2 SV=1	0	8.668	2	2	3	2	1042	117	8.63	100	2	High	1
Flag Praja2	High	Master Protein	P53004	BLVRA	Biliverdin reductase A OS=Homo sapiens OX=9606 GN=BLVRA PE=1 SV=2	0	12.699	8	2	4	2	296	33.4	6.44	186	2	High	1
Flag Praja2	High	Master Protein	Q9NP55	BPIFA1	BPI fold-containing family A member 1 OS=Homo sapiens OX=9606 GN=BPIFA1 PE=1 SV=1	0	6.146	9	2	3	2	256	26.7	5.76	84	2	High	1
Flag Praja2	High	Master Protein	B4DY23	BSG	cDNA FLJ61188, highly similar to Basigin OS=Homo sapiens OX=9606 PE=2 SV=1	0	34.45	34	6	20	6	262	28.4	6.01	576	6	High	1
Flag Praja2	High	Master Protein	A0A024R7E0	BTBD14B	BTB (POZ) domain containing 14B, isoform CRA_a OS=Homo sapiens OX=9606 GN=BTBD14B PE=4 SV=1	0	7.208	4	2	3	2	527	57.2	5.74	82	2	High	1
Flag Praja2	High	Master Protein	Q13410	BTN1A1	Butyrophilin subfamily 1 member A1 OS=Homo sapiens OX=9606 GN=BTN1A1 PE=1 SV=3	0	7.632	4	2	11	2	526	58.9	5.54	269	2	High	1
Flag Praja2	High	Master Protein	Q9H6V3	C10orf2	C10orf2 protein OS=Homo sapiens OX=9606 GN=C10orf2 PE=2 SV=1	0	9.527	5	2	3	2	506	57	9.23	119	2	High	1
Flag Praja2	High	Master Protein	Q9HAS0	C17orf75	Protein Njmu-R1 OS=Homo sapiens OX=9606 GN=C17orf75 PE=1 SV=2	0	5.262	5	2	2	2	396	44.6	5.03	54	2	High	1
Flag Praja2	High	Master Protein	Q8TBC8	C21orf57	Chromosome 21 open reading frame 57 OS=Homo sapiens OX=9606 GN=C21orf57 PE=2 SV=2	0	11.574	22	2	5	2	121	14.1	6.18	146	2	High	1
Flag Praja2	High	Master Protein	Q9Y426	C2CD2	C2 domain-containing protein 2 OS=Homo sapiens OX=9606 GN=C2CD2 PE=1 SV=2	0	8.286	4	2	4	2	696	75.5	6.92	97	2	High	1
Flag Praja2	High	Master Protein	A0A3B3IRR6	C8orf33	UPF0488 protein C8orf33 OS=Homo sapiens OX=9606 GN=C8orf33 PE=1 SV=1	0	5.477	9	2	3	2	226	24.5	9.88	63	2	High	1
Flag Praja2	High	Master Protein	H0YF29	C8orf82	UPF0598 protein C8orf82 (Fragment) OS=Homo sapiens OX=9606 GN=C8orf82 PE=1 SV=1	0	9.523	12	2	4	2	261	28.6	9.72	197	2	High	1
Flag Praja2	High	Master Protein	A4IFV2	CA8	CA8 protein OS=Bos taurus OX=9913 GN=CA8 PE=2 SV=1	0	7.927	7	2	4	2	290	32.9	4.86	111	2	High	1
Flag Praja2	High	Master Protein	Q53H37	CALML5	Calmodulin-like skin protein variant (Fragment) OS=Homo sapiens OX=9606 PE=2 SV=1	0	47.943	36	5	19	5	146	15.9	4.44	567	5	High	1
Flag Praja2	High	Master Protein	B0YIY3	CAMK1	Calcium/calmodulin-dependent protein kinase I, isoform CRA_a OS=Homo sapiens OX=9606 GN=CAMK1 PE=2 SV=1	0	11.146	9	2	2	2	370	41.3	5.29	98	2	High	1
Flag Praja2	High	Master Protein	B7Z1Z6	CAMK2B	cDNA FLJ58056, highly similar to Calcium/calmodulin-dependent protein kinase type II beta chain OS=Homo sapiens OX=9606 PE=2 SV=1	0	5.716	6	2	2	1	305	33.3	8.12	66	2	High	1
Flag Praja2	High	Master Protein	Q9Y6W3	CAPN7	Calpain-7 OS=Homo sapiens OX=9606 GN=CAPN7 PE=1 SV=1	0	10.413	4	3	4	3	813	92.6	7.65	99	3	High	1
Flag Praja2	High	Master Protein	B4DPZ5	CAVIN1	cDNA FLJ53495, highly similar to Polymerase I and transcript release factor OS=Homo sapiens OX=9606 PE=2 SV=1	0	8.229	8	2	2	2	363	40.5	5.25	87	2	High	1
Flag Praja2	High	Master Protein	B2RBH6	CCNY	cDNA, FLJ95513, highly similar to Homo sapiens cyclin fold protein 1 (CFP1), mRNA OS=Homo sapiens OX=9606 PE=2 SV=1	0	10.19	9	3	5	3	341	39.2	7.18	126	3	High	1
Flag Praja2	High	Master Protein	P86790	CCZ1B	Vacuolar fusion protein CCZ1 homolog B OS=Homo sapiens OX=9606 GN=CCZ1B PE=1 SV=1	0	9.07	5	2	3	2	482	55.8	6.48	115	2	High	1
Flag Praja2	High	Master Protein	A0A024QZC1	CD2BP2	CD2 antigen (Cytoplasmic tail) binding protein 2, isoform CRA_a OS=Homo sapiens OX=9606 GN=CD2BP2 PE=2 SV=1	0	8	7	2	3	2	341	37.6	4.61	72	2	High	1
Flag Praja2	High	Master Protein	A0JLT1	CD3EAP	CD3EAP protein (Fragment) OS=Homo sapiens OX=9606 GN=CD3EAP PE=2 SV=1	0	7.456	6	2	3	2	429	46	8.78	92	2	High	1
Flag Praja2	High	Master Protein	A0A024RDZ2	CDC16	CDC16 cell division cycle 16 homolog (S. cerevisiae), isoform CRA_a OS=Homo sapiens OX=9606 GN=CDC16 PE=4 SV=1	0	5.92	3	2	2	2	620	71.6	5.85	52	2	High	1
Flag Praja2	High	Master Protein	Q12834	CDC20	Cell division cycle protein 20 homolog OS=Homo sapiens OX=9606 GN=CDC20 PE=1 SV=2	0	12.89	6	2	4	2	499	54.7	9.23	147	2	High	1
Flag Praja2	High	Master Protein	Q9UJX2	CDC23	Cell division cycle protein 23 homolog OS=Homo sapiens OX=9606 GN=CDC23 PE=1 SV=3	0	15.911	5	3	4	3	597	68.8	7.02	140	3	High	1
Flag Praja2	High	Master Protein	K7EKQ2	CDC37	Hsp90 co-chaperone Cdc37 (Fragment) OS=Homo sapiens OX=9606 GN=CDC37 PE=1 SV=1	0	7.611	7	2	3	2	353	41.6	6.64	103	2	High	1
Flag Praja2	High	Master Protein	A0A024RAA5	CDC42	Cell division control protein 42 homolog OS=Homo sapiens OX=9606 GN=CDC42 PE=3 SV=1	0	12.376	11	2	7	2	191	21.2	6.55	185	2	High	1
Flag Praja2	High	Master Protein	O75419	CDC45	Cell division control protein 45 homolog OS=Homo sapiens OX=9606 GN=CDC45 PE=1 SV=1	0	21.526	11	5	8	5	566	65.5	5.53	207	5	High	1
Flag Praja2	High	Master Protein	B7Z5H7	CDC7	cDNA FLJ51946, highly similar to Cell division cycle 7-related protein kinase OS=Homo sapiens OX=9606 PE=2 SV=1	0	7.854	3	2	5	2	546	60.6	8.82	95	2	High	1
Flag Praja2	High	Master Protein	B3KY94	CDIPT	CDP-diacylglycerol--inositol 3-phosphatidyltransferase OS=Homo sapiens OX=9606 GN=CDIPT PE=1 SV=1	0	42.344	24	5	24	5	237	25.9	8.22	835	5	High	1
Flag Praja2	High	Master Protein	Q9UQ88	CDK11A	Cyclin-dependent kinase 11A OS=Homo sapiens OX=9606 GN=CDK11A PE=1 SV=4	0	7.839	2	2	2	2	783	91.3	5.36	65	2	High	1
Flag Praja2	High	Master Protein	A0A024RB77	CDK2	Cyclin-dependent kinase 2, isoform CRA_b OS=Homo sapiens OX=9606 GN=CDK2 PE=3 SV=1	0	15.862	16	4	7	3	298	33.9	8.68	166	4	High	1
Flag Praja2	High	Master Protein	A0A024RBB6	CDK4	Cyclin-dependent kinase 4, isoform CRA_a OS=Homo sapiens OX=9606 GN=CDK4 PE=3 SV=1	0	73.126	38	9	34	9	303	33.7	7.01	1600	9	High	1
Flag Praja2	High	Master Protein	A0A090N7W4	CDK5	Cyclin-dependent kinase 5 OS=Homo sapiens OX=9606 GN=CDK5 PE=2 SV=1	0	12.45	8	2	6	2	292	33.3	7.66	165	2	High	1
Flag Praja2	High	Master Protein	D6R9G1	CDK7	Cell division protein kinase 7 OS=Homo sapiens OX=9606 GN=CDK7 PE=1 SV=1	0	8.839	9	2	2	2	253	28.5	6.87	75	2	High	1
Flag Praja2	High	Master Protein	Q8N726	CDKN2A	Tumor suppressor ARF OS=Homo sapiens OX=9606 GN=CDKN2A PE=1 SV=2	0	24.98	39	4	10	4	132	13.9	12.41	386	4	High	1
Flag Praja2	High	Master Protein	Q9NXV6	CDKN2AIP	CDKN2A-interacting protein OS=Homo sapiens OX=9606 GN=CDKN2AIP PE=1 SV=3	0	9.072	6	2	2	2	580	61.1	9.01	67	2	High	1
Flag Praja2	High	Master Protein	Q6ICV4	CDKN2C	CDKN2C protein (Fragment) OS=Homo sapiens OX=9606 GN=CDKN2C PE=2 SV=1	0	6.465	9	2	3	2	168	18.1	6.52	59	2	High	1
Flag Praja2	High	Master Protein	B1AHQ6	CENPM	Centromere protein M OS=Homo sapiens OX=9606 GN=CENPM PE=1 SV=1	0	9.097	14	2	4	2	146	16.1	7.84	133	2	High	1
Flag Praja2	High	Master Protein	Q8TEP8	CEP192	Centrosomal protein of 192 kDa OS=Homo sapiens OX=9606 GN=CEP192 PE=1 SV=3	0	57.583	6	12	40	12	2537	278.9	5.48	973	12	High	1
Flag Praja2	High	Master Protein	Q9C0F1	CEP44	Centrosomal protein of 44 kDa OS=Homo sapiens OX=9606 GN=CEP44 PE=1 SV=2	0	10.398	6	2	2	2	390	44.1	5.21	83	2	High	1
Flag Praja2	High	Master Protein	Q9Y6A4	CFAP20	Cilia- and flagella-associated protein 20 OS=Homo sapiens OX=9606 GN=CFAP20 PE=1 SV=1	0	7.779	12	2	4	2	193	22.8	9.76	135	2	High	1
Flag Praja2	High	Master Protein	X5D2E5	CHD1L	Chromodomain helicase DNA binding protein 1-like isoform A (Fragment) OS=Homo sapiens OX=9606 GN=CHD1L PE=2 SV=1	0	10.307	4	3	3	3	897	100.9	6.89	74	3	High	1
Flag Praja2	High	Master Protein	Q9H444	CHMP4B	Charged multivesicular body protein 4b OS=Homo sapiens OX=9606 GN=CHMP4B PE=1 SV=1	0	11.971	11	2	4	2	224	24.9	4.82	188	2	High	1
Flag Praja2	High	Master Protein	B4DLD0	CHSY1	Hexosyltransferase OS=Homo sapiens OX=9606 PE=2 SV=1	0	39.375	13	6	13	6	530	61.5	9.14	492	6	High	1
Flag Praja2	High	Master Protein	O76071	CIAO1	Probable cytosolic iron-sulfur protein assembly protein CIAO1 OS=Homo sapiens OX=9606 GN=CIAO1 PE=1 SV=1	0	17.636	17	3	6	3	339	37.8	4.97	253	3	High	1
Flag Praja2	High	Master Protein	Q9Y3D0	CIAO2B	Cytosolic iron-sulfur assembly component 2B OS=Homo sapiens OX=9606 GN=CIAO2B PE=1 SV=1	0	28.044	39	3	9	3	163	17.7	5.19	427	3	High	1
Flag Praja2	High	Master Protein	A0A087X211	CIP2A	Protein CIP2A OS=Homo sapiens OX=9606 GN=CIP2A PE=1 SV=1	0	8.692	3	2	3	2	906	102.2	6.23	126	2	High	1
Flag Praja2	High	Master Protein	O14578	CIT	Citron Rho-interacting kinase OS=Homo sapiens OX=9606 GN=CIT PE=1 SV=2	0	6.799	1	2	2	2	2027	231.3	6.57	75	2	High	1
Flag Praja2	High	Master Protein	Q8IYA6	CKAP2L	Cytoskeleton-associated protein 2-like OS=Homo sapiens OX=9606 GN=CKAP2L PE=1 SV=4	0	7.826	3	2	2	2	745	83.5	9.83	72	2	High	1
Flag Praja2	High	Master Protein	E7EW49	CLASP2	CLIP-associating protein 2 OS=Homo sapiens OX=9606 GN=CLASP2 PE=1 SV=1	0	48.357	7	9	20	9	1514	165.6	8.25	724	9	High	1
Flag Praja2	High	Master Protein	A0A384NKS6	CLU	Clusterin OS=Homo sapiens OX=9606 PE=2 SV=1	0	5.266	6	2	3	2	501	57.8	6.68	63	2	High	1
Flag Praja2	High	Master Protein	Q96DG6	CMBL	Carboxymethylenebutenolidase homolog OS=Homo sapiens OX=9606 GN=CMBL PE=1 SV=1	0	12.59	12	2	9	2	245	28	7.18	296	2	High	1
Flag Praja2	High	Master Protein	P30085	CMPK1	UMP-CMP kinase OS=Homo sapiens OX=9606 GN=CMPK1 PE=1 SV=3	0	6.298	11	2	3	2	196	22.2	5.57	69	2	High	1
Flag Praja2	High	Master Protein	Q15417	CNN3	Calponin-3 OS=Homo sapiens OX=9606 GN=CNN3 PE=1 SV=1	0	20.463	17	4	6	4	329	36.4	6.05	209	4	High	1
Flag Praja2	High	Master Protein	Q8NE01	CNNM3	Metal transporter CNNM3 OS=Homo sapiens OX=9606 GN=CNNM3 PE=1 SV=1	0	7.671	3	2	4	2	707	76.1	6.09	162	2	High	1
Flag Praja2	High	Master Protein	B7Z5B3	CNOT10	CCR4-NOT transcription complex subunit 10 OS=Homo sapiens OX=9606 PE=2 SV=1	0	8.288	8	2	2	2	386	42.2	8.24	55	2	High	1
Flag Praja2	High	Master Protein	B3KM57	CNOT7	CCR4-NOT transcription complex subunit 7 OS=Homo sapiens OX=9606 PE=2 SV=1	0	8.44	12	2	2	2	285	32.8	4.89	69	2	High	1
Flag Praja2	High	Master Protein	B2RE59	CNOT9	CCR4-NOT transcription complex subunit 9 OS=Homo sapiens OX=9606 PE=2 SV=1	0	12.426	8	2	4	2	299	33.6	8.03	215	2	High	1
Flag Praja2	High	Master Protein	Q86VU5	COMTD1	Catechol O-methyltransferase domain-containing protein 1 OS=Homo sapiens OX=9606 GN=COMTD1 PE=1 SV=1	0	8.8	9	2	2	2	262	28.8	8.38	64	2	High	1
Flag Praja2	High	Master Protein	O14579	COPE	Coatomer subunit epsilon OS=Homo sapiens OX=9606 GN=COPE PE=1 SV=3	0	73.076	35	8	26	8	308	34.5	5.12	913	8	High	1
Flag Praja2	High	Master Protein	Q9NQ92	COPRS	Coordinator of PRMT5 and differentiation stimulator OS=Homo sapiens OX=9606 GN=COPRS PE=1 SV=3	0	8.827	13	2	4	2	184	20.1	4.18	169	2	High	1
Flag Praja2	High	Master Protein	H7C3P9	COPS3	COP9 signalosome complex subunit 3 OS=Homo sapiens OX=9606 GN=COPS3 PE=1 SV=2	0	8.503	8	2	3	2	345	39	5.92	111	2	High	1
Flag Praja2	High	Master Protein	A0A024R7W9	COPS5	COP9 constitutive photomorphogenic homolog subunit 5 (Arabidopsis), isoform CRA_a OS=Homo sapiens OX=9606 GN=COPS5 PE=2 SV=1	0	10.109	7	2	2	2	334	37.6	6.54	80	2	High	1
Flag Praja2	High	Master Protein	E7EM64	COPS6	COP9 signalosome complex subunit 6 OS=Homo sapiens OX=9606 GN=COPS6 PE=1 SV=1	0	10.819	10	3	3	3	326	36	5.73	60	3	High	1
Flag Praja2	High	Master Protein	A0A649YFA6	COX2	Cytochrome c oxidase subunit 2 OS=Homo sapiens OX=9606 GN=COX2 PE=3 SV=1	0	7.892	11	2	8	1	227	25.6	4.87	251	2	High	1
Flag Praja2	High	Master Protein	B0QZ18	CPNE1	Copine-1 OS=Homo sapiens OX=9606 GN=CPNE1 PE=1 SV=1	0	7.101	3	2	3	2	542	59.7	6.04	74	2	High	1
Flag Praja2	High	Master Protein	A0A024RA40	CPVL	Carboxypeptidase OS=Homo sapiens OX=9606 GN=CPVL PE=3 SV=1	0	38.073	15	7	22	1	476	54.1	5.62	562	7	High	1
Flag Praja2	High	Master Protein	A0A024RB75	CS	Citrate synthase OS=Homo sapiens OX=9606 GN=CS PE=3 SV=1	0	44.032	23	10	23	5	466	51.7	8.32	700	10	High	1
Flag Praja2	High	Master Protein	H0YIC4	CS	Citrate synthase (Fragment) OS=Homo sapiens OX=9606 GN=CS PE=1 SV=1	0	24.743	46	6	15	1	123	14.1	9.57	432	6	High	1
Flag Praja2	High	Master Protein	B4DMZ0	CSK	Tyrosine-protein kinase OS=Homo sapiens OX=9606 PE=2 SV=1	0	9.302	9	3	5	3	371	42.1	6.39	102	3	High	1
Flag Praja2	High	Master Protein	Q05DL3	CSNK1A1	CSNK1A1 protein (Fragment) OS=Homo sapiens OX=9606 GN=CSNK1A1 PE=2 SV=1	0	34.106	26	5	29	5	232	26.7	9.74	902	5	High	1
Flag Praja2	High	Master Protein	P78368	CSNK1G2	Casein kinase I isoform gamma-2 OS=Homo sapiens OX=9606 GN=CSNK1G2 PE=1 SV=1	0	18.451	13	5	11	5	415	47.4	9.06	267	5	High	1
Flag Praja2	High	Master Protein	P19784	CSNK2A2	Casein kinase II subunit alpha' OS=Homo sapiens OX=9606 GN=CSNK2A2 PE=1 SV=1	0	20.285	22	6	11	6	350	41.2	8.56	264	6	High	1
Flag Praja2	High	Master Protein	N0E4C7	CSNK2B	Casein kinase II subunit beta OS=Homo sapiens OX=9606 GN=CSNK2B PE=2 SV=1	0	20.288	24	4	11	4	215	24.9	5.55	372	4	High	1
Flag Praja2	High	Master Protein	Q4KMQ8	CTBP1	C-terminal binding protein 1 OS=Homo sapiens OX=9606 GN=CTBP1 PE=2 SV=1	0	13.827	10	4	6	3	440	47.5	6.77	118	4	High	1
Flag Praja2	High	Master Protein	B4E324	CTSA	cDNA FLJ60397, highly similar to Lysosomal protective protein OS=Homo sapiens OX=9606 PE=2 SV=1	0	14.368	5	2	4	2	480	54.2	6.98	249	2	High	1
Flag Praja2	High	Master Protein	A8K2H4	CTSB	Cathepsin B OS=Homo sapiens OX=9606 PE=2 SV=1	0	9.527	11	3	6	3	339	37.8	6.3	148	3	High	1
Flag Praja2	High	Master Protein	A8K9U1	CUL7	cDNA FLJ76468, highly similar to Homo sapiens cullin 7 (CUL7), mRNA OS=Homo sapiens OX=9606 PE=2 SV=1	0	16.186	2	3	4	3	1698	191	5.96	142	3	High	1
Flag Praja2	High	Master Protein	C9JFR7	CYCS	Cytochrome c (Fragment) OS=Homo sapiens OX=9606 GN=CYCS PE=1 SV=1	0	7.561	19	2	3	2	101	11.3	9.66	92	2	High	1
Flag Praja2	High	Master Protein	E5RI16	CYRIB	CYFIP-related Rac1 interactor B (Fragment) OS=Homo sapiens OX=9606 GN=CYRIB PE=1 SV=1	0	7.838	21	2	4	2	155	17.5	5	89	2	High	1
Flag Praja2	High	Master Protein	Q9UK59	DBR1	Lariat debranching enzyme OS=Homo sapiens OX=9606 GN=DBR1 PE=1 SV=2	0	8.764	4	2	2	2	544	61.5	5.47	77	2	High	1
Flag Praja2	High	Master Protein	Q2NKM7	DDX11	DDX11 protein OS=Homo sapiens OX=9606 GN=DDX11 PE=2 SV=1	0	10.873	2	2	4	1	906	101.6	7.56	194	2	High	1
Flag Praja2	High	Master Protein	Q96FC9-2	DDX11	Isoform 2 of ATP-dependent DNA helicase DDX11 OS=Homo sapiens OX=9606 GN=DDX11	0	7.827	2	2	2	1	906	101.6	7.85	78	2	High	1
Flag Praja2	High	Master Protein	Q92841	DDX17	Probable ATP-dependent RNA helicase DDX17 OS=Homo sapiens OX=9606 GN=DDX17 PE=1 SV=2	0	110.45	29	18	88	13	729	80.2	8.27	2830	18	High	1
Flag Praja2	High	Master Protein	Q59FS7	DDX24	RNA helicase (Fragment) OS=Homo sapiens OX=9606 PE=2 SV=1	0	14.61	4	2	4	2	676	75	8.46	148	2	High	1
Flag Praja2	High	Master Protein	Q9H8H2	DDX31	Probable ATP-dependent RNA helicase DDX31 OS=Homo sapiens OX=9606 GN=DDX31 PE=1 SV=2	0	8.118	3	2	3	2	851	94	9.99	118	2	High	1
Flag Praja2	High	Master Protein	O00148	DDX39A	ATP-dependent RNA helicase DDX39A OS=Homo sapiens OX=9606 GN=DDX39A PE=1 SV=2	0	53.736	27	10	23	4	427	49.1	5.68	747	10	High	1
Flag Praja2	High	Master Protein	Q9Y2R4	DDX52	Probable ATP-dependent RNA helicase DDX52 OS=Homo sapiens OX=9606 GN=DDX52 PE=1 SV=3	0	44.012	17	7	16	7	599	67.5	9.67	467	7	High	1
Flag Praja2	High	Master Protein	A0A384N652	DDX55	RNA helicase OS=Homo sapiens OX=9606 PE=2 SV=1	0	7.247	4	2	2	2	600	68.5	9.29	58	2	High	1
Flag Praja2	High	Master Protein	Q9NUI1	DECR2	Peroxisomal 2,4-dienoyl-CoA reductase OS=Homo sapiens OX=9606 GN=DECR2 PE=1 SV=1	0	15.411	14	3	5	3	292	30.8	9.22	236	3	High	1
Flag Praja2	High	Master Protein	H0Y993	DEK	DEK oncogene (DNA binding), isoform CRA_b OS=Homo sapiens OX=9606 GN=DEK PE=1 SV=2	0	24.087	16	5	7	5	380	43.2	8.56	217	5	High	1
Flag Praja2	High	Master Protein	E5RGY0	DERL1	Derlin OS=Homo sapiens OX=9606 GN=DERL1 PE=1 SV=1	0	6.023	13	2	3	2	151	17.2	9.88	68	2	High	1
Flag Praja2	High	Master Protein	A0A0A0MR74	DGAT1	Acyl-CoA retinol O-fatty-acyltransferase OS=Homo sapiens OX=9606 GN=DGAT1 PE=1 SV=1	0	11.858	12	2	4	2	315	33.5	9.33	237	2	High	1
Flag Praja2	High	Master Protein	A0A024QZ21	DHRS13	HCG1998851, isoform CRA_b OS=Homo sapiens OX=9606 GN=hCG_1998851 PE=4 SV=1	0	12.467	9	3	5	3	286	31.3	7.03	171	3	High	1
Flag Praja2	High	Master Protein	Q9H6R0	DHX33	ATP-dependent RNA helicase DHX33 OS=Homo sapiens OX=9606 GN=DHX33 PE=1 SV=2	0	7.314	4	2	3	2	707	78.8	8.91	111	2	High	1
Flag Praja2	High	Master Protein	Q9UF30	DKFZp434E0418	Uncharacterized protein DKFZp434E0418 (Fragment) OS=Homo sapiens OX=9606 GN=DKFZp434E0418 PE=2 SV=1	0	12.067	18	3	5	3	266	29.5	6.42	125	3	High	1
Flag Praja2	High	Master Protein	Q9UFQ0	DKFZp434K0435	Uncharacterized protein DKFZp434K0435 (Fragment) OS=Homo sapiens OX=9606 GN=DKFZp434K0435 PE=2 SV=1	0	20.182	34	3	56	1	239	26.9	8.72	2128	3	High	1
Flag Praja2	High	Master Protein	Q86T70	DKFZp451B1115	Glycerol-3-phosphate acyltransferase 1, mitochondrial OS=Homo sapiens OX=9606 GN=DKFZp451B1115 PE=2 SV=1	0	6.055	3	2	3	2	828	93.7	7.84	76	2	High	1
Flag Praja2	High	Master Protein	Q9H072	DKFZp586J151	Uncharacterized protein DKFZp586J151 OS=Homo sapiens OX=9606 GN=DKFZp586J151 PE=2 SV=1	0	14.285	7	3	6	3	533	58.1	8.62	165	3	High	1
Flag Praja2	High	Master Protein	Q68E00	DKFZp686G2045	Uncharacterized protein DKFZp686G2045 (Fragment) OS=Homo sapiens OX=9606 GN=DKFZp686G2045 PE=3 SV=2	0	3.853	7	2	5	2	315	32.6	6.77	87	2	High	1
Flag Praja2	High	Master Protein	Q68D18	DKFZp686J14194	Uncharacterized protein DKFZp686J14194 OS=Homo sapiens OX=9606 GN=DKFZp686J14194 PE=2 SV=1	0	15.21	27	3	3	3	92	10.5	9.64	103	3	High	1
Flag Praja2	High	Master Protein	Q5H9Q5	DKFZp781N0293	Uncharacterized protein DKFZp781N0293 OS=Homo sapiens OX=9606 GN=DKFZp781N0293 PE=2 SV=1	0	5.57	4	2	2	2	496	57.1	6.8	43	2	High	1
Flag Praja2	High	Master Protein	B4DNR0	DMAC2	cDNA FLJ60315 OS=Homo sapiens OX=9606 PE=2 SV=1	0	6.524	8	2	2	2	333	37.5	8.07	70	2	High	1
Flag Praja2	High	Master Protein	B4DPK2	DNAJC11	cDNA FLJ59729, highly similar to DnaJ homolog subfamily C member 11 OS=Homo sapiens OX=9606 PE=2 SV=1	0	23.553	12	4	8	4	521	58.8	8.97	345	4	High	1
Flag Praja2	High	Master Protein	B3KN62	DNAJC16	cDNA FLJ13743 fis, clone PLACE3000226, highly similar to DnaJ homolog subfamily C member 16 OS=Homo sapiens OX=9606 PE=2 SV=1	0	5.681	4	2	2	2	470	54	7.03	36	2	High	1
Flag Praja2	High	Master Protein	Q6FGH9	DNCL1	Dynein light chain OS=Homo sapiens OX=9606 GN=DNCL1 PE=2 SV=1	0	31.24	51	4	14	4	89	10.4	7.4	469	4	High	1
Flag Praja2	High	Master Protein	Q59FP7	DNMT1	DNA (cytosine-5)-methyltransferase 1 (Fragment) OS=Homo sapiens OX=9606 PE=2 SV=1	0	10.097	1	2	2	2	1606	181.9	7.65	96	2	High	1
Flag Praja2	High	Master Protein	Q9H147	DNTTIP1	Deoxynucleotidyltransferase terminal-interacting protein 1 OS=Homo sapiens OX=9606 GN=DNTTIP1 PE=1 SV=2	0	9.964	6	2	4	2	329	37	8.97	246	2	High	1
Flag Praja2	High	Master Protein	Q59GB4	DPYSL2	Dihydropyrimidinase-related protein 2 (Fragment) OS=Homo sapiens OX=9606 PE=2 SV=1	0	55.045	26	11	23	6	628	68.1	6.24	674	11	High	1
Flag Praja2	High	Master Protein	Q86U75	DPYSL2	Dihydropyrimidinase-related protein 2 OS=Homo sapiens OX=9606 PE=2 SV=1	0	35.313	19	8	15	3	619	67	6	367	8	High	1
Flag Praja2	High	Master Protein	Q8NBA8	DTWD2	tRNA-uridine aminocarboxypropyltransferase 2 OS=Homo sapiens OX=9606 GN=DTWD2 PE=1 SV=1	0	9.301	8	2	6	2	298	33.4	8.68	214	2	High	1
Flag Praja2	High	Master Protein	P33316	DUT	Deoxyuridine 5'-triphosphate nucleotidohydrolase, mitochondrial OS=Homo sapiens OX=9606 GN=DUT PE=1 SV=4	0	39.334	31	6	12	6	252	26.5	9.36	374	6	High	1
Flag Praja2	High	Master Protein	Q8TCX1	DYNC2LI1	Cytoplasmic dynein 2 light intermediate chain 1 OS=Homo sapiens OX=9606 GN=DYNC2LI1 PE=1 SV=1	0	7.65	6	2	5	2	351	39.6	7.53	160	2	High	1
Flag Praja2	High	Master Protein	B4DFR2	DYNLRB1	cDNA FLJ59194, moderately similar to Dynein light chain 2A, cytoplasmic OS=Homo sapiens OX=9606 PE=2 SV=1	0	10.092	23	2	4	2	121	13.4	10.08	204	2	High	1
Flag Praja2	High	Master Protein	A0A2R8Y6L5	DYRK1A	Dual-specificity kinase (Fragment) OS=Homo sapiens OX=9606 GN=DYRK1A PE=1 SV=1	0	13.184	6	3	4	3	605	68.4	8.95	151	3	High	1
Flag Praja2	High	Master Protein	A0A384NKJ3	ECI1	Epididymis secretory sperm binding protein OS=Homo sapiens OX=9606 PE=2 SV=1	0	12.755	12	3	7	3	302	32.8	8.54	221	3	High	1
Flag Praja2	High	Master Protein	Q16610-2	ECM1	Isoform 2 of Extracellular matrix protein 1 OS=Homo sapiens OX=9606 GN=ECM1	0	27.195	11	4	22	4	415	46.1	6.39	923	4	High	1
Flag Praja2	High	Master Protein	Q05639	EEF1A2	Elongation factor 1-alpha 2 OS=Homo sapiens OX=9606 GN=EEF1A2 PE=1 SV=1	0	77.388	23	9	122	1	463	50.4	9.03	3557	9	High	1
Flag Praja2	High	Master Protein	Q9BW34	EEF1D	EEF1D protein (Fragment) OS=Homo sapiens OX=9606 GN=EEF1D PE=2 SV=2	0	36.74	17	7	27	1	550	60.8	7.55	1158	7	High	1
Flag Praja2	High	Master Protein	A0A024R493	EFHD1	EF-hand domain family, member D1, isoform CRA_a OS=Homo sapiens OX=9606 GN=EFHD1 PE=4 SV=1	0	14.596	14	3	8	1	239	26.9	5.39	239	3	High	1
Flag Praja2	High	Master Protein	A0A087X240	EFNA5	Ephrin-A5 OS=Homo sapiens OX=9606 GN=EFNA5 PE=1 SV=1	0	15.729	22	2	6	2	188	21.7	6.52	264	2	High	1
Flag Praja2	High	Master Protein	Q9H9B1	EHMT1	Histone-lysine N-methyltransferase EHMT1 OS=Homo sapiens OX=9606 GN=EHMT1 PE=1 SV=4	0	9.441	2	3	3	3	1298	141.4	5.76	76	3	High	1
Flag Praja2	High	Master Protein	A0A024R3I8	EI24	Etoposide induced 2.4 mRNA, isoform CRA_a OS=Homo sapiens OX=9606 GN=EI24 PE=3 SV=1	0	9.294	8	3	10	3	340	38.9	9.72	150	3	High	1
Flag Praja2	High	Master Protein	Q14232	EIF2B1	Translation initiation factor eIF-2B subunit alpha OS=Homo sapiens OX=9606 GN=EIF2B1 PE=1 SV=1	0	24.154	26	6	6	6	305	33.7	7.33	147	6	High	1
Flag Praja2	High	Master Protein	Q9BPX4	EIF2B2	Eukaryotic translation initiation factor 2B, subunit 2 beta, 39kDa OS=Homo sapiens OX=9606 GN=EIF2B2 PE=2 SV=1	0	8.703	10	3	3	3	351	39	6.16	81	3	High	1
Flag Praja2	High	Master Protein	Q9NR50	EIF2B3	Translation initiation factor eIF-2B subunit gamma OS=Homo sapiens OX=9606 GN=EIF2B3 PE=1 SV=1	0	11.701	7	2	3	2	452	50.2	6.47	143	2	High	1
Flag Praja2	High	Master Protein	E7ERK9	EIF2B4	Translation initiation factor eIF-2B subunit delta OS=Homo sapiens OX=9606 GN=EIF2B4 PE=1 SV=1	0	33.176	16	6	10	6	544	59.7	9.42	341	6	High	1
Flag Praja2	High	Master Protein	H7BZU1	EIF2S3	Eukaryotic translation initiation factor 2 subunit 3 (Fragment) OS=Homo sapiens OX=9606 GN=EIF2S3 PE=1 SV=1	0	13.519	15	2	6	1	183	19.8	9.04	145	2	High	1
Flag Praja2	High	Master Protein	O75821	EIF3G	Eukaryotic translation initiation factor 3 subunit G OS=Homo sapiens OX=9606 GN=EIF3G PE=1 SV=2	0	15.848	11	3	6	3	320	35.6	6.13	223	3	High	1
Flag Praja2	High	Master Protein	Q7L2H7	EIF3M	Eukaryotic translation initiation factor 3 subunit M OS=Homo sapiens OX=9606 GN=EIF3M PE=1 SV=1	0	11.006	10	3	4	3	374	42.5	5.63	90	3	High	1
Flag Praja2	High	Master Protein	H0YAS9	EMC2	ER membrane protein complex subunit 2 (Fragment) OS=Homo sapiens OX=9606 GN=EMC2 PE=1 SV=1	0	9.123	16	2	4	2	135	16	6.8	147	2	High	1
Flag Praja2	High	Master Protein	H0Y9Z4	EME1	Crossover junction endonuclease EME1 (Fragment) OS=Homo sapiens OX=9606 GN=EME1 PE=1 SV=1	0	7.856	7	2	2	2	337	37.2	9.14	53	2	High	1
Flag Praja2	High	Master Protein	E9PK52	EPB41L2	Band 4.1-like protein 2 OS=Homo sapiens OX=9606 GN=EPB41L2 PE=1 SV=1	0	17.19	5	3	5	2	811	90.9	5.86	199	3	High	1
Flag Praja2	High	Master Protein	Q8IUS5	EPHX4	Epoxide hydrolase 4 OS=Homo sapiens OX=9606 GN=EPHX4 PE=1 SV=2	0	9.692	5	2	5	2	362	42.3	8.35	87	2	High	1
Flag Praja2	High	Master Protein	P42566	EPS15	Epidermal growth factor receptor substrate 15 OS=Homo sapiens OX=9606 GN=EPS15 PE=1 SV=2	0	8.884	2	2	3	2	896	98.6	4.64	83	2	High	1
Flag Praja2	High	Master Protein	J3QLU9	ERBB2	Receptor protein-tyrosine kinase OS=Homo sapiens OX=9606 GN=ERBB2 PE=1 SV=1	0	9.121	2	2	2	2	1055	117	6.54	70	2	High	1
Flag Praja2	High	Master Protein	E7EVE9	ERCC2	General transcription and DNA repair factor IIH helicase subunit XPD OS=Homo sapiens OX=9606 GN=ERCC2 PE=1 SV=1	0	15.742	6	3	4	3	682	77.9	6.95	95	3	High	1
Flag Praja2	High	Master Protein	Q969X5	ERGIC1	Endoplasmic reticulum-Golgi intermediate compartment protein 1 OS=Homo sapiens OX=9606 GN=ERGIC1 PE=1 SV=1	0	10.728	11	3	5	3	290	32.6	7.06	114	3	High	1
Flag Praja2	High	Master Protein	A0A3B3ISV9	ERI3	ERI1 exoribonuclease 3 OS=Homo sapiens OX=9606 GN=ERI3 PE=1 SV=1	0	7.317	7	2	4	2	315	34.7	7.47	152	2	High	1
Flag Praja2	High	Master Protein	A0A384MEE7	ERP44	Epididymis secretory sperm binding protein OS=Homo sapiens OX=9606 PE=2 SV=1	0	17.859	12	3	3	3	406	46.9	5.26	125	3	High	1
Flag Praja2	High	Master Protein	U3KQT1	ESD	S-formylglutathione hydrolase OS=Homo sapiens OX=9606 GN=ESD PE=1 SV=2	0	15.034	19	3	6	3	262	29	7.33	177	3	High	1
Flag Praja2	High	Master Protein	D7PBN3	ESRP1	Epithelial splicing regulatory protein 1 OS=Homo sapiens OX=9606 PE=2 SV=1	0	50.118	11	9	26	1	1061	118.5	8.22	880	9	High	1
Flag Praja2	High	Master Protein	B0QYK0	EWSR1	RNA-binding protein EWS OS=Homo sapiens OX=9606 GN=EWSR1 PE=1 SV=1	0	8.151	5	2	3	2	618	64.9	9.38	76	2	High	1
Flag Praja2	High	Master Protein	B3KPN7	EXOC2	Exocyst complex component 2 OS=Homo sapiens OX=9606 PE=2 SV=1	0	12.13	3	3	4	3	924	104.1	6.83	103	3	High	1
Flag Praja2	High	Master Protein	A0A024QYZ6	EXOC3	Exocyst complex component 3 OS=Homo sapiens OX=9606 GN=EXOC3 PE=3 SV=1	0	13.168	7	5	6	5	745	85.5	6.29	109	5	High	1
Flag Praja2	High	Master Protein	A0A0A0MSI8	EXOC5	Exocyst complex component 5 OS=Homo sapiens OX=9606 GN=EXOC5 PE=1 SV=1	0	14.131	7	4	4	4	711	82.1	6.87	109	4	High	1
Flag Praja2	High	Master Protein	Q9Y3B2	EXOSC1	Exosome complex component CSL4 OS=Homo sapiens OX=9606 GN=EXOSC1 PE=1 SV=1	0	20.014	36	5	9	5	195	21.4	8.24	219	5	High	1
Flag Praja2	High	Master Protein	A3KFL2	EXOSC2	Ribosomal RNA-processing protein 4 OS=Homo sapiens OX=9606 GN=EXOSC2 PE=1 SV=1	0	25.775	25	5	12	5	285	32	7.5	528	5	High	1
Flag Praja2	High	Master Protein	Q9NQT5	EXOSC3	Exosome complex component RRP40 OS=Homo sapiens OX=9606 GN=EXOSC3 PE=1 SV=3	0	10.517	15	2	4	2	275	29.6	8.1	187	2	High	1
Flag Praja2	High	Master Protein	Q8TAF6	FACL4	Acyl-CoA synthetase 4 OS=Homo sapiens OX=9606 GN=FACL4 PE=2 SV=1	0	13.065	5	3	8	2	670	74.4	8.03	269	3	High	1
Flag Praja2	High	Master Protein	Q9UNN5	FAF1	FAS-associated factor 1 OS=Homo sapiens OX=9606 GN=FAF1 PE=1 SV=2	0	8.481	4	2	3	2	650	73.9	4.88	102	2	High	1
Flag Praja2	High	Master Protein	Q6SJ93	FAM111B	Protein FAM111B OS=Homo sapiens OX=9606 GN=FAM111B PE=1 SV=1	0	10.835	4	3	5	3	734	84.6	8.59	129	3	High	1
Flag Praja2	High	Master Protein	A0A024R9P6	FAM82C	Family with sequence similarity 82, member C, isoform CRA_a OS=Homo sapiens OX=9606 GN=FAM82C PE=4 SV=1	0	9.044	5	2	4	2	470	52.1	5.1	121	2	High	1
Flag Praja2	High	Master Protein	A0A494C1T9	FAM83H	Protein FAM83H OS=Homo sapiens OX=9606 GN=FAM83H PE=1 SV=1	0	14.645	5	4	6	4	1380	149	6.71	176	4	High	1
Flag Praja2	High	Master Protein	E7ER68	FAM91A1	Protein FAM91A1 OS=Homo sapiens OX=9606 GN=FAM91A1 PE=1 SV=1	0	17.968	6	4	7	4	789	88.9	6.76	153	4	High	1
Flag Praja2	High	Master Protein	Q9BXW9	FANCD2	Fanconi anemia group D2 protein OS=Homo sapiens OX=9606 GN=FANCD2 PE=1 SV=2	0	25.66	6	8	10	8	1451	164	5.88	238	8	High	1
Flag Praja2	High	Master Protein	B3KMB8	FASTKD2	cDNA FLJ10654 fis, clone NT2RP2005901, highly similar to FAST kinase domains-containing protein 2 OS=Homo sapiens OX=9606 PE=2 SV=1	0	18.463	7	3	7	3	710	81.4	8.05	312	3	High	1
Flag Praja2	High	Master Protein	D6RAR6	FASTKD3	FAST kinase domain-containing protein 3, mitochondrial OS=Homo sapiens OX=9606 GN=FASTKD3 PE=1 SV=1	0	9.868	4	2	4	2	608	69.3	8.43	183	2	High	1
Flag Praja2	High	Master Protein	Q7L8L6	FASTKD5	FAST kinase domain-containing protein 5, mitochondrial OS=Homo sapiens OX=9606 GN=FASTKD5 PE=1 SV=1	0	28.641	8	5	11	5	764	86.5	8.13	404	5	High	1
Flag Praja2	High	Master Protein	P62861	FAU	40S ribosomal protein S30 OS=Homo sapiens OX=9606 GN=FAU PE=1 SV=1	0	8.144	19	2	6	2	59	6.6	12.15	135	2	High	1
Flag Praja2	High	Master Protein	Q9NXK8	FBXL12	F-box/LRR-repeat protein 12 OS=Homo sapiens OX=9606 GN=FBXL12 PE=1 SV=1	0	29.931	23	5	11	5	326	37	8.79	569	5	High	1
Flag Praja2	High	Master Protein	Q6IAX1	FDFT1	Squalene synthase OS=Homo sapiens OX=9606 GN=FDFT1 PE=2 SV=1	0	52.125	30	10	22	10	417	48.1	6.54	880	10	High	1
Flag Praja2	High	Master Protein	A0A087WVN4	FDPS	Farnesyl pyrophosphate synthase (Fragment) OS=Homo sapiens OX=9606 GN=FDPS PE=1 SV=1	0	9.692	11	2	3	2	274	31.8	7.28	92	2	High	1
Flag Praja2	High	Master Protein	P02671	FGA	Fibrinogen alpha chain OS=Homo sapiens OX=9606 GN=FGA PE=1 SV=2	0	6.806	4	2	2	2	866	94.9	6.01	83	2	High	1
Flag Praja2	High	Master Protein	D3DP13	FGB	Fibrinogen beta chain OS=Homo sapiens OX=9606 GN=FGB PE=4 SV=1	0	16.037	18	4	4	4	344	39.7	7.3	104	4	High	1
Flag Praja2	High	Master Protein	A0A140VJJ6	FGG	Testicular tissue protein Li 70 OS=Homo sapiens OX=9606 PE=2 SV=1	0	23.083	14	5	11	5	437	49.5	6.09	280	5	High	1
Flag Praja2	High	Master Protein	Q6I9R8	FHL2	FHL2 protein OS=Homo sapiens OX=9606 GN=FHL2 PE=2 SV=1	0	17.983	18	5	7	5	279	32.2	7.55	136	5	High	1
Flag Praja2	High	Master Protein	O43427	FIBP	Acidic fibroblast growth factor intracellular-binding protein OS=Homo sapiens OX=9606 GN=FIBP PE=1 SV=3	0	8.904	6	2	4	2	364	41.9	6.48	150	2	High	1
Flag Praja2	High	Master Protein	B2RD19	FN3KRP	Protein-ribulosamine 3-kinase OS=Homo sapiens OX=9606 PE=2 SV=1	0	24.437	18	4	7	4	309	34.3	7.33	201	4	High	1
Flag Praja2	High	Master Protein	B3KVN2	FNTA	Farnesyltransferase, CAAX box, alpha, isoform CRA_c OS=Homo sapiens OX=9606 GN=FNTA PE=1 SV=1	0	29.18	30	7	23	7	228	27.4	5.36	699	7	High	1
Flag Praja2	High	Master Protein	P85037	FOXK1	Forkhead box protein K1 OS=Homo sapiens OX=9606 GN=FOXK1 PE=1 SV=1	0	15.367	6	5	6	5	733	75.4	9.32	109	5	High	1
Flag Praja2	High	Master Protein	Q96CU9	FOXRED1	FAD-dependent oxidoreductase domain-containing protein 1 OS=Homo sapiens OX=9606 GN=FOXRED1 PE=1 SV=2	0	23.368	10	4	9	4	486	53.8	7.78	372	4	High	1
Flag Praja2	High	Master Protein	Q71MF7	FP972	Uncharacterized protein FP972 OS=Homo sapiens OX=9606 GN=FP972 PE=2 SV=1	0	9.342	5	2	3	2	545	60.7	10.04	89	2	High	1
Flag Praja2	High	Master Protein	Q14331	FRG1	Protein FRG1 OS=Homo sapiens OX=9606 GN=FRG1 PE=1 SV=1	0	18.341	14	3	6	3	258	29.2	9.01	311	3	High	1
Flag Praja2	High	Master Protein	A0A384MEG1	FSCN1	Fascin OS=Homo sapiens OX=9606 PE=2 SV=1	0	7.233	4	2	2	2	493	54.5	7.24	50	2	High	1
Flag Praja2	High	Master Protein	A0A024R8A7	FUBP3	HCG31253, isoform CRA_a OS=Homo sapiens OX=9606 GN=hCG_31253 PE=4 SV=1	0	27.552	7	3	7	2	572	61.6	8.38	239	3	High	1
Flag Praja2	High	Master Protein	A0A0F7L0Q8	FXR1	Fragile X mental retardation autosomal homolog variant p5FK OS=Homo sapiens OX=9606 GN=FXR1 PE=2 SV=1	0	66.961	22	10	38	8	595	67.2	7.28	1040	10	High	1
Flag Praja2	High	Master Protein	A0A024RDB2	G3BP2	Ras-GTPase activating protein SH3 domain-binding protein 2, isoform CRA_b OS=Homo sapiens OX=9606 GN=G3BP2 PE=4 SV=1	0	11.393	6	2	4	2	449	50.8	5.38	146	2	High	1
Flag Praja2	High	Master Protein	E9PD92	G6PD	Glucose-6-phosphate 1-dehydrogenase (Fragment) OS=Homo sapiens OX=9606 GN=G6PD PE=1 SV=1	0	7.918	12	2	3	2	256	29.5	7.17	145	2	High	1
Flag Praja2	High	Master Protein	O14976	GAK	Cyclin-G-associated kinase OS=Homo sapiens OX=9606 GN=GAK PE=1 SV=2	0	10.305	3	3	3	3	1311	143.1	5.73	72	3	High	1
Flag Praja2	High	Master Protein	Q9NY12	GAR1	H/ACA ribonucleoprotein complex subunit 1 OS=Homo sapiens OX=9606 GN=GAR1 PE=1 SV=1	0	8.902	9	2	2	2	217	22.3	10.92	78	2	High	1
Flag Praja2	High	Master Protein	O75600	GCAT	2-amino-3-ketobutyrate coenzyme A ligase, mitochondrial OS=Homo sapiens OX=9606 GN=GCAT PE=1 SV=1	0	9.912	8	2	4	2	419	45.3	8.05	155	2	High	1
Flag Praja2	High	Master Protein	A0A024R7F9	GCDH	Glutaryl-Coenzyme A dehydrogenase, isoform CRA_a OS=Homo sapiens OX=9606 GN=GCDH PE=3 SV=1	0	22.441	15	3	7	3	438	48.1	8.06	302	3	High	1
Flag Praja2	High	Master Protein	Q7L5D6	GET4	Golgi to ER traffic protein 4 homolog OS=Homo sapiens OX=9606 GN=GET4 PE=1 SV=1	0	11.538	9	2	5	2	327	36.5	5.41	137	2	High	1
Flag Praja2	High	Master Protein	C9IZ01	GFM1	Elongation factor G, mitochondrial OS=Homo sapiens OX=9606 GN=GFM1 PE=1 SV=1	0	7.512	3	2	4	2	591	66	8.06	90	2	High	1
Flag Praja2	High	Master Protein	A0A6I8PTT9	GFPT1	Glutamine--fructose-6-phosphate transaminase (isomerizing) OS=Homo sapiens OX=9606 GN=GFPT1 PE=1 SV=1	0	16.975	8	5	6	5	625	70.4	6.61	157	5	High	1
Flag Praja2	High	Master Protein	Q92820	GGH	Gamma-glutamyl hydrolase OS=Homo sapiens OX=9606 GN=GGH PE=1 SV=2	0	15.801	15	4	5	4	318	35.9	7.11	197	4	High	1
Flag Praja2	High	Master Protein	Q9UJ14	GGT7	Glutathione hydrolase 7 OS=Homo sapiens OX=9606 GN=GGT7 PE=1 SV=2	0	15.659	5	3	7	3	662	70.4	5.1	151	3	High	1
Flag Praja2	High	Master Protein	E9KL48	GLUD1	Glutamate dehydrogenase (NAD(P)(+)) OS=Homo sapiens OX=9606 GN=GLUD1 PE=2 SV=1	0	63.446	26	12	30	12	558	61.4	7.8	976	12	High	1
Flag Praja2	High	Master Protein	A0A087WUI8	GMPPA	Mannose-1-phosphate guanyltransferase alpha OS=Homo sapiens OX=9606 GN=GMPPA PE=1 SV=1	0	8.746	6	2	3	2	399	43.6	7.17	84	2	High	1
Flag Praja2	High	Master Protein	P63096	GNAI1	Guanine nucleotide-binding protein G(i) subunit alpha-1 OS=Homo sapiens OX=9606 GN=GNAI1 PE=1 SV=2	0	57.66	27	8	26	4	354	40.3	5.97	891	8	High	1
Flag Praja2	High	Master Protein	P19086	GNAZ	Guanine nucleotide-binding protein G(z) subunit alpha OS=Homo sapiens OX=9606 GN=GNAZ PE=1 SV=3	0	10.733	8	2	4	2	355	40.9	7.61	160	2	High	1
Flag Praja2	High	Master Protein	Q53GD1	GNG12	Guanine nucleotide-binding protein subunit gamma (Fragment) OS=Homo sapiens OX=9606 PE=2 SV=1	0	14.397	51	3	5	3	72	8	8.97	110	3	High	1
Flag Praja2	High	Master Protein	Q9BVP2	GNL3	Guanine nucleotide-binding protein-like 3 OS=Homo sapiens OX=9606 GN=GNL3 PE=1 SV=2	0	15.019	7	4	8	4	549	62	9.16	185	4	High	1
Flag Praja2	High	Master Protein	Q05DU1	GNL3L	GNL3L protein (Fragment) OS=Homo sapiens OX=9606 GN=GNL3L PE=2 SV=1	0	34.507	17	8	16	8	575	65.3	9.5	505	8	High	1
Flag Praja2	High	Master Protein	Q5TBH8	GNPAT	Dihydroxyacetone phosphate acyltransferase (Fragment) OS=Homo sapiens OX=9606 GN=GNPAT PE=1 SV=1	0	40.756	18	10	16	10	587	67	6.29	367	10	High	1
Flag Praja2	High	Master Protein	A0A6I8PRS5	GPATCH11	Coiled-coil domain-containing protein 75 OS=Homo sapiens OX=9606 GN=GPATCH11 PE=1 SV=1	0	9.455	11	3	4	3	263	30.7	5.3	96	3	High	1
Flag Praja2	High	Master Protein	Q86YR5	GPSM1	G-protein-signaling modulator 1 OS=Homo sapiens OX=9606 GN=GPSM1 PE=1 SV=2	0	9.856	3	2	2	2	675	74.5	6.54	92	2	High	1
Flag Praja2	High	Master Protein	A0A087WUQ6	GPX1	Glutathione peroxidase OS=Homo sapiens OX=9606 GN=GPX1 PE=1 SV=1	0	11.031	15	3	4	3	202	21.9	6.55	119	3	High	1
Flag Praja2	High	Master Protein	Q96CP6	GRAMD1A	Protein Aster-A OS=Homo sapiens OX=9606 GN=GRAMD1A PE=1 SV=2	0	9.255	4	2	3	2	724	80.6	6.74	111	2	High	1
Flag Praja2	High	Master Protein	B4E1G5	GRN	cDNA FLJ53692, moderately similar to Granulins OS=Homo sapiens OX=9606 PE=2 SV=1	0	7.606	5	2	4	2	436	46.7	6.77	91	2	High	1
Flag Praja2	High	Master Protein	B2RCT6	GSPT1	cDNA, FLJ96276, highly similar to Homo sapiens G1 to S phase transition 1 (GSPT1), mRNA OS=Homo sapiens OX=9606 PE=2 SV=1	0	11.683	6	3	4	3	499	55.7	5.62	103	3	High	1
Flag Praja2	High	Master Protein	F5GWD3	GTF2H3	General transcription factor IIH subunit 3 (Fragment) OS=Homo sapiens OX=9606 GN=GTF2H3 PE=1 SV=1	0	17.508	16	3	17	3	258	28.9	7.02	645	3	High	1
Flag Praja2	High	Master Protein	Q969Y2	GTPBP3	tRNA modification GTPase GTPBP3, mitochondrial OS=Homo sapiens OX=9606 GN=GTPBP3 PE=1 SV=2	0	18.429	6	2	6	1	492	52	6.48	276	2	High	1
Flag Praja2	High	Master Protein	Q96H44	GTPBP3	GTPBP3 protein (Fragment) OS=Homo sapiens OX=9606 GN=GTPBP3 PE=2 SV=3	0	8.974	7	2	3	1	349	37	5.67	106	2	High	1
Flag Praja2	High	Master Protein	D2CFK9	GTPBP4	Nucleolar GTP-binding protein 1 OS=Homo sapiens OX=9606 GN=GTPBP4 PE=3 SV=1	0	6.826	3	2	2	2	634	73.9	9.5	63	2	High	1
Flag Praja2	High	Master Protein	O43824	GTPBP6	Putative GTP-binding protein 6 OS=Homo sapiens OX=9606 GN=GTPBP6 PE=2 SV=4	0	15.441	6	3	7	3	516	56.9	9.42	264	3	High	1
Flag Praja2	High	Master Protein	Q92522	H1-10	Histone H1.10 OS=Homo sapiens OX=9606 GN=H1-10 PE=1 SV=1	0	10.846	10	2	5	2	213	22.5	10.76	201	2	High	1
Flag Praja2	High	Master Protein	Q16778	H2BC21	Histone H2B type 2-E OS=Homo sapiens OX=9606 GN=H2BC21 PE=1 SV=3	0	39.185	28	3	33	3	126	13.9	10.32	1053	3	High	1
Flag Praja2	High	Master Protein	A0A140VK76	HADH	Testis secretory sperm-binding protein Li 203a OS=Homo sapiens OX=9606 PE=2 SV=1	0	8.857	7	2	2	2	314	34.3	8.85	72	2	High	1
Flag Praja2	High	Master Protein	O14929	HAT1	Histone acetyltransferase type B catalytic subunit OS=Homo sapiens OX=9606 GN=HAT1 PE=1 SV=1	0	42.955	22	6	14	6	419	49.5	5.69	651	6	High	1
Flag Praja2	High	Master Protein	O94927	HAUS5	HAUS augmin-like complex subunit 5 OS=Homo sapiens OX=9606 GN=HAUS5 PE=1 SV=2	0	10.734	4	3	5	3	633	71.6	8.51	137	3	High	1
Flag Praja2	High	Master Protein	Q0Z944	HBB	Beta globin (Fragment) OS=Homo sapiens OX=9606 GN=HBB PE=3 SV=1	0	33.175	64	5	30	5	105	11.5	6.37	982	5	High	1
Flag Praja2	High	Master Protein	A0A024RBY9	HCCS	Cytochrome c heme lyase OS=Homo sapiens OX=9606 GN=HCCS PE=3 SV=1	0	8.553	9	2	4	2	268	30.6	6.68	154	2	High	1
Flag Praja2	High	Master Protein	B2RWN5	HEATR1	HEAT repeat-containing protein 1 OS=Homo sapiens OX=9606 GN=HEATR1 PE=2 SV=1	0	7.709	1	2	2	2	2144	242.1	6.55	73	2	High	1
Flag Praja2	High	Master Protein	Q7Z4Q2	HEATR3	HEAT repeat-containing protein 3 OS=Homo sapiens OX=9606 GN=HEATR3 PE=1 SV=2	0	7.179	4	2	2	2	680	74.5	5.11	56	2	High	1
Flag Praja2	High	Master Protein	Q5T447	HECTD3	E3 ubiquitin-protein ligase HECTD3 OS=Homo sapiens OX=9606 GN=HECTD3 PE=1 SV=1	0	11.725	4	2	3	2	861	97.1	5.64	122	2	High	1
Flag Praja2	High	Master Protein	B2RDW1	HEL112	40S ribosomal protein S27a OS=Homo sapiens OX=9606 GN=HEL112 PE=2 SV=1	0	34.059	32	4	62	2	156	18	9.64	2370	4	High	1
Flag Praja2	High	Master Protein	V9HW90	HEL-75	Glutathione reductase OS=Homo sapiens OX=9606 GN=HEL-75 PE=2 SV=1	0	8.788	4	2	3	2	522	56.2	8.5	79	2	High	1
Flag Praja2	High	Master Protein	V9HW92	HEL-S-112	Epididymis secretory protein Li 112 OS=Homo sapiens OX=9606 GN=HEL-S-112 PE=2 SV=1	0	17.052	17	4	6	4	329	36	7.02	212	4	High	1
Flag Praja2	High	Master Protein	A0A024R4F1	HEL-S-17	2-phospho-D-glycerate hydro-lyase OS=Homo sapiens OX=9606 GN=HEL-S-17 PE=2 SV=1	0	126.074	32	10	78	9	434	47.1	7.39	3138	10	High	1
Flag Praja2	High	Master Protein	V9HWH2	HEL-S-29	Creatine kinase OS=Homo sapiens OX=9606 GN=HEL-S-29 PE=2 SV=1	0	67.303	39	12	24	12	381	42.6	5.59	1024	12	High	1
Flag Praja2	High	Master Protein	V9HW06	HEL-S-51e	Serine hydroxymethyltransferase OS=Homo sapiens OX=9606 GN=HEL-S-51e PE=2 SV=1	0	30.692	14	6	13	5	504	56	8.53	473	6	High	1
Flag Praja2	High	Master Protein	V9HWA9	HEL-S-62p	C3-beta-c OS=Homo sapiens OX=9606 GN=HEL-S-62p PE=2 SV=1	0	11.274	3	3	3	3	1663	187	6.4	96	3	High	1
Flag Praja2	High	Master Protein	Q9UII4	HERC5	E3 ISG15--protein ligase HERC5 OS=Homo sapiens OX=9606 GN=HERC5 PE=1 SV=2	0	8.623	3	2	3	2	1024	116.8	7.65	78	2	High	1
Flag Praja2	High	Master Protein	A0A140VJL0	HIBCH	3-hydroxyisobutyryl-CoA hydrolase, mitochondrial OS=Homo sapiens OX=9606 PE=2 SV=1	0	5.786	6	2	3	2	386	43.5	8.19	101	2	High	1
Flag Praja2	High	Master Protein	A8K5B6	HLTF	cDNA FLJ76830, highly similar to Homo sapiens SWI/SNF related, matrix associated, actin dependent regulator of chromatin, subfamily a, member 3 (SMARCA3), transcript variant 1, mRNA OS=Homo sapiens OX=9606 PE=2 SV=1	0	9.409	2	2	3	2	1009	113.9	8.56	91	2	High	1
Flag Praja2	High	Master Protein	P35914	HMGCL	Hydroxymethylglutaryl-CoA lyase, mitochondrial OS=Homo sapiens OX=9606 GN=HMGCL PE=1 SV=2	0	11.775	10	3	5	3	325	34.3	8.54	101	3	High	1
Flag Praja2	High	Master Protein	O75330	HMMR	Hyaluronan mediated motility receptor OS=Homo sapiens OX=9606 GN=HMMR PE=1 SV=2	0	6.094	4	2	2	2	724	84	5.83	55	2	High	1
Flag Praja2	High	Master Protein	B2R959	HNRNPL	cDNA, FLJ94229, highly similar to Homo sapiens heterogeneous nuclear ribonucleoprotein L (HNRPL),mRNA OS=Homo sapiens OX=9606 PE=2 SV=1	0	48.753	20	7	17	1	558	60.2	7.11	493	7	High	1
Flag Praja2	High	Master Protein	A0A024R228	HNRPK	Heterogeneous nuclear ribonucleoprotein K OS=Homo sapiens OX=9606 GN=HNRPK PE=4 SV=1	0	99.557	46	14	61	1	463	51.2	5.64	1998	14	High	1
Flag Praja2	High	Master Protein	A0A0S2Z6K1	HNRPLL	Heterogeneous nuclear ribonucleoprotein L-like isoform 1 (Fragment) OS=Homo sapiens OX=9606 GN=HNRPLL PE=2 SV=1	0	6.699	5	2	2	2	542	60	7.72	52	2	High	1
Flag Praja2	High	Master Protein	P31260	HOXA10	Homeobox protein Hox-A10 OS=Homo sapiens OX=9606 GN=HOXA10 PE=1 SV=3	0	17.176	11	4	8	2	410	42.4	8.34	232	4	High	1
Flag Praja2	High	Master Protein	P17482	HOXB9	Homeobox protein Hox-B9 OS=Homo sapiens OX=9606 GN=HOXB9 PE=1 SV=2	0	14.928	17	4	8	2	250	28	8.9	195	4	High	1
Flag Praja2	High	Master Protein	A0A0A0MTF4	HOXD8	Homeobox protein Hox-D8 OS=Homo sapiens OX=9606 GN=HOXD8 PE=1 SV=1	0	5.744	9	2	3	1	186	21.6	8.91	49	2	High	1
Flag Praja2	High	Master Protein	B0QZK4	HP1BP3	Heterochromatin protein 1-binding protein 3 (Fragment) OS=Homo sapiens OX=9606 GN=HP1BP3 PE=1 SV=1	0	6.467	10	2	6	2	253	28.5	9.88	134	2	High	1
Flag Praja2	High	Master Protein	P01112	HRAS	GTPase HRas OS=Homo sapiens OX=9606 GN=HRAS PE=1 SV=1	0	18.869	17	3	14	2	189	21.3	5.31	429	3	High	1
Flag Praja2	High	Master Protein	B3KN15	HS2ST1	cDNA FLJ13198 fis, clone NT2RP3004454, highly similar to Heparan sulfate 2-O-sulfotransferase 1 OS=Homo sapiens OX=9606 PE=2 SV=1	0	7.973	6	2	2	2	356	41.8	8.69	57	2	High	1
Flag Praja2	High	Master Protein	A0A1U9X7U8	HSD17B8	HSD17B8 OS=Homo sapiens OX=9606 PE=4 SV=1	0	10.246	10	2	4	2	261	27	6.54	123	2	High	1
Flag Praja2	High	Master Protein	Q6YN16	HSDL2	Hydroxysteroid dehydrogenase-like protein 2 OS=Homo sapiens OX=9606 GN=HSDL2 PE=1 SV=1	0	32.117	17	5	14	5	418	45.4	7.99	548	5	High	1
Flag Praja2	High	Master Protein	A0A6I8PIT5	HSPA12A	Heat shock 70 kDa protein 12A OS=Homo sapiens OX=9606 GN=HSPA12A PE=1 SV=1	0	14.554	6	3	4	3	592	66.3	8.06	148	3	High	1
Flag Praja2	High	Master Protein	B7Z532	HSPD1	cDNA FLJ51028, highly similar to 60 kDa heat shock protein, mitochondrial OS=Homo sapiens OX=9606 PE=2 SV=1	0	331.553	74	20	190	1	245	26.7	5.22	7374	20	High	1
Flag Praja2	High	Master Protein	B9VP24	HSPD1	60 kDa chaperonin (Fragment) OS=Homo sapiens OX=9606 GN=HSPD1 PE=4 SV=1	0	3.495	11	2	3	1	185	19.8	7.93	62	2	High	1
Flag Praja2	High	Master Protein	Q549U1	HSU53209	Putative MAPK activating protein OS=Homo sapiens OX=9606 GN=HSU53209 PE=2 SV=1	0	8.936	8	2	4	2	282	32.7	11.27	140	2	High	1
Flag Praja2	High	Master Protein	A0A384MDW9	HTRA2	Epididymis secretory sperm binding protein OS=Homo sapiens OX=9606 GN=HTRA2 PE=2 SV=1	0	13.951	10	4	5	4	458	48.8	10.07	131	4	High	1
Flag Praja2	High	Master Protein	Q5T440	IBA57	Putative transferase CAF17, mitochondrial OS=Homo sapiens OX=9606 GN=IBA57 PE=1 SV=1	0	10.831	10	3	5	3	356	38.1	9.83	139	3	High	1
Flag Praja2	High	Master Protein	A0A024R3Y6	IDH1	Isocitrate dehydrogenase [NADP] OS=Homo sapiens OX=9606 GN=IDH1 PE=2 SV=1	0	9.443	6	2	4	2	414	46.6	7.01	112	2	High	1
Flag Praja2	High	Master Protein	Q53GL5	IDH2	IDP (Fragment) OS=Homo sapiens OX=9606 PE=2 SV=1	0	6.662	6	2	3	2	452	50.9	8.48	81	2	High	1
Flag Praja2	High	Master Protein	B4DJB4	IDH3A	Isocitrate dehydrogenase [NAD] subunit, mitochondrial OS=Homo sapiens OX=9606 PE=2 SV=1	0	14.133	9	3	5	3	316	34.5	6.44	188	3	High	1
Flag Praja2	High	Master Protein	Q13907	IDI1	Isopentenyl-diphosphate Delta-isomerase 1 OS=Homo sapiens OX=9606 GN=IDI1 PE=1 SV=2	0	6.832	9	2	4	2	227	26.3	6.34	90	2	High	1
Flag Praja2	High	Master Protein	P11717	IGF2R	Cation-independent mannose-6-phosphate receptor OS=Homo sapiens OX=9606 GN=IGF2R PE=1 SV=3	0	7.388	1	2	3	2	2491	274.2	5.94	73	2	High	1
Flag Praja2	High	Master Protein	B4DNJ7	IMPDH	Inosine-5'-monophosphate dehydrogenase OS=Homo sapiens OX=9606 GN=IMPDH PE=2 SV=1	0	10.901	7	3	4	3	514	55.4	6.9	94	3	High	1
Flag Praja2	High	Master Protein	H0Y4R1	IMPDH2	Inosine-5'-monophosphate dehydrogenase 2 (Fragment) OS=Homo sapiens OX=9606 GN=IMPDH2 PE=1 SV=1	0	41.212	24	8	12	8	470	51	8.18	340	8	High	1
Flag Praja2	High	Master Protein	Q8NBZ0	INO80E	INO80 complex subunit E OS=Homo sapiens OX=9606 GN=INO80E PE=1 SV=1	0	8.66	12	2	4	2	244	26.5	8.34	168	2	High	1
Flag Praja2	High	Master Protein	B7Z4V9	INPP5K	Inositol-polyphosphate 5-phosphatase OS=Homo sapiens OX=9606 PE=2 SV=1	0	22.559	13	4	14	4	356	40.9	6.24	396	4	High	1
Flag Praja2	High	Master Protein	Q9NVR2	INTS10	Integrator complex subunit 10 OS=Homo sapiens OX=9606 GN=INTS10 PE=1 SV=2	0	9.473	4	3	3	3	710	82.2	7.44	66	3	High	1
Flag Praja2	High	Master Protein	Q5TA45	INTS11	Integrator complex subunit 11 OS=Homo sapiens OX=9606 GN=INTS11 PE=1 SV=2	0	6.675	4	2	3	2	600	67.6	8.06	69	2	High	1
Flag Praja2	High	Master Protein	Q15051	IQCB1	IQ calmodulin-binding motif-containing protein 1 OS=Homo sapiens OX=9606 GN=IQCB1 PE=1 SV=1	0	20.99	10	6	14	6	598	68.9	9.1	254	6	High	1
Flag Praja2	High	Master Protein	Q59HA3	IQGAP2	IQ motif containing GTPase activating protein 2 variant (Fragment) OS=Homo sapiens OX=9606 PE=2 SV=1	0	17.131	5	5	10	3	1155	132.6	5.9	188	5	High	1
Flag Praja2	High	Master Protein	F2Z2E2	IQGAP3	Ras GTPase-activating-like protein IQGAP3 OS=Homo sapiens OX=9606 GN=IQGAP3 PE=1 SV=1	0	60.218	12	15	19	14	1588	179.4	7.66	408	15	High	1
Flag Praja2	High	Master Protein	D3YTB5	IRAK1	Interleukin-1 receptor-associated kinase 1 OS=Homo sapiens OX=9606 GN=IRAK1 PE=1 SV=1	0	32.917	10	6	12	6	708	76	7.02	379	6	High	1
Flag Praja2	High	Master Protein	A0A3B3ITQ1	ITPR1	Inositol 1,4,5-trisphosphate receptor type 1 (Fragment) OS=Homo sapiens OX=9606 GN=ITPR1 PE=1 SV=1	0	18.142	2	5	11	2	2012	229.2	5.77	218	5	High	1
Flag Praja2	High	Master Protein	A0A024QZY1	JTV1	Aminoacyl tRNA synthase complex-interacting multifunctional protein 2 OS=Homo sapiens OX=9606 GN=JTV1 PE=4 SV=1	0	13.222	12	3	6	3	320	35.3	8.22	248	3	High	1
Flag Praja2	High	Master Protein	Q9BVA0	KATNB1	Katanin p80 WD40 repeat-containing subunit B1 OS=Homo sapiens OX=9606 GN=KATNB1 PE=1 SV=1	0	11.081	5	3	4	3	655	72.3	7.56	99	3	High	1
Flag Praja2	High	Master Protein	B7ZB05	KDM2B	cDNA, FLJ79369, highly similar to JmjC domain-containing histone demethylation protein 1B OS=Homo sapiens OX=9606 PE=2 SV=1	0	5.556	3	2	2	2	776	87.9	9.11	56	2	High	1
Flag Praja2	High	Master Protein	Q14807	KIF22	Kinesin-like protein KIF22 OS=Homo sapiens OX=9606 GN=KIF22 PE=1 SV=5	0	6.563	4	2	2	2	665	73.2	9.45	70	2	High	1
Flag Praja2	High	Master Protein	O00139-2	KIF2A	Isoform 2 of Kinesin-like protein KIF2A OS=Homo sapiens OX=9606 GN=KIF2A	0	37.253	14	8	16	8	660	75	6.4	505	8	High	1
Flag Praja2	High	Master Protein	O95239	KIF4A	Chromosome-associated kinesin KIF4A OS=Homo sapiens OX=9606 GN=KIF4A PE=1 SV=3	0	16.173	4	4	6	4	1232	139.8	6.27	135	4	High	1
Flag Praja2	High	Master Protein	A0A024RCS7	KIFC1	Kinesin-like protein OS=Homo sapiens OX=9606 GN=KIFC1 PE=3 SV=1	0	46.838	17	8	18	8	673	73.7	8.98	649	8	High	1
Flag Praja2	High	Master Protein	A0A024RCZ8	KLC4	Kinesin light chain OS=Homo sapiens OX=9606 GN=KLC4 PE=3 SV=1	0	22.107	11	5	10	5	619	68.6	6.18	352	5	High	1
Flag Praja2	High	Master Protein	Q9BQ90	KLHDC3	Kelch domain-containing protein 3 OS=Homo sapiens OX=9606 GN=KLHDC3 PE=1 SV=1	0	19.937	16	4	8	4	382	43.1	8.07	335	4	High	1
Flag Praja2	High	Master Protein	Q5JC44	KLHL9	KLHL9 protein OS=Homo sapiens OX=9606 PE=2 SV=1	0	14.371	6	3	5	3	617	69.4	6.35	165	3	High	1
Flag Praja2	High	Master Protein	P50748	KNTC1	Kinetochore-associated protein 1 OS=Homo sapiens OX=9606 GN=KNTC1 PE=1 SV=1	0	14.073	1	3	3	3	2209	250.6	5.97	106	3	High	1
Flag Praja2	High	Master Protein	Q5BKZ2	KPNA1	Importin subunit alpha OS=Homo sapiens OX=9606 GN=KPNA1 PE=2 SV=1	0	26.447	14	6	13	6	538	60.3	5.01	461	6	High	1
Flag Praja2	High	Master Protein	A0A024RDV7	KPNA3	Importin subunit alpha OS=Homo sapiens OX=9606 GN=KPNA3 PE=3 SV=1	0	16.304	7	3	6	2	521	57.8	4.94	199	3	High	1
Flag Praja2	High	Master Protein	O00629	KPNA4	Importin subunit alpha-3 OS=Homo sapiens OX=9606 GN=KPNA4 PE=1 SV=1	0	11.332	6	2	3	1	521	57.9	4.96	114	2	High	1
Flag Praja2	High	Master Protein	A0A3G1LBH1	KRAS	Proto-oncogene GTPase OS=Homo sapiens OX=9606 GN=KRAS PE=4 SV=1	0	13.299	19	3	6	1	188	21.5	8.12	156	3	High	1
Flag Praja2	High	Master Protein	I1SRC5	KRAS	UBE2L3/KRAS fusion protein OS=Homo sapiens OX=9606 PE=2 SV=1	0	11.873	13	3	6	1	296	34	8.1	149	3	High	1
Flag Praja2	High	Master Protein	Q9Z2K1	Krt16	SWISS-PROT:Q9Z2K1 Tax_Id=10090 Gene_Symbol=Krt16 Keratin, type I cytoskeletal 16	0	127.037	24	14	425	1	469	51.6	5.2	13862	14	High	1
Flag Praja2	High	Master Protein	A0A140TA69	KRT34	Keratin, type I cuticular Ha4 OS=Homo sapiens OX=9606 GN=KRT34 PE=3 SV=1	0	61.524	28	11	80	4	436	49.4	5.06	2276	11	High	1
Flag Praja2	High	Master Protein	Q922U2	Krt5	SWISS-PROT:Q922U2 Tax_Id=10090 Gene_Symbol=Krt5 Keratin, type II cytoskeletal 5	0	192.556	35	27	732	1	580	61.7	7.75	19516	27	High	1
Flag Praja2	High	Master Protein	Q4G0J3	LARP7	La-related protein 7 OS=Homo sapiens OX=9606 GN=LARP7 PE=1 SV=1	0	9.823	5	2	3	2	582	66.9	9.55	164	2	High	1
Flag Praja2	High	Master Protein	F8VVQ3	LETMD1	LETM1 domain-containing protein 1 (Fragment) OS=Homo sapiens OX=9606 GN=LETMD1 PE=1 SV=8	0	20.074	18	4	12	4	260	29.9	10.48	380	4	High	1
Flag Praja2	High	Master Protein	Q03252	LMNB2	Lamin-B2 OS=Homo sapiens OX=9606 GN=LMNB2 PE=1 SV=4	0	9.588	6	3	3	3	620	69.9	5.59	89	3	High	1
Flag Praja2	High	Master Protein	A4D198	LOC392647	Eukaryotic translation initiation factor 4H OS=Homo sapiens OX=9606 GN=LOC392647 PE=4 SV=1	0	11.915	12	2	5	2	294	32.6	8.87	164	2	High	1
Flag Praja2	High	Master Protein	A0A024R598	LOC51035	Uncharacterized protein OS=Homo sapiens OX=9606 GN=LOC51035 PE=4 SV=1	0	13.579	10	2	4	2	297	33.3	5.25	270	2	High	1
Flag Praja2	High	Master Protein	Q86WA8	LONP2	Lon protease homolog 2, peroxisomal OS=Homo sapiens OX=9606 GN=LONP2 PE=1 SV=1	0	11.977	4	3	5	3	852	94.6	7.3	158	3	High	1
Flag Praja2	High	Master Protein	Q643R3	LPCAT4	Lysophospholipid acyltransferase LPCAT4 OS=Homo sapiens OX=9606 GN=LPCAT4 PE=1 SV=1	0	12.686	7	3	4	3	524	57.2	8.97	143	3	High	1
Flag Praja2	High	Master Protein	B4DEQ7	LRCH3	cDNA FLJ50003, highly similar to Homo sapiens leucine-rich repeats and calponin homology (CH) domain containing 3 (LRCH3), mRNA OS=Homo sapiens OX=9606 PE=2 SV=1	0	16.715	7	4	6	4	803	89.1	6.7	174	4	High	1
Flag Praja2	High	Master Protein	A0A140VJN3	LRRC40	Leucine rich repeat containing 40 OS=Homo sapiens OX=9606 GN=LRRC40 PE=2 SV=1	0	6.692	3	2	2	2	602	68.2	6.43	65	2	High	1
Flag Praja2	High	Master Protein	Q9H089	LSG1	Large subunit GTPase 1 homolog OS=Homo sapiens OX=9606 GN=LSG1 PE=1 SV=2	0	23.555	10	5	10	5	658	75.2	6.38	278	5	High	1
Flag Praja2	High	Master Protein	Q6NUK7	LYN	Tyrosine-protein kinase (Fragment) OS=Homo sapiens OX=9606 GN=LYN PE=2 SV=1	0	97.946	34	15	61	14	582	65.8	9.09	1906	15	High	1
Flag Praja2	High	Master Protein	Q5VWZ2	LYPLAL1	Lysophospholipase-like protein 1 OS=Homo sapiens OX=9606 GN=LYPLAL1 PE=1 SV=3	0	11.552	16	3	4	3	237	26.3	7.84	114	3	High	1
Flag Praja2	High	Master Protein	A0A0B4J259	LYZ	1,4-beta-N-acetylmuramidase C OS=Homo sapiens OX=9606 GN=LYZ PE=1 SV=1	0	14.304	14	2	43	2	137	15.3	8.69	1615	2	High	1
Flag Praja2	High	Master Protein	A0A3B3ITD2	MACO1	Macoilin OS=Homo sapiens OX=9606 GN=MACO1 PE=1 SV=1	0	8.444	6	2	4	2	386	44.5	9.13	107	2	High	1
Flag Praja2	High	Master Protein	Q9H0U3	MAGT1	Magnesium transporter protein 1 OS=Homo sapiens OX=9606 GN=MAGT1 PE=1 SV=1	0	17.763	13	4	9	4	335	38	9.63	289	4	High	1
Flag Praja2	High	Master Protein	B3KQC5	MAN1B1	alpha-1,2-Mannosidase OS=Homo sapiens OX=9606 GN=MAN1B1 PE=2 SV=1	0	13.711	12	3	6	3	402	46	6.64	181	3	High	1
Flag Praja2	High	Master Protein	Q6FI23	MAP2K3	MAP2K3 protein OS=Homo sapiens OX=9606 GN=MAP2K3 PE=2 SV=1	0	35.319	28	8	13	8	347	39.3	7.43	323	8	High	1
Flag Praja2	High	Master Protein	B3KU03	MAP7D1	cDNA FLJ39022 fis, clone NT2RP7003724, weakly similar to Serine/arginine repetitive matrix protein 1 OS=Homo sapiens OX=9606 PE=2 SV=1	0	24.997	11	5	15	5	593	64.6	10.61	348	5	High	1
Flag Praja2	High	Master Protein	B4E0K5	MAPK14	Mitogen-activated protein kinase OS=Homo sapiens OX=9606 GN=MAPK14 PE=1 SV=1	0	16.271	19	5	5	1	283	32.3	4.92	122	5	High	1
Flag Praja2	High	Master Protein	E9PQW4	MAPK3	Mitogen-activated protein kinase OS=Homo sapiens OX=9606 GN=MAPK3 PE=1 SV=1	0	18.067	17	5	7	2	339	38.5	9.04	163	5	High	1
Flag Praja2	High	Master Protein	P49006	MARCKSL1	MARCKS-related protein OS=Homo sapiens OX=9606 GN=MARCKSL1 PE=1 SV=2	0	9.582	11	2	6	2	195	19.5	4.67	161	2	High	1
Flag Praja2	High	Master Protein	E9PC69	MARK2	Non-specific serine/threonine protein kinase OS=Homo sapiens OX=9606 GN=MARK2 PE=1 SV=3	0	13.476	5	3	5	2	778	86.6	9.64	142	3	High	1
Flag Praja2	High	Master Protein	Q96L34	MARK4	MAP/microtubule affinity-regulating kinase 4 OS=Homo sapiens OX=9606 GN=MARK4 PE=1 SV=1	0	15.674	4	3	7	2	752	82.5	9.66	214	3	High	1
Flag Praja2	High	Master Protein	A0A140VJP5	MAT2A	S-adenosylmethionine synthase OS=Homo sapiens OX=9606 PE=2 SV=1	0	38.837	21	6	22	6	395	43.6	6.48	640	6	High	1
Flag Praja2	High	Master Protein	A8K7A4	MAT2B	Methionine adenosyltransferase 2 subunit beta OS=Homo sapiens OX=9606 PE=2 SV=1	0	6.555	11	2	3	2	323	36.4	6.8	81	2	High	1
Flag Praja2	High	Master Protein	Q8IUI2	MAZ	MAZ protein OS=Homo sapiens OX=9606 PE=2 SV=1	0	23.963	19	4	10	4	264	28.6	9.14	311	4	High	1
Flag Praja2	High	Master Protein	O95983	MBD3	Methyl-CpG-binding domain protein 3 OS=Homo sapiens OX=9606 GN=MBD3 PE=1 SV=1	0	19.244	16	4	10	4	291	32.8	5.34	408	4	High	1
Flag Praja2	High	Master Protein	B1AHB0	MCM5	DNA helicase OS=Homo sapiens OX=9606 GN=MCM5 PE=2 SV=1	0	199.763	44	31	97	10	734	82.2	8.37	2849	31	High	1
Flag Praja2	High	Master Protein	Q8NE86	MCU	Calcium uniporter protein, mitochondrial OS=Homo sapiens OX=9606 GN=MCU PE=1 SV=1	0	31.039	15	4	8	4	351	39.8	8.65	304	4	High	1
Flag Praja2	High	Master Protein	B7Z1G6	MELK	Non-specific serine/threonine protein kinase OS=Homo sapiens OX=9606 PE=2 SV=1	0	12.433	7	3	4	3	571	65.6	9.03	159	3	High	1
Flag Praja2	High	Master Protein	A0A024R570	MEN1	Menin OS=Homo sapiens OX=9606 GN=MEN1 PE=4 SV=1	0	8.274	5	2	3	2	575	63.7	6.62	94	2	High	1
Flag Praja2	High	Master Protein	Q86W50	METTL16	RNA N6-adenosine-methyltransferase METTL16 OS=Homo sapiens OX=9606 GN=METTL16 PE=1 SV=2	0	21.159	9	5	6	5	562	63.6	7.85	170	5	High	1
Flag Praja2	High	Master Protein	Q96S19	METTL26	Methyltransferase-like 26 OS=Homo sapiens OX=9606 GN=METTL26 PE=1 SV=2	0	12.003	23	3	3	3	204	22.6	7.83	78	3	High	1
Flag Praja2	High	Master Protein	F8VQX6	METTL7A	Methyltransferase-like protein 7A (Fragment) OS=Homo sapiens OX=9606 GN=METTL7A PE=1 SV=1	0	15.693	15	2	5	2	180	20.6	8.1	159	2	High	1
Flag Praja2	High	Master Protein	O95140	MFN2	Mitofusin-2 OS=Homo sapiens OX=9606 GN=MFN2 PE=1 SV=3	0	10.724	4	3	5	3	757	86.3	6.98	121	3	High	1
Flag Praja2	High	Master Protein	Q9BQP7	MGME1	Mitochondrial genome maintenance exonuclease 1 OS=Homo sapiens OX=9606 GN=MGME1 PE=1 SV=1	0	9.19	7	2	3	2	344	39.4	7.68	79	2	High	1
Flag Praja2	High	Master Protein	B4DGE7	MIOS	cDNA FLJ61235, weakly similar to WD repeat protein YBL104C OS=Homo sapiens OX=9606 PE=2 SV=1	0	6.402	3	2	2	2	875	98.6	6.8	54	2	High	1
Flag Praja2	High	Master Protein	Q5U0N1	MLF2	MLF2 protein OS=Homo sapiens OX=9606 GN=MLF2 PE=2 SV=1	0	12.614	19	3	3	3	248	28.1	6.9	117	3	High	1
Flag Praja2	High	Master Protein	Q9BVC4	MLST8	Target of rapamycin complex subunit LST8 OS=Homo sapiens OX=9606 GN=MLST8 PE=1 SV=1	0	11.463	9	2	4	2	326	35.9	5.86	138	2	High	1
Flag Praja2	High	Master Protein	Q9BU76	MMTAG2	Multiple myeloma tumor-associated protein 2 OS=Homo sapiens OX=9606 GN=MMTAG2 PE=1 SV=1	0	6.087	9	2	2	2	263	29.4	10.02	43	2	High	1
Flag Praja2	High	Master Protein	A0A087WVS8	MOB2	MOB kinase activator 2 OS=Homo sapiens OX=9606 GN=MOB2 PE=1 SV=2	0	15.98	19	5	29	5	234	26.6	7.12	688	5	High	1
Flag Praja2	High	Master Protein	A0A384MDR6	MOGS	Epididymis secretory sperm binding protein OS=Homo sapiens OX=9606 PE=2 SV=1	0	35.397	13	8	14	8	837	91.9	8.9	378	8	High	1
Flag Praja2	High	Master Protein	B3KWX6	MORF4L2	Mortality factor 4-like protein 2 OS=Homo sapiens OX=9606 PE=2 SV=1	0	8.884	9	2	3	2	270	30.4	9.5	106	2	High	1
Flag Praja2	High	Master Protein	Q5R3B4	MPC2	Mitochondrial pyruvate carrier (Fragment) OS=Homo sapiens OX=9606 GN=MPC2 PE=1 SV=1	0	9.315	29	3	5	3	105	11.7	10.2	102	3	High	1
Flag Praja2	High	Master Protein	U6FSN9	Mprip-Ntrk1fusiongene	Tyrosine-protein kinase receptor OS=Homo sapiens OX=9606 GN=Mprip-Ntrk1 fusion gene PE=2 SV=1	0	9.972	3	3	3	3	1331	150.4	6.29	75	3	High	1
Flag Praja2	High	Master Protein	Q9BV20	MRI1	Methylthioribose-1-phosphate isomerase OS=Homo sapiens OX=9606 GN=MRI1 PE=1 SV=1	0	8.51	8	2	4	2	369	39.1	6.3	109	2	High	1
Flag Praja2	High	Master Protein	B4DEH0	MRPL10	Mitochondrial ribosomal protein L10, isoform CRA_d OS=Homo sapiens OX=9606 GN=MRPL10 PE=2 SV=1	0	10.228	11	2	6	2	222	25.1	8.44	217	2	High	1
Flag Praja2	High	Master Protein	Q53G19	MRPL11	Mitochondrial ribosomal protein L11 isoform a variant (Fragment) OS=Homo sapiens OX=9606 PE=2 SV=1	0	13.759	24	3	9	3	192	20.6	9.91	301	3	High	1
Flag Praja2	High	Master Protein	Q9P015	MRPL15	39S ribosomal protein L15, mitochondrial OS=Homo sapiens OX=9606 GN=MRPL15 PE=1 SV=1	0	52.824	36	9	22	9	296	33.4	10.01	692	9	High	1
Flag Praja2	High	Master Protein	B2R9J4	MRPL23	cDNA, FLJ94423, highly similar to Homo sapiens mitochondrial ribosomal protein L23 (MRPL23), nuclear gene encoding mitochondrial protein, mRNA OS=Homo sapiens OX=9606 PE=2 SV=1	0	9.602	15	2	4	2	153	17.8	9.69	193	2	High	1
Flag Praja2	High	Master Protein	Q96A35	MRPL24	39S ribosomal protein L24, mitochondrial OS=Homo sapiens OX=9606 GN=MRPL24 PE=1 SV=1	0	10.271	13	2	3	2	216	24.9	9.29	95	2	High	1
Flag Praja2	High	Master Protein	D6RAN8	MRPL27	39S ribosomal protein L27, mitochondrial OS=Homo sapiens OX=9606 GN=MRPL27 PE=1 SV=1	0	11.556	27	2	5	2	93	10.5	9.54	121	2	High	1
Flag Praja2	High	Master Protein	B4DW56	MRPL3	cDNA FLJ50890, highly similar to Mitochondrial 39S ribosomal protein L3 OS=Homo sapiens OX=9606 PE=2 SV=1	0	11.351	8	3	4	3	243	27	9.61	107	3	High	1
Flag Praja2	High	Master Protein	A4D1V4	MRPL32	Mitochondrial ribosomal protein L32 OS=Homo sapiens OX=9606 GN=MRPL32 PE=2 SV=1	0	11.044	17	2	3	2	188	21.4	9.73	106	2	High	1
Flag Praja2	High	Master Protein	H0Y4J2	MRPL37	39S ribosomal protein L37, mitochondrial (Fragment) OS=Homo sapiens OX=9606 GN=MRPL37 PE=1 SV=1	0	14.743	14	3	6	1	264	29.6	6.64	330	3	High	1
Flag Praja2	High	Master Protein	C9JG87	MRPL39	39S ribosomal protein L39, mitochondrial (Fragment) OS=Homo sapiens OX=9606 GN=MRPL39 PE=1 SV=1	0	23.263	17	4	13	4	297	34	8.15	482	4	High	1
Flag Praja2	High	Master Protein	Q9HD33	MRPL47	39S ribosomal protein L47, mitochondrial OS=Homo sapiens OX=9606 GN=MRPL47 PE=1 SV=2	0	7.348	8	2	3	2	250	29.4	10.37	87	2	High	1
Flag Praja2	High	Master Protein	Q96GC5	MRPL48	39S ribosomal protein L48, mitochondrial OS=Homo sapiens OX=9606 GN=MRPL48 PE=1 SV=2	0	13.962	17	3	6	3	212	23.9	8.98	164	3	High	1
Flag Praja2	High	Master Protein	J3KS15	MRPL58	Peptidyl-tRNA hydrolase ICT1, mitochondrial (Fragment) OS=Homo sapiens OX=9606 GN=MRPL58 PE=1 SV=1	0	10.476	10	2	4	2	192	21.9	9.72	141	2	High	1
Flag Praja2	High	Master Protein	B4DP77	MRPS10	28S ribosomal protein S10, mitochondrial OS=Homo sapiens OX=9606 PE=2 SV=1	0	18.936	26	3	8	3	160	18.7	6.43	190	3	High	1
Flag Praja2	High	Master Protein	O60783	MRPS14	28S ribosomal protein S14, mitochondrial OS=Homo sapiens OX=9606 GN=MRPS14 PE=1 SV=1	0	18.59	22	2	6	2	128	15.1	11.41	338	2	High	1
Flag Praja2	High	Master Protein	P82914	MRPS15	28S ribosomal protein S15, mitochondrial OS=Homo sapiens OX=9606 GN=MRPS15 PE=1 SV=1	0	13.98	11	3	8	3	257	29.8	10.48	228	3	High	1
Flag Praja2	High	Master Protein	E9PE17	MRPS17	28S ribosomal protein S17, mitochondrial (Fragment) OS=Homo sapiens OX=9606 GN=MRPS17 PE=1 SV=1	0	13.907	36	3	5	3	129	14.4	9.85	141	3	High	1
Flag Praja2	High	Master Protein	B0S7P4	MRPS18B	28S ribosomal protein S18-2, mitochondrial OS=Homo sapiens OX=9606 PE=2 SV=1	0	34.271	34	7	11	7	258	29.4	9.38	271	7	High	1
Flag Praja2	High	Master Protein	H0YAG5	MRPS18C	28S ribosomal protein S18c, mitochondrial (Fragment) OS=Homo sapiens OX=9606 GN=MRPS18C PE=1 SV=1	0	5.046	16	2	2	2	113	12.5	9.77	57	2	High	1
Flag Praja2	High	Master Protein	Q96EL2	MRPS24	28S ribosomal protein S24, mitochondrial OS=Homo sapiens OX=9606 GN=MRPS24 PE=1 SV=1	0	32.433	41	5	11	5	167	19	9.38	391	5	High	1
Flag Praja2	High	Master Protein	A0A0S2Z5H0	MRPS28	Mitochondrial ribosomal protein S28 isoform 2 (Fragment) OS=Homo sapiens OX=9606 GN=MRPS28 PE=2 SV=1	0	14.014	16	3	3	2	192	21.4	9.1	106	3	High	1
Flag Praja2	High	Master Protein	C9JJ19	MRPS34	28S ribosomal protein S34, mitochondrial OS=Homo sapiens OX=9606 GN=MRPS34 PE=1 SV=2	0	24.286	31	7	18	7	225	26.3	9.89	333	7	High	1
Flag Praja2	High	Master Protein	P82673	MRPS35	28S ribosomal protein S35, mitochondrial OS=Homo sapiens OX=9606 GN=MRPS35 PE=1 SV=1	0	9.162	7	2	3	2	323	36.8	8.24	100	2	High	1
Flag Praja2	High	Master Protein	P82675	MRPS5	28S ribosomal protein S5, mitochondrial OS=Homo sapiens OX=9606 GN=MRPS5 PE=1 SV=2	0	25.727	12	4	9	4	430	48	9.92	326	4	High	1
Flag Praja2	High	Master Protein	P82932	MRPS6	28S ribosomal protein S6, mitochondrial OS=Homo sapiens OX=9606 GN=MRPS6 PE=1 SV=3	0	10.048	22	3	5	3	125	14.2	9.26	118	3	High	1
Flag Praja2	High	Master Protein	Q9Y2R9	MRPS7	28S ribosomal protein S7, mitochondrial OS=Homo sapiens OX=9606 GN=MRPS7 PE=1 SV=2	0	16.289	17	3	15	3	242	28.1	9.99	324	3	High	1
Flag Praja2	High	Master Protein	P82933	MRPS9	28S ribosomal protein S9, mitochondrial OS=Homo sapiens OX=9606 GN=MRPS9 PE=1 SV=2	0	38.242	20	6	12	6	396	45.8	9.51	538	6	High	1
Flag Praja2	High	Master Protein	A0A590UJW0	MSH3	DNA mismatch repair protein Msh3 OS=Homo sapiens OX=9606 GN=MSH3 PE=1 SV=1	0	8.381	2	2	2	2	1081	122.2	7.47	61	2	High	1
Flag Praja2	High	Master Protein	P52701	MSH6	DNA mismatch repair protein Msh6 OS=Homo sapiens OX=9606 GN=MSH6 PE=1 SV=2	0	52.404	9	11	21	11	1360	152.7	6.9	705	11	High	1
Flag Praja2	High	Master Protein	B4DHE8	MSI2	RNA-binding protein Musashi homolog 2 OS=Homo sapiens OX=9606 GN=MSI2 PE=1 SV=1	0	13.753	10	2	4	2	324	34.8	8.88	229	2	High	1
Flag Praja2	High	Master Protein	Q549C5	MST065	Mitochondrial import receptor subunit TOM22 homolog OS=Homo sapiens OX=9606 GN=MST065 PE=2 SV=1	0	21.338	16	2	11	2	142	15.5	4.34	490	2	High	1
Flag Praja2	High	Master Protein	B2R952	MTERF1	cDNA, FLJ94216, highly similar to Homo sapiens transcription termination factor, mitochondrial(MTERF), nuclear gene encoding mitochondrial protein, mRNA OS=Homo sapiens OX=9606 PE=2 SV=1	0	6.91	5	2	2	2	399	45.7	9.42	48	2	High	1
Flag Praja2	High	Master Protein	B4E3G8	MTFR1	cDNA FLJ61576, highly similar to Mitochondrial fission regulator 1 OS=Homo sapiens OX=9606 PE=2 SV=1	0	7.348	7	2	2	2	348	38.7	9.03	58	2	High	1
Flag Praja2	High	Master Protein	C9JJV6	MYADM	Myeloid-associated differentiation marker (Fragment) OS=Homo sapiens OX=9606 GN=MYADM PE=1 SV=8	0	6.283	23	2	2	2	146	15.9	8.65	48	2	High	1
Flag Praja2	High	Master Protein	B4E218	MYO19	cDNA FLJ61052, highly similar to Homo sapiens myosin head domain containing 1 (MYOHD1), transcript variant 2, mRNA OS=Homo sapiens OX=9606 PE=2 SV=1	0	32.453	11	7	13	7	970	109.1	7.71	384	7	High	1
Flag Praja2	High	Master Protein	P41227	NAA10	N-alpha-acetyltransferase 10 OS=Homo sapiens OX=9606 GN=NAA10 PE=1 SV=1	0	15.366	17	4	8	4	235	26.4	5.64	164	4	High	1
Flag Praja2	High	Master Protein	B2RBE5	NAA15	cDNA, FLJ95468, highly similar to Homo sapiens transcriptional coactivator tubedown-100 (TBDN100),transcript variant 1, mRNA OS=Homo sapiens OX=9606 PE=2 SV=1	0	12.766	3	3	4	3	866	101.2	7.42	105	3	High	1
Flag Praja2	High	Master Protein	A0A384N6G7	NAGK	GlcNAc kinase OS=Homo sapiens OX=9606 PE=2 SV=1	0	23.884	18	5	8	5	344	37.4	6.24	313	5	High	1
Flag Praja2	High	Master Protein	A0A024R0R9	NAPA	N-ethylmaleimide-sensitive factor attachment protein, alpha, isoform CRA_c OS=Homo sapiens OX=9606 GN=NAPA PE=3 SV=1	0	10.772	12	3	3	3	295	33.2	5.36	85	3	High	1
Flag Praja2	High	Master Protein	O43776	NARS1	Asparagine--tRNA ligase, cytoplasmic OS=Homo sapiens OX=9606 GN=NARS1 PE=1 SV=1	0	5.647	4	2	3	2	548	62.9	6.25	72	2	High	1
Flag Praja2	High	Master Protein	Q53H03	NASP	Nuclear autoantigenic sperm protein (Fragment) OS=Homo sapiens OX=9606 PE=2 SV=1	0	22.478	7	3	7	3	788	85.2	4.3	269	3	High	1
Flag Praja2	High	Master Protein	M0R1E3	NAT14	N-acetyltransferase 14 (Fragment) OS=Homo sapiens OX=9606 GN=NAT14 PE=1 SV=1	0	20.332	34	4	6	4	173	17.8	11.96	241	4	High	1
Flag Praja2	High	Master Protein	A2RRP1	NBAS	Neuroblastoma-amplified sequence OS=Homo sapiens OX=9606 GN=NBAS PE=1 SV=2	0	8.918	1	2	2	2	2371	268.4	5.96	86	2	High	1
Flag Praja2	High	Master Protein	Q3LIE7	Nbla03646	Delta(24)-sterol reductase OS=Homo sapiens OX=9606 GN=Nbla03646 PE=1 SV=1	0	12.377	9	3	6	3	427	49.4	7.55	142	3	High	1
Flag Praja2	High	Master Protein	B3KMS0	NCAPD2	Condensin complex subunit 1 OS=Homo sapiens OX=9606 PE=2 SV=1	0	17.651	3	4	8	4	1401	157.1	6.61	170	4	High	1
Flag Praja2	High	Master Protein	Q9P0J0	NDUFA13	NADH dehydrogenase [ubiquinone] 1 alpha subcomplex subunit 13 OS=Homo sapiens OX=9606 GN=NDUFA13 PE=1 SV=3	0	18.216	16	2	5	2	144	16.7	8.43	163	2	High	1
Flag Praja2	High	Master Protein	A0A024R745	NDUFA5	Complex I subunit B13 OS=Homo sapiens OX=9606 GN=NDUFA5 PE=3 SV=1	0	11.282	22	2	3	2	116	13.5	5.99	119	2	High	1
Flag Praja2	High	Master Protein	Q9BU61	NDUFAF3	NADH dehydrogenase [ubiquinone] 1 alpha subcomplex assembly factor 3 OS=Homo sapiens OX=9606 GN=NDUFAF3 PE=1 SV=1	0	19.596	19	3	6	3	184	20.3	8.22	169	3	High	1
Flag Praja2	High	Master Protein	A0A087WTI3	NDUFS7	NADH dehydrogenase [ubiquinone] iron-sulfur protein 7, mitochondrial OS=Homo sapiens OX=9606 GN=NDUFS7 PE=1 SV=1	0	13.723	14	3	7	3	214	23.7	11.74	147	3	High	1
Flag Praja2	High	Master Protein	Q53FP3	NFS1	Cysteine desulfurase, mitochondrial (Fragment) OS=Homo sapiens OX=9606 PE=2 SV=1	0	9.929	6	2	4	2	457	50.2	8.31	147	2	High	1
Flag Praja2	High	Master Protein	Q96D46	NMD3	60S ribosomal export protein NMD3 OS=Homo sapiens OX=9606 GN=NMD3 PE=1 SV=1	0	12.92	9	3	5	3	503	57.6	7.14	240	3	High	1
Flag Praja2	High	Master Protein	Q96HI4	NMT1	Glycylpeptide N-tetradecanoyltransferase (Fragment) OS=Homo sapiens OX=9606 GN=NMT1 PE=2 SV=2	0	9.181	5	2	2	2	494	56.6	7.8	81	2	High	1
Flag Praja2	High	Master Protein	Q9BVI4	NOC4L	Nucleolar complex protein 4 homolog OS=Homo sapiens OX=9606 GN=NOC4L PE=1 SV=1	0	14.786	6	3	7	3	516	58.4	7.49	233	3	High	1
Flag Praja2	High	Master Protein	Q9H8H0	NOL11	Nucleolar protein 11 OS=Homo sapiens OX=9606 GN=NOL11 PE=1 SV=1	0	20.24	8	6	7	6	719	81.1	6.07	124	6	High	1
Flag Praja2	High	Master Protein	Q5JPE7	NOMO2	Nodal modulator 2 OS=Homo sapiens OX=9606 GN=NOMO2 PE=1 SV=1	0	11.525	3	3	4	3	1267	139.4	5.76	131	3	High	1
Flag Praja2	High	Master Protein	A8KA74	NOP14	cDNA FLJ76065 OS=Homo sapiens OX=9606 PE=2 SV=1	0	6.973	3	2	4	2	857	97.6	7.69	107	2	High	1
Flag Praja2	High	Master Protein	D6RIC3	NOP16	Nucleolar protein 16 OS=Homo sapiens OX=9606 GN=NOP16 PE=1 SV=1	0	18.607	25	3	7	3	150	17.2	10.33	224	3	High	1
Flag Praja2	High	Master Protein	A0A494C128	NOP56	Nucleolar protein 56 OS=Homo sapiens OX=9606 GN=NOP56 PE=1 SV=1	0	39.615	19	8	17	8	478	53	8.48	622	8	High	1
Flag Praja2	High	Master Protein	Q9Y2X3	NOP58	Nucleolar protein 58 OS=Homo sapiens OX=9606 GN=NOP58 PE=1 SV=1	0	70.76	21	8	25	8	529	59.5	8.92	863	8	High	1
Flag Praja2	High	Master Protein	D3DUE6	N-PAC	Glyoxylate reductase 1 homolog OS=Homo sapiens OX=9606 GN=N-PAC PE=3 SV=1	0	13.475	8	3	7	3	558	60.9	9.42	194	3	High	1
Flag Praja2	High	Master Protein	A0A0S2Z4G7	NPM1	Nucleophosmin (Fragment) OS=Homo sapiens OX=9606 GN=NPM1 PE=2 SV=1	0	66.591	26	6	22	6	265	29.4	4.61	903	6	High	1
Flag Praja2	High	Master Protein	Q96P11	NSUN5	28S rRNA (cytosine-C(5))-methyltransferase OS=Homo sapiens OX=9606 GN=NSUN5 PE=1 SV=2	0	8.076	6	2	4	2	429	46.7	8.62	100	2	High	1
Flag Praja2	High	Master Protein	X6RM59	NT5C3A	5'-nucleotidase OS=Homo sapiens OX=9606 GN=NT5C3A PE=1 SV=1	0	11.735	9	2	3	2	331	37.4	6.87	147	2	High	1
Flag Praja2	High	Master Protein	Q969T7	NT5C3B	7-methylguanosine phosphate-specific 5'-nucleotidase OS=Homo sapiens OX=9606 GN=NT5C3B PE=1 SV=4	0	11.345	9	3	5	3	300	34.4	6.38	120	3	High	1
Flag Praja2	High	Master Protein	Q9H857-2	NT5DC2	Isoform 2 of 5'-nucleotidase domain-containing protein 2 OS=Homo sapiens OX=9606 GN=NT5DC2	0	18.964	10	4	5	4	557	64.1	7.74	130	4	High	1
Flag Praja2	High	Master Protein	Q9Y5Y2	NUBP2	Cytosolic Fe-S cluster assembly factor NUBP2 OS=Homo sapiens OX=9606 GN=NUBP2 PE=1 SV=1	0	14.575	12	3	7	3	271	28.8	5.83	216	3	High	1
Flag Praja2	High	Master Protein	A0A024R5M9	NUMA1	Nuclear mitotic apparatus protein 1, isoform CRA_a OS=Homo sapiens OX=9606 GN=NUMA1 PE=4 SV=1	0	38.39	6	10	12	10	2101	236.4	5.8	285	10	High	1
Flag Praja2	High	Master Protein	Q8TEM1	NUP210	Nuclear pore membrane glycoprotein 210 OS=Homo sapiens OX=9606 GN=NUP210 PE=1 SV=3	0	7.593	1	2	3	2	1887	205	6.81	74	2	High	1
Flag Praja2	High	Master Protein	P35658	NUP214	Nuclear pore complex protein Nup214 OS=Homo sapiens OX=9606 GN=NUP214 PE=1 SV=2	0	13.689	3	4	4	4	2090	213.5	7.47	90	4	High	1
Flag Praja2	High	Master Protein	Q8NFH5	NUP35	Nucleoporin NUP35 OS=Homo sapiens OX=9606 GN=NUP35 PE=1 SV=1	0	18.402	19	4	9	4	326	34.8	9.09	322	4	High	1
Flag Praja2	High	Master Protein	A0A024R4X7	NUP50	HCG1989366, isoform CRA_a OS=Homo sapiens OX=9606 GN=hCG_1989366 PE=4 SV=1	0	15.624	14	4	5	4	468	50.1	7.06	137	4	High	1
Flag Praja2	High	Master Protein	A0A024QZF1	NUP62	HCG19665, isoform CRA_a OS=Homo sapiens OX=9606 GN=hCG_19665 PE=3 SV=1	0	9.215	7	2	3	2	522	53.2	5.31	81	2	High	1
Flag Praja2	High	Master Protein	Q99567	NUP88	Nuclear pore complex protein Nup88 OS=Homo sapiens OX=9606 GN=NUP88 PE=1 SV=2	0	14.357	6	3	4	3	741	83.5	5.69	157	3	High	1
Flag Praja2	High	Master Protein	A0A3B3ITD8	NUP98	Nuclear pore complex protein Nup98-Nup96 OS=Homo sapiens OX=9606 GN=NUP98 PE=1 SV=1	0	14.299	2	3	4	3	1348	143.4	6.37	182	3	High	1
Flag Praja2	High	Master Protein	E9PFG7	OGDH	2-oxoglutarate dehydrogenase, mitochondrial OS=Homo sapiens OX=9606 GN=OGDH PE=1 SV=1	0	6.639	2	2	3	2	873	99	7.46	78	2	High	1
Flag Praja2	High	Master Protein	Q9NTK5	OLA1	Obg-like ATPase 1 OS=Homo sapiens OX=9606 GN=OLA1 PE=1 SV=2	0	7.984	6	2	4	1	396	44.7	7.81	86	2	High	1
Flag Praja2	High	Master Protein	Q9NTK5-3	OLA1	Isoform 3 of Obg-like ATPase 1 OS=Homo sapiens OX=9606 GN=OLA1	0	7.261	6	2	4	1	278	31.4	7.85	97	2	High	1
Flag Praja2	High	Master Protein	B4E014	ORC3	Origin recognition complex subunit 3 OS=Homo sapiens OX=9606 PE=2 SV=1	0	9.569	5	2	2	2	649	75	7.75	91	2	High	1
Flag Praja2	High	Master Protein	Q96BN8	OTULIN	Ubiquitin thioesterase otulin OS=Homo sapiens OX=9606 GN=OTULIN PE=1 SV=3	0	5.422	4	2	3	2	352	40.2	5.47	77	2	High	1
Flag Praja2	High	Master Protein	A8K6Y1	PA2G4	cDNA FLJ75526, highly similar to Homo sapiens proliferation-associated 2G4, 38kDa (PA2G4), mRNA (Fragment) OS=Homo sapiens OX=9606 PE=2 SV=1	0	7.023	7	2	2	2	367	40.9	6.4	53	2	High	1
Flag Praja2	High	Master Protein	P43034	PAFAH1B1	Platelet-activating factor acetylhydrolase IB subunit alpha OS=Homo sapiens OX=9606 GN=PAFAH1B1 PE=1 SV=2	0	7.321	5	2	3	2	410	46.6	7.37	62	2	High	1
Flag Praja2	High	Master Protein	E9PBS1	PAICS	AIR carboxylase (Fragment) OS=Homo sapiens OX=9606 GN=PAICS PE=1 SV=1	0	70.176	28	11	31	11	413	45.6	6.68	1144	11	High	1
Flag Praja2	High	Master Protein	A0A1W2PP11	PARL	Presenilins-associated rhomboid-like protein, mitochondrial OS=Homo sapiens OX=9606 GN=PARL PE=4 SV=1	0	12.773	11	4	8	4	408	45	9.95	213	4	High	1
Flag Praja2	High	Master Protein	A0A494C0W0	PARN	Poly(A)-specific ribonuclease PARN OS=Homo sapiens OX=9606 GN=PARN PE=1 SV=1	0	6.454	3	2	2	2	664	76.3	6.18	52	2	High	1
Flag Praja2	High	Master Protein	Q7L3T8	PARS2	Probable proline--tRNA ligase, mitochondrial OS=Homo sapiens OX=9606 GN=PARS2 PE=1 SV=1	0	11.948	4	2	5	2	475	53.2	8.1	142	2	High	1
Flag Praja2	High	Master Protein	Q15366-3	PCBP2	Isoform 3 of Poly(rC)-binding protein 2 OS=Homo sapiens OX=9606 GN=PCBP2	0	80.48	49	11	56	7	362	38.2	6.79	1987	11	High	1
Flag Praja2	High	Master Protein	Q14690	PDCD11	Protein RRP5 homolog OS=Homo sapiens OX=9606 GN=PDCD11 PE=1 SV=3	0	8.228	1	2	2	2	1871	208.6	8.87	61	2	High	1
Flag Praja2	High	Master Protein	Q53FC3	PDCD6	Programmed cell death 6 variant (Fragment) OS=Homo sapiens OX=9606 PE=2 SV=1	0	28.22	30	6	14	6	191	21.9	5.4	444	6	High	1
Flag Praja2	High	Master Protein	A0A024R6Y3	PDF	Peptide deformylase OS=Homo sapiens OX=9606 GN=hCG_2027080 PE=3 SV=1	0	13.73	20	3	7	3	243	27	9.16	238	3	High	1
Flag Praja2	High	Master Protein	Q15120	PDK3	[Pyruvate dehydrogenase (acetyl-transferring)] kinase isozyme 3, mitochondrial OS=Homo sapiens OX=9606 GN=PDK3 PE=1 SV=1	0	11.652	6	2	4	2	406	46.9	8.37	136	2	High	1
Flag Praja2	High	Master Protein	Q59FC9	PDLIM5	Enigma homolog (Fragment) OS=Homo sapiens OX=9606 PE=2 SV=1	0	8.185	5	2	4	2	436	48.9	7.87	157	2	High	1
Flag Praja2	High	Master Protein	O15530	PDPK1	3-phosphoinositide-dependent protein kinase 1 OS=Homo sapiens OX=9606 GN=PDPK1 PE=1 SV=1	0	12.362	5	2	3	2	556	63.1	7.36	188	2	High	1
Flag Praja2	High	Master Protein	G1UI16	PDS5A	SCC-112 protein, isoform CRA_b OS=Homo sapiens OX=9606 GN=PDS5A PE=2 SV=1	0	22.536	5	5	5	5	1337	150.7	7.91	167	5	High	1
Flag Praja2	High	Master Protein	Q5EBL8	PDZD11	PDZ domain-containing protein 11 OS=Homo sapiens OX=9606 GN=PDZD11 PE=1 SV=2	0	15.037	37	3	5	3	140	16.1	7.21	125	3	High	1
Flag Praja2	High	Master Protein	Q9BRX2	PELO	Protein pelota homolog OS=Homo sapiens OX=9606 GN=PELO PE=1 SV=2	0	19.663	12	4	9	4	385	43.3	6.34	342	4	High	1
Flag Praja2	High	Master Protein	K7ES25	PEPD	Xaa-Pro dipeptidase (Fragment) OS=Homo sapiens OX=9606 GN=PEPD PE=1 SV=3	0	8.065	4	2	5	2	512	56.5	6.25	159	2	High	1
Flag Praja2	High	Master Protein	B5MCF9	PES1	Pescadillo homolog OS=Homo sapiens OX=9606 GN=PES1 PE=1 SV=1	0	9.43	6	3	3	3	571	66	7.5	64	3	High	1
Flag Praja2	High	Master Protein	Q6FGN0	PEX10	PEX10 protein OS=Homo sapiens OX=9606 GN=PEX10 PE=2 SV=1	0	7.943	13	2	2	2	326	37.1	10.07	75	2	High	1
Flag Praja2	High	Master Protein	O75381	PEX14	Peroxisomal membrane protein PEX14 OS=Homo sapiens OX=9606 GN=PEX14 PE=1 SV=1	0	7.48	6	2	2	2	377	41.2	4.94	70	2	High	1
Flag Praja2	High	Master Protein	B4DWW0	PEX5	PTS1-BP OS=Homo sapiens OX=9606 PE=2 SV=1	0	7.304	5	2	2	2	519	58	4.48	76	2	High	1
Flag Praja2	High	Master Protein	Q5STK2	PFDN6	Prefoldin subunit 6, isoform CRA_b OS=Homo sapiens OX=9606 GN=PFDN6 PE=2 SV=1	0	5.755	16	2	2	2	129	14.6	8.88	80	2	High	1
Flag Praja2	High	Master Protein	A0A024R0Y5	PFKM	ATP-dependent 6-phosphofructokinase OS=Homo sapiens OX=9606 GN=PFKM PE=2 SV=1	0	41.677	14	8	18	6	780	85.1	7.99	503	8	High	1
Flag Praja2	High	Master Protein	B4E2U0	PGD	6-phosphogluconate dehydrogenase, decarboxylating OS=Homo sapiens OX=9606 PE=2 SV=1	0	5.752	5	2	2	2	461	50.8	8.18	68	2	High	1
Flag Praja2	High	Master Protein	O95336	PGLS	6-phosphogluconolactonase OS=Homo sapiens OX=9606 GN=PGLS PE=1 SV=2	0	7.992	9	2	3	2	258	27.5	6.05	83	2	High	1
Flag Praja2	High	Master Protein	A6NDG6	PGP	Glycerol-3-phosphate phosphatase OS=Homo sapiens OX=9606 GN=PGP PE=1 SV=1	0	17.201	14	3	6	3	321	34	6.14	304	3	High	1
Flag Praja2	High	Master Protein	O15173	PGRMC2	Membrane-associated progesterone receptor component 2 OS=Homo sapiens OX=9606 GN=PGRMC2 PE=1 SV=1	0	8.202	13	2	2	1	223	23.8	4.88	79	2	High	1
Flag Praja2	High	Master Protein	A0A0D9SGE8	PHF6	PHD finger protein 6 OS=Homo sapiens OX=9606 GN=PHF6 PE=1 SV=1	0	26.857	20	6	13	6	366	41.3	8.68	399	6	High	1
Flag Praja2	High	Master Protein	H0Y589	PHF8	Histone lysine demethylase PHF8 (Fragment) OS=Homo sapiens OX=9606 GN=PHF8 PE=1 SV=1	0	8.483	4	2	2	2	659	72.9	7.44	59	2	High	1
Flag Praja2	High	Master Protein	B2RAJ6	PIK3R4	Non-specific serine/threonine protein kinase OS=Homo sapiens OX=9606 PE=2 SV=1	0	7.168	2	2	2	2	1358	153.1	7.17	66	2	High	1
Flag Praja2	High	Master Protein	Q86T03	PIP4P1	Type 1 phosphatidylinositol 4,5-bisphosphate 4-phosphatase OS=Homo sapiens OX=9606 GN=PIP4P1 PE=1 SV=1	0	11.444	16	3	8	3	277	29.5	8.91	201	3	High	1
Flag Praja2	High	Master Protein	Q9GZP4	PITHD1	PITH domain-containing protein 1 OS=Homo sapiens OX=9606 GN=PITHD1 PE=1 SV=1	0	17.844	21	4	8	4	211	24.2	5.74	200	4	High	1
Flag Praja2	High	Master Protein	E5RIM3	PLAA	Phospholipase A-2-activating protein OS=Homo sapiens OX=9606 GN=PLAA PE=1 SV=1	0	10.29	5	2	4	2	609	66.7	5.97	233	2	High	1
Flag Praja2	High	Master Protein	Q8NHP8	PLBD2	Putative phospholipase B-like 2 OS=Homo sapiens OX=9606 GN=PLBD2 PE=1 SV=2	0	11.12	6	3	5	3	589	65.4	6.8	101	3	High	1
Flag Praja2	High	Master Protein	Q8N3E9	PLCD3	1-phosphatidylinositol 4,5-bisphosphate phosphodiesterase delta-3 OS=Homo sapiens OX=9606 GN=PLCD3 PE=1 SV=3	0	28.003	10	6	8	6	789	89.2	6.98	284	6	High	1
Flag Praja2	High	Master Protein	A0A024R0Q4	PLD3	Phospholipase D family, member 3, isoform CRA_b OS=Homo sapiens OX=9606 GN=PLD3 PE=3 SV=1	0	9.008	4	2	4	2	490	54.7	6.47	186	2	High	1
Flag Praja2	High	Master Protein	Q8N2A8	PLD6	Mitochondrial cardiolipin hydrolase OS=Homo sapiens OX=9606 GN=PLD6 PE=1 SV=1	0	6.639	6	2	2	2	252	28.3	9.35	63	2	High	1
Flag Praja2	High	Master Protein	Q02809	PLOD1	Procollagen-lysine,2-oxoglutarate 5-dioxygenase 1 OS=Homo sapiens OX=9606 GN=PLOD1 PE=1 SV=2	0	52.085	16	9	20	9	727	83.5	6.95	530	9	High	1
Flag Praja2	High	Master Protein	H0YA24	PLRG1	Pleiotropic regulator 1 (Fragment) OS=Homo sapiens OX=9606 GN=PLRG1 PE=1 SV=1	0	8.415	16	2	4	2	156	17.4	9.54	92	2	High	1
Flag Praja2	High	Master Protein	B2R823	PNO1	RNA-binding protein PNO1 OS=Homo sapiens OX=9606 PE=2 SV=1	0	17.83	17	4	5	4	252	27.9	9.73	124	4	High	1
Flag Praja2	High	Master Protein	Q8TCS8	PNPT1	Polyribonucleotide nucleotidyltransferase 1, mitochondrial OS=Homo sapiens OX=9606 GN=PNPT1 PE=1 SV=2	0	9.141	3	2	2	2	783	85.9	7.77	98	2	High	1
Flag Praja2	High	Master Protein	Q9BY77	POLDIP3	Polymerase delta-interacting protein 3 OS=Homo sapiens OX=9606 GN=POLDIP3 PE=1 SV=2	0	16.282	10	3	10	3	421	46.1	9.99	326	3	High	1
Flag Praja2	High	Master Protein	P0DPB6	POLR1D	DNA-directed RNA polymerases I and III subunit RPAC2 OS=Homo sapiens OX=9606 GN=POLR1D PE=1 SV=1	0	18.317	32	4	10	4	133	15.2	5.8	272	4	High	1
Flag Praja2	High	Master Protein	Q9GZS1	POLR1E	DNA-directed RNA polymerase I subunit RPA49 OS=Homo sapiens OX=9606 GN=POLR1E PE=1 SV=3	0	16.333	12	4	7	4	419	47.2	8.94	313	4	High	1
Flag Praja2	High	Master Protein	Q6FGR6	POLR2C	HCG2025883, isoform CRA_b OS=Homo sapiens OX=9606 GN=POLR2C PE=2 SV=1	0	9.955	14	3	7	3	275	31.4	4.92	127	3	High	1
Flag Praja2	High	Master Protein	A0A024R9G0	POLR2K	Polymerase (RNA) II (DNA directed) polypeptide K, 7.0kDa, isoform CRA_a OS=Homo sapiens OX=9606 GN=POLR2K PE=3 SV=1	0	5.23	14	2	3	2	58	7	9.06	67	2	High	1
Flag Praja2	High	Master Protein	O14802	POLR3A	DNA-directed RNA polymerase III subunit RPC1 OS=Homo sapiens OX=9606 GN=POLR3A PE=1 SV=2	0	11.911	4	3	6	3	1390	155.5	8.48	260	3	High	1
Flag Praja2	High	Master Protein	B4DZE5	POLRMT	DNA-directed RNA polymerase OS=Homo sapiens OX=9606 PE=2 SV=1	0	153.744	24	19	68	1	927	104.6	9	2356	19	High	1
Flag Praja2	High	Master Protein	Q96HA1	POM121	Nuclear envelope pore membrane protein POM 121 OS=Homo sapiens OX=9606 GN=POM121 PE=1 SV=2	0	20.166	6	4	7	4	1249	127.6	10.56	304	4	High	1
Flag Praja2	High	Master Protein	Q969H6	POP5	Ribonuclease P/MRP protein subunit POP5 OS=Homo sapiens OX=9606 GN=POP5 PE=1 SV=1	0	10.303	15	2	4	2	163	18.8	7.27	140	2	High	1
Flag Praja2	High	Master Protein	Q9H2U2	PPA2	Inorganic pyrophosphatase 2, mitochondrial OS=Homo sapiens OX=9606 GN=PPA2 PE=1 SV=2	0	11.598	10	3	3	3	334	37.9	7.39	81	3	High	1
Flag Praja2	High	Master Protein	A0A024RCX8	PPIL1	Peptidyl-prolyl cis-trans isomerase OS=Homo sapiens OX=9606 GN=PPIL1 PE=3 SV=1	0	8.201	14	2	6	2	166	18.2	7.99	145	2	High	1
Flag Praja2	High	Master Protein	A0A024R6A5	PPM1A	Protein-serine/threonine phosphatase OS=Homo sapiens OX=9606 GN=PPM1A PE=3 SV=1	0	58.784	12	4	110	1	382	42.4	5.36	4490	4	High	1
Flag Praja2	High	Master Protein	A0A024RBP2	PPP1CC	Serine/threonine-protein phosphatase OS=Homo sapiens OX=9606 GN=PPP1CC PE=3 SV=1	0	65.417	22	8	30	1	323	37	6.54	911	8	High	1
Flag Praja2	High	Master Protein	B3KUN1	PPP2CA	Serine/threonine-protein phosphatase OS=Homo sapiens OX=9606 GN=PPP2CA PE=2 SV=1	0	79.755	38	8	33	7	309	35.6	5.54	1336	8	High	1
Flag Praja2	High	Master Protein	B4DSD7	PPP2R5D	Serine/threonine-protein phosphatase 2A 56 kDa regulatory subunit OS=Homo sapiens OX=9606 PE=2 SV=1	0	7.339	5	2	2	2	559	65.4	7.83	58	2	High	1
Flag Praja2	High	Master Protein	Q5U086	PPP4C	Serine/threonine-protein phosphatase OS=Homo sapiens OX=9606 PE=2 SV=1	0	12.377	9	2	4	1	307	35.1	5.12	236	2	High	1
Flag Praja2	High	Master Protein	Q05DB2	PREB	PREB protein OS=Homo sapiens OX=9606 GN=PREB PE=2 SV=1	0	13.885	15	3	7	3	345	37.8	7.24	148	3	High	1
Flag Praja2	High	Master Protein	A8K8B9	PRKACA	cAMP-dependent protein kinase catalytic subunit alpha OS=Homo sapiens OX=9606 PE=2 SV=1	0	19.17	14	4	7	4	343	39.9	8.47	181	4	High	1
Flag Praja2	High	Master Protein	A0A024R328	PRKCD	Protein kinase C delta type OS=Homo sapiens OX=9606 GN=PRKCD PE=3 SV=1	0	6.478	3	2	2	2	676	77.5	7.75	61	2	High	1
Flag Praja2	High	Master Protein	P41743	PRKCI	Protein kinase C iota type OS=Homo sapiens OX=9606 GN=PRKCI PE=1 SV=2	0	7.067	5	2	3	2	596	68.2	5.85	84	2	High	1
Flag Praja2	High	Master Protein	Q9BZL6	PRKD2	Serine/threonine-protein kinase D2 OS=Homo sapiens OX=9606 GN=PRKD2 PE=1 SV=3	0	7.09	2	2	2	2	878	96.7	6.84	67	2	High	1
Flag Praja2	High	Master Protein	F8WEG8	PRKRA	Interferon-inducible double-stranded RNA-dependent protein kinase activator A OS=Homo sapiens OX=9606 GN=PRKRA PE=1 SV=1	0	8.65	26	2	3	2	95	10.4	9.01	92	2	High	1
Flag Praja2	High	Master Protein	A0A140VK44	PSMA6	Proteasome subunit alpha type OS=Homo sapiens OX=9606 PE=2 SV=1	0	28.887	25	5	26	5	246	27.4	6.76	1176	5	High	1
Flag Praja2	High	Master Protein	A0A140VK46	PSMB4	Proteasome subunit beta OS=Homo sapiens OX=9606 PE=2 SV=1	0	26.126	25	4	10	4	264	29.2	5.97	373	4	High	1
Flag Praja2	High	Master Protein	O75832	PSMD10	26S proteasome non-ATPase regulatory subunit 10 OS=Homo sapiens OX=9606 GN=PSMD10 PE=1 SV=1	0	17.124	25	3	7	3	226	24.4	6.1	252	3	High	1
Flag Praja2	High	Master Protein	A0A0S2Z489	PSMD12	Proteasome (Prosome, macropain) 26S subunit, non-ATPase, 12, isoform CRA_a (Fragment) OS=Homo sapiens OX=9606 GN=PSMD12 PE=2 SV=1	0	34.843	18	7	10	7	456	52.9	7.65	364	7	High	1
Flag Praja2	High	Master Protein	A0A024R201	PSMD13	26S proteasome non-ATPase regulatory subunit 13 OS=Homo sapiens OX=9606 GN=PSMD13 PE=3 SV=1	0	57.193	27	9	23	9	376	42.9	5.81	661	9	High	1
Flag Praja2	High	Master Protein	A0A140VKF2	PSMD14	26S proteasome regulatory subunit RPN11 OS=Homo sapiens OX=9606 PE=2 SV=1	0	13.745	16	4	12	4	310	34.6	6.52	335	4	High	1
Flag Praja2	High	Master Protein	B3KNN7	PSMD3	cDNA FLJ30049 fis, clone ADRGL1000033, highly similar to 26S proteasome non-ATPase regulatory subunit 3 OS=Homo sapiens OX=9606 PE=2 SV=1	0	122.014	40	19	52	19	498	57.2	8.46	1629	19	High	1
Flag Praja2	High	Master Protein	P51665	PSMD7	26S proteasome non-ATPase regulatory subunit 7 OS=Homo sapiens OX=9606 GN=PSMD7 PE=1 SV=2	0	16.609	11	3	6	3	324	37	6.77	220	3	High	1
Flag Praja2	High	Master Protein	O95456	PSMG1	Proteasome assembly chaperone 1 OS=Homo sapiens OX=9606 GN=PSMG1 PE=1 SV=1	0	7.952	8	2	2	2	288	32.8	7.17	68	2	High	1
Flag Praja2	High	Master Protein	A0A024RAM6	PTCD2	Pentatricopeptide repeat-containing protein 2, mitochondrial OS=Homo sapiens OX=9606 GN=PTCD2 PE=3 SV=1	0	9.765	8	3	4	3	388	43.9	9.23	92	3	High	1
Flag Praja2	High	Master Protein	M0QY25	PTOV1	Prostate tumor-overexpressed gene 1 protein OS=Homo sapiens OX=9606 GN=PTOV1 PE=1 SV=1	0	19.666	12	4	9	4	384	43.2	9.82	345	4	High	1
Flag Praja2	High	Master Protein	B4DSN5	PTPN1	Tyrosine-protein phosphatase non-receptor type OS=Homo sapiens OX=9606 GN=PTPN1 PE=1 SV=1	0	13.322	10	3	5	3	362	41.2	5.97	105	3	High	1
Flag Praja2	High	Master Protein	A0A096LP22	PTRH1	Probable peptidyl-tRNA hydrolase (Fragment) OS=Homo sapiens OX=9606 GN=PTRH1 PE=1 SV=1	0	20.607	27	4	10	4	172	18.5	9.98	414	4	High	1
Flag Praja2	High	Master Protein	H0YEH2	PUM1	Pumilio homolog 1 (Fragment) OS=Homo sapiens OX=9606 GN=PUM1 PE=1 SV=1	0	15.011	4	4	8	4	1125	120.2	6.8	269	4	High	1
Flag Praja2	High	Master Protein	B3KY42	PUS7	cDNA FLJ46788 fis, clone TRACH3028855, highly similar to Pseudouridylate synthase 7 homolog OS=Homo sapiens OX=9606 PE=2 SV=1	0	7.505	4	2	2	2	661	75	6.19	51	2	High	1
Flag Praja2	High	Master Protein	A0A024R8U9	PYCR1	Pyrroline-5-carboxylate reductase OS=Homo sapiens OX=9606 GN=PYCR1 PE=3 SV=1	0	11.756	8	2	6	1	319	33.3	7.61	240	2	High	1
Flag Praja2	High	Master Protein	P61026	RAB10	Ras-related protein Rab-10 OS=Homo sapiens OX=9606 GN=RAB10 PE=1 SV=1	0	8.056	11	2	3	2	200	22.5	8.38	78	2	High	1
Flag Praja2	High	Master Protein	Q15907	RAB11B	Ras-related protein Rab-11B OS=Homo sapiens OX=9606 GN=RAB11B PE=1 SV=4	0	28.563	35	7	13	7	218	24.5	5.94	333	7	High	1
Flag Praja2	High	Master Protein	Q504R6	RAB13	RAB13 protein (Fragment) OS=Homo sapiens OX=9606 GN=RAB13 PE=2 SV=1	0	15.163	15	3	7	3	244	27.2	8.9	262	3	High	1
Flag Praja2	High	Master Protein	A0A024R7V6	RAB2	RAB2, member RAS oncogene family, isoform CRA_a OS=Homo sapiens OX=9606 GN=RAB2 PE=4 SV=1	0	24.377	24	4	9	4	212	23.5	6.54	371	4	High	1
Flag Praja2	High	Master Protein	F5H157	RAB35	Ras-related protein Rab-35 (Fragment) OS=Homo sapiens OX=9606 GN=RAB35 PE=1 SV=1	0	16.338	16	2	6	2	185	21.2	8.31	264	2	High	1
Flag Praja2	High	Master Protein	A0A024R1U4	RAB5C	RAB5C, member RAS oncogene family, isoform CRA_a OS=Homo sapiens OX=9606 GN=RAB5C PE=4 SV=1	0	40.807	33	6	23	3	216	23.5	8.41	522	6	High	1
Flag Praja2	High	Master Protein	Q6FGX3	RAB6A	RAB6A protein OS=Homo sapiens OX=9606 GN=RAB6A PE=2 SV=1	0	22.483	17	3	10	3	208	23.5	5.38	278	3	High	1
Flag Praja2	High	Master Protein	A0A024RBV5	RAB9A	RAB9A, member RAS oncogene family, isoform CRA_a OS=Homo sapiens OX=9606 GN=RAB9A PE=3 SV=1	0	11.227	12	2	5	2	201	22.8	5.47	184	2	High	1
Flag Praja2	High	Master Protein	Q6IC14	RABL2B	RABL2A protein OS=Homo sapiens OX=9606 GN=RABL2B PE=2 SV=1	0	9.735	10	2	5	2	229	26.2	4.89	189	2	High	1
Flag Praja2	High	Master Protein	A4D2P0	RAC1	Ras-related C3 botulinum toxin substrate 1 (Rho family, small GTP binding protein Rac1) OS=Homo sapiens OX=9606 GN=RAC1 PE=2 SV=1	0	7.079	9	2	4	2	211	23.5	8.63	124	2	High	1
Flag Praja2	High	Master Protein	A0A024R136	RACGAP1	Rac GTPase activating protein 1, isoform CRA_a OS=Homo sapiens OX=9606 GN=RACGAP1 PE=4 SV=1	0	8.799	4	2	4	2	632	71	8.88	154	2	High	1
Flag Praja2	High	Master Protein	Q06609	RAD51	DNA repair protein RAD51 homolog 1 OS=Homo sapiens OX=9606 GN=RAD51 PE=1 SV=1	0	21.943	14	3	5	3	339	36.9	5.6	263	3	High	1
Flag Praja2	High	Master Protein	Q6NSI4	RADX	RPA-related protein RADX OS=Homo sapiens OX=9606 GN=RADX PE=1 SV=2	0	7.032	3	2	2	2	855	97.5	8.41	64	2	High	1
Flag Praja2	High	Master Protein	P78406	RAE1	mRNA export factor OS=Homo sapiens OX=9606 GN=RAE1 PE=1 SV=1	0	83.112	35	10	34	10	368	40.9	7.83	1279	10	High	1
Flag Praja2	High	Master Protein	H7C3P7	RALA	Small monomeric GTPase (Fragment) OS=Homo sapiens OX=9606 GN=RALA PE=1 SV=1	0	21.639	24	3	8	3	164	18.4	4.7	248	3	High	1
Flag Praja2	High	Master Protein	A0A140VK94	RANBP1	RAN binding protein 1, isoform CRA_g OS=Homo sapiens OX=9606 GN=RANBP1 PE=2 SV=1	0	7.566	10	2	4	2	201	23.3	5.29	100	2	High	1
Flag Praja2	High	Master Protein	Q6VN20	RANBP10	Ran-binding protein 10 OS=Homo sapiens OX=9606 GN=RANBP10 PE=1 SV=1	0	18.954	8	4	6	3	620	67.2	6.77	268	4	High	1
Flag Praja2	High	Master Protein	A8KAH9	RAP1A	RAP1A, member of RAS oncogene family OS=Homo sapiens OX=9606 GN=RAP1A PE=2 SV=1	0	17.586	27	4	9	2	184	21	6.67	262	4	High	1
Flag Praja2	High	Master Protein	A0A024RB87	RAP1B	RAP1B, member of RAS oncogene family, isoform CRA_a OS=Homo sapiens OX=9606 GN=RAP1B PE=3 SV=1	0	10.923	18	3	7	1	184	20.8	5.78	215	3	High	1
Flag Praja2	High	Master Protein	Q8N0V3	RBFA	Putative ribosome-binding factor A, mitochondrial OS=Homo sapiens OX=9606 GN=RBFA PE=1 SV=3	0	6.299	8	2	3	2	343	38.3	7.85	112	2	High	1
Flag Praja2	High	Master Protein	A0A499FJY3	RBM15	RNA-binding protein 15 OS=Homo sapiens OX=9606 GN=RBM15 PE=1 SV=1	0	18.682	7	5	9	5	925	101.3	9.96	196	5	High	1
Flag Praja2	High	Master Protein	A8K9U0	RBM4	cDNA FLJ78260, highly similar to Homo sapiens RNA binding motif protein 4, mRNA OS=Homo sapiens OX=9606 PE=2 SV=1	0	12.532	10	3	4	3	364	40.3	7.08	100	3	High	1
Flag Praja2	High	Master Protein	A0A0S2Z583	RDH11	Retinol dehydrogenase 11 isoform 1 (Fragment) OS=Homo sapiens OX=9606 GN=RDH11 PE=2 SV=1	0	19.82	19	4	5	4	318	35.4	8.82	186	4	High	1
Flag Praja2	High	Master Protein	B2RDH1	RDH13	cDNA, FLJ96605, highly similar to Homo sapiens retinol dehydrogenase 13 (all-trans and 9-cis) (RDH13), mRNA OS=Homo sapiens OX=9606 PE=2 SV=1	0	17.111	13	3	5	3	260	28.8	7.11	137	3	High	1
Flag Praja2	High	Master Protein	X2JEV0	RECQL4	RecQ protein-like 4 (Fragment) OS=Homo sapiens OX=9606 GN=RECQL4 PE=2 SV=1	0	42.955	11	8	11	8	991	109.2	7.06	315	8	High	1
Flag Praja2	High	Master Protein	Q5T091	RER1	Protein RER1 OS=Homo sapiens OX=9606 GN=RER1 PE=1 SV=1	0	5.726	11	2	2	2	187	21	8.66	47	2	High	1
Flag Praja2	High	Master Protein	P35251	RFC1	Replication factor C subunit 1 OS=Homo sapiens OX=9606 GN=RFC1 PE=1 SV=4	0	23.475	6	5	14	5	1148	128.2	9.36	383	5	High	1
Flag Praja2	High	Master Protein	Q6LES9	RFC5	RFC5 protein (Fragment) OS=Homo sapiens OX=9606 GN=RFC5 PE=2 SV=1	0	50.605	36	9	18	9	340	38.4	6.95	595	9	High	1
Flag Praja2	High	Master Protein	Q6NTF9	RHBDD2	Rhomboid domain-containing protein 2 OS=Homo sapiens OX=9606 GN=RHBDD2 PE=1 SV=2	0	14.415	9	2	4	2	364	39.2	9.32	159	2	High	1
Flag Praja2	High	Master Protein	C9J931	RHEB	GTP-binding protein Rheb OS=Homo sapiens OX=9606 GN=RHEB PE=1 SV=1	0	13.406	47	3	5	3	79	8.7	6.02	196	3	High	1
Flag Praja2	High	Master Protein	P61586	RHOA	Transforming protein RhoA OS=Homo sapiens OX=9606 GN=RHOA PE=1 SV=1	0	19.974	21	3	8	3	193	21.8	6.1	322	3	High	1
Flag Praja2	High	Master Protein	B4DVB5	RING1	E3 ubiquitin-protein ligase RING1 OS=Homo sapiens OX=9606 PE=2 SV=1	0	14.018	9	2	5	1	282	29.7	6.24	123	2	High	1
Flag Praja2	High	Master Protein	A0A2R8Y4J4	RMND1	Required for meiotic nuclear division protein 1 homolog OS=Homo sapiens OX=9606 GN=RMND1 PE=1 SV=1	0	9.212	6	2	3	2	444	50.5	9.2	97	2	High	1
Flag Praja2	High	Master Protein	Q9H871	RMND5A	E3 ubiquitin-protein transferase RMND5A OS=Homo sapiens OX=9606 GN=RMND5A PE=1 SV=1	0	12.816	6	2	4	2	391	44	6.06	176	2	High	1
Flag Praja2	High	Master Protein	A0A140VJT9	RNF138	RING-type E3 ubiquitin transferase OS=Homo sapiens OX=9606 PE=2 SV=1	0	12.726	14	2	4	2	245	28.2	6.93	98	2	High	1
Flag Praja2	High	Master Protein	Q99496	RNF2	E3 ubiquitin-protein ligase RING2 OS=Homo sapiens OX=9606 GN=RNF2 PE=1 SV=1	0	21.444	12	3	9	2	336	37.6	6.84	269	3	High	1
Flag Praja2	High	Master Protein	Q5VTR2	RNF20	E3 ubiquitin-protein ligase BRE1A OS=Homo sapiens OX=9606 GN=RNF20 PE=1 SV=2	0	9.01	3	2	3	1	975	113.6	5.94	144	2	High	1
Flag Praja2	High	Master Protein	A0A0S2Z537	RNF40	E3 ubiquitin protein ligase (Fragment) OS=Homo sapiens OX=9606 GN=RNF40 PE=2 SV=1	0	11.234	4	3	4	2	1001	113.6	6.23	158	3	High	1
Flag Praja2	High	Master Protein	A0A0U1RQV4	ROCK1	Non-specific serine/threonine protein kinase OS=Homo sapiens OX=9606 GN=ROCK1 PE=1 SV=1	0	9.207	2	2	2	2	1137	133	5.35	66	2	High	1
Flag Praja2	High	Master Protein	B2R7E8	RPA2	cDNA, FLJ93412, highly similar to Homo sapiens replication protein A2, 32kDa (RPA2), mRNA OS=Homo sapiens OX=9606 PE=2 SV=1	0	10.957	11	2	3	2	270	29.2	6.15	67	2	High	1
Flag Praja2	High	Master Protein	A8K7N0	RPL14	60S ribosomal protein L14 OS=Homo sapiens OX=9606 PE=2 SV=1	0	24.948	18	3	44	1	218	23.6	10.84	2184	3	High	1
Flag Praja2	High	Master Protein	A0A024R326	RPL29	60S ribosomal protein L29 OS=Homo sapiens OX=9606 GN=RPL29 PE=1 SV=1	0	7.523	15	2	3	2	157	17.5	11.66	75	2	High	1
Flag Praja2	High	Master Protein	J3KQN4	RPL36A	60S ribosomal protein L36a OS=Homo sapiens OX=9606 GN=RPL36A PE=1 SV=1	0	13.887	15	2	7	2	142	16.4	10.43	231	2	High	1
Flag Praja2	High	Master Protein	P18124	RPL7	60S ribosomal protein L7 OS=Homo sapiens OX=9606 GN=RPL7 PE=1 SV=1	0	54.545	36	11	30	11	248	29.2	10.65	710	11	High	1
Flag Praja2	High	Master Protein	K7EQJ5	RPS15	40S ribosomal protein S15 OS=Homo sapiens OX=9606 GN=RPS15 PE=1 SV=2	0	43.174	23	3	19	3	141	16.6	10.46	484	3	High	1
Flag Praja2	High	Master Protein	A8K7H3	RPS15A	40S ribosomal protein S15a OS=Homo sapiens OX=9606 PE=2 SV=1	0	46.217	30	4	29	4	130	14.8	10.13	991	4	High	1
Flag Praja2	High	Master Protein	Q6ZNN8	RPS2	cDNA FLJ27420 fis, clone WMC07143 OS=Homo sapiens OX=9606 PE=2 SV=1	0	6.118	13	2	7	1	152	17	9.94	167	2	High	1
Flag Praja2	High	Master Protein	A0A286YFD6	RRM2	Ribonucleoside-diphosphate reductase subunit M2 OS=Homo sapiens OX=9606 GN=RRM2 PE=1 SV=1	0	16.358	13	3	6	3	374	42.9	5.91	247	3	High	1
Flag Praja2	High	Master Protein	Q14684	RRP1B	Ribosomal RNA processing protein 1 homolog B OS=Homo sapiens OX=9606 GN=RRP1B PE=1 SV=3	0	52.551	18	10	19	10	758	84.4	9.76	651	10	High	1
Flag Praja2	High	Master Protein	Q9Y3A4	RRP7A	Ribosomal RNA-processing protein 7 homolog A OS=Homo sapiens OX=9606 GN=RRP7A PE=1 SV=2	0	10.094	10	2	3	2	280	32.3	9.58	116	2	High	1
Flag Praja2	High	Master Protein	Q9BWD3	RTL8A	Retrotransposon Gag-like protein 8A OS=Homo sapiens OX=9606 GN=RTL8A PE=1 SV=3	0	7.416	27	3	3	3	113	13.2	5.07	93	3	High	1
Flag Praja2	High	Master Protein	B7Z361	RTN3	Reticulon OS=Homo sapiens OX=9606 PE=2 SV=1	0	5.81	9	2	6	2	205	22.9	8.84	128	2	High	1
Flag Praja2	High	Master Protein	Q9HCY8	S100A14	Protein S100-A14 OS=Homo sapiens OX=9606 GN=S100A14 PE=1 SV=1	0	10.242	21	2	5	2	104	11.7	5.24	181	2	High	1
Flag Praja2	High	Master Protein	E9PIW9	SAMD1	Atherin OS=Homo sapiens OX=9606 GN=SAMD1 PE=1 SV=1	0	7.699	5	2	2	2	432	46.2	5.95	75	2	High	1
Flag Praja2	High	Master Protein	Q9Y3Z3	SAMHD1	Deoxynucleoside triphosphate triphosphohydrolase SAMHD1 OS=Homo sapiens OX=9606 GN=SAMHD1 PE=1 SV=2	0	32.118	13	7	18	7	626	72.2	7.14	562	7	High	1
Flag Praja2	High	Master Protein	M0R2C6	SARS2	Seryl-tRNA synthetase (Fragment) OS=Homo sapiens OX=9606 PE=3 SV=1	0	13.926	5	2	4	2	588	65.7	6.54	178	2	High	1
Flag Praja2	High	Master Protein	O95248	SBF1	Myotubularin-related protein 5 OS=Homo sapiens OX=9606 GN=SBF1 PE=1 SV=4	0	55.383	8	13	30	12	1868	208.3	6.9	708	13	High	1
Flag Praja2	High	Master Protein	Q86WG5	SBF2	Myotubularin-related protein 13 OS=Homo sapiens OX=9606 GN=SBF2 PE=1 SV=1	0	6.816	1	2	3	1	1849	208.3	7.06	74	2	High	1
Flag Praja2	High	Master Protein	Q6NSF1	SCAPER	SCAPER protein (Fragment) OS=Homo sapiens OX=9606 GN=SCAPER PE=2 SV=1	0	9.565	5	2	3	2	552	61.5	6.89	108	2	High	1
Flag Praja2	High	Master Protein	O95969	SCGB1D2	Secretoglobin family 1D member 2 OS=Homo sapiens OX=9606 GN=SCGB1D2 PE=2 SV=1	0	6.941	22	2	5	2	90	9.9	8.25	141	2	High	1
Flag Praja2	High	Master Protein	Q6P3W7	SCYL2	SCY1-like protein 2 OS=Homo sapiens OX=9606 GN=SCYL2 PE=1 SV=1	0	80.383	18	12	37	12	929	103.6	8.22	1453	12	High	1
Flag Praja2	High	Master Protein	Q9NVU7	SDAD1	Protein SDA1 homolog OS=Homo sapiens OX=9606 GN=SDAD1 PE=1 SV=3	0	7.12	4	2	2	2	687	79.8	9.25	67	2	High	1
Flag Praja2	High	Master Protein	Q6IBU4	SDF2	SDF2 protein OS=Homo sapiens OX=9606 GN=SDF2 PE=2 SV=1	0	13.688	29	3	5	3	211	23	7.33	182	3	High	1
Flag Praja2	High	Master Protein	Q8NEX9	SDR9C7	Short-chain dehydrogenase/reductase family 9C member 7 OS=Homo sapiens OX=9606 GN=SDR9C7 PE=1 SV=1	0	12.885	11	3	5	3	313	35.2	9.16	141	3	High	1
Flag Praja2	High	Master Protein	H0YNG3	SEC11A	Signal peptidase complex catalytic subunit SEC11 OS=Homo sapiens OX=9606 GN=SEC11A PE=1 SV=1	0	10.806	18	3	4	3	163	18.6	9.55	110	3	High	1
Flag Praja2	High	Master Protein	A4QN18	SEC16A	Protein transport protein sec16 (Fragment) OS=Homo sapiens OX=9606 GN=SEC16A PE=2 SV=1	0	10.721	1	2	5	2	1961	210.9	5.49	180	2	High	1
Flag Praja2	High	Master Protein	O75396	SEC22B	Vesicle-trafficking protein SEC22b OS=Homo sapiens OX=9606 GN=SEC22B PE=1 SV=4	0	31.933	29	5	14	5	215	24.6	6.92	642	5	High	1
Flag Praja2	High	Master Protein	Q15437	SEC23B	Protein transport protein Sec23B OS=Homo sapiens OX=9606 GN=SEC23B PE=1 SV=2	0	9.142	3	2	3	2	767	86.4	6.89	99	2	High	1
Flag Praja2	High	Master Protein	B4DSN3	SEC24C	cDNA FLJ60345, highly similar to Protein transport protein Sec24C OS=Homo sapiens OX=9606 PE=2 SV=1	0	23.657	5	4	8	4	975	106.5	6.96	268	4	High	1
Flag Praja2	High	Master Protein	F8WCJ7	SEC62	Translocation protein SEC62 OS=Homo sapiens OX=9606 GN=SEC62 PE=1 SV=1	0	7.236	19	2	3	2	101	11.6	9.1	55	2	High	1
Flag Praja2	High	Master Protein	A0A087X1G7	SELENOF	Selenoprotein F OS=Homo sapiens OX=9606 GN=SELENOF PE=1 SV=1	0	7.812	13	2	3	2	164	17.9	5.03	83	2	High	1
Flag Praja2	High	Master Protein	Q9NZV5	SELENON	Selenoprotein N OS=Homo sapiens OX=9606 GN=SELENON PE=1 SV=5	0	8.241	5	2	3	2	590	65.8	5.48	103	2	High	1
Flag Praja2	High	Master Protein	Q9H4L4	SENP3	Sentrin-specific protease 3 OS=Homo sapiens OX=9606 GN=SENP3 PE=1 SV=2	0	19.715	13	5	12	5	574	65	8.56	376	5	High	1
Flag Praja2	High	Master Protein	B2R9F5	SENP5	cDNA, FLJ94365 OS=Homo sapiens OX=9606 PE=2 SV=1	0	9.178	5	2	3	2	755	86.6	9.1	142	2	High	1
Flag Praja2	High	Master Protein	A0A384N6H6	SEPTIN2	Septin-2 OS=Homo sapiens OX=9606 PE=2 SV=1	0	26.051	18	5	7	5	371	42.7	6.86	308	5	High	1
Flag Praja2	High	Master Protein	Q6B514	SEPTIN6	Septin 6 isoform E OS=Homo sapiens OX=9606 PE=2 SV=1	0	11.198	5	2	3	2	438	50.2	6.86	78	2	High	1
Flag Praja2	High	Master Protein	Q8IW75	SERPINA12	Serpin A12 OS=Homo sapiens OX=9606 GN=SERPINA12 PE=1 SV=1	0	7.88	5	2	4	2	414	47.1	9.29	134	2	High	1
Flag Praja2	High	Master Protein	A0A024QZX3	SERPINB6	Serpin peptidase inhibitor, clade B (Ovalbumin), member 6, isoform CRA_a OS=Homo sapiens OX=9606 GN=SERPINB6 PE=3 SV=1	0	23.447	14	4	10	4	376	42.6	5.27	372	4	High	1
Flag Praja2	High	Master Protein	A0A024R5K8	SERPINH1	Collagen-binding protein OS=Homo sapiens OX=9606 GN=SERPINH1 PE=3 SV=1	0	27.424	17	6	11	6	418	46.4	8.69	469	6	High	1
Flag Praja2	High	Master Protein	B4DJU4	SF1	cDNA FLJ53344, highly similar to Splicing factor 1 OS=Homo sapiens OX=9606 PE=2 SV=1	0	14.071	6	3	6	3	630	67.3	9.09	173	3	High	1
Flag Praja2	High	Master Protein	Q13435	SF3B2	Splicing factor 3B subunit 2 OS=Homo sapiens OX=9606 GN=SF3B2 PE=1 SV=2	0	61.618	15	11	24	11	895	100.2	5.67	721	11	High	1
Flag Praja2	High	Master Protein	Q9BWJ5	SF3B5	Splicing factor 3B subunit 5 OS=Homo sapiens OX=9606 GN=SF3B5 PE=1 SV=1	0	16.407	26	2	4	2	86	10.1	6.35	129	2	High	1
Flag Praja2	High	Master Protein	Q96NB2	SFXN2	Sideroflexin-2 OS=Homo sapiens OX=9606 GN=SFXN2 PE=1 SV=2	0	12.844	9	2	5	2	322	36.2	9.41	228	2	High	1
Flag Praja2	High	Master Protein	C9JIV5	SFXN5	Sideroflexin-5 (Fragment) OS=Homo sapiens OX=9606 GN=SFXN5 PE=1 SV=1	0	7.404	12	2	4	2	156	17.2	9.83	104	2	High	1
Flag Praja2	High	Master Protein	O43765	SGTA	Small glutamine-rich tetratricopeptide repeat-containing protein alpha OS=Homo sapiens OX=9606 GN=SGTA PE=1 SV=1	0	12.028	9	2	4	2	313	34	4.87	204	2	High	1
Flag Praja2	High	Master Protein	Q53ET7	SHMT1	Serine hydroxymethyltransferase (Fragment) OS=Homo sapiens OX=9606 PE=2 SV=1	0	12.312	5	2	5	1	483	53.1	7.53	209	2	High	1
Flag Praja2	High	Master Protein	Q96ST3	SIN3A	Paired amphipathic helix protein Sin3a OS=Homo sapiens OX=9606 GN=SIN3A PE=1 SV=2	0	6.585	2	2	2	2	1273	145.1	7.25	60	2	High	1
Flag Praja2	High	Master Protein	Q9NRC8	SIRT7	NAD-dependent protein deacetylase sirtuin-7 OS=Homo sapiens OX=9606 GN=SIRT7 PE=1 SV=1	0	6.071	7	2	2	2	400	44.9	9.74	54	2	High	1
Flag Praja2	High	Master Protein	A0A1U9X8J0	SKIV2L	SKIV2L OS=Homo sapiens OX=9606 GN=SKIV2L PE=4 SV=1	0	30.039	7	6	10	6	1246	137.7	6.06	297	6	High	1
Flag Praja2	High	Master Protein	C9JD09	SLAIN1	SLAIN motif-containing protein 1 (Fragment) OS=Homo sapiens OX=9606 GN=SLAIN1 PE=1 SV=1	0	5.707	18	2	2	2	135	15.4	5.85	59	2	High	1
Flag Praja2	High	Master Protein	B4DHC6	SLC1A3	Amino acid transporter OS=Homo sapiens OX=9606 PE=2 SV=1	0	10.699	7	2	4	2	428	46.9	6.02	139	2	High	1
Flag Praja2	High	Master Protein	A0A0S2Z3G3	SLC25A10	Solute carrier family 25 (Mitochondrial carrier dicarboxylate transporter), member 10, isoform CRA_a (Fragment) OS=Homo sapiens OX=9606 GN=SLC25A10 PE=2 SV=1	0	43.741	32	9	23	1	296	32.1	9.35	661	9	High	1
Flag Praja2	High	Master Protein	B4DWZ5	SLC25A20	cDNA FLJ53016, highly similar to Mitochondrial carnitine/acylcarnitine carrier protein OS=Homo sapiens OX=9606 PE=2 SV=1	0	10.302	12	3	4	3	251	27.7	9.35	95	3	High	1
Flag Praja2	High	Master Protein	Q5SVS4	SLC25A30	Kidney mitochondrial carrier protein 1 OS=Homo sapiens OX=9606 GN=SLC25A30 PE=1 SV=1	0	7.513	7	2	4	2	291	32.5	9.44	86	2	High	1
Flag Praja2	High	Master Protein	Q9BSK2	SLC25A33	Solute carrier family 25 member 33 OS=Homo sapiens OX=9606 GN=SLC25A33 PE=1 SV=1	0	10.273	7	2	4	2	321	35.4	9.6	165	2	High	1
Flag Praja2	High	Master Protein	Q8TBP6	SLC25A40	Solute carrier family 25 member 40 OS=Homo sapiens OX=9606 GN=SLC25A40 PE=1 SV=1	0	11.409	13	4	7	4	338	38.1	9.35	163	4	High	1
Flag Praja2	High	Master Protein	A0A0S2Z514	SLC30A9	Solute carrier family 30 member 9 (Fragment) OS=Homo sapiens OX=9606 GN=SLC30A9 PE=2 SV=1	0	20.733	7	3	7	3	568	63.5	8.32	302	3	High	1
Flag Praja2	High	Master Protein	H7C1I0	SLC35E1	Solute carrier family 35 member E1 (Fragment) OS=Homo sapiens OX=9606 GN=SLC35E1 PE=1 SV=2	0	14.332	11	2	3	2	344	38.2	9.92	103	2	High	1
Flag Praja2	High	Master Protein	O60264	SMARCA5	SWI/SNF-related matrix-associated actin-dependent regulator of chromatin subfamily A member 5 OS=Homo sapiens OX=9606 GN=SMARCA5 PE=1 SV=1	0	9.545	3	3	4	3	1052	121.8	8.09	74	3	High	1
Flag Praja2	High	Master Protein	Q9H4L7	SMARCAD1	SWI/SNF-related matrix-associated actin-dependent regulator of chromatin subfamily A containing DEAD/H box 1 OS=Homo sapiens OX=9606 GN=SMARCAD1 PE=1 SV=2	0	8.049	2	2	3	2	1026	117.3	5.55	84	2	High	1
Flag Praja2	High	Master Protein	Q16637	SMN1	Survival motor neuron protein OS=Homo sapiens OX=9606 GN=SMN1 PE=1 SV=1	0	26.145	23	6	13	6	294	31.8	6.55	387	6	High	1
Flag Praja2	High	Master Protein	O95295	SNAPIN	SNARE-associated protein Snapin OS=Homo sapiens OX=9606 GN=SNAPIN PE=1 SV=1	0	10.456	19	2	2	2	136	14.9	9.31	113	2	High	1
Flag Praja2	High	Master Protein	Q53G33	SNRPC	Small nuclear ribonucleoprotein polypeptide C variant (Fragment) OS=Homo sapiens OX=9606 PE=2 SV=1	0	8.659	19	2	2	2	159	17.4	9.57	77	2	High	1
Flag Praja2	High	Master Protein	Q49AN9	SNRPG	Small nuclear ribonucleoprotein G OS=Homo sapiens OX=9606 GN=SNRPG PE=1 SV=1	0	10.098	20	2	5	2	64	7.1	7.18	150	2	High	1
Flag Praja2	High	Master Protein	O60271	SPAG9	C-Jun-amino-terminal kinase-interacting protein 4 OS=Homo sapiens OX=9606 GN=SPAG9 PE=1 SV=4	0	12.027	2	3	3	3	1321	146.1	5.15	76	3	High	1
Flag Praja2	High	Master Protein	B3KV83	SPHK2	cDNA FLJ16251 fis, clone HLUNG2013784, highly similar to Sphingosine kinase 2 OS=Homo sapiens OX=9606 PE=2 SV=1	0	8.942	5	2	2	2	627	66.4	6.68	86	2	High	1
Flag Praja2	High	Master Protein	J3KNG6	SPIRE1	Protein spire homolog 1 OS=Homo sapiens OX=9606 GN=SPIRE1 PE=1 SV=1	0	7.735	4	2	3	2	545	62.9	9.31	94	2	High	1
Flag Praja2	High	Master Protein	P35326	SPRR2A	Small proline-rich protein 2A OS=Homo sapiens OX=9606 GN=SPRR2A PE=1 SV=1	0	15.846	79	4	6	1	72	8	8.43	125	4	High	1
Flag Praja2	High	Master Protein	P22531	SPRR2E	Small proline-rich protein 2E OS=Homo sapiens OX=9606 GN=SPRR2E PE=2 SV=2	0	16.316	79	4	7	1	72	7.9	8.31	144	4	High	1
Flag Praja2	High	Master Protein	Q9UHB9	SRP68	Signal recognition particle subunit SRP68 OS=Homo sapiens OX=9606 GN=SRP68 PE=1 SV=2	0	12.55	5	3	8	3	627	70.7	8.56	231	3	High	1
Flag Praja2	High	Master Protein	A0A0D9SEM4	SRSF4	Serine/arginine-rich-splicing factor 4 (Fragment) OS=Homo sapiens OX=9606 GN=SRSF4 PE=1 SV=1	0	5.356	4	2	4	1	378	43.6	11.08	53	2	High	1
Flag Praja2	High	Master Protein	Q59EK7	SRSF5	CS0DF038YO05 variant (Fragment) OS=Homo sapiens OX=9606 PE=3 SV=1	0	8.076	7	2	4	1	326	37.2	10.96	75	2	High	1
Flag Praja2	High	Master Protein	B3KSA6	SSX2IP	cDNA FLJ35854 fis, clone TESTI2007113, highly similar to Afadin- and alpha-actinin-binding protein OS=Homo sapiens OX=9606 PE=2 SV=1	0	8.492	4	2	3	2	504	59.1	7.42	121	2	High	1
Flag Praja2	High	Master Protein	E9PCV1	ST7	Suppressor of tumorigenicity 7 protein OS=Homo sapiens OX=9606 GN=ST7 PE=1 SV=1	0	23.137	12	5	6	5	523	59.8	7.74	162	5	High	1
Flag Praja2	High	Master Protein	X5D2U3	STK39	Non-specific serine/threonine protein kinase (Fragment) OS=Homo sapiens OX=9606 GN=STK39 PE=2 SV=1	0	23.638	14	4	5	4	526	57.9	6.29	218	4	High	1
Flag Praja2	High	Master Protein	Q13043	STK4	Serine/threonine-protein kinase 4 OS=Homo sapiens OX=9606 GN=STK4 PE=1 SV=2	0	10.27	7	2	4	1	487	55.6	5.07	124	2	High	1
Flag Praja2	High	Master Protein	B4DZK8	STOM	cDNA FLJ61192, highly similar to Erythrocyte band 7 integral membrane protein OS=Homo sapiens OX=9606 PE=2 SV=1	0	11.279	11	2	2	2	280	30.8	8.25	104	2	High	1
Flag Praja2	High	Master Protein	A0A0S2Z5K8	STRBP	Spermatid perinuclear RNA-binding protein (Fragment) OS=Homo sapiens OX=9606 GN=STRBP PE=1 SV=1	0	33.897	6	4	12	1	657	72.1	8.73	477	4	High	1
Flag Praja2	High	Master Protein	B3KTA5	STX17	cDNA FLJ37943 fis, clone CTONG2008621, highly similar to Syntaxin-17 OS=Homo sapiens OX=9606 PE=2 SV=1	0	23.41	15	3	9	3	302	33.4	6.57	370	3	High	1
Flag Praja2	High	Master Protein	P53597	SUCLG1	Succinate--CoA ligase [ADP/GDP-forming] subunit alpha, mitochondrial OS=Homo sapiens OX=9606 GN=SUCLG1 PE=1 SV=4	0	21.616	16	4	9	4	346	36.2	8.79	233	4	High	1
Flag Praja2	High	Master Protein	Q15022	SUZ12	Polycomb protein SUZ12 OS=Homo sapiens OX=9606 GN=SUZ12 PE=1 SV=3	0	14.572	9	4	4	4	739	83	8.81	118	4	High	1
Flag Praja2	High	Master Protein	A0A087WYV9	SYNJ2BP-COX16	Cytochrome c oxidase assembly protein COX16 homolog, mitochondrial OS=Homo sapiens OX=9606 GN=SYNJ2BP-COX16 PE=3 SV=1	0	11.176	14	2	5	2	182	20.5	6.1	175	2	High	1
Flag Praja2	High	Master Protein	Q8N5C8	TAB3	TGF-beta-activated kinase 1 and MAP3K7-binding protein 3 OS=Homo sapiens OX=9606 GN=TAB3 PE=1 SV=3	0	46.028	13	6	16	6	712	78.6	8.54	616	6	High	1
Flag Praja2	High	Master Protein	Q9BSH4	TACO1	Translational activator of cytochrome c oxidase 1 OS=Homo sapiens OX=9606 GN=TACO1 PE=1 SV=1	0	14.076	14	3	5	3	297	32.5	8.13	130	3	High	1
Flag Praja2	High	Master Protein	Q9HBM6	TAF9B	Transcription initiation factor TFIID subunit 9B OS=Homo sapiens OX=9606 GN=TAF9B PE=1 SV=1	0	5.586	7	2	5	2	251	27.6	9.55	86	2	High	1
Flag Praja2	High	Master Protein	A0A0G2JQ92	TAMM41	CDP-diacylglycerol synthase (Fragment) OS=Homo sapiens OX=9606 GN=TAMM41 PE=1 SV=1	0	10.725	11	2	2	2	236	26.7	8.07	101	2	High	1
Flag Praja2	High	Master Protein	A0A024QZX0	TBC1D7	TBC1 domain family member 7 OS=Homo sapiens OX=9606 GN=TBC1D7 PE=4 SV=1	0	9.961	9	2	3	2	293	34	7.94	132	2	High	1
Flag Praja2	High	Master Protein	O75347	TBCA	Tubulin-specific chaperone A OS=Homo sapiens OX=9606 GN=TBCA PE=1 SV=3	0	9.367	10	2	3	2	108	12.8	5.29	125	2	High	1
Flag Praja2	High	Master Protein	A0A024R7Y5	TCEB1	Elongin-C OS=Homo sapiens OX=9606 GN=TCEB1 PE=3 SV=1	0	25.003	48	4	5	4	112	12.5	4.78	157	4	High	1
Flag Praja2	High	Master Protein	G3V220	TCERG1	Transcription elongation regulator 1 OS=Homo sapiens OX=9606 GN=TCERG1 PE=1 SV=1	0	14.428	4	4	5	4	1032	116.1	8.46	106	4	High	1
Flag Praja2	High	Master Protein	Q9NZ01	TECR	Very-long-chain enoyl-CoA reductase OS=Homo sapiens OX=9606 GN=TECR PE=1 SV=1	0	58.748	28	12	43	12	308	36	9.45	1264	12	High	1
Flag Praja2	High	Master Protein	Q96QE5	TEFM	Transcription elongation factor, mitochondrial OS=Homo sapiens OX=9606 GN=TEFM PE=1 SV=1	0	37.708	29	9	25	9	360	41.7	9.32	606	9	High	1
Flag Praja2	High	Master Protein	Q9Y4R8	TELO2	Telomere length regulation protein TEL2 homolog OS=Homo sapiens OX=9606 GN=TELO2 PE=1 SV=2	0	35.159	11	8	19	8	837	91.7	5.76	499	8	High	1
Flag Praja2	High	Master Protein	Q86WV5	TEN1	CST complex subunit TEN1 OS=Homo sapiens OX=9606 GN=TEN1 PE=1 SV=2	0	9.893	23	2	4	2	123	13.8	7.91	181	2	High	1
Flag Praja2	High	Master Protein	Q9H5Q4	TFB2M	Dimethyladenosine transferase 2, mitochondrial OS=Homo sapiens OX=9606 GN=TFB2M PE=1 SV=1	0	13.727	11	4	7	4	396	45.3	9.19	113	4	High	1
Flag Praja2	High	Master Protein	A8K0B9	TFBM1	rRNA adenine N(6)-methyltransferase OS=Homo sapiens OX=9606 PE=2 SV=1	0	9.982	6	2	5	2	346	39.5	9.25	215	2	High	1
Flag Praja2	High	Master Protein	G3V0E5	TFRC	Transferrin receptor protein 1 OS=Homo sapiens OX=9606 GN=TFRC PE=1 SV=1	0	16.838	6	4	5	4	679	75.9	6.81	145	4	High	1
Flag Praja2	High	Master Protein	Q8WUY1	THEM6	Protein THEM6 OS=Homo sapiens OX=9606 GN=THEM6 PE=1 SV=2	0	11.43	15	4	8	4	208	23.9	9.55	153	4	High	1
Flag Praja2	High	Master Protein	Q8IYQ7	THNSL1	Threonine synthase-like 1 OS=Homo sapiens OX=9606 GN=THNSL1 PE=1 SV=2	0	8.484	3	2	2	2	743	83	7.12	70	2	High	1
Flag Praja2	High	Master Protein	D6RGZ2	THOC3	THO complex subunit 3 OS=Homo sapiens OX=9606 GN=THOC3 PE=1 SV=1	0	7.482	20	2	8	2	105	11.1	10.15	298	2	High	1
Flag Praja2	High	Master Protein	Q86W42	THOC6	THO complex subunit 6 homolog OS=Homo sapiens OX=9606 GN=THOC6 PE=1 SV=1	0	8.702	7	2	3	2	341	37.5	7.43	107	2	High	1
Flag Praja2	High	Master Protein	O75663	TIPRL	TIP41-like protein OS=Homo sapiens OX=9606 GN=TIPRL PE=1 SV=2	0	8.505	10	2	4	2	272	31.4	5.91	163	2	High	1
Flag Praja2	High	Master Protein	A0A024QYS2	TM9SM3	Transmembrane 9 superfamily member OS=Homo sapiens OX=9606 PE=2 SV=1	0	18.288	8	4	11	4	589	67.8	7.21	289	4	High	1
Flag Praja2	High	Master Protein	B2R8A2	TMED9	cDNA, FLJ93804, highly similar to Homo sapiens gp25L2 protein (HSGP25L2G), mRNA OS=Homo sapiens OX=9606 PE=2 SV=1	0	7.242	10	2	5	2	214	25.1	7.18	67	2	High	1
Flag Praja2	High	Master Protein	P17152	TMEM11	Transmembrane protein 11, mitochondrial OS=Homo sapiens OX=9606 GN=TMEM11 PE=1 SV=1	0	5.545	9	2	2	2	192	21.5	7.36	58	2	High	1
Flag Praja2	High	Master Protein	A0A024R333	TMEM113	Transmembrane protein 113, isoform CRA_a OS=Homo sapiens OX=9606 GN=TMEM113 PE=3 SV=1	0	26.599	21	6	12	6	313	35.1	7.69	409	6	High	1
Flag Praja2	High	Master Protein	Q9H061	TMEM126A	Transmembrane protein 126A OS=Homo sapiens OX=9606 GN=TMEM126A PE=1 SV=1	0	6.694	10	2	2	2	195	21.5	9.26	65	2	High	1
Flag Praja2	High	Master Protein	Q8IUX1	TMEM126B	Complex I assembly factor TMEM126B, mitochondrial OS=Homo sapiens OX=9606 GN=TMEM126B PE=1 SV=2	0	8.36	11	2	5	2	230	25.9	8.81	151	2	High	1
Flag Praja2	High	Master Protein	K7EQ34	TMEM161A	Transmembrane protein 161A (Fragment) OS=Homo sapiens OX=9606 GN=TMEM161A PE=1 SV=1	0	12.36	12	3	4	3	315	35.9	8.25	91	3	High	1
Flag Praja2	High	Master Protein	Q9HC07	TMEM165	Transmembrane protein 165 OS=Homo sapiens OX=9606 GN=TMEM165 PE=1 SV=1	0	9.124	11	2	5	2	324	34.9	7.02	139	2	High	1
Flag Praja2	High	Master Protein	B3KUD0	TMEM177	Transmembrane protein 177 OS=Homo sapiens OX=9606 PE=2 SV=1	0	4.696	5	2	2	2	311	33.7	9.61	56	2	High	1
Flag Praja2	High	Master Protein	A0A140VJX5	TMEM209	Transmembrane protein 209 OS=Homo sapiens OX=9606 PE=2 SV=1	0	11.259	5	2	3	2	561	62.9	8.63	65	2	High	1
Flag Praja2	High	Master Protein	Q9NVH6	TMLHE	Trimethyllysine dioxygenase, mitochondrial OS=Homo sapiens OX=9606 GN=TMLHE PE=1 SV=1	0	6.111	5	2	2	2	421	49.5	7.72	55	2	High	1
Flag Praja2	High	Master Protein	Q9H3N1	TMX1	Thioredoxin-related transmembrane protein 1 OS=Homo sapiens OX=9606 GN=TMX1 PE=1 SV=1	0	7.918	7	2	2	2	280	31.8	4.98	57	2	High	1
Flag Praja2	High	Master Protein	Q9UPQ9	TNRC6B	Trinucleotide repeat-containing gene 6B protein OS=Homo sapiens OX=9606 GN=TNRC6B PE=1 SV=4	0	6.554	1	2	3	2	1833	193.9	6.76	91	2	High	1
Flag Praja2	High	Master Protein	H0Y6W0	TOP3B	DNA topoisomerase (Fragment) OS=Homo sapiens OX=9606 GN=TOP3B PE=1 SV=1	0	7.005	4	2	2	2	525	59.3	8.1	60	2	High	1
Flag Praja2	High	Master Protein	A0A0S2Z4I4	TPM3	Tropomyosin 3 isoform 3 (Fragment) OS=Homo sapiens OX=9606 GN=TPM3 PE=2 SV=1	0	99.637	31	10	59	8	248	28.9	4.75	2261	10	High	1
Flag Praja2	High	Master Protein	Q5W0H4	TPT1	Translationally-controlled tumor protein OS=Homo sapiens OX=9606 GN=TPT1 PE=1 SV=1	0	9.657	18	3	4	3	188	21.5	5.49	109	3	High	1
Flag Praja2	High	Master Protein	Q59GA1	TRA2B	Splicing factor, arginine/serine-rich 10 (Transformer 2 homolog, Drosophila) variant (Fragment) OS=Homo sapiens OX=9606 PE=2 SV=1	0	8.59	11	2	2	2	278	32.3	11.08	90	2	High	1
Flag Praja2	High	Master Protein	Q15628	TRADD	Tumor necrosis factor receptor type 1-associated DEATH domain protein OS=Homo sapiens OX=9606 GN=TRADD PE=1 SV=2	0	7.524	8	2	2	2	312	34.2	6.27	60	2	High	1
Flag Praja2	High	Master Protein	A0A024RBK4	TRAFD1	TRAF-type zinc finger domain containing 1, isoform CRA_a OS=Homo sapiens OX=9606 GN=TRAFD1 PE=4 SV=1	0	16.842	6	3	6	3	582	64.8	5.29	323	3	High	1
Flag Praja2	High	Master Protein	Q6FHL3	TRAM1	Translocating chain-associated membrane protein OS=Homo sapiens OX=9606 GN=TRAM1 PE=2 SV=1	0	19.332	11	3	11	3	374	43	9.63	373	3	High	1
Flag Praja2	High	Master Protein	I3L3S0	TRAPPC1	Trafficking protein particle complex subunit (Fragment) OS=Homo sapiens OX=9606 GN=TRAPPC1 PE=1 SV=1	0	6.403	21	2	2	2	95	11.2	9	52	2	High	1
Flag Praja2	High	Master Protein	H3BP13	TRAPPC2L	Trafficking protein particle complex subunit 2-like protein OS=Homo sapiens OX=9606 GN=TRAPPC2L PE=1 SV=1	0	10.925	11	2	4	2	241	27.3	8.51	152	2	High	1
Flag Praja2	High	Master Protein	O43617	TRAPPC3	Trafficking protein particle complex subunit 3 OS=Homo sapiens OX=9606 GN=TRAPPC3 PE=1 SV=1	0	6.42	12	2	3	2	180	20.3	4.96	68	2	High	1
Flag Praja2	High	Master Protein	Q8IUR0	TRAPPC5	Trafficking protein particle complex subunit 5 OS=Homo sapiens OX=9606 GN=TRAPPC5 PE=1 SV=1	0	7.837	10	2	3	2	188	20.8	9.66	92	2	High	1
Flag Praja2	High	Master Protein	Q15654	TRIP6	Thyroid receptor-interacting protein 6 OS=Homo sapiens OX=9606 GN=TRIP6 PE=1 SV=3	0	19.489	8	2	5	2	476	50.3	7.37	205	2	High	1
Flag Praja2	High	Master Protein	A0A024R7I5	TRMT1	tRNA (guanine(26)-N(2))-dimethyltransferase OS=Homo sapiens OX=9606 GN=TRMT1 PE=3 SV=1	0	21.405	8	4	8	4	659	72.2	7.64	185	4	High	1
Flag Praja2	High	Master Protein	Q9BX90	TRO	Magphinin beta OS=Homo sapiens OX=9606 GN=TRO PE=2 SV=1	0	14.761	4	4	9	2	706	76.9	9.89	163	4	High	1
Flag Praja2	High	Master Protein	Q59FH1	TRRAP	Transformation/transcription domain-associated protein variant (Fragment) OS=Homo sapiens OX=9606 PE=2 SV=1	0	17.942	1	5	8	5	3587	405.6	8.18	214	5	High	1
Flag Praja2	High	Master Protein	A0A024R886	TRUB2	TruB pseudouridine (Psi) synthase homolog 2 (E. coli), isoform CRA_a OS=Homo sapiens OX=9606 GN=TRUB2 PE=3 SV=1	0	11.623	11	3	8	3	331	36.7	8.98	175	3	High	1
Flag Praja2	High	Master Protein	E7EQB3	TSEN34	tRNA-splicing endonuclease subunit Sen34 OS=Homo sapiens OX=9606 GN=TSEN34 PE=1 SV=2	0	10.814	13	3	5	3	315	34.3	8.84	150	3	High	1
Flag Praja2	High	Master Protein	B4DHY8	TSFM	Elongation factor Ts, mitochondrial OS=Homo sapiens OX=9606 GN=TSFM PE=2 SV=1	0	10.94	11	2	2	2	285	31	5.66	88	2	High	1
Flag Praja2	High	Master Protein	Q9Y5U2	TSSC4	Protein TSSC4 OS=Homo sapiens OX=9606 GN=TSSC4 PE=1 SV=3	0	13.81	10	3	10	3	329	34.3	5.19	230	3	High	1
Flag Praja2	High	Master Protein	Q6P3X3	TTC27	Tetratricopeptide repeat protein 27 OS=Homo sapiens OX=9606 GN=TTC27 PE=1 SV=1	0	42.466	9	7	16	7	843	96.6	5.59	602	7	High	1
Flag Praja2	High	Master Protein	Q96AY4	TTC28	Tetratricopeptide repeat protein 28 OS=Homo sapiens OX=9606 GN=TTC28 PE=1 SV=4	0	10.37	1	2	2	2	2481	270.7	6.89	102	2	High	1
Flag Praja2	High	Master Protein	Q5SU16	TUBB	Tubulin beta chain OS=Homo sapiens OX=9606 GN=TUBB PE=2 SV=1	0	351.917	59	23	440	3	444	49.6	4.89	14952	23	High	1
Flag Praja2	High	Master Protein	Q13509	TUBB3	Tubulin beta-3 chain OS=Homo sapiens OX=9606 GN=TUBB3 PE=1 SV=2	0	251.21	38	17	294	2	450	50.4	4.93	10113	17	High	1
Flag Praja2	High	Master Protein	D6RG15	TWF2	Twinfilin-2 OS=Homo sapiens OX=9606 GN=TWF2 PE=1 SV=1	0	7.872	10	2	4	1	254	28.9	6.13	151	2	High	1
Flag Praja2	High	Master Protein	O95881	TXNDC12	Thioredoxin domain-containing protein 12 OS=Homo sapiens OX=9606 GN=TXNDC12 PE=1 SV=1	0	7.252	13	2	2	2	172	19.2	5.4	74	2	High	1
Flag Praja2	High	Master Protein	B2R960	TXNL1	cDNA, FLJ94230, highly similar to Homo sapiens thioredoxin-like 1 (TXNL1), mRNA OS=Homo sapiens OX=9606 PE=2 SV=1	0	11.15	15	3	5	3	289	32.2	4.96	108	3	High	1
Flag Praja2	High	Master Protein	Q53FB7	TYMS	Thymidylate synthase (Fragment) OS=Homo sapiens OX=9606 PE=2 SV=1	0	9.557	12	3	5	3	313	35.7	6.8	137	3	High	1
Flag Praja2	High	Master Protein	Q6IPR3	TYW3	tRNA wybutosine-synthesizing protein 3 homolog OS=Homo sapiens OX=9606 GN=TYW3 PE=1 SV=2	0	9.487	9	2	3	2	259	29.8	7.68	84	2	High	1
Flag Praja2	High	Master Protein	P0DN76	U2AF1L5	Splicing factor U2AF 35 kDa subunit-like protein OS=Homo sapiens OX=9606 GN=U2AF1L5 PE=1 SV=1	0	23.033	17	3	8	3	240	27.9	8.81	330	3	High	1
Flag Praja2	High	Master Protein	P60604	UBE2G2	Ubiquitin-conjugating enzyme E2 G2 OS=Homo sapiens OX=9606 GN=UBE2G2 PE=1 SV=1	0	13.732	22	2	5	2	165	18.6	4.7	135	2	High	1
Flag Praja2	High	Master Protein	A8K503	UBE2I	cDNA FLJ76182, highly similar to Homo sapiens ubiquitin-conjugating enzyme E2I (UBC9 homolog, yeast) (UBE2I), transcript variant 1, mRNA OS=Homo sapiens OX=9606 PE=2 SV=1	0	13.173	15	3	7	3	158	18	8.87	161	3	High	1
Flag Praja2	High	Master Protein	B4DUF8	UBE2J1	cDNA FLJ52165, highly similar to Ubiquitin-conjugating enzyme E2 J1 OS=Homo sapiens OX=9606 PE=2 SV=1	0	8.023	9	2	2	2	303	33.3	6.18	70	2	High	1
Flag Praja2	High	Master Protein	M0QYI6	UBE2M	NEDD8-conjugating enzyme Ubc12 (Fragment) OS=Homo sapiens OX=9606 GN=UBE2M PE=1 SV=1	0	6.581	15	2	4	2	114	12.9	8.82	128	2	High	1
Flag Praja2	High	Master Protein	K7EPJ1	UBE2S	Ubiquitin-conjugating enzyme E2 S (Fragment) OS=Homo sapiens OX=9606 GN=UBE2S PE=1 SV=1	0	8.887	13	2	3	2	204	22.4	6.29	129	2	High	1
Flag Praja2	High	Master Protein	Q05086	UBE3A	Ubiquitin-protein ligase E3A OS=Homo sapiens OX=9606 GN=UBE3A PE=1 SV=4	0	7.717	3	2	2	2	875	100.6	5.22	69	2	High	1
Flag Praja2	High	Master Protein	P11441	UBL4A	Ubiquitin-like protein 4A OS=Homo sapiens OX=9606 GN=UBL4A PE=1 SV=1	0	12.717	21	3	3	3	157	17.8	8.66	77	3	High	1
Flag Praja2	High	Master Protein	A0A024R7B0	UBL5	Ubiquitin-like protein 5 OS=Homo sapiens OX=9606 GN=UBL5 PE=2 SV=1	0	7.478	25	2	3	2	73	8.5	8.44	65	2	High	1
Flag Praja2	High	Master Protein	Q8WUN7	UBTD2	Ubiquitin domain-containing protein 2 OS=Homo sapiens OX=9606 GN=UBTD2 PE=1 SV=2	0	7.17	10	2	6	2	234	26.2	5.67	145	2	High	1
Flag Praja2	High	Master Protein	Q9BZM4	ULBP3	UL16-binding protein 3 OS=Homo sapiens OX=9606 GN=ULBP3 PE=1 SV=1	0	6.816	7	2	3	2	244	27.9	8.02	80	2	High	1
Flag Praja2	High	Master Protein	P11172	UMPS	Uridine 5'-monophosphate synthase OS=Homo sapiens OX=9606 GN=UMPS PE=1 SV=1	0	10.212	5	2	4	2	480	52.2	7.24	213	2	High	1
Flag Praja2	High	Master Protein	A7MCZ7	UNC84A	UNC84A protein OS=Homo sapiens OX=9606 GN=UNC84A PE=2 SV=1	0	8.37	2	2	2	2	812	90.1	7.05	61	2	High	1
Flag Praja2	High	Master Protein	P47985	UQCRFS1	Cytochrome b-c1 complex subunit Rieske, mitochondrial OS=Homo sapiens OX=9606 GN=UQCRFS1 PE=1 SV=2	0	9.142	8	2	6	2	274	29.6	8.32	166	2	High	1
Flag Praja2	High	Master Protein	Q14694	USP10	Ubiquitin carboxyl-terminal hydrolase 10 OS=Homo sapiens OX=9606 GN=USP10 PE=1 SV=2	0	17.565	7	4	5	4	798	87.1	5.31	137	4	High	1
Flag Praja2	High	Master Protein	Q9UPT9	USP22	Ubiquitin carboxyl-terminal hydrolase 22 OS=Homo sapiens OX=9606 GN=USP22 PE=1 SV=2	0	7.684	7	2	2	2	525	59.9	8.05	65	2	High	1
Flag Praja2	High	Master Protein	B3KUS5	USP30	Ubiquitin carboxyl-terminal hydrolase OS=Homo sapiens OX=9606 GN=USP30 PE=1 SV=1	0	9.911	6	2	2	2	486	55.1	7.85	95	2	High	1
Flag Praja2	High	Master Protein	Q8TED0	UTP15	U3 small nucleolar RNA-associated protein 15 homolog OS=Homo sapiens OX=9606 GN=UTP15 PE=1 SV=3	0	12.321	6	3	4	3	518	58.4	9.11	135	3	High	1
Flag Praja2	High	Master Protein	Q969X6	UTP4	U3 small nucleolar RNA-associated protein 4 homolog OS=Homo sapiens OX=9606 GN=UTP4 PE=1 SV=1	0	9.006	4	2	3	2	686	76.8	8.85	94	2	High	1
Flag Praja2	High	Master Protein	B3KQ21	UTP6	cDNA FLJ32640 fis, clone SYNOV2001033, highly similar to U3 small nucleolar RNA-associated protein 6 homolog OS=Homo sapiens OX=9606 PE=2 SV=1	0	13.893	7	3	4	3	597	70.2	7.46	149	3	High	1
Flag Praja2	High	Master Protein	Q9UBK9	UXT	Protein UXT OS=Homo sapiens OX=9606 GN=UXT PE=1 SV=1	0	11.727	15	2	2	2	157	18.2	7.59	111	2	High	1
Flag Praja2	High	Master Protein	Q08AM6	VAC14	Protein VAC14 homolog OS=Homo sapiens OX=9606 GN=VAC14 PE=1 SV=1	0	8.858	4	2	3	2	782	87.9	6.13	89	2	High	1
Flag Praja2	High	Master Protein	Q8N0U8	VKORC1L1	Vitamin K epoxide reductase complex subunit 1-like protein 1 OS=Homo sapiens OX=9606 GN=VKORC1L1 PE=1 SV=2	0	8.436	11	2	4	2	176	19.8	9.13	116	2	High	1
Flag Praja2	High	Master Protein	A0A024R9R3	VPS18	Vacuolar protein sorting-associated protein 18 homolog OS=Homo sapiens OX=9606 GN=VPS18 PE=3 SV=1	0	17.82	5	4	6	4	973	110.1	6.07	192	4	High	1
Flag Praja2	High	Master Protein	A0A2R8YE10	VPS45	Vacuolar protein sorting-associated protein 45 OS=Homo sapiens OX=9606 GN=VPS45 PE=1 SV=1	0	6.227	5	2	3	2	534	61.1	8.25	65	2	High	1
Flag Praja2	High	Master Protein	Q4VXZ2	VPS52	Vacuolar protein sorting-associated protein 52 homolog OS=Homo sapiens OX=9606 GN=VPS52 PE=3 SV=1	0	10.012	3	2	5	2	723	82.2	5.99	219	2	High	1
Flag Praja2	High	Master Protein	Q05CR6	VRK2	VRK2 protein (Fragment) OS=Homo sapiens OX=9606 GN=VRK2 PE=2 SV=1	0	14.212	11	4	7	4	427	48.8	9.39	159	4	High	1
Flag Praja2	High	Master Protein	Q2M389	WASHC4	WASH complex subunit 4 OS=Homo sapiens OX=9606 GN=WASHC4 PE=1 SV=2	0	13.071	2	2	5	2	1173	136.3	7.44	180	2	High	1
Flag Praja2	High	Master Protein	A0A024R8L1	WBP2	WW domain binding protein 2, isoform CRA_a OS=Homo sapiens OX=9606 GN=WBP2 PE=4 SV=1	0	11.026	8	2	4	2	261	28.1	5.91	119	2	High	1
Flag Praja2	High	Master Protein	Q9BV38	WDR18	WD repeat-containing protein 18 OS=Homo sapiens OX=9606 GN=WDR18 PE=1 SV=2	0	23.97	17	5	7	5	432	47.4	6.7	247	5	High	1
Flag Praja2	High	Master Protein	A0A499FIZ0	WDR26	WD repeat-containing protein 26 OS=Homo sapiens OX=9606 GN=WDR26 PE=1 SV=1	0	61.988	19	12	23	12	761	81.3	6.25	629	12	High	1
Flag Praja2	High	Master Protein	Q9NW82	WDR70	WD repeat-containing protein 70 OS=Homo sapiens OX=9606 GN=WDR70 PE=1 SV=1	0	6.742	3	2	3	2	654	73.2	6.33	101	2	High	1
Flag Praja2	High	Master Protein	Q8N5D0	WDTC1	WD and tetratricopeptide repeats protein 1 OS=Homo sapiens OX=9606 GN=WDTC1 PE=1 SV=2	0	6.446	3	2	3	2	677	75.9	7.27	72	2	High	1
Flag Praja2	High	Master Protein	B9EGQ5	WIZ	Protein Wiz OS=Homo sapiens OX=9606 GN=WIZ PE=1 SV=1	0	9.42	4	3	3	3	832	89	9.48	82	3	High	1
Flag Praja2	High	Master Protein	A0A024R0S8	XRCC1	X-ray repair complementing defective repair in Chinese hamster cells 1, isoform CRA_b OS=Homo sapiens OX=9606 GN=XRCC1 PE=4 SV=1	0	9.414	5	3	3	3	633	69.5	6.39	81	3	High	1
Flag Praja2	High	Master Protein	Q53XC8	XRCC3	Full-length cDNA clone CS0DC014YE11 of Neuroblastoma of Homo sapiens (human) OS=Homo sapiens OX=9606 GN=XRCC3 PE=2 SV=1	0	13.094	10	3	5	3	346	37.8	8.48	202	3	High	1
Flag Praja2	High	Master Protein	F8W0J4	YEATS4	YEATS domain-containing protein 4 OS=Homo sapiens OX=9606 GN=YEATS4 PE=1 SV=1	0	6.546	13	2	2	2	173	20.1	8.78	76	2	High	1
Flag Praja2	High	Master Protein	B5BU99	YTHDF2	High glucose-regulated protein 8 OS=Homo sapiens OX=9606 GN=YTHDF2 PE=2 SV=1	0	8.1	4	2	3	2	570	61.3	9.1	76	2	High	1
Flag Praja2	High	Master Protein	B4DHC4	YWHAG	cDNA FLJ51843, highly similar to 14-3-3 protein gamma OS=Homo sapiens OX=9606 PE=2 SV=1	0	28.386	23	5	34	2	225	25.6	4.92	679	5	High	1
Flag Praja2	High	Master Protein	B4DTN6	ZBTB21	cDNA FLJ60152, highly similar to Zinc finger protein 295 OS=Homo sapiens OX=9606 PE=2 SV=1	0	6.014	3	2	2	2	843	93.6	8.87	51	2	High	1
Flag Praja2	High	Master Protein	A0A024R576	ZFPL1	Zinc finger protein-like 1 OS=Homo sapiens OX=9606 GN=ZFPL1 PE=3 SV=1	0	7.759	8	2	5	2	310	34.1	8.07	120	2	High	1
Flag Praja2	High	Master Protein	B2RNR6	ZFR	Zinc finger RNA binding protein OS=Homo sapiens OX=9606 GN=ZFR PE=2 SV=1	0	10.815	3	2	5	2	1074	116.9	9.04	186	2	High	1
Flag Praja2	High	Master Protein	Q59HG5	ZKSCAN8	Zinc finger protein 192 variant (Fragment) OS=Homo sapiens OX=9606 PE=2 SV=1	0	7.849	5	2	4	2	441	49.8	8.59	85	2	High	1
Flag Praja2	High	Master Protein	Q5VZL5	ZMYM4	Zinc finger MYM-type protein 4 OS=Homo sapiens OX=9606 GN=ZMYM4 PE=1 SV=1	0	20.634	3	4	10	4	1548	172.7	6.84	317	4	High	1
Flag Praja2	High	Master Protein	A0A075B7G6	ZNF100	Zinc finger protein 100 OS=Homo sapiens OX=9606 GN=ZNF100 PE=1 SV=2	0	7.899	4	2	2	2	566	65.4	9.03	54	2	High	1
Flag Praja2	High	Master Protein	B3KUG7	ZNF101	cDNA FLJ39850 fis, clone SPLEN2014739, highly similar to Zinc finger protein 101 OS=Homo sapiens OX=9606 PE=2 SV=1	0	9.732	5	2	4	2	436	50.3	9.57	103	2	High	1
Flag Praja2	High	Master Protein	B4DNH5	ZNF121	cDNA FLJ59039, highly similar to Homo sapiens zinc finger protein 121 (ZNF121), mRNA OS=Homo sapiens OX=9606 PE=2 SV=1	0	13.463	8	2	4	2	343	39.1	7.59	168	2	High	1
Flag Praja2	High	Master Protein	P52737	ZNF136	Zinc finger protein 136 OS=Homo sapiens OX=9606 GN=ZNF136 PE=1 SV=1	0	21	10	5	8	5	540	62.7	9.13	165	5	High	1
Flag Praja2	High	Master Protein	Q15072	ZNF146	Zinc finger protein OZF OS=Homo sapiens OX=9606 GN=ZNF146 PE=1 SV=2	0	10.631	8	2	5	2	292	33.3	8.88	180	2	High	1
Flag Praja2	High	Master Protein	Q14587	ZNF268	Zinc finger protein 268 OS=Homo sapiens OX=9606 GN=ZNF268 PE=1 SV=2	0	7.853	3	3	6	2	947	108.3	8.87	102	3	High	1
Flag Praja2	High	Master Protein	A0A024R4R8	ZNF324	Zinc finger protein 324, isoform CRA_a OS=Homo sapiens OX=9606 GN=ZNF324 PE=4 SV=1	0	45.017	18	8	16	8	553	61.1	9.57	704	8	High	1
Flag Praja2	High	Master Protein	D3DUR9	ZNF384	Zinc finger protein 384, isoform CRA_a OS=Homo sapiens OX=9606 GN=ZNF384 PE=4 SV=1	0	11.279	4	2	4	2	576	63.1	8.95	102	2	High	1
Flag Praja2	High	Master Protein	Q9H8G1	ZNF430	Zinc finger protein 430 OS=Homo sapiens OX=9606 GN=ZNF430 PE=1 SV=3	0	10.439	5	3	4	3	570	66.3	8.65	112	3	High	1
Flag Praja2	High	Master Protein	Q53F81	ZNF444	Zinc finger protein 444 variant (Fragment) OS=Homo sapiens OX=9606 PE=2 SV=1	0	19.884	14	4	7	4	327	35.2	8.75	271	4	High	1
Flag Praja2	High	Master Protein	A0A024R0Q1	ZNF45	Zinc finger protein 45, isoform CRA_a OS=Homo sapiens OX=9606 GN=ZNF45 PE=4 SV=1	0	9.773	5	2	2	2	682	78.2	8.69	73	2	High	1
Flag Praja2	High	Master Protein	Q8NEK5	ZNF548	Zinc finger protein 548 OS=Homo sapiens OX=9606 GN=ZNF548 PE=1 SV=2	0	9.009	4	2	3	2	533	62.7	8.03	109	2	High	1
Flag Praja2	High	Master Protein	B7Z1H1	ZNF552	cDNA FLJ53972, highly similar to Homo sapiens zinc finger protein 552 (ZNF552), mRNA OS=Homo sapiens OX=9606 PE=2 SV=1	0	8.567	6	2	3	2	403	46	8.51	65	2	High	1
Flag Praja2	High	Master Protein	Q8N823	ZNF611	Zinc finger protein 611 OS=Homo sapiens OX=9606 GN=ZNF611 PE=1 SV=2	0	8.277	5	2	3	2	705	81.4	8.9	68	2	High	1
Flag Praja2	High	Master Protein	Q569I6	ZNF644	ZNF644 protein (Fragment) OS=Homo sapiens OX=9606 GN=ZNF644 PE=2 SV=1	0	8.55	3	2	2	2	721	80.6	8.18	61	2	High	1
Flag Praja2	High	Master Protein	M0QX90	ZNF649	Zinc finger protein 649 OS=Homo sapiens OX=9606 GN=ZNF649 PE=1 SV=1	0	17.238	7	2	4	2	477	54.3	8.65	126	2	High	1
Flag Praja2	High	Master Protein	A0A024RBR7	ZNF664	Zinc finger protein 664, isoform CRA_a OS=Homo sapiens OX=9606 GN=ZNF664 PE=4 SV=1	0	14.596	15	2	5	2	261	30.3	8.69	140	2	High	1
Flag Praja2	High	Master Protein	F8WCX2	ZNF687	Zinc finger protein 687 OS=Homo sapiens OX=9606 GN=ZNF687 PE=1 SV=1	0	10.133	3	2	5	2	785	80.8	6.84	184	2	High	1
Flag Praja2	High	Master Protein	A8MTY0	ZNF724	Zinc finger protein 724 OS=Homo sapiens OX=9606 GN=ZNF724 PE=2 SV=3	0	19.042	7	4	8	4	619	71.1	9.11	221	4	High	1
Flag Praja2	High	Master Protein	Q6NUN9	ZNF746	Zinc finger protein 746 OS=Homo sapiens OX=9606 GN=ZNF746 PE=1 SV=1	0	11.482	5	3	5	3	644	69.1	6.86	122	3	High	1
Flag Praja2	High	Master Protein	P0CJ78	ZNF865	Zinc finger protein 865 OS=Homo sapiens OX=9606 GN=ZNF865 PE=1 SV=1	0	10.217	3	2	3	2	1059	111	9.19	92	2	High	1
Flag Praja2	High	Master Protein	Q53FF6	ZNHIT2	Zinc finger, HIT domain containing 2 variant (Fragment) OS=Homo sapiens OX=9606 PE=2 SV=1	0	5.701	5	2	2	2	403	42.8	5.99	50	2	High	1
Flag Praja2	High	Master Protein	Q9NWK9	ZNHIT6	Box C/D snoRNA protein 1 OS=Homo sapiens OX=9606 GN=ZNHIT6 PE=1 SV=1	0	17.594	6	3	8	3	470	53.9	5.8	216	3	High	1
Flag Praja2 + BAF	High	Master Protein	A0A024QZR3		Protein pelota homolog OS=Homo sapiens OX=9606 GN=hCG_2002731 PE=3 SV=1	0	15.492	9	4	8	4	385	43.4	6.34	289	4	High	1
Flag Praja2 + BAF	High	Master Protein	A0A384MEJ3		Epididymis secretory sperm binding protein OS=Homo sapiens OX=9606 PE=2 SV=1	0	159.637	46	14	59	8	449	49.2	6.3	2261	14	High	1
Flag Praja2 + BAF	High	Master Protein	A4UCR9		Mitochondrial 28S ribosomal protein S34 OS=Homo sapiens OX=9606 PE=2 SV=1	0	13.335	23	5	12	5	176	20.8	10.93	219	5	High	1
Flag Praja2 + BAF	High	Master Protein	A8K0T9		F-actin-capping protein subunit alpha OS=Homo sapiens OX=9606 PE=2 SV=1	0	25.103	22	4	17	3	286	32.9	5.69	407	4	High	1
Flag Praja2 + BAF	High	Master Protein	A8K3H8		cDNA FLJ77680, highly similar to Homo sapiens protein phosphatase 2 (formerly 2A), regulatory subunit A (PR 65), alpha isoform (PPP2R1A), mRNA OS=Homo sapiens OX=9606 PE=2 SV=1	0	71.638	24	11	18	11	589	65.3	5.11	671	11	High	1
Flag Praja2 + BAF	High	Master Protein	A8K3Y5		cDNA FLJ78186 OS=Homo sapiens OX=9606 PE=2 SV=1	0	8.725	7	2	2	2	379	43.6	9.57	64	2	High	1
Flag Praja2 + BAF	High	Master Protein	A8K6T3		cDNA FLJ78674, highly similar to Homo sapiens desmocollin type 4 OS=Homo sapiens OX=9606 PE=2 SV=1	0	8.25	3	2	2	2	896	99.9	6.15	58	2	High	1
Flag Praja2 + BAF	High	Master Protein	B2R923		cDNA, FLJ94174 OS=Homo sapiens OX=9606 PE=2 SV=1	0	20.066	20	5	8	5	345	37.3	6.1	252	5	High	1
Flag Praja2 + BAF	High	Master Protein	B3KM90		cDNA FLJ10529 fis, clone NT2RP2000965, highly similar to Targeting protein for Xklp2 OS=Homo sapiens OX=9606 PE=2 SV=1	0	10.182	6	3	3	3	605	69.7	9.35	69	3	High	1
Flag Praja2 + BAF	High	Master Protein	B3KM97		Very-long-chain enoyl-CoA reductase OS=Homo sapiens OX=9606 PE=2 SV=1	0	39.06	17	6	27	6	308	36	9.5	891	6	High	1
Flag Praja2 + BAF	High	Master Protein	B3KNC0		cDNA FLJ14204 fis, clone NT2RP3003138, highly similar to Chromosome-associated kinesin KIF4A OS=Homo sapiens OX=9606 PE=2 SV=1	0	7.202	4	2	3	2	535	60.9	5.48	73	2	High	1
Flag Praja2 + BAF	High	Master Protein	B3KSR8		cDNA FLJ36832 fis, clone ASTRO2010799, highly similar to ALPHA-1 CATENIN OS=Homo sapiens OX=9606 PE=2 SV=1	0	13.801	9	4	5	4	588	65.2	5.5	176	4	High	1
Flag Praja2 + BAF	High	Master Protein	B3KT18		Glutamate dehydrogenase OS=Homo sapiens OX=9606 PE=2 SV=1	0	10.884	3	2	5	2	515	55.9	8.84	136	2	High	1
Flag Praja2 + BAF	High	Master Protein	B4DE78		cDNA FLJ52141, highly similar to 14-3-3 protein gamma OS=Homo sapiens OX=9606 PE=2 SV=1	0	22.1	24	5	28	1	207	23.5	4.82	562	5	High	1
Flag Praja2 + BAF	High	Master Protein	B4DEC3		cDNA FLJ60429, highly similar to Aconitate hydratase, mitochondrial OS=Homo sapiens OX=9606 PE=2 SV=1	0	8.855	6	2	5	2	501	55.4	7.01	188	2	High	1
Flag Praja2 + BAF	High	Master Protein	B4DEZ1		Exocyst complex component OS=Homo sapiens OX=9606 PE=2 SV=1	0	10.295	3	2	2	2	796	92.9	6.27	92	2	High	1
Flag Praja2 + BAF	High	Master Protein	B4DGW2		cDNA FLJ51627, highly similar to Rho guanine nucleotide exchange factor 12 OS=Homo sapiens OX=9606 PE=2 SV=1	0	8.596	2	2	2	2	1078	121.5	6.37	77	2	High	1
Flag Praja2 + BAF	High	Master Protein	B4DGY1		cDNA FLJ61245, highly similar to Homo sapiens kinase D-interacting substance of 220 kDa (KIDINS220), mRNA OS=Homo sapiens OX=9606 PE=2 SV=1	0	9.684	2	2	3	2	994	111.5	7.59	101	2	High	1
Flag Praja2 + BAF	High	Master Protein	B4DH39		cDNA FLJ57028, highly similar to Long-chain-fatty-acid--CoA ligase 4 OS=Homo sapiens OX=9606 PE=2 SV=1	0	6.315	4	2	4	1	650	72.1	8.22	122	2	High	1
Flag Praja2 + BAF	High	Master Protein	B4DI01		cDNA FLJ53994, highly similar to CDK5 regulatory subunit-associated protein 1 OS=Homo sapiens OX=9606 PE=2 SV=1	0	7.167	4	2	2	2	534	60.2	7.78	64	2	High	1
Flag Praja2 + BAF	High	Master Protein	B4DLF4		cDNA FLJ60669, highly similar to Acyl-coenzyme A thioesterase 8 OS=Homo sapiens OX=9606 PE=2 SV=1	0	9.477	10	2	3	2	241	26.7	8.27	84	2	High	1
Flag Praja2 + BAF	High	Master Protein	B4DLP6		Serine/threonine-protein phosphatase OS=Homo sapiens OX=9606 PE=2 SV=1	0	10.51	5	2	2	2	482	54.9	5.86	94	2	High	1
Flag Praja2 + BAF	High	Master Protein	B4DMA8		Kinesin-like protein OS=Homo sapiens OX=9606 PE=2 SV=1	0	39.685	18	7	13	7	549	60.5	6.7	466	7	High	1
Flag Praja2 + BAF	High	Master Protein	B4DN87		Collagen-binding protein OS=Homo sapiens OX=9606 PE=2 SV=1	0	17.179	9	3	5	3	397	44.2	8.95	199	3	High	1
Flag Praja2 + BAF	High	Master Protein	B4DN99		cDNA FLJ58317, highly similar to Adaptor-relatedprotein complex 1 mu-1 subunit OS=Homo sapiens OX=9606 PE=2 SV=1	0	17.486	11	3	3	3	370	42.6	6.64	111	3	High	1
Flag Praja2 + BAF	High	Master Protein	B4DP04		cDNA FLJ55732, highly similar to Homo sapiens DnaJ (Hsp40) homolog, subfamily C, member 10 (DNAJC10), mRNA OS=Homo sapiens OX=9606 PE=2 SV=1	0	9.495	6	3	3	3	557	64	8.05	64	3	High	1
Flag Praja2 + BAF	High	Master Protein	B4DRP9		cDNA FLJ58274, highly similar to RNA-binding protein 12 OS=Homo sapiens OX=9606 PE=2 SV=1	0	9.472	4	2	2	2	731	76.4	8.32	68	2	High	1
Flag Praja2 + BAF	High	Master Protein	B4DS57		Nuclear autoantigenic sperm protein OS=Homo sapiens OX=9606 PE=2 SV=1	0	11.609	4	2	4	2	688	74.8	4.27	129	2	High	1
Flag Praja2 + BAF	High	Master Protein	B4DUI8		cDNA FLJ52761, highly similar to Actin, aortic smooth muscle OS=Homo sapiens OX=9606 PE=2 SV=1	0	113.375	39	11	224	6	332	37.3	5.55	7691	11	High	1
Flag Praja2 + BAF	High	Master Protein	B4E162		cDNA FLJ56281, highly similar to 6-phosphofructokinase, muscle type OS=Homo sapiens OX=9606 PE=2 SV=1	0	11.337	5	3	5	2	607	66.7	8.48	87	3	High	1
Flag Praja2 + BAF	High	Master Protein	B7Z8F0		cDNA FLJ52529, highly similar to Homo sapiens target of myb1-like 2 (TOM1L2), transcript variant 1, mRNA OS=Homo sapiens OX=9606 PE=2 SV=1	0	8.24	12	2	2	2	278	31.2	4.72	77	2	High	1
Flag Praja2 + BAF	High	Master Protein	B7Z8Z6		DNA replication licensing factor MCM2 OS=Homo sapiens OX=9606 PE=2 SV=1	0	14.299	3	3	6	3	954	106.8	5.36	170	3	High	1
Flag Praja2 + BAF	High	Master Protein	O15451		Modulator of non-genomic activity of estrogen receptor (Fragment) OS=Homo sapiens OX=9606 PE=2 SV=2	0	22.689	5	5	8	5	1021	109.1	4.26	223	5	High	1
Flag Praja2 + BAF	High	Master Protein	O60838		Vacuolar protein sorting-associated protein 52 homolog (Fragment) OS=Homo sapiens OX=9606 PE=2 SV=1	0	6.446	23	2	3	2	103	11.7	5.07	113	2	High	1
Flag Praja2 + BAF	High	Master Protein	Q53ET2		Dihydropyrimidinase-related protein 2 (Fragment) OS=Homo sapiens OX=9606 PE=2 SV=1	0	28.924	15	6	9	5	572	62.2	6.32	316	6	High	1
Flag Praja2 + BAF	High	Master Protein	Q53G98		Activating signal cointegrator 1 complex subunit 2 variant (Fragment) OS=Homo sapiens OX=9606 PE=2 SV=1	0	5.838	4	2	3	2	481	54.6	5	70	2	High	1
Flag Praja2 + BAF	High	Master Protein	Q59EC9		Glyceronephosphate O-acyltransferase variant (Fragment) OS=Homo sapiens OX=9606 PE=2 SV=1	0	36.838	17	9	15	9	693	78.5	6.84	451	9	High	1
Flag Praja2 + BAF	High	Master Protein	Q59HF3		ATPase, H+ transporting, lysosomal 56/58kD, V1 subunit B, isoform 2 variant (Fragment) OS=Homo sapiens OX=9606 PE=2 SV=1	0	14.608	13	3	5	3	319	34.5	5.73	215	3	High	1
Flag Praja2 + BAF	High	Master Protein	Q5J8M4		Rae1 protein homolog OS=Homo sapiens OX=9606 PE=2 SV=1	0	53.94	30	9	23	9	352	39.5	7.83	834	9	High	1
Flag Praja2 + BAF	High	Master Protein	Q6E0B2		Non-specific serine/threonine protein kinase OS=Homo sapiens OX=9606 PE=2 SV=1	0	12.978	5	2	4	2	476	52.6	6.7	188	2	High	1
Flag Praja2 + BAF	High	Master Protein	Q71V99		Peptidyl-prolyl cis-trans isomerase OS=Homo sapiens OX=9606 PE=2 SV=1	0	36.877	43	5	20	5	164	18	7.9	656	5	High	1
Flag Praja2 + BAF	High	Master Protein	A0A0S2Z5L1	ABCF3	ATP-binding cassette sub-family F member 3 isoform 1 (Fragment) OS=Homo sapiens OX=9606 GN=ABCF3 PE=2 SV=1	0	17.563	6	4	6	4	709	79.7	6.34	155	4	High	1
Flag Praja2 + BAF	High	Master Protein	F8W9U3	ABHD14B	Protein ABHD14B OS=Homo sapiens OX=9606 GN=ABHD14B PE=1 SV=1	0	11.06	17	2	4	2	208	22.4	6.52	140	2	High	1
Flag Praja2 + BAF	High	Master Protein	Q9H845	ACAD9	Complex I assembly factor ACAD9, mitochondrial OS=Homo sapiens OX=9606 GN=ACAD9 PE=1 SV=1	0	35.037	14	7	9	7	621	68.7	7.96	281	7	High	1
Flag Praja2 + BAF	High	Master Protein	A0A0U1RQT1	ACAP2	Arf-GAP with coiled-coil, ANK repeat and PH domain-containing protein 2 (Fragment) OS=Homo sapiens OX=9606 GN=ACAP2 PE=1 SV=1	0	16.777	7	3	6	3	547	62.8	8.32	210	3	High	1
Flag Praja2 + BAF	High	Master Protein	A0PJ86	ACPP	ACPP protein (Fragment) OS=Homo sapiens OX=9606 GN=ACPP PE=2 SV=1	0	9.337	7	2	3	2	260	30.3	9.2	114	2	High	1
Flag Praja2 + BAF	High	Master Protein	Q562M3	ACT	Actin-like protein (Fragment) OS=Homo sapiens OX=9606 GN=ACT PE=4 SV=1	0	61.296	57	3	65	1	103	11.5	6.68	1830	3	High	1
Flag Praja2 + BAF	High	Master Protein	Q562M5	ACT	Actin-like protein (Fragment) OS=Homo sapiens OX=9606 GN=ACT PE=4 SV=1	0	59.83	57	3	65	1	103	11.6	6.35	1844	3	High	1
Flag Praja2 + BAF	High	Master Protein	P55196-1	AFDN	Isoform 2 of Afadin OS=Homo sapiens OX=9606 GN=AFDN	0	16.22	2	2	3	2	1816	205.5	6.77	102	2	High	1
Flag Praja2 + BAF	High	Master Protein	A0A087X1U1	AGAP1	Arf-GAP with GTPase, ANK repeat and PH domain-containing protein 1 OS=Homo sapiens OX=9606 GN=AGAP1 PE=1 SV=1	0	7.96	4	2	3	1	750	82.6	8.37	120	2	High	1
Flag Praja2 + BAF	High	Master Protein	Q1RMG2	AHCY	Adenosylhomocysteinase OS=Homo sapiens OX=9606 GN=AHCY PE=2 SV=1	0	20.96	15	4	14	4	306	33.8	6.61	473	4	High	1
Flag Praja2 + BAF	High	Master Protein	A0A5F9ZHP2	AK2	Nucleoside-diphosphate kinase OS=Homo sapiens OX=9606 GN=AK2 PE=1 SV=1	0	6.851	17	2	3	2	162	17.7	7.18	68	2	High	1
Flag Praja2 + BAF	High	Master Protein	Q6FH17	ARF6	ADP-ribosylation factor 6 OS=Homo sapiens OX=9606 GN=ARF6 PE=2 SV=1	0	4.573	9	2	2	1	175	20.1	8.7	41	2	High	1
Flag Praja2 + BAF	High	Master Protein	B4DZG7	ARL1	ADP-ribosylation factor-like protein 1 OS=Homo sapiens OX=9606 GN=ARL1 PE=1 SV=1	0	19.152	17	2	8	2	135	15.4	5.34	222	2	High	1
Flag Praja2 + BAF	High	Master Protein	Q53YD8	ARL2	ADP-ribosylation factor-like 2 OS=Homo sapiens OX=9606 GN=hCG_23373 PE=2 SV=1	0	6.189	12	2	2	2	184	20.9	6.34	54	2	High	1
Flag Praja2 + BAF	High	Master Protein	A0A1B0GUE3	ASAH1	Acid ceramidase OS=Homo sapiens OX=9606 GN=ASAH1 PE=1 SV=1	0	10.236	6	2	7	2	330	37.4	6.79	216	2	High	1
Flag Praja2 + BAF	High	Master Protein	F8VVA0	ATG101	Autophagy-related protein 101 (Fragment) OS=Homo sapiens OX=9606 GN=ATG101 PE=1 SV=1	0	9.238	21	2	3	2	141	16.2	6.19	76	2	High	1
Flag Praja2 + BAF	High	Master Protein	A0A024R3C7	ATM	Serine-protein kinase ATM OS=Homo sapiens OX=9606 GN=ATM PE=3 SV=1	0	7.73	1	2	3	2	3056	350.5	6.81	102	2	High	1
Flag Praja2 + BAF	High	Master Protein	F5H608	ATP5PD	ATP synthase subunit d, mitochondrial OS=Homo sapiens OX=9606 GN=ATP5PD PE=1 SV=2	0	6.243	32	2	3	2	81	8.9	9.36	66	2	High	1
Flag Praja2 + BAF	High	Master Protein	Q9UL15	BAG5	BAG family molecular chaperone regulator 5 OS=Homo sapiens OX=9606 GN=BAG5 PE=1 SV=1	0	15.476	10	3	4	3	447	51.2	6.05	162	3	High	1
Flag Praja2 + BAF	High	Master Protein	H7BZ37	BCOR	BCL-6 corepressor (Fragment) OS=Homo sapiens OX=9606 GN=BCOR PE=1 SV=1	0	14.398	9	2	6	2	332	37.3	4.78	297	2	High	1
Flag Praja2 + BAF	High	Master Protein	Q9NR09	BIRC6	Baculoviral IAP repeat-containing protein 6 OS=Homo sapiens OX=9606 GN=BIRC6 PE=1 SV=2	0	12.441	1	2	3	2	4857	529.9	6.05	133	2	High	1
Flag Praja2 + BAF	High	Master Protein	A0A087WUV8	BSG	Basigin OS=Homo sapiens OX=9606 GN=BSG PE=1 SV=1	0	15.331	14	2	6	2	189	20.5	6.68	202	2	High	1
Flag Praja2 + BAF	High	Master Protein	H3BUR9	CDIPT	CDP-diacylglycerol--inositol 3-phosphatidyltransferase OS=Homo sapiens OX=9606 GN=CDIPT PE=1 SV=1	0	24.243	14	2	14	2	157	17.3	6.65	518	2	High	1
Flag Praja2 + BAF	High	Master Protein	F8VTV8	CDK4	Cyclin-dependent kinase 4 OS=Homo sapiens OX=9606 GN=CDK4 PE=1 SV=1	0	51.64	33	6	27	6	201	22	8.47	1090	6	High	1
Flag Praja2 + BAF	High	Master Protein	B7ZME9	CEP192	CEP192 protein OS=Homo sapiens OX=9606 GN=CEP192 PE=2 SV=1	0	67.44	11	16	50	16	2062	226.8	5.96	1232	16	High	1
Flag Praja2 + BAF	High	Master Protein	A0A0C4DGS9	CEPT1	Choline/ethanolaminephosphotransferase 1 OS=Homo sapiens OX=9606 GN=CEPT1 PE=1 SV=1	0	8.062	7	2	4	2	280	31.3	7.93	83	2	High	1
Flag Praja2 + BAF	High	Master Protein	Q86X52	CHSY1	Chondroitin sulfate synthase 1 OS=Homo sapiens OX=9606 GN=CHSY1 PE=1 SV=3	0	32.712	10	6	15	6	802	91.7	9.23	619	6	High	1
Flag Praja2 + BAF	High	Master Protein	A0A024RBH2	CKAP4	Cytoskeleton-associated protein 4, isoform CRA_c OS=Homo sapiens OX=9606 GN=CKAP4 PE=4 SV=1	0	163.962	48	24	79	24	602	66	5.92	3064	24	High	1
Flag Praja2 + BAF	High	Master Protein	J3KR49	CLASP2	CLIP-associating protein 2 OS=Homo sapiens OX=9606 GN=CLASP2 PE=1 SV=1	0	26.311	5	5	16	5	1293	140.8	8.34	815	5	High	1
Flag Praja2 + BAF	High	Master Protein	Q8N1G2	CMTR1	Cap-specific mRNA (nucleoside-2'-O-)-methyltransferase 1 OS=Homo sapiens OX=9606 GN=CMTR1 PE=1 SV=1	0	6.727	2	2	2	2	835	95.3	7.05	52	2	High	1
Flag Praja2 + BAF	High	Master Protein	E5RIL2	CNOT8	Poly(A)-specific ribonuclease (Fragment) OS=Homo sapiens OX=9606 GN=CNOT8 PE=1 SV=1	0	12.329	16	3	4	3	225	25.9	4.89	151	3	High	1
Flag Praja2 + BAF	High	Master Protein	D3DTX7	COL1A1	Collagen, type I, alpha 1, isoform CRA_a OS=Homo sapiens OX=9606 GN=COL1A1 PE=4 SV=1	0	5.409	2	2	2	2	885	84.7	6.24	59	2	High	1
Flag Praja2 + BAF	High	Master Protein	M0R061	COPE	Coatomer subunit epsilon OS=Homo sapiens OX=9606 GN=COPE PE=1 SV=1	0	30.896	37	4	9	4	146	16.4	9.76	283	4	High	1
Flag Praja2 + BAF	High	Master Protein	Q5HYK3	COQ5	2-methoxy-6-polyprenyl-1,4-benzoquinol methylase, mitochondrial OS=Homo sapiens OX=9606 GN=COQ5 PE=1 SV=2	0	7.147	7	2	2	2	327	37.1	6.95	68	2	High	1
Flag Praja2 + BAF	High	Master Protein	U3KPX3	CSNK1A1	Casein kinase I isoform alpha OS=Homo sapiens OX=9606 GN=CSNK1A1 PE=1 SV=2	0	23.186	13	4	20	4	368	42.4	9.6	490	4	High	1
Flag Praja2 + BAF	High	Master Protein	Q9Y6M4	CSNK1G3	Casein kinase I isoform gamma-3 OS=Homo sapiens OX=9606 GN=CSNK1G3 PE=1 SV=2	0	11.099	6	3	3	3	447	51.4	9.22	107	3	High	1
Flag Praja2 + BAF	High	Master Protein	N0E638	CSNK2B	Casein kinase II subunit beta OS=Homo sapiens OX=9606 GN=CSNK2B PE=2 SV=1	0	7.514	31	2	2	2	101	11.9	4.56	66	2	High	1
Flag Praja2 + BAF	High	Master Protein	E7ESU7	CTBP1	C-terminal-binding protein 1 (Fragment) OS=Homo sapiens OX=9606 GN=CTBP1 PE=1 SV=1	0	7.262	16	2	2	1	171	18.6	6.38	53	2	High	1
Flag Praja2 + BAF	High	Master Protein	A0A024R5M3	CTTN	Cortactin, isoform CRA_c OS=Homo sapiens OX=9606 GN=CTTN PE=4 SV=1	0	35.689	18	6	11	6	513	57.4	5.33	400	6	High	1
Flag Praja2 + BAF	High	Master Protein	Q13948	CUX1	Protein CASP OS=Homo sapiens OX=9606 GN=CUX1 PE=1 SV=2	0	6.711	4	2	3	2	678	77.4	5.44	73	2	High	1
Flag Praja2 + BAF	High	Master Protein	A0A024RCF5	CXorf34	Chromosome X open reading frame 34, isoform CRA_a OS=Homo sapiens OX=9606 GN=CXorf34 PE=3 SV=1	0	6.787	5	2	2	2	504	56.4	8.81	57	2	High	1
Flag Praja2 + BAF	High	Master Protein	B8ZWD1	DBI	Acyl-CoA-binding protein OS=Homo sapiens OX=9606 GN=DBI PE=1 SV=1	0	13.083	37	2	4	2	97	11.1	8.32	104	2	High	1
Flag Praja2 + BAF	High	Master Protein	Q9Y4B6	DCAF1	DDB1- and CUL4-associated factor 1 OS=Homo sapiens OX=9606 GN=DCAF1 PE=1 SV=3	0	7.15	2	2	3	2	1507	168.9	5.06	65	2	High	1
Flag Praja2 + BAF	High	Master Protein	B3KM65	DDX52	cDNA FLJ10383 fis, clone NT2RM2002100, highly similar to Probable ATP-dependent RNA helicase DDX52 OS=Homo sapiens OX=9606 PE=2 SV=1	0	10.528	6	2	4	2	413	46.1	9.67	125	2	High	1
Flag Praja2 + BAF	High	Master Protein	Q5HYM3	DKFZp686C0249	Oxysterol-binding protein OS=Homo sapiens OX=9606 GN=DKFZp686C0249 PE=2 SV=1	0	12.232	5	3	6	3	890	101.2	7.06	137	3	High	1
Flag Praja2 + BAF	High	Master Protein	Q6MZU6	DKFZp686C15213	Uncharacterized protein DKFZp686C15213 OS=Homo sapiens OX=9606 GN=DKFZp686C15213 PE=2 SV=1	0	41.36	16	7	37	1	464	51.1	7.71	835	7	High	1
Flag Praja2 + BAF	High	Master Protein	A3EZ79	DMKN	TREMBL:A3EZ79;Q32W65;Q6UXC7 Tax_Id=9606 Gene_Symbol=DMKN Dermokine beta-1	0	7.895	5	2	5	1	449	45	8.15	157	2	High	1
Flag Praja2 + BAF	High	Master Protein	A3EZ82	DMKN	TREMBL:A3EZ82;Q32W66 Tax_Id=9606 Gene_Symbol=DMKN Dermokine	0	9.741	6	2	5	1	476	47.1	7.28	135	2	High	1
Flag Praja2 + BAF	High	Master Protein	E9PH18	DNAJB6	DnaJ homolog subfamily B member 6 OS=Homo sapiens OX=9606 GN=DNAJB6 PE=1 SV=1	0	22.276	18	3	20	3	211	23.8	8.95	655	3	High	1
Flag Praja2 + BAF	High	Master Protein	B1AK20	DNAJC11	DnaJ homolog subfamily C member 11 (Fragment) OS=Homo sapiens OX=9606 GN=DNAJC11 PE=1 SV=1	0	13.371	16	4	4	4	324	36.7	6.13	97	4	High	1
Flag Praja2 + BAF	High	Master Protein	A0A0C4DGL3	DUT	Deoxyuridine 5'-triphosphate nucleotidohydrolase OS=Homo sapiens OX=9606 GN=DUT PE=1 SV=1	0	12.4	26	3	3	3	141	15.4	6.57	91	3	High	1
Flag Praja2 + BAF	High	Master Protein	F8VSE7	E2F7	Transcription factor E2F7 (Fragment) OS=Homo sapiens OX=9606 GN=E2F7 PE=1 SV=1	0	16.952	7	3	4	3	693	77	7.18	137	3	High	1
Flag Praja2 + BAF	High	Master Protein	A0A024R9N6	EHD4	EH-domain containing 4, isoform CRA_a OS=Homo sapiens OX=9606 GN=EHD4 PE=4 SV=1	0	11.81	5	2	4	2	541	61.1	6.76	149	2	High	1
Flag Praja2 + BAF	High	Master Protein	E9PM05	EI24	Etoposide-induced protein 2.4 homolog (Fragment) OS=Homo sapiens OX=9606 GN=EI24 PE=1 SV=1	0	6.67	11	2	3	2	187	21.6	9.73	60	2	High	1
Flag Praja2 + BAF	High	Master Protein	Q32Q75	EIF4E	Eukaryotic translation initiation factor 4E OS=Homo sapiens OX=9606 GN=EIF4E PE=2 SV=1	0	12.371	12	2	3	2	217	25.1	6.15	74	2	High	1
Flag Praja2 + BAF	High	Master Protein	A0A0A0MSA4	EPB41L3	Band 4.1-like protein 3 OS=Homo sapiens OX=9606 GN=EPB41L3 PE=1 SV=1	0	45.523	12	8	16	8	1046	116.1	5.22	526	8	High	1
Flag Praja2 + BAF	High	Master Protein	Q658Y4	FAM91A1	Protein FAM91A1 OS=Homo sapiens OX=9606 GN=FAM91A1 PE=1 SV=3	0	15.824	5	4	5	4	838	93.9	6.39	122	4	High	1
Flag Praja2 + BAF	High	Master Protein	Q14CZ7	FASTKD3	FAST kinase domain-containing protein 3, mitochondrial OS=Homo sapiens OX=9606 GN=FASTKD3 PE=1 SV=2	0	17.71	6	4	4	4	662	75.6	8.29	160	4	High	1
Flag Praja2 + BAF	High	Master Protein	E9PNM1	FDFT1	Squalene synthase OS=Homo sapiens OX=9606 GN=FDFT1 PE=1 SV=1	0	16.576	10	3	5	3	410	47.3	6.54	266	3	High	1
Flag Praja2 + BAF	High	Master Protein	Q8IVF7	FMNL3	Formin-like protein 3 OS=Homo sapiens OX=9606 GN=FMNL3 PE=1 SV=3	0	15.82	5	4	6	4	1028	117.1	6.65	139	4	High	1
Flag Praja2 + BAF	High	Master Protein	D3DSY9	FNTA	Farnesyltransferase, CAAX box, alpha, isoform CRA_a OS=Homo sapiens OX=9606 GN=FNTA PE=3 SV=1	0	44.187	25	8	25	8	457	52.6	5.57	784	8	High	1
Flag Praja2 + BAF	High	Master Protein	Q92538	GBF1	Golgi-specific brefeldin A-resistance guanine nucleotide exchange factor 1 OS=Homo sapiens OX=9606 GN=GBF1 PE=1 SV=2	0	7.394	1	2	3	2	1859	206.3	5.73	77	2	High	1
Flag Praja2 + BAF	High	Master Protein	A0A2L2DH21	GCDH	Glutaryl CoA dehydrogenase OS=Homo sapiens OX=9606 GN=GCDH PE=2 SV=1	0	8.783	7	2	3	2	438	48.1	7.88	93	2	High	1
Flag Praja2 + BAF	High	Master Protein	A0A024R2Z6	GNL3	Guanine nucleotide-binding protein-like 3 OS=Homo sapiens OX=9606 GN=GNL3 PE=4 SV=1	0	21.252	11	5	7	5	537	60.5	8.79	191	5	High	1
Flag Praja2 + BAF	High	Master Protein	A0A6I8PS19	GNL3L	Guanine nucleotide binding protein-like 3 (Nucleolar)-like, isoform CRA_b OS=Homo sapiens OX=9606 GN=GNL3L PE=1 SV=1	0	20.194	11	5	8	5	516	58	7.05	232	5	High	1
Flag Praja2 + BAF	High	Master Protein	A8MX94	GSTP1	GST class-pi OS=Homo sapiens OX=9606 GN=GSTP1 PE=1 SV=1	0	29.959	32	4	14	4	174	19.5	5.97	520	4	High	1
Flag Praja2 + BAF	High	Master Protein	Q9NYZ3	GTSE1	G2 and S phase-expressed protein 1 OS=Homo sapiens OX=9606 GN=GTSE1 PE=1 SV=3	0	8.608	4	2	2	2	720	76.6	9.39	65	2	High	1
Flag Praja2 + BAF	High	Master Protein	Q8N442	GUF1	Translation factor GUF1, mitochondrial OS=Homo sapiens OX=9606 GN=GUF1 PE=1 SV=1	0	7.73	4	2	3	2	669	74.3	8.59	85	2	High	1
Flag Praja2 + BAF	High	Master Protein	Q6AI08	HEATR6	HEAT repeat-containing protein 6 OS=Homo sapiens OX=9606 GN=HEATR6 PE=1 SV=1	0	6.656	2	2	2	2	1181	128.7	7.03	47	2	High	1
Flag Praja2 + BAF	High	Master Protein	V9HWF6	HEL-S-153w	Alpha-1-acid glycoprotein OS=Homo sapiens OX=9606 GN=HEL-S-153w PE=2 SV=1	0	16.708	14	2	6	2	201	23.5	5.02	227	2	High	1
Flag Praja2 + BAF	High	Master Protein	A0A024RCL8	HIST1H2BK	Histone H2B OS=Homo sapiens OX=9606 GN=HIST1H2BK PE=3 SV=1	0	41.777	44	5	34	5	126	13.9	10.32	969	5	High	1
Flag Praja2 + BAF	High	Master Protein	M0QZM1	HNRNPM	Heterogeneous nuclear ribonucleoprotein M (Fragment) OS=Homo sapiens OX=9606 GN=HNRNPM PE=1 SV=1	0	74.427	27	8	43	1	383	40	6.73	1283	8	High	1
Flag Praja2 + BAF	High	Master Protein	P02790	HPX	Hemopexin OS=Homo sapiens OX=9606 GN=HPX PE=1 SV=2	0	14.444	12	3	4	3	462	51.6	7.02	133	3	High	1
Flag Praja2 + BAF	High	Master Protein	A0A0S2Z434	HSD17B10	Hydroxysteroid dehydrogenase 10 isoform 2 OS=Homo sapiens OX=9606 GN=HSD17B10 PE=2 SV=1	0	38.477	44	5	12	5	192	19.6	7.21	491	5	High	1
Flag Praja2 + BAF	High	Master Protein	S4R3N1	HSPE1-MOB4	10 kDa heat shock protein, mitochondrial OS=Homo sapiens OX=9606 GN=HSPE1-MOB4 PE=1 SV=1	0	10.404	11	2	4	2	261	29.7	6.16	189	2	High	1
Flag Praja2 + BAF	High	Master Protein	Q6PJF2	IGK@	IGK@ protein OS=Homo sapiens OX=9606 GN=IGK@ PE=1 SV=1	0	45.697	37	5	23	1	235	25.5	6.55	754	5	High	1
Flag Praja2 + BAF	High	Master Protein	A0A024R528	IL1RN	Interleukin-1 OS=Homo sapiens OX=9606 GN=IL1RN PE=3 SV=1	0	15.585	24	2	4	2	143	16.1	4.88	191	2	High	1
Flag Praja2 + BAF	High	Master Protein	C9JZB0	INPP5K	Inositol polyphosphate 5-phosphatase K (Fragment) OS=Homo sapiens OX=9606 GN=INPP5K PE=1 SV=1	0	14.837	10	2	4	2	229	26.7	8.31	132	2	High	1
Flag Praja2 + BAF	High	Master Protein	A2RRC9	IQGAP3	IQ motif containing GTPase activating protein 3 OS=Homo sapiens OX=9606 GN=IQGAP3 PE=1 SV=1	0	82.687	12	16	30	15	1631	184.4	7.49	751	16	High	1
Flag Praja2 + BAF	High	Master Protein	H7C224	IRAK1	Interleukin-1 receptor-associated kinase 1 (Fragment) OS=Homo sapiens OX=9606 GN=IRAK1 PE=1 SV=1	0	17.303	11	4	7	4	392	42.2	6.61	163	4	High	1
Flag Praja2 + BAF	High	Master Protein	A0A590UJQ1	ITCH	E3 ubiquitin-protein ligase OS=Homo sapiens OX=9606 GN=ITCH PE=1 SV=1	0	5.115	2	2	3	2	900	103.1	6.48	63	2	High	1
Flag Praja2 + BAF	High	Master Protein	Q4LDX3	JAK1	Tyrosine-protein kinase OS=Homo sapiens OX=9606 GN=JAK1 PE=2 SV=1	0	96.142	15	15	36	15	1141	131.6	7.61	998	15	High	1
Flag Praja2 + BAF	High	Master Protein	O75449	KATNA1	Katanin p60 ATPase-containing subunit A1 OS=Homo sapiens OX=9606 GN=KATNA1 PE=1 SV=1	0	4.528	6	2	2	2	491	55.9	6.9	51	2	High	1
Flag Praja2 + BAF	High	Master Protein	Q8IYY2	KCTD2	KCTD2 protein (Fragment) OS=Homo sapiens OX=9606 GN=KCTD2 PE=2 SV=1	0	21.579	16	3	9	2	245	27.4	6.58	353	3	High	1
Flag Praja2 + BAF	High	Master Protein	B0AZS5	KIF2A	Kinesin-like protein OS=Homo sapiens OX=9606 PE=2 SV=1	0	28.09	13	7	13	7	660	75	6.4	353	7	High	1
Flag Praja2 + BAF	High	Master Protein	B3KXZ2	KPNA1	cDNA FLJ46417 fis, clone THYMU3012402, highly similar to Importin alpha-1 subunit OS=Homo sapiens OX=9606 PE=2 SV=1	0	18.977	15	4	5	4	337	37.4	4.93	180	4	High	1
Flag Praja2 + BAF	High	Master Protein	P19001	Krt19	SWISS-PROT:P19001 Tax_Id=10090 Gene_Symbol=Krt19 Keratin, type I cytoskeletal 19	0	39.028	18	11	177	1	403	44.5	5.39	3419	11	High	1
Flag Praja2 + BAF	High	Master Protein	O76015	KRT38	Keratin, type I cuticular Ha8 OS=Homo sapiens OX=9606 GN=KRT38 PE=1 SV=3	0	49.534	23	10	72	7	456	50.4	4.84	1787	10	High	1
Flag Praja2 + BAF	High	Master Protein	B7ZM39	KRT40	Keratin 40 OS=Homo sapiens OX=9606 GN=KRT40 PE=2 SV=1	0	24.038	11	5	31	2	431	48.2	4.44	681	5	High	1
Flag Praja2 + BAF	High	Master Protein	Q01546	KRT76	Keratin, type II cytoskeletal 2 oral OS=Homo sapiens OX=9606 GN=KRT76 PE=1 SV=2	0	43.073	11	10	198	1	638	65.8	8.12	4415	10	High	1
Flag Praja2 + BAF	High	Master Protein	Q14533	KRT81	SWISS-PROT:Q14533 Keratin, type II cuticular Hb1 (Hair keratin, type II Hb1) (ghHKb1) (ghHb1) (MLN 137) - Homo sapiens (Human).	0	206.456	52	33	145	2	505	54.9	5.55	4405	33	High	1
Flag Praja2 + BAF	High	Master Protein	A0JNT2	KRT83	KRT83 protein OS=Homo sapiens OX=9606 GN=KRT83 PE=2 SV=1	0	189.098	51	31	137	1	447	49.6	5.39	4054	31	High	1
Flag Praja2 + BAF	High	Master Protein	Q9NSB2	KRT84	SWISS-PROT:Q9NSB2 Keratin, type II cuticular Hb4 (Hair keratin, type II Hb4) - Homo sapiens (Human).	0	30.604	13	7	66	4	600	64.9	7.74	1535	7	High	1
Flag Praja2 + BAF	High	Master Protein	P60412	KRTAP10-11	Keratin-associated protein 10-11 OS=Homo sapiens OX=9606 GN=KRTAP10-11 PE=1 SV=3	0	10.006	12	2	4	2	298	30.2	7.49	120	2	High	1
Flag Praja2 + BAF	High	Master Protein	Q3LI55	KRTAP11-1	Keratin associated protein OS=Homo sapiens OX=9606 GN=KRTAP11-1 PE=2 SV=1	0	16.918	15	2	11	2	163	17	7.78	454	2	High	1
Flag Praja2 + BAF	High	Master Protein	F5H1T9	KRTAP2-1	Keratin-associated protein 2-1 OS=Homo sapiens OX=9606 GN=KRTAP2-1 PE=4 SV=1	0	18.66	28	2	8	1	124	13	7.81	279	2	High	1
Flag Praja2 + BAF	High	Master Protein	Q9BYR9	KRTAP2-4	SWISS-PROT:Q9BYR9 Tax_Id=9606 Gene_Symbol=KRTAP2-4;LOC644350;LOC728934;KAP2.1B;LOC730755;LOC728285 Keratin-associated protein 2-4	0	18.513	27	2	7	1	128	13.5	7.87	174	2	High	1
Flag Praja2 + BAF	High	Master Protein	Q9BYR8	KRTAP3-1	SWISS-PROT:Q9BYR8 Tax_Id=9606 Gene_Symbol=KRTAP3-1;LOC100132802 Keratin-associated protein 3-1	0	11.556	24	2	8	2	98	10.5	6.4	235	2	High	1
Flag Praja2 + BAF	High	Master Protein	Q9BYR4	KRTAP4-3	SWISS-PROT:Q9BYR4 Tax_Id=9606 Gene_Symbol=KRTAP4-3 Keratin-associated protein 4-3	0	10.339	13	2	6	2	195	20.5	7.94	160	2	High	1
Flag Praja2 + BAF	High	Master Protein	F8VS07	LIMA1	LIM domain and actin-binding protein 1 OS=Homo sapiens OX=9606 GN=LIMA1 PE=1 SV=1	0	20.827	10	3	10	3	456	51.1	5.49	292	3	High	1
Flag Praja2 + BAF	High	Master Protein	Q9BU23	LMF2	Lipase maturation factor 2 OS=Homo sapiens OX=9606 GN=LMF2 PE=1 SV=2	0	7.997	3	2	3	2	707	79.6	10.1	76	2	High	1
Flag Praja2 + BAF	High	Master Protein	E9PBF6	LMNB1	Lamin-B1 OS=Homo sapiens OX=9606 GN=LMNB1 PE=1 SV=1	0	7.318	6	2	3	2	387	44.6	5.05	82	2	High	1
Flag Praja2 + BAF	High	Master Protein	H3BPE1	MACF1	Microtubule-actin cross-linking factor 1, isoforms 1/2/3/5 OS=Homo sapiens OX=9606 GN=MACF1 PE=1 SV=1	0	88.25	3	19	30	17	7555	856.3	5.39	970	19	High	1
Flag Praja2 + BAF	High	Master Protein	Q8N5G2	MACO1	Macoilin OS=Homo sapiens OX=9606 GN=MACO1 PE=1 SV=1	0	12.344	5	3	6	3	664	76.1	9.07	155	3	High	1
Flag Praja2 + BAF	High	Master Protein	A0A291FGE6	MAN1B1	alpha-1,2-Mannosidase OS=Homo sapiens OX=9606 GN=MAN1B1 PE=2 SV=1	0	10.988	4	2	2	2	647	73.5	8.41	74	2	High	1
Flag Praja2 + BAF	High	Master Protein	S4R468	MCU	Calcium uniporter protein (Fragment) OS=Homo sapiens OX=9606 GN=MCU PE=1 SV=1	0	8.276	17	2	2	2	167	19	8.47	50	2	High	1
Flag Praja2 + BAF	High	Master Protein	A0A3B3IRK6	MOGS	Mannosyl-oligosaccharide glucosidase (Fragment) OS=Homo sapiens OX=9606 GN=MOGS PE=1 SV=1	0	14.011	5	3	3	3	715	78.5	8.35	115	3	High	1
Flag Praja2 + BAF	High	Master Protein	J3KSI8	MRPS7	28S ribosomal protein S7, mitochondrial (Fragment) OS=Homo sapiens OX=9606 GN=MRPS7 PE=1 SV=1	0	8.02	16	2	4	2	156	18.4	10.13	80	2	High	1
Flag Praja2 + BAF	High	Master Protein	Q96H55	MYO19	Unconventional myosin-XIX OS=Homo sapiens OX=9606 GN=MYO19 PE=1 SV=2	0	29.633	8	5	8	5	970	109.1	7.71	264	5	High	1
Flag Praja2 + BAF	High	Master Protein	E9PHA2	NCAPH	Condensin complex subunit 2 OS=Homo sapiens OX=9606 GN=NCAPH PE=1 SV=1	0	10.937	4	2	3	2	730	81.5	5.06	179	2	High	1
Flag Praja2 + BAF	High	Master Protein	F5H5N1	NDUFS7	Complex I-20kD OS=Homo sapiens OX=9606 GN=NDUFS7 PE=1 SV=1	0	10.596	13	2	3	2	182	19.8	9.5	82	2	High	1
Flag Praja2 + BAF	High	Master Protein	J3KPD9	NME1-NME2	NME1-NME2 readthrough OS=Homo sapiens OX=9606 GN=NME1-NME2 PE=1 SV=1	0	62.286	50	8	28	1	197	22.4	9.54	824	8	High	1
Flag Praja2 + BAF	High	Master Protein	H0Y653	NOP56	Nucleolar protein 56 (Fragment) OS=Homo sapiens OX=9606 GN=NOP56 PE=1 SV=1	0	10.269	11	2	3	2	219	24.2	9.44	113	2	High	1
Flag Praja2 + BAF	High	Master Protein	A0A024R5G4	NUMA1	Nuclear mitotic apparatus protein 1, isoform CRA_c (Fragment) OS=Homo sapiens OX=9606 GN=NUMA1 PE=4 SV=1	0	6.944	1	2	2	2	1536	174.4	5.19	62	2	High	1
Flag Praja2 + BAF	High	Master Protein	R9S3C3	p14ARF	p14ARF/p16INK4a fusion protein OS=Homo sapiens OX=9606 GN=p14ARF PE=2 SV=1	0	27.113	24	4	12	2	170	18.5	11.68	471	4	High	1
Flag Praja2 + BAF	High	Master Protein	Q0MQR4	PARG	Poly(ADP-ribose) glycohydrolase OS=Homo sapiens OX=9606 GN=PARG PE=1 SV=1	0	9.59	2	2	5	2	976	110.9	6.55	150	2	High	1
Flag Praja2 + BAF	High	Master Protein	Q15366	PCBP2	Poly(rC)-binding protein 2 OS=Homo sapiens OX=9606 GN=PCBP2 PE=1 SV=1	0	51.538	39	8	32	5	365	38.6	6.79	873	8	High	1
Flag Praja2 + BAF	High	Master Protein	M4QHP2	PIEZO1	Piezo-type mechanosensitive ion channel component OS=Homo sapiens OX=9606 GN=PIEZO1 PE=2 SV=1	0	9.791	1	3	3	3	2520	286.5	7.43	75	3	High	1
Flag Praja2 + BAF	High	Master Protein	O43660	PLRG1	Pleiotropic regulator 1 OS=Homo sapiens OX=9606 GN=PLRG1 PE=1 SV=1	0	8.185	4	2	3	2	514	57.2	9.17	85	2	High	1
Flag Praja2 + BAF	High	Master Protein	C9J2Y9	POLR2B	DNA-directed RNA polymerase subunit beta OS=Homo sapiens OX=9606 GN=POLR2B PE=1 SV=2	0	104.938	21	18	36	18	1167	133	7.15	1072	18	High	1
Flag Praja2 + BAF	High	Master Protein	K7EKI8	PPL	Periplakin OS=Homo sapiens OX=9606 GN=PPL PE=1 SV=1	0	19.162	3	5	6	5	1754	204.4	5.62	137	5	High	1
Flag Praja2 + BAF	High	Master Protein	A0A024R4S2	PPP1R12C	Protein phosphatase 1 regulatory subunit OS=Homo sapiens OX=9606 GN=PPP1R12C PE=4 SV=1	0	6.749	3	2	3	2	778	84.7	5.85	63	2	High	1
Flag Praja2 + BAF	High	Master Protein	A0A024RC67	PRC1	Protein regulator of cytokinesis 1, isoform CRA_e OS=Homo sapiens OX=9606 GN=PRC1 PE=4 SV=1	0	7.194	4	2	2	2	620	71.6	6.57	54	2	High	1
Flag Praja2 + BAF	High	Master Protein	K7ERP6	PRKACA	cAMP-dependent protein kinase catalytic subunit alpha (Fragment) OS=Homo sapiens OX=9606 GN=PRKACA PE=1 SV=1	0	7.941	8	2	2	1	251	29	7.52	55	2	High	1
Flag Praja2 + BAF	High	Master Protein	A0A0A0MS54	PRKACB	cAMP-dependent protein kinase catalytic subunit beta OS=Homo sapiens OX=9606 GN=PRKACB PE=1 SV=1	0	7.186	6	2	2	1	357	41.3	8.56	55	2	High	1
Flag Praja2 + BAF	High	Master Protein	E7EQ64	PRSS1	Trypsin-1 OS=Homo sapiens OX=9606 GN=PRSS1 PE=1 SV=1	0	21.376	15	3	69	1	261	28.1	7.25	1497	3	High	1
Flag Praja2 + BAF	High	Master Protein	Q9BZ93	PSMA6	Prosomal P27K protein (Fragment) OS=Homo sapiens OX=9606 GN=PSMA6 PE=4 SV=1	0	18.914	43	2	20	2	58	6.2	8.97	784	2	High	1
Flag Praja2 + BAF	High	Master Protein	A0A087WUL9	PSMD13	26S proteasome non-ATPase regulatory subunit 13 OS=Homo sapiens OX=9606 GN=PSMD13 PE=1 SV=1	0	5.919	7	2	2	2	377	42.7	5.91	53	2	High	1
Flag Praja2 + BAF	High	Master Protein	Q15008	PSMD6	26S proteasome non-ATPase regulatory subunit 6 OS=Homo sapiens OX=9606 GN=PSMD6 PE=1 SV=1	0	41.962	19	7	22	7	389	45.5	5.62	570	7	High	1
Flag Praja2 + BAF	High	Master Protein	Q6FHU3	PSME1	PSME1 protein (Fragment) OS=Homo sapiens OX=9606 GN=PSME1 PE=2 SV=1	0	7.238	8	2	2	2	249	28.7	6.02	68	2	High	1
Flag Praja2 + BAF	High	Master Protein	A0A024R7I3	RAB8A	RAB8A, member RAS oncogene family, isoform CRA_a OS=Homo sapiens OX=9606 GN=RAB8A PE=4 SV=1	0	6.569	11	2	4	2	207	23.7	9.07	98	2	High	1
Flag Praja2 + BAF	High	Master Protein	Q9NW64	RBM22	Pre-mRNA-splicing factor RBM22 OS=Homo sapiens OX=9606 GN=RBM22 PE=1 SV=1	0	7.602	5	2	2	2	420	46.9	8.54	62	2	High	1
Flag Praja2 + BAF	High	Master Protein	B4DRA0	RBM39	cDNA FLJ58459, highly similar to RNA-binding region-containing protein 2 OS=Homo sapiens OX=9606 PE=2 SV=1	0	8.363	5	2	4	2	502	56.4	10.02	124	2	High	1
Flag Praja2 + BAF	High	Master Protein	A0A024R7X6	RDH10	NADP-retinol dehydrogenase OS=Homo sapiens OX=9606 GN=RDH10 PE=3 SV=1	0	9.037	8	2	4	2	341	38.1	7.4	111	2	High	1
Flag Praja2 + BAF	High	Master Protein	A0A087X072	RECQL4	DNA helicase OS=Homo sapiens OX=9606 GN=RECQL4 PE=1 SV=1	0	18.924	6	4	7	4	851	94.6	7.71	185	4	High	1
Flag Praja2 + BAF	High	Master Protein	C9JH72	RFC5	Replication factor C subunit 5 (Fragment) OS=Homo sapiens OX=9606 GN=RFC5 PE=1 SV=1	0	7.53	30	2	3	2	104	11.7	8.69	70	2	High	1
Flag Praja2 + BAF	High	Master Protein	I3L2C6	RHOT2	Mitochondrial Rho GTPase 2 (Fragment) OS=Homo sapiens OX=9606 GN=RHOT2 PE=1 SV=1	0	31.964	35	6	14	5	214	23.7	4.98	382	6	High	1
Flag Praja2 + BAF	High	Master Protein	E7EQV9	RPL15	Ribosomal protein L15 (Fragment) OS=Homo sapiens OX=9606 GN=RPL15 PE=1 SV=1	0	19.93	24	4	25	4	174	20.5	11.28	628	4	High	1
Flag Praja2 + BAF	High	Master Protein	I3L3P7	RPS15A	40S ribosomal protein S15a OS=Homo sapiens OX=9606 GN=RPS15A PE=1 SV=1	0	39.215	47	5	27	5	100	11.5	10.15	831	5	High	1
Flag Praja2 + BAF	High	Master Protein	P33764	S100A3	Protein S100-A3 OS=Homo sapiens OX=9606 GN=S100A3 PE=1 SV=1	0	13.268	31	3	8	3	101	11.7	4.78	282	3	High	1
Flag Praja2 + BAF	High	Master Protein	Q9NZJ4	SACS	Sacsin OS=Homo sapiens OX=9606 GN=SACS PE=1 SV=2	0	8.268	0	2	2	2	4579	520.8	7.05	73	2	High	1
Flag Praja2 + BAF	High	Master Protein	A0A2R8YD90	SAMHD1	Deoxynucleoside triphosphate triphosphohydrolase SAMHD1 (Fragment) OS=Homo sapiens OX=9606 GN=SAMHD1 PE=1 SV=1	0	20.23	10	3	10	3	413	47.4	6.57	333	3	High	1
Flag Praja2 + BAF	High	Master Protein	O95248-4	SBF1	Isoform 4 of Myotubularin-related protein 5 OS=Homo sapiens OX=9606 GN=SBF1	0	65.439	9	14	31	14	1894	211	7.11	922	14	High	1
Flag Praja2 + BAF	High	Master Protein	Q7Z333	SETX	Probable helicase senataxin OS=Homo sapiens OX=9606 GN=SETX PE=1 SV=4	0	11.002	1	3	3	3	2677	302.7	7.17	85	3	High	1
Flag Praja2 + BAF	High	Master Protein	B3KUJ0	SF3B4	cDNA FLJ39996 fis, clone STOMA2002166, highly similar to Splicing factor 3B subunit 4 OS=Homo sapiens OX=9606 PE=2 SV=1	0	16.325	9	2	4	2	424	44.5	8.24	217	2	High	1
Flag Praja2 + BAF	High	Master Protein	G3V2Y4	SHMT2	Glycine hydroxymethyltransferase (Fragment) OS=Homo sapiens OX=9606 GN=SHMT2 PE=1 SV=1	0	7.069	10	2	2	2	234	25.7	9.58	53	2	High	1
Flag Praja2 + BAF	High	Master Protein	A0A140TA73	SNTB2	Beta-2-syntrophin (Fragment) OS=Homo sapiens OX=9606 GN=SNTB2 PE=1 SV=1	0	8.147	10	2	3	2	193	19.4	10.21	93	2	High	1
Flag Praja2 + BAF	High	Master Protein	A0A024R889	SPTAN1	Spectrin, alpha, non-erythrocytic 1 (Alpha-fodrin), isoform CRA_g OS=Homo sapiens OX=9606 GN=SPTAN1 PE=3 SV=1	0	679.131	43	92	328	1	2452	282.1	5.34	10997	92	High	1
Flag Praja2 + BAF	High	Master Protein	A0A024RCU9	SRPK1	SFRS protein kinase 1, isoform CRA_e OS=Homo sapiens OX=9606 GN=SRPK1 PE=4 SV=1	0	16.885	6	3	6	3	548	61.9	5.69	139	3	High	1
Flag Praja2 + BAF	High	Master Protein	A0A087WYB4	STOML2	Stomatin-like protein 2, mitochondrial OS=Homo sapiens OX=9606 GN=STOML2 PE=1 SV=1	0	14.65	11	2	4	2	310	33.4	5.63	262	2	High	1
Flag Praja2 + BAF	High	Master Protein	G3V5X4	SYNE2	Nesprin-2 OS=Homo sapiens OX=9606 GN=SYNE2 PE=1 SV=1	0	23.829	1	6	8	6	6818	787.2	5.45	192	6	High	1
Flag Praja2 + BAF	High	Master Protein	F2Z393	TALDO1	Transaldolase OS=Homo sapiens OX=9606 GN=TALDO1 PE=1 SV=1	0	8.911	7	2	3	2	318	35.3	8.97	80	2	High	1
Flag Praja2 + BAF	High	Master Protein	J3KTG7	TEFM	Transcription elongation factor, mitochondrial OS=Homo sapiens OX=9606 GN=TEFM PE=1 SV=1	0	11.528	17	3	3	3	226	26.3	9.76	99	3	High	1
Flag Praja2 + BAF	High	Master Protein	H3BRS3	TELO2	Telomere length regulation protein TEL2 homolog OS=Homo sapiens OX=9606 GN=TELO2 PE=1 SV=1	0	20.537	9	3	9	3	426	47.4	8.38	288	3	High	1
Flag Praja2 + BAF	High	Master Protein	Q8NI27	THOC2	THO complex subunit 2 OS=Homo sapiens OX=9606 GN=THOC2 PE=1 SV=2	0	12.119	2	3	4	3	1593	182.7	8.44	126	3	High	1
Flag Praja2 + BAF	High	Master Protein	P12270	TPR	Nucleoprotein TPR OS=Homo sapiens OX=9606 GN=TPR PE=1 SV=3	0	7.328	1	2	2	2	2363	267.1	5.02	52	2	High	1
Flag Praja2 + BAF	High	Master Protein	Q9BQ50	TREX2	Three prime repair exonuclease 2 OS=Homo sapiens OX=9606 GN=TREX2 PE=1 SV=2	0	16.474	19	3	7	3	236	25.9	6.06	314	3	High	1
Flag Praja2 + BAF	High	Master Protein	Q13263	TRIM28	Transcription intermediary factor 1-beta OS=Homo sapiens OX=9606 GN=TRIM28 PE=1 SV=5	0	278.651	45	24	193	24	835	88.5	5.77	6643	24	High	1
Flag Praja2 + BAF	High	Master Protein	Q14669	TRIP12	E3 ubiquitin-protein ligase TRIP12 OS=Homo sapiens OX=9606 GN=TRIP12 PE=1 SV=1	0	7.047	1	2	2	2	1992	220.3	8.48	54	2	High	1
Flag Praja2 + BAF	High	Master Protein	F2Z2U4	TRRAP	Transformation/transcription domain-associated protein OS=Homo sapiens OX=9606 GN=TRRAP PE=1 SV=3	0	74.4	5	17	31	17	3848	435.9	8.22	837	17	High	1
Flag Praja2 + BAF	High	Master Protein	B4DRC7	TTC27	cDNA FLJ57829 OS=Homo sapiens OX=9606 PE=2 SV=1	0	24.743	8	5	12	5	793	90.9	5.83	374	5	High	1
Flag Praja2 + BAF	High	Master Protein	P04350	TUBB4A	Tubulin beta-4A chain OS=Homo sapiens OX=9606 GN=TUBB4A PE=1 SV=2	0	279.709	64	21	169	2	444	49.6	4.88	5832	21	High	1
Flag Praja2 + BAF	High	Master Protein	A0A494C0L6	TYMP	Thymidine phosphorylase (Fragment) OS=Homo sapiens OX=9606 GN=TYMP PE=1 SV=1	0	12.074	15	3	5	3	289	29.7	6.92	127	3	High	1
Flag Praja2 + BAF	High	Master Protein	A0A024R4T4	UBE2M	Epididymis secretory sperm binding protein OS=Homo sapiens OX=9606 GN=UBE2M PE=2 SV=1	0	9.922	15	3	3	3	183	20.9	7.69	85	3	High	1
Flag Praja2 + BAF	High	Master Protein	F8WDG4	UMPS	Uridine 5'-monophosphate synthase OS=Homo sapiens OX=9606 GN=UMPS PE=1 SV=1	0	9.992	20	2	3	2	142	15.3	8.25	180	2	High	1
Flag Praja2 + BAF	High	Master Protein	A0A024R1S6	UNC84B	Unc-84 homolog B (C. elegans), isoform CRA_a OS=Homo sapiens OX=9606 GN=UNC84B PE=4 SV=1	0	11.7	7	2	6	2	420	46.8	9.2	206	2	High	1
Flag Praja2 + BAF	High	Master Protein	P46939	UTRN	Utrophin OS=Homo sapiens OX=9606 GN=UTRN PE=1 SV=2	0	8.328	1	2	2	2	3433	394.2	5.33	85	2	High	1
Flag Praja2 + BAF	High	Master Protein	Q9H270	VPS11	Vacuolar protein sorting-associated protein 11 homolog OS=Homo sapiens OX=9606 GN=VPS11 PE=1 SV=1	0	10.332	4	3	3	3	941	107.8	7.05	92	3	High	1
Flag Praja2 + BAF	High	Master Protein	Q709C8	VPS13C	Vacuolar protein sorting-associated protein 13C OS=Homo sapiens OX=9606 GN=VPS13C PE=1 SV=1	0	7.95	1	2	2	2	3753	422.1	6.83	68	2	High	1
Flag Praja2 + BAF	High	Master Protein	Q562E7	WDR81	WD repeat-containing protein 81 OS=Homo sapiens OX=9606 GN=WDR81 PE=1 SV=2	0	10.229	1	2	3	2	1941	211.6	5.58	105	2	High	1
Flag Praja2 + BAF	High	Master Protein	M0QXA7	WIZ	Protein Wiz OS=Homo sapiens OX=9606 GN=WIZ PE=1 SV=1	0	6.578	2	2	2	2	968	103.2	9.52	64	2	High	1
Flag Praja2 + BAF	High	Master Protein	Q7Z2W4	ZC3HAV1	Zinc finger CCCH-type antiviral protein 1 OS=Homo sapiens OX=9606 GN=ZC3HAV1 PE=1 SV=3	0	17.914	6	4	6	4	902	101.4	8.4	220	4	High	1
Flag Praja2 + BAF	High	Master Protein	H7C1I7	ZMYM4	Zinc finger MYM-type protein 4 (Fragment) OS=Homo sapiens OX=9606 GN=ZMYM4 PE=1 SV=1	0	9.748	2	2	3	2	1207	134.3	7.85	114	2	High	1
Flag Praja2 + BAF	High	Master Protein	Q96I98	ZNF324	ZNF324 protein OS=Homo sapiens OX=9606 GN=ZNF324 PE=1 SV=1	0	21.03	13	3	5	3	286	31.7	9.57	245	3	High	1
Flag Praja2 + BAF	High	Master Protein	A0A0X1KG74	ZNF816-ZNF321P	ZNF816-ZNF321P readthrough OS=Homo sapiens OX=9606 GN=ZNF816-ZNF321P PE=4 SV=1	0	8.931	13	2	2	1	233	27	7.17	79	2	High	1
Flag Praja2 + BAF	High	Master Protein	B4DFN9		cDNA FLJ54303, highly similar to Heat shock 70 kDa protein 1 OS=Homo sapiens OX=9606 PE=2 SV=1	0	596.723	63	38	796	1	572	62.4	5.69	28077	38	High	1
Flag Praja2	High	Master Protein	B4DFN9		cDNA FLJ54303, highly similar to Heat shock 70 kDa protein 1 OS=Homo sapiens OX=9606 PE=2 SV=1	0	504.661	63	36	827	1	572	62.4	5.69	29670	36	High	1
Flag Praja2 + BAF	High	Master Protein	B4DRN6		cDNA FLJ51284, highly similar to Adapter-relatedprotein complex 3 mu-1 subunit OS=Homo sapiens OX=9606 PE=2 SV=1	0	11.647	7	2	4	2	364	41	8.25	124	2	High	1
Flag Praja2	High	Master Protein	B4DRN6		cDNA FLJ51284, highly similar to Adapter-relatedprotein complex 3 mu-1 subunit OS=Homo sapiens OX=9606 PE=2 SV=1	0	11.346	7	2	5	2	364	41	8.25	120	2	High	1
Flag Praja2 + BAF	High	Master Protein	B7Z475		cDNA FLJ55712, highly similar to F-box-like/WD repeat protein TBL1XR1 OS=Homo sapiens OX=9606 PE=2 SV=1	0	9.167	8	2	2	2	376	40.7	6.83	81	2	High	1
Flag Praja2	High	Master Protein	B7Z475		cDNA FLJ55712, highly similar to F-box-like/WD repeat protein TBL1XR1 OS=Homo sapiens OX=9606 PE=2 SV=1	0	25.43	14	4	8	4	376	40.7	6.83	241	4	High	1
Flag Praja2 + BAF	High	Master Protein	Q0KKI6		Immunoblobulin light chain (Fragment) OS=Homo sapiens OX=9606 PE=1 SV=1	0	54.495	40	6	57	2	219	24	8.06	2609	6	High	1
Flag Praja2	High	Master Protein	Q0KKI6		Immunoblobulin light chain (Fragment) OS=Homo sapiens OX=9606 PE=1 SV=1	0	56.852	40	6	91	6	219	24	8.06	3985	6	High	1
Flag Praja2 + BAF	High	Master Protein	Q6GMV7		Uncharacterized protein OS=Homo sapiens OX=9606 PE=2 SV=1	0	11.207	13	2	7	2	236	24.9	6.89	212	2	High	1
Flag Praja2	High	Master Protein	Q6GMV7		Uncharacterized protein OS=Homo sapiens OX=9606 PE=2 SV=1	0	11.619	13	2	9	2	236	24.9	6.89	262	2	High	1
Flag Praja2 + BAF	High	Master Protein	Q9UKV8	AGO2	Protein argonaute-2 OS=Homo sapiens OX=9606 GN=AGO2 PE=1 SV=3	0	34.636	10	7	12	5	859	97.1	9.19	343	7	High	1
Flag Praja2	High	Master Protein	Q9UKV8	AGO2	Protein argonaute-2 OS=Homo sapiens OX=9606 GN=AGO2 PE=1 SV=3	0	57.325	17	12	20	9	859	97.1	9.19	551	12	High	1
Flag Praja2 + BAF	High	Master Protein	Q9NRG9	AAAS	Aladin OS=Homo sapiens OX=9606 GN=AAAS PE=1 SV=1	0	26.485	11	5	7	5	546	59.5	7.5	280	5	High	1
Flag Praja2	High	Master Protein	Q9NRG9	AAAS	Aladin OS=Homo sapiens OX=9606 GN=AAAS PE=1 SV=1	0	46.43	23	10	15	10	546	59.5	7.5	482	10	High	1
Flag Praja2 + BAF	High	Master Protein	C9JG97	AAMP	Angio-associated migratory cell protein OS=Homo sapiens OX=9606 GN=AAMP PE=1 SV=1	0	27.306	14	4	8	4	415	44.7	4.61	268	4	High	1
Flag Praja2	High	Master Protein	C9JG97	AAMP	Angio-associated migratory cell protein OS=Homo sapiens OX=9606 GN=AAMP PE=1 SV=1	0	32.001	21	6	13	6	415	44.7	4.61	325	6	High	1
Flag Praja2 + BAF	High	Master Protein	Q9Y312	AAR2	Protein AAR2 homolog OS=Homo sapiens OX=9606 GN=AAR2 PE=1 SV=2	0	15.037	9	3	7	3	384	43.4	5.96	264	3	High	1
Flag Praja2	High	Master Protein	Q9Y312	AAR2	Protein AAR2 homolog OS=Homo sapiens OX=9606 GN=AAR2 PE=1 SV=2	0	33.067	18	6	14	6	384	43.4	5.96	381	6	High	1
Flag Praja2 + BAF	High	Master Protein	Q9BTE6	AARSD1	Alanyl-tRNA editing protein Aarsd1 OS=Homo sapiens OX=9606 GN=AARSD1 PE=1 SV=2	0	16.374	13	4	5	4	412	45.5	6.42	89	4	High	1
Flag Praja2	High	Master Protein	Q9BTE6	AARSD1	Alanyl-tRNA editing protein Aarsd1 OS=Homo sapiens OX=9606 GN=AARSD1 PE=1 SV=2	0	18.274	13	4	9	4	412	45.5	6.42	220	4	High	1
Flag Praja2 + BAF	High	Master Protein	Q9NRN7	AASDHPPT	L-aminoadipate-semialdehyde dehydrogenase-phosphopantetheinyl transferase OS=Homo sapiens OX=9606 GN=AASDHPPT PE=1 SV=2	0	6.163	5	2	4	2	309	35.8	6.8	113	2	High	1
Flag Praja2	High	Master Protein	Q9NRN7	AASDHPPT	L-aminoadipate-semialdehyde dehydrogenase-phosphopantetheinyl transferase OS=Homo sapiens OX=9606 GN=AASDHPPT PE=1 SV=2	0	27.426	22	6	16	6	309	35.8	6.8	373	6	High	1
Flag Praja2 + BAF	High	Master Protein	Q9NRK6	ABCB10	ATP-binding cassette sub-family B member 10, mitochondrial OS=Homo sapiens OX=9606 GN=ABCB10 PE=1 SV=2	0	9.345	3	2	3	2	738	79.1	9.85	116	2	High	1
Flag Praja2	High	Master Protein	Q9NRK6	ABCB10	ATP-binding cassette sub-family B member 10, mitochondrial OS=Homo sapiens OX=9606 GN=ABCB10 PE=1 SV=2	0	11.939	4	3	5	3	738	79.1	9.85	150	3	High	1
Flag Praja2 + BAF	High	Master Protein	P61221	ABCE1	ATP-binding cassette sub-family E member 1 OS=Homo sapiens OX=9606 GN=ABCE1 PE=1 SV=1	0	14.187	7	3	4	3	599	67.3	8.34	133	3	High	1
Flag Praja2	High	Master Protein	P61221	ABCE1	ATP-binding cassette sub-family E member 1 OS=Homo sapiens OX=9606 GN=ABCE1 PE=1 SV=1	0	18.308	7	3	7	3	599	67.3	8.34	203	3	High	1
Flag Praja2 + BAF	High	Master Protein	Q2L6I2	ABCF1	ABC50 protein OS=Homo sapiens OX=9606 GN=ABCF1 PE=4 SV=1	0	16.831	5	4	6	4	807	91.6	7.68	210	4	High	1
Flag Praja2	High	Master Protein	Q2L6I2	ABCF1	ABC50 protein OS=Homo sapiens OX=9606 GN=ABCF1 PE=4 SV=1	0	29.986	9	6	10	6	807	91.6	7.68	323	6	High	1
Flag Praja2 + BAF	High	Master Protein	A0A090N7Y2	ABCF2	ATP-binding cassette, sub-family F (GCN20), member 2 OS=Homo sapiens OX=9606 GN=ABCF2 PE=4 SV=1	0	19.6	8	4	6	4	634	72.4	7.49	158	4	High	1
Flag Praja2	High	Master Protein	A0A090N7Y2	ABCF2	ATP-binding cassette, sub-family F (GCN20), member 2 OS=Homo sapiens OX=9606 GN=ABCF2 PE=4 SV=1	0	13.934	6	3	7	3	634	72.4	7.49	167	3	High	1
Flag Praja2 + BAF	High	Master Protein	Q8N2K0	ABHD12	Lysophosphatidylserine lipase ABHD12 OS=Homo sapiens OX=9606 GN=ABHD12 PE=1 SV=2	0	12.979	8	3	6	3	398	45.1	8.65	172	3	High	1
Flag Praja2	High	Master Protein	Q8N2K0	ABHD12	Lysophosphatidylserine lipase ABHD12 OS=Homo sapiens OX=9606 GN=ABHD12 PE=1 SV=2	0	27.07	17	6	15	6	398	45.1	8.65	416	6	High	1
Flag Praja2 + BAF	High	Master Protein	A0A140VJX1	ACAT1	Testicular tissue protein Li 198 OS=Homo sapiens OX=9606 PE=2 SV=1	0	56.952	24	8	22	8	427	45.2	8.85	651	8	High	1
Flag Praja2	High	Master Protein	A0A140VJX1	ACAT1	Testicular tissue protein Li 198 OS=Homo sapiens OX=9606 PE=2 SV=1	0	61.417	31	10	27	10	427	45.2	8.85	749	10	High	1
Flag Praja2 + BAF	High	Master Protein	K7EKP8	ACOT7	Cytosolic acyl coenzyme A thioester hydrolase (Fragment) OS=Homo sapiens OX=9606 GN=ACOT7 PE=1 SV=8	0	9.731	12	3	4	3	279	30.8	6.99	123	3	High	1
Flag Praja2	High	Master Protein	K7EKP8	ACOT7	Cytosolic acyl coenzyme A thioester hydrolase (Fragment) OS=Homo sapiens OX=9606 GN=ACOT7 PE=1 SV=8	0	17.169	16	4	9	4	279	30.8	6.99	259	4	High	1
Flag Praja2 + BAF	High	Master Protein	Q59EH3	ACP1	Low molecular weight cytosolic acid phosphatase (Fragment) OS=Homo sapiens OX=9606 PE=2 SV=1	0	16.422	31	4	6	4	165	18.7	7.88	240	4	High	1
Flag Praja2	High	Master Protein	Q59EH3	ACP1	Low molecular weight cytosolic acid phosphatase (Fragment) OS=Homo sapiens OX=9606 PE=2 SV=1	0	23.437	31	4	11	4	165	18.7	7.88	587	4	High	1
Flag Praja2 + BAF	High	Master Protein	B4E0R0	ACSL1	cDNA FLJ54220, highly similar to Long-chain-fatty-acid--CoA ligase 1 OS=Homo sapiens OX=9606 PE=2 SV=1	0	9.525	3	2	4	2	664	74.2	7.33	142	2	High	1
Flag Praja2	High	Master Protein	B4E0R0	ACSL1	cDNA FLJ54220, highly similar to Long-chain-fatty-acid--CoA ligase 1 OS=Homo sapiens OX=9606 PE=2 SV=1	0	17.068	7	5	8	5	664	74.2	7.33	163	5	High	1
Flag Praja2 + BAF	High	Master Protein	Q562R1	ACTBL2	Beta-actin-like protein 2 OS=Homo sapiens OX=9606 GN=ACTBL2 PE=1 SV=2	0	80.103	20	7	194	2	376	42	5.59	7087	7	High	1
Flag Praja2	High	Master Protein	Q562R1	ACTBL2	Beta-actin-like protein 2 OS=Homo sapiens OX=9606 GN=ACTBL2 PE=1 SV=2	0	77.362	18	7	260	2	376	42	5.59	9319	7	High	1
Flag Praja2 + BAF	High	Master Protein	Q59EC0	ADAR	Adenosine deaminase, RNA-specific isoform ADAR-a variant (Fragment) OS=Homo sapiens OX=9606 PE=2 SV=1	0	24.03	5	4	7	4	1244	137.7	8.48	341	4	High	1
Flag Praja2	High	Master Protein	Q59EC0	ADAR	Adenosine deaminase, RNA-specific isoform ADAR-a variant (Fragment) OS=Homo sapiens OX=9606 PE=2 SV=1	0	54.023	9	9	24	9	1244	137.7	8.48	933	9	High	1
Flag Praja2 + BAF	High	Master Protein	A0A6I8PIV6	ADGRL2	Adhesion G protein-coupled receptor L2 OS=Homo sapiens OX=9606 GN=ADGRL2 PE=1 SV=1	0	9.748	3	2	4	2	1163	130.6	7.01	120	2	High	1
Flag Praja2	High	Master Protein	A0A6I8PIV6	ADGRL2	Adhesion G protein-coupled receptor L2 OS=Homo sapiens OX=9606 GN=ADGRL2 PE=1 SV=1	0	17.81	4	3	5	3	1163	130.6	7.01	188	3	High	1
Flag Praja2 + BAF	High	Master Protein	A0A384E0N4	ADSL	Adenylosuccinate lyase OS=Homo sapiens neanderthalensis OX=63221 GN=ADSL PE=1 SV=1	0	7.745	5	2	2	2	487	55.1	7.14	61	2	High	1
Flag Praja2	High	Master Protein	A0A384E0N4	ADSL	Adenylosuccinate lyase OS=Homo sapiens neanderthalensis OX=63221 GN=ADSL PE=1 SV=1	0	8.696	5	2	6	2	487	55.1	7.14	202	2	High	1
Flag Praja2 + BAF	High	Master Protein	Q9Y4W6	AFG3L2	AFG3-like protein 2 OS=Homo sapiens OX=9606 GN=AFG3L2 PE=1 SV=2	0	34.371	11	8	16	7	797	88.5	8.66	443	8	High	1
Flag Praja2	High	Master Protein	Q9Y4W6	AFG3L2	AFG3-like protein 2 OS=Homo sapiens OX=9606 GN=AFG3L2 PE=1 SV=2	0	53.892	15	12	28	11	797	88.5	8.66	862	12	High	1
Flag Praja2 + BAF	High	Master Protein	E9PC15	AGK	Acylglycerol kinase, mitochondrial OS=Homo sapiens OX=9606 GN=AGK PE=1 SV=1	0	9.64	9	2	3	2	394	43.8	6.34	99	2	High	1
Flag Praja2	High	Master Protein	E9PC15	AGK	Acylglycerol kinase, mitochondrial OS=Homo sapiens OX=9606 GN=AGK PE=1 SV=1	0	12.789	11	4	7	4	394	43.8	6.34	171	4	High	1
Flag Praja2 + BAF	High	Master Protein	B2RAD8	AGO1.	cDNA, FLJ94852, highly similar to Homo sapiens eukaryotic translation initiation factor 2C, 1 (EIF2C1), mRNA OS=Homo sapiens OX=9606 PE=2 SV=1	0	14.901	4	3	5	1	857	97.2	9.16	142	3	High	1
Flag Praja2	High	Master Protein	B2RAD8	AGO1.	cDNA, FLJ94852, highly similar to Homo sapiens eukaryotic translation initiation factor 2C, 1 (EIF2C1), mRNA OS=Homo sapiens OX=9606 PE=2 SV=1	0	20.253	6	5	9	2	857	97.2	9.16	196	5	High	1
Flag Praja2 + BAF	High	Master Protein	O95433	AHSA1	Activator of 90 kDa heat shock protein ATPase homolog 1 OS=Homo sapiens OX=9606 GN=AHSA1 PE=1 SV=1	0	18.384	14	4	8	4	338	38.3	5.53	291	4	High	1
Flag Praja2	High	Master Protein	O95433	AHSA1	Activator of 90 kDa heat shock protein ATPase homolog 1 OS=Homo sapiens OX=9606 GN=AHSA1 PE=1 SV=1	0	42.374	23	5	13	5	338	38.3	5.53	473	5	High	1
Flag Praja2 + BAF	High	Master Protein	A6PVM9	AIF1L	Allograft inflammatory factor 1-like OS=Homo sapiens OX=9606 GN=AIF1L PE=1 SV=1	0	24.415	41	3	9	3	94	10.5	6.09	334	3	High	1
Flag Praja2	High	Master Protein	A6PVM9	AIF1L	Allograft inflammatory factor 1-like OS=Homo sapiens OX=9606 GN=AIF1L PE=1 SV=1	0	32.869	51	4	17	4	94	10.5	6.09	616	4	High	1
Flag Praja2 + BAF	High	Master Protein	Q12904	AIMP1	Aminoacyl tRNA synthase complex-interacting multifunctional protein 1 OS=Homo sapiens OX=9606 GN=AIMP1 PE=1 SV=2	0	13.617	14	3	5	3	312	34.3	8.43	83	3	High	1
Flag Praja2	High	Master Protein	Q12904	AIMP1	Aminoacyl tRNA synthase complex-interacting multifunctional protein 1 OS=Homo sapiens OX=9606 GN=AIMP1 PE=1 SV=2	0	53.122	37	8	19	8	312	34.3	8.43	708	8	High	1
Flag Praja2 + BAF	High	Master Protein	B7SBB1	AIP	Peptidylprolyl isomerase OS=Homo sapiens OX=9606 GN=AIP PE=4 SV=1	0	62.935	42	11	36	11	329	37.5	6.54	1205	11	High	1
Flag Praja2	High	Master Protein	B7SBB1	AIP	Peptidylprolyl isomerase OS=Homo sapiens OX=9606 GN=AIP PE=4 SV=1	0	113.156	52	14	56	14	329	37.5	6.54	1949	14	High	1
Flag Praja2 + BAF	High	Master Protein	A0A140VKH3	AKAP8L	Testis tissue sperm-binding protein Li 90mP OS=Homo sapiens OX=9606 PE=2 SV=1	0	17.238	9	4	5	4	646	71.6	5.07	142	4	High	1
Flag Praja2	High	Master Protein	A0A140VKH3	AKAP8L	Testis tissue sperm-binding protein Li 90mP OS=Homo sapiens OX=9606 PE=2 SV=1	0	36.49	10	5	15	5	646	71.6	5.07	385	5	High	1
Flag Praja2 + BAF	High	Master Protein	A0A384MTJ7	ALDH1B1	Epididymis secretory sperm binding protein OS=Homo sapiens OX=9606 PE=2 SV=1	0	27.445	15	5	7	5	517	57.2	6.99	267	5	High	1
Flag Praja2	High	Master Protein	A0A384MTJ7	ALDH1B1	Epididymis secretory sperm binding protein OS=Homo sapiens OX=9606 PE=2 SV=1	0	46.527	15	6	16	5	517	57.2	6.99	430	6	High	1
Flag Praja2 + BAF	High	Master Protein	Q9Y673	ALG5	Dolichyl-phosphate beta-glucosyltransferase OS=Homo sapiens OX=9606 GN=ALG5 PE=1 SV=1	0	6.309	6	2	2	2	324	36.9	9.28	49	2	High	1
Flag Praja2	High	Master Protein	Q9Y673	ALG5	Dolichyl-phosphate beta-glucosyltransferase OS=Homo sapiens OX=9606 GN=ALG5 PE=1 SV=1	0	6.046	6	2	2	2	324	36.9	9.28	47	2	High	1
Flag Praja2 + BAF	High	Master Protein	B2RB47	AMPD2	AMP deaminase OS=Homo sapiens OX=9606 PE=2 SV=1	0	6.251	2	2	2	2	879	100.7	6.93	48	2	High	1
Flag Praja2	High	Master Protein	B2RB47	AMPD2	AMP deaminase OS=Homo sapiens OX=9606 PE=2 SV=1	0	10.233	3	3	4	3	879	100.7	6.93	77	3	High	1
Flag Praja2 + BAF	High	Master Protein	A0A024RBJ3	ANAPC7	Anaphase promoting complex subunit 7, isoform CRA_b OS=Homo sapiens OX=9606 GN=ANAPC7 PE=4 SV=1	0	5.968	4	2	2	2	599	66.8	5.64	61	2	High	1
Flag Praja2	High	Master Protein	A0A024RBJ3	ANAPC7	Anaphase promoting complex subunit 7, isoform CRA_b OS=Homo sapiens OX=9606 GN=ANAPC7 PE=4 SV=1	0	25.806	11	5	8	5	599	66.8	5.64	345	5	High	1
Flag Praja2 + BAF	High	Master Protein	A0A5F9ZI73	ANK2	Ankyrin-2 OS=Homo sapiens OX=9606 GN=ANK2 PE=1 SV=1	0	8.528	1	2	3	1	1822	200.2	6.19	92	2	High	1
Flag Praja2	High	Master Protein	A0A5F9ZI73	ANK2	Ankyrin-2 OS=Homo sapiens OX=9606 GN=ANK2 PE=1 SV=1	0	8.179	1	2	5	1	1822	200.2	6.19	130	2	High	1
Flag Praja2 + BAF	High	Master Protein	O94973-2	AP2A2	Isoform 2 of AP-2 complex subunit alpha-2 OS=Homo sapiens OX=9606 GN=AP2A2	0	132.275	27	23	85	1	940	104	6.86	2509	23	High	1
Flag Praja2	High	Master Protein	O94973-2	AP2A2	Isoform 2 of AP-2 complex subunit alpha-2 OS=Homo sapiens OX=9606 GN=AP2A2	0	131.459	27	22	68	1	940	104	6.86	2064	22	High	1
Flag Praja2 + BAF	High	Master Protein	B4DNB9	AP2M1	AP-2 complex subunit mu OS=Homo sapiens OX=9606 PE=2 SV=1	0	155.536	42	17	56	17	460	52.3	9.5	2049	17	High	1
Flag Praja2	High	Master Protein	B4DNB9	AP2M1	AP-2 complex subunit mu OS=Homo sapiens OX=9606 PE=2 SV=1	0	113.637	39	16	60	16	460	52.3	9.5	1927	16	High	1
Flag Praja2 + BAF	High	Master Protein	O00203	AP3B1	AP-3 complex subunit beta-1 OS=Homo sapiens OX=9606 GN=AP3B1 PE=1 SV=3	0	33.173	8	7	16	7	1094	121.2	6.04	513	7	High	1
Flag Praja2	High	Master Protein	O00203	AP3B1	AP-3 complex subunit beta-1 OS=Homo sapiens OX=9606 GN=AP3B1 PE=1 SV=3	0	56.846	13	13	27	13	1094	121.2	6.04	734	13	High	1
Flag Praja2 + BAF	High	Master Protein	A0A024R3E3	APOA1	Apolipoprotein A-I, isoform CRA_a OS=Homo sapiens OX=9606 GN=APOA1 PE=2 SV=1	0	35.534	31	7	14	7	267	30.8	5.76	526	7	High	1
Flag Praja2	High	Master Protein	A0A024R3E3	APOA1	Apolipoprotein A-I, isoform CRA_a OS=Homo sapiens OX=9606 GN=APOA1 PE=2 SV=1	0	28.774	28	6	12	6	267	30.8	5.76	452	6	High	1
Flag Praja2 + BAF	High	Master Protein	A0A024R178	ARAF	Non-specific serine/threonine protein kinase OS=Homo sapiens OX=9606 GN=ARAF PE=2 SV=1	0	69.335	19	10	30	6	606	67.5	9.01	1091	10	High	1
Flag Praja2	High	Master Protein	A0A024R178	ARAF	Non-specific serine/threonine protein kinase OS=Homo sapiens OX=9606 GN=ARAF PE=2 SV=1	0	88.059	23	12	38	8	606	67.5	9.01	1346	12	High	1
Flag Praja2 + BAF	High	Master Protein	A0A024R0Y6	ARF3	ADP-ribosylation factor 3, isoform CRA_b OS=Homo sapiens OX=9606 GN=ARF3 PE=3 SV=1	0	32.623	35	6	19	3	181	20.6	7.43	696	6	High	1
Flag Praja2	High	Master Protein	A0A024R0Y6	ARF3	ADP-ribosylation factor 3, isoform CRA_b OS=Homo sapiens OX=9606 GN=ARF3 PE=3 SV=1	0	44.091	42	6	22	3	181	20.6	7.43	961	6	High	1
Flag Praja2 + BAF	High	Master Protein	P18085	ARF4	ADP-ribosylation factor 4 OS=Homo sapiens OX=9606 GN=ARF4 PE=1 SV=3	0	26.66	28	5	16	4	180	20.5	7.14	526	5	High	1
Flag Praja2	High	Master Protein	P18085	ARF4	ADP-ribosylation factor 4 OS=Homo sapiens OX=9606 GN=ARF4 PE=1 SV=3	0	36.064	43	7	22	5	180	20.5	7.14	649	7	High	1
Flag Praja2 + BAF	High	Master Protein	B4DLJ3	ARF5	cDNA FLJ51495, highly similar to ADP-ribosylation factor 5 OS=Homo sapiens OX=9606 PE=2 SV=1	0	18.236	18	4	11	1	229	25.4	7.66	427	4	High	1
Flag Praja2	High	Master Protein	B4DLJ3	ARF5	cDNA FLJ51495, highly similar to ADP-ribosylation factor 5 OS=Homo sapiens OX=9606 PE=2 SV=1	0	22.454	23	4	10	1	229	25.4	7.66	367	4	High	1
Flag Praja2 + BAF	High	Master Protein	A0A2X0SFG4	ARHGEF40	ARHGEF40 (Fragment) OS=Homo sapiens OX=9606 GN=ARHGEF40 PE=4 SV=1	0	15.327	3	4	4	4	1521	164.8	6.15	91	4	High	1
Flag Praja2	High	Master Protein	A0A2X0SFG4	ARHGEF40	ARHGEF40 (Fragment) OS=Homo sapiens OX=9606 GN=ARHGEF40 PE=4 SV=1	0	10.474	2	3	4	3	1521	164.8	6.15	85	3	High	1
Flag Praja2 + BAF	High	Master Protein	Q8IUR7	ARMC8	Armadillo repeat-containing protein 8 OS=Homo sapiens OX=9606 GN=ARMC8 PE=1 SV=2	0	8.671	4	2	6	2	673	75.5	6.73	154	2	High	1
Flag Praja2	High	Master Protein	Q8IUR7	ARMC8	Armadillo repeat-containing protein 8 OS=Homo sapiens OX=9606 GN=ARMC8 PE=1 SV=2	0	18.804	7	4	7	4	673	75.5	6.73	319	4	High	1
Flag Praja2 + BAF	High	Master Protein	A0A024RCF9	ARMCX3	Armadillo repeat containing, X-linked 3, isoform CRA_a OS=Homo sapiens OX=9606 GN=ARMCX3 PE=3 SV=1	0	12.499	9	3	6	3	379	42.5	8.37	177	3	High	1
Flag Praja2	High	Master Protein	A0A024RCF9	ARMCX3	Armadillo repeat containing, X-linked 3, isoform CRA_a OS=Homo sapiens OX=9606 GN=ARMCX3 PE=3 SV=1	0	25.283	16	5	11	5	379	42.5	8.37	502	5	High	1
Flag Praja2 + BAF	High	Master Protein	Q8N3C0	ASCC3	Activating signal cointegrator 1 complex subunit 3 OS=Homo sapiens OX=9606 GN=ASCC3 PE=1 SV=3	0	21.872	3	5	11	5	2202	251.3	7.09	237	5	High	1
Flag Praja2	High	Master Protein	Q8N3C0	ASCC3	Activating signal cointegrator 1 complex subunit 3 OS=Homo sapiens OX=9606 GN=ASCC3 PE=1 SV=3	0	14.187	2	4	5	4	2202	251.3	7.09	99	4	High	1
Flag Praja2 + BAF	High	Master Protein	Q12797	ASPH	Aspartyl/asparaginyl beta-hydroxylase OS=Homo sapiens OX=9606 GN=ASPH PE=1 SV=3	0	20.132	7	4	8	4	758	85.8	5.01	276	4	High	1
Flag Praja2	High	Master Protein	Q12797	ASPH	Aspartyl/asparaginyl beta-hydroxylase OS=Homo sapiens OX=9606 GN=ASPH PE=1 SV=3	0	28.217	9	5	7	5	758	85.8	5.01	258	5	High	1
Flag Praja2 + BAF	High	Master Protein	Q8IZT6	ASPM	Abnormal spindle-like microcephaly-associated protein OS=Homo sapiens OX=9606 GN=ASPM PE=1 SV=2	0	516.928	30	91	225	91	3477	409.5	10.45	7067	91	High	1
Flag Praja2	High	Master Protein	Q8IZT6	ASPM	Abnormal spindle-like microcephaly-associated protein OS=Homo sapiens OX=9606 GN=ASPM PE=1 SV=2	0	171.936	11	31	72	31	3477	409.5	10.45	2397	31	High	1
Flag Praja2 + BAF	High	Master Protein	Q5T9A4	ATAD3B	ATPase family AAA domain-containing protein 3B OS=Homo sapiens OX=9606 GN=ATAD3B PE=1 SV=1	0	497.702	54	33	546	11	648	72.5	9.2	17455	33	High	1
Flag Praja2	High	Master Protein	Q5T9A4	ATAD3B	ATPase family AAA domain-containing protein 3B OS=Homo sapiens OX=9606 GN=ATAD3B PE=1 SV=1	0	459.442	60	37	590	12	648	72.5	9.2	16871	37	High	1
Flag Praja2 + BAF	High	Master Protein	B2RB57	ATG7	Ubiquitin-like modifier-activating enzyme ATG7 OS=Homo sapiens OX=9606 PE=2 SV=1	0	7.355	4	2	3	2	703	77.9	6.24	102	2	High	1
Flag Praja2	High	Master Protein	B2RB57	ATG7	Ubiquitin-like modifier-activating enzyme ATG7 OS=Homo sapiens OX=9606 PE=2 SV=1	0	15.103	6	3	5	3	703	77.9	6.24	144	3	High	1
Flag Praja2 + BAF	High	Master Protein	A0A024RBC7	ATP2B1	Calcium-transporting ATPase OS=Homo sapiens OX=9606 GN=ATP2B1 PE=3 SV=1	0	35.94	8	7	10	7	1220	134.6	5.91	400	7	High	1
Flag Praja2	High	Master Protein	A0A024RBC7	ATP2B1	Calcium-transporting ATPase OS=Homo sapiens OX=9606 GN=ATP2B1 PE=3 SV=1	0	36.552	10	9	12	9	1220	134.6	5.91	375	9	High	1
Flag Praja2 + BAF	High	Master Protein	P98194	ATP2C1	Calcium-transporting ATPase type 2C member 1 OS=Homo sapiens OX=9606 GN=ATP2C1 PE=1 SV=3	0	30.896	8	6	11	6	919	100.5	6.74	393	6	High	1
Flag Praja2	High	Master Protein	P98194	ATP2C1	Calcium-transporting ATPase type 2C member 1 OS=Homo sapiens OX=9606 GN=ATP2C1 PE=1 SV=3	0	36.957	7	5	12	5	919	100.5	6.74	509	5	High	1
Flag Praja2 + BAF	High	Master Protein	Q96IX5	ATP5MK	ATP synthase membrane subunit DAPIT, mitochondrial OS=Homo sapiens OX=9606 GN=ATP5MD PE=1 SV=1	0	16.932	45	3	9	3	58	6.5	9.76	361	3	High	1
Flag Praja2	High	Master Protein	Q96IX5	ATP5MK	ATP synthase membrane subunit DAPIT, mitochondrial OS=Homo sapiens OX=9606 GN=ATP5MD PE=1 SV=1	0	19.448	45	3	10	3	58	6.5	9.76	397	3	High	1
Flag Praja2 + BAF	High	Master Protein	P48047	ATP5PO	ATP synthase subunit O, mitochondrial OS=Homo sapiens OX=9606 GN=ATP5PO PE=1 SV=1	0	12.775	21	3	8	3	213	23.3	9.96	216	3	High	1
Flag Praja2	High	Master Protein	P48047	ATP5PO	ATP synthase subunit O, mitochondrial OS=Homo sapiens OX=9606 GN=ATP5PO PE=1 SV=1	0	49.511	34	6	21	6	213	23.3	9.96	703	6	High	1
Flag Praja2 + BAF	High	Master Protein	B3KR70	ATP6AP1	cDNA FLJ33764 fis, clone BRCOC2000360, highly similar to Vacuolar ATP synthase subunit S1 OS=Homo sapiens OX=9606 PE=2 SV=1	0	6.428	4	2	5	2	430	47.7	6.13	126	2	High	1
Flag Praja2	High	Master Protein	B3KR70	ATP6AP1	cDNA FLJ33764 fis, clone BRCOC2000360, highly similar to Vacuolar ATP synthase subunit S1 OS=Homo sapiens OX=9606 PE=2 SV=1	0	6.396	7	3	3	3	430	47.7	6.13	75	3	High	1
Flag Praja2 + BAF	High	Master Protein	G3V2S6	ATP6V1D	V-type proton ATPase subunit D OS=Homo sapiens OX=9606 GN=ATP6V1D PE=1 SV=1	0	8.219	15	2	2	2	192	21.9	5.76	64	2	High	1
Flag Praja2	High	Master Protein	G3V2S6	ATP6V1D	V-type proton ATPase subunit D OS=Homo sapiens OX=9606 GN=ATP6V1D PE=1 SV=1	0	11.978	15	2	5	2	192	21.9	5.76	230	2	High	1
Flag Praja2 + BAF	High	Master Protein	A0A024R7U9	ATP6V1H	V-type proton ATPase subunit H OS=Homo sapiens OX=9606 GN=ATP6V1H PE=3 SV=1	0	12.888	8	3	4	3	483	55.8	6.48	127	3	High	1
Flag Praja2	High	Master Protein	A0A024R7U9	ATP6V1H	V-type proton ATPase subunit H OS=Homo sapiens OX=9606 GN=ATP6V1H PE=3 SV=1	0	13.259	7	3	5	3	483	55.8	6.48	148	3	High	1
Flag Praja2 + BAF	High	Master Protein	B4E3W1	AUP1	cDNA FLJ57204, highly similar to Homo sapiens ancient ubiquitous protein 1 (AUP1), transcript variant 2, mRNA OS=Homo sapiens OX=9606 PE=2 SV=1	0	28.209	13	4	14	4	467	51	9.41	442	4	High	1
Flag Praja2	High	Master Protein	B4E3W1	AUP1	cDNA FLJ57204, highly similar to Homo sapiens ancient ubiquitous protein 1 (AUP1), transcript variant 2, mRNA OS=Homo sapiens OX=9606 PE=2 SV=1	0	66.524	25	9	29	9	467	51	9.41	1038	9	High	1
Flag Praja2 + BAF	High	Master Protein	O14965	AURKA	Aurora kinase A OS=Homo sapiens OX=9606 GN=AURKA PE=1 SV=2	0	37.925	25	7	18	6	403	45.8	9.39	532	7	High	1
Flag Praja2	High	Master Protein	O14965	AURKA	Aurora kinase A OS=Homo sapiens OX=9606 GN=AURKA PE=1 SV=2	0	73.999	38	11	34	9	403	45.8	9.39	1070	11	High	1
Flag Praja2 + BAF	High	Master Protein	Q96GD4	AURKB	Aurora kinase B OS=Homo sapiens OX=9606 GN=AURKB PE=1 SV=3	0	17.666	14	4	8	3	344	39.3	9.29	280	4	High	1
Flag Praja2	High	Master Protein	Q96GD4	AURKB	Aurora kinase B OS=Homo sapiens OX=9606 GN=AURKB PE=1 SV=3	0	48.751	25	8	24	1	344	39.3	9.29	837	8	High	1
Flag Praja2 + BAF	High	Master Protein	Q6FI97	BAF53A	BAF53A protein OS=Homo sapiens OX=9606 GN=BAF53A PE=2 SV=1	0	18.756	12	4	8	4	429	47.4	5.72	190	4	High	1
Flag Praja2	High	Master Protein	Q6FI97	BAF53A	BAF53A protein OS=Homo sapiens OX=9606 GN=BAF53A PE=2 SV=1	0	41.392	18	6	21	6	429	47.4	5.72	747	6	High	1
Flag Praja2 + BAF	High	Master Protein	P80723	BASP1	Brain acid soluble protein 1 OS=Homo sapiens OX=9606 GN=BASP1 PE=1 SV=2	0	8.455	23	2	3	2	227	22.7	4.63	82	2	High	1
Flag Praja2	High	Master Protein	P80723	BASP1	Brain acid soluble protein 1 OS=Homo sapiens OX=9606 GN=BASP1 PE=1 SV=2	0	15.124	29	3	6	3	227	22.7	4.63	191	3	High	1
Flag Praja2 + BAF	High	Master Protein	Q13867	BLMH	Bleomycin hydrolase OS=Homo sapiens OX=9606 GN=BLMH PE=1 SV=1	0	32.961	13	4	66	4	455	52.5	6.27	2320	4	High	1
Flag Praja2	High	Master Protein	Q13867	BLMH	Bleomycin hydrolase OS=Homo sapiens OX=9606 GN=BLMH PE=1 SV=1	0	35.843	15	5	52	5	455	52.5	6.27	1763	5	High	1
Flag Praja2 + BAF	High	Master Protein	Q9H3K6	BOLA2	BolA-like protein 2 OS=Homo sapiens OX=9606 GN=BOLA2 PE=1 SV=1	0	21.4	51	3	10	3	86	10.1	6.52	303	3	High	1
Flag Praja2	High	Master Protein	Q9H3K6	BOLA2	BolA-like protein 2 OS=Homo sapiens OX=9606 GN=BOLA2 PE=1 SV=1	0	18.666	51	3	8	3	86	10.1	6.52	313	3	High	1
Flag Praja2 + BAF	High	Master Protein	A0A0A0MTH9	BTAF1	TATA-binding protein-associated factor 172 OS=Homo sapiens OX=9606 GN=BTAF1 PE=1 SV=1	0	42.578	6	9	19	9	1849	206.8	6.52	549	9	High	1
Flag Praja2	High	Master Protein	A0A0A0MTH9	BTAF1	TATA-binding protein-associated factor 172 OS=Homo sapiens OX=9606 GN=BTAF1 PE=1 SV=1	0	47.646	7	11	20	11	1849	206.8	6.52	539	11	High	1
Flag Praja2 + BAF	High	Master Protein	O43684	BUB3	Mitotic checkpoint protein BUB3 OS=Homo sapiens OX=9606 GN=BUB3 PE=1 SV=1	0	23.386	23	6	7	6	328	37.1	6.84	174	6	High	1
Flag Praja2	High	Master Protein	O43684	BUB3	Mitotic checkpoint protein BUB3 OS=Homo sapiens OX=9606 GN=BUB3 PE=1 SV=1	0	37.156	27	7	22	7	328	37.1	6.84	661	7	High	1
Flag Praja2 + BAF	High	Master Protein	A0JLQ5	BXDC2	Brix domain-containing protein 2 (Fragment) OS=Homo sapiens OX=9606 GN=BXDC2 PE=2 SV=1	0	7.993	7	2	3	2	335	39.1	9.91	96	2	High	1
Flag Praja2	High	Master Protein	A0JLQ5	BXDC2	Brix domain-containing protein 2 (Fragment) OS=Homo sapiens OX=9606 GN=BXDC2 PE=2 SV=1	0	12.223	9	3	8	3	335	39.1	9.91	208	3	High	1
Flag Praja2 + BAF	High	Master Protein	Q53FN7	BZW1	BZW1 protein variant (Fragment) OS=Homo sapiens OX=9606 PE=2 SV=1	0	5.873	4	2	2	2	424	48.6	6.11	49	2	High	1
Flag Praja2	High	Master Protein	Q53FN7	BZW1	BZW1 protein variant (Fragment) OS=Homo sapiens OX=9606 PE=2 SV=1	0	6.834	4	2	5	2	424	48.6	6.11	132	2	High	1
Flag Praja2 + BAF	High	Master Protein	Q496Y1	C10orf118	C10orf118 protein (Fragment) OS=Homo sapiens OX=9606 GN=C10orf118 PE=2 SV=1	0	18.707	4	3	7	3	1004	115.8	6.87	333	3	High	1
Flag Praja2	High	Master Protein	Q496Y1	C10orf118	C10orf118 protein (Fragment) OS=Homo sapiens OX=9606 GN=C10orf118 PE=2 SV=1	0	35.579	9	7	18	7	1004	115.8	6.87	670	7	High	1
Flag Praja2 + BAF	High	Master Protein	Q549M8	C14orf166	RNA transcription, translation and transport factor protein OS=Homo sapiens OX=9606 GN=C14orf166 PE=2 SV=1	0	18.138	20	4	7	4	244	28.1	6.65	219	4	High	1
Flag Praja2	High	Master Protein	Q549M8	C14orf166	RNA transcription, translation and transport factor protein OS=Homo sapiens OX=9606 GN=C14orf166 PE=2 SV=1	0	31.717	30	6	15	6	244	28.1	6.65	504	6	High	1
Flag Praja2 + BAF	High	Master Protein	A8K1K8	C18orf55	TIM21-like protein, mitochondrial OS=Homo sapiens OX=9606 GN=C18orf55 PE=2 SV=1	0	13.297	10	2	4	2	248	28.2	9.7	130	2	High	1
Flag Praja2	High	Master Protein	A8K1K8	C18orf55	TIM21-like protein, mitochondrial OS=Homo sapiens OX=9606 GN=C18orf55 PE=2 SV=1	0	26.484	19	4	13	4	248	28.2	9.7	433	4	High	1
Flag Praja2 + BAF	High	Master Protein	Q5TDE9	C1orf57	Chromosome 1 open reading frame 57, isoform CRA_d OS=Homo sapiens OX=9606 GN=C1orf57 PE=2 SV=1	0	40.705	46	7	17	7	190	20.7	9.54	592	7	High	1
Flag Praja2	High	Master Protein	Q5TDE9	C1orf57	Chromosome 1 open reading frame 57, isoform CRA_d OS=Homo sapiens OX=9606 GN=C1orf57 PE=2 SV=1	0	57.253	56	9	34	9	190	20.7	9.54	948	9	High	1
Flag Praja2 + BAF	High	Master Protein	Q6P1S2	C3orf33	Protein C3orf33 OS=Homo sapiens OX=9606 GN=C3orf33 PE=1 SV=2	0	10.387	8	2	3	2	294	33.7	9.85	122	2	High	1
Flag Praja2	High	Master Protein	Q6P1S2	C3orf33	Protein C3orf33 OS=Homo sapiens OX=9606 GN=C3orf33 PE=1 SV=2	0	12.694	8	2	5	2	294	33.7	9.85	193	2	High	1
Flag Praja2 + BAF	High	Master Protein	A0A024R904	CACYBP	Calcyclin-binding protein OS=Homo sapiens OX=9606 GN=CACYBP PE=4 SV=1	0	32.392	29	8	13	8	228	26.2	8.25	282	8	High	1
Flag Praja2	High	Master Protein	A0A024R904	CACYBP	Calcyclin-binding protein OS=Homo sapiens OX=9606 GN=CACYBP PE=4 SV=1	0	52.233	34	8	19	8	228	26.2	8.25	615	8	High	1
Flag Praja2 + BAF	High	Master Protein	Q6IAW5	CALU	Calumenin OS=Homo sapiens OX=9606 GN=CALU PE=2 SV=1	0	29.632	27	6	13	6	315	37.1	4.64	349	6	High	1
Flag Praja2	High	Master Protein	Q6IAW5	CALU	Calumenin OS=Homo sapiens OX=9606 GN=CALU PE=2 SV=1	0	59.708	32	7	20	7	315	37.1	4.64	669	7	High	1
Flag Praja2 + BAF	High	Master Protein	B7Z2B0	CAMK2D	Calcium/calmodulin-dependent protein kinase OS=Homo sapiens OX=9606 PE=2 SV=1	0	8.286	4	2	3	2	533	60	7.27	83	2	High	1
Flag Praja2	High	Master Protein	B7Z2B0	CAMK2D	Calcium/calmodulin-dependent protein kinase OS=Homo sapiens OX=9606 PE=2 SV=1	0	10.37	6	3	3	2	533	60	7.27	84	3	High	1
Flag Praja2 + BAF	High	Master Protein	A0A384MDT0	CAND2	Epididymis secretory sperm binding protein OS=Homo sapiens OX=9606 PE=2 SV=1	0	7.112	2	2	5	2	1222	133.6	5.6	131	2	High	1
Flag Praja2	High	Master Protein	A0A384MDT0	CAND2	Epididymis secretory sperm binding protein OS=Homo sapiens OX=9606 PE=2 SV=1	0	15.265	4	4	9	4	1222	133.6	5.6	256	4	High	1
Flag Praja2 + BAF	High	Master Protein	A4D0V4	CAPZA2	F-actin-capping protein subunit alpha OS=Homo sapiens OX=9606 GN=CAPZA2 PE=2 SV=1	0	11.163	9	2	11	1	286	32.9	5.85	283	2	High	1
Flag Praja2	High	Master Protein	A4D0V4	CAPZA2	F-actin-capping protein subunit alpha OS=Homo sapiens OX=9606 GN=CAPZA2 PE=2 SV=1	0	53.035	41	8	28	7	286	32.9	5.85	943	8	High	1
Flag Praja2 + BAF	High	Master Protein	Q86X55	CARM1	Histone-arginine methyltransferase CARM1 OS=Homo sapiens OX=9606 GN=CARM1 PE=1 SV=3	0	19.024	9	4	4	4	608	65.8	6.73	144	4	High	1
Flag Praja2	High	Master Protein	Q86X55	CARM1	Histone-arginine methyltransferase CARM1 OS=Homo sapiens OX=9606 GN=CARM1 PE=1 SV=3	0	19.283	9	4	8	4	608	65.8	6.73	235	4	High	1
Flag Praja2 + BAF	High	Master Protein	A4D177	CBX3	Chromobox homolog 3 (HP1 gamma homolog, Drosophila) OS=Homo sapiens OX=9606 GN=CBX3 PE=4 SV=1	0	13.82	27	4	8	4	183	20.8	5.33	152	4	High	1
Flag Praja2	High	Master Protein	A4D177	CBX3	Chromobox homolog 3 (HP1 gamma homolog, Drosophila) OS=Homo sapiens OX=9606 GN=CBX3 PE=4 SV=1	0	26.332	33	5	20	5	183	20.8	5.33	472	5	High	1
Flag Praja2 + BAF	High	Master Protein	A0A024R1L9	CBY1	HCG2010808, isoform CRA_b OS=Homo sapiens OX=9606 GN=hCG_2010808 PE=4 SV=1	0	21.205	44	4	9	4	126	14.5	9.13	303	4	High	1
Flag Praja2	High	Master Protein	A0A024R1L9	CBY1	HCG2010808, isoform CRA_b OS=Homo sapiens OX=9606 GN=hCG_2010808 PE=4 SV=1	0	57.025	60	7	20	7	126	14.5	9.13	831	7	High	1
Flag Praja2 + BAF	High	Master Protein	Q6P1N0	CC2D1A	Coiled-coil and C2 domain-containing protein 1A OS=Homo sapiens OX=9606 GN=CC2D1A PE=1 SV=1	0	20.361	5	4	8	4	951	104	8.09	276	4	High	1
Flag Praja2	High	Master Protein	Q6P1N0	CC2D1A	Coiled-coil and C2 domain-containing protein 1A OS=Homo sapiens OX=9606 GN=CC2D1A PE=1 SV=1	0	32.227	8	6	9	6	951	104	8.09	261	6	High	1
Flag Praja2 + BAF	High	Master Protein	Q96A33	CCDC47	Coiled-coil domain-containing protein 47 OS=Homo sapiens OX=9606 GN=CCDC47 PE=1 SV=1	0	33.576	20	7	8	7	483	55.8	4.87	262	7	High	1
Flag Praja2	High	Master Protein	Q96A33	CCDC47	Coiled-coil domain-containing protein 47 OS=Homo sapiens OX=9606 GN=CCDC47 PE=1 SV=1	0	54.106	22	9	22	9	483	55.8	4.87	602	9	High	1
Flag Praja2 + BAF	High	Master Protein	B4DDU6	CCT5	cDNA FLJ50442, highly similar to T-complex protein 1 subunit epsilon OS=Homo sapiens OX=9606 PE=2 SV=1	0	88.672	35	14	22	14	503	55.4	5.43	797	14	High	1
Flag Praja2	High	Master Protein	B4DDU6	CCT5	cDNA FLJ50442, highly similar to T-complex protein 1 subunit epsilon OS=Homo sapiens OX=9606 PE=2 SV=1	0	150.341	50	20	55	20	503	55.4	5.43	1933	20	High	1
Flag Praja2 + BAF	High	Master Protein	B4DL80	CDC27	cDNA FLJ57525, highly similar to Cell division cycle protein 27 homolog OS=Homo sapiens OX=9606 PE=2 SV=1	0	7.989	3	2	2	2	763	84.8	7.31	49	2	High	1
Flag Praja2	High	Master Protein	B4DL80	CDC27	cDNA FLJ57525, highly similar to Cell division cycle protein 27 homolog OS=Homo sapiens OX=9606 PE=2 SV=1	0	15.606	7	4	4	4	763	84.8	7.31	84	4	High	1
Flag Praja2 + BAF	High	Master Protein	A0A024R1S2	CDC6	Cell division control protein OS=Homo sapiens OX=9606 GN=CDC6 PE=3 SV=1	0	9.17	4	2	3	2	560	62.7	9.58	87	2	High	1
Flag Praja2	High	Master Protein	A0A024R1S2	CDC6	Cell division control protein OS=Homo sapiens OX=9606 GN=CDC6 PE=3 SV=1	0	19.158	10	4	8	4	560	62.7	9.58	218	4	High	1
Flag Praja2 + BAF	High	Master Protein	E9PEI0	CDCA2	Cell division cycle-associated protein 2 OS=Homo sapiens OX=9606 GN=CDCA2 PE=1 SV=1	0	10.185	2	2	4	2	1008	110.9	8.46	165	2	High	1
Flag Praja2	High	Master Protein	E9PEI0	CDCA2	Cell division cycle-associated protein 2 OS=Homo sapiens OX=9606 GN=CDCA2 PE=1 SV=1	0	11.329	2	2	5	2	1008	110.9	8.46	197	2	High	1
Flag Praja2 + BAF	High	Master Protein	Q5VV42	CDKAL1	Threonylcarbamoyladenosine tRNA methylthiotransferase OS=Homo sapiens OX=9606 GN=CDKAL1 PE=1 SV=1	0	10.042	4	2	3	2	579	65.1	7.46	101	2	High	1
Flag Praja2	High	Master Protein	Q5VV42	CDKAL1	Threonylcarbamoyladenosine tRNA methylthiotransferase OS=Homo sapiens OX=9606 GN=CDKAL1 PE=1 SV=1	0	12.976	4	2	5	2	579	65.1	7.46	226	2	High	1
Flag Praja2 + BAF	High	Master Protein	P07199	CENPB	Major centromere autoantigen B OS=Homo sapiens OX=9606 GN=CENPB PE=1 SV=2	0	9.375	4	2	3	2	599	65.1	4.55	100	2	High	1
Flag Praja2	High	Master Protein	P07199	CENPB	Major centromere autoantigen B OS=Homo sapiens OX=9606 GN=CENPB PE=1 SV=2	0	10.964	4	2	2	2	599	65.1	4.55	103	2	High	1
Flag Praja2 + BAF	High	Master Protein	A0A090N7Y0	CENTG3	Centaurin, gamma 3 OS=Homo sapiens OX=9606 GN=CENTG3 PE=3 SV=1	0	23.265	6	4	13	3	875	95	7.97	465	4	High	1
Flag Praja2	High	Master Protein	A0A090N7Y0	CENTG3	Centaurin, gamma 3 OS=Homo sapiens OX=9606 GN=CENTG3 PE=3 SV=1	0	10.083	4	3	4	3	875	95	7.97	101	3	High	1
Flag Praja2 + BAF	High	Master Protein	B2RTS4	CEP170	Centrosomal protein 170kDa OS=Homo sapiens OX=9606 GN=CEP170 PE=2 SV=1	0	103.811	16	16	40	1	1486	164.5	7.24	1449	16	High	1
Flag Praja2	High	Master Protein	B2RTS4	CEP170	Centrosomal protein 170kDa OS=Homo sapiens OX=9606 GN=CEP170 PE=2 SV=1	0	106.351	18	18	46	1	1486	164.5	7.24	1602	18	High	1
Flag Praja2 + BAF	High	Master Protein	Q5SW79	CEP170	Centrosomal protein of 170 kDa OS=Homo sapiens OX=9606 GN=CEP170 PE=1 SV=1	0	108.473	15	16	42	1	1584	175.2	7.11	1520	16	High	1
Flag Praja2	High	Master Protein	Q5SW79	CEP170	Centrosomal protein of 170 kDa OS=Homo sapiens OX=9606 GN=CEP170 PE=1 SV=1	0	109.835	16	18	47	1	1584	175.2	7.11	1650	18	High	1
Flag Praja2 + BAF	High	Master Protein	A0A2U3TZI9	CEP78	Centrosomal protein of 78 kDa OS=Homo sapiens OX=9606 GN=CEP78 PE=1 SV=1	0	62.665	22	13	26	13	711	79	8.31	651	13	High	1
Flag Praja2	High	Master Protein	A0A2U3TZI9	CEP78	Centrosomal protein of 78 kDa OS=Homo sapiens OX=9606 GN=CEP78 PE=1 SV=1	0	66.012	20	12	32	12	711	79	8.31	835	12	High	1
Flag Praja2 + BAF	High	Master Protein	Q8IW35	CEP97	Centrosomal protein of 97 kDa OS=Homo sapiens OX=9606 GN=CEP97 PE=1 SV=1	0	15.21	5	3	3	3	865	96.9	5.02	119	3	High	1
Flag Praja2	High	Master Protein	Q8IW35	CEP97	Centrosomal protein of 97 kDa OS=Homo sapiens OX=9606 GN=CEP97 PE=1 SV=1	0	6.913	3	2	3	2	865	96.9	5.02	60	2	High	1
Flag Praja2 + BAF	High	Master Protein	E9PK25	CFL1	Cofilin, non-muscle isoform OS=Homo sapiens OX=9606 GN=CFL1 PE=1 SV=1	0	34.246	35	7	19	6	204	22.7	8.34	555	7	High	1
Flag Praja2	High	Master Protein	E9PK25	CFL1	Cofilin, non-muscle isoform OS=Homo sapiens OX=9606 GN=CFL1 PE=1 SV=1	0	70.57	47	10	36	7	204	22.7	8.34	1182	10	High	1
Flag Praja2 + BAF	High	Master Protein	C9JRZ6	CHCHD3	MICOS complex subunit MIC19 OS=Homo sapiens OX=9606 GN=CHCHD3 PE=1 SV=2	0	11.608	10	2	4	2	232	26.7	7.75	162	2	High	1
Flag Praja2	High	Master Protein	C9JRZ6	CHCHD3	MICOS complex subunit MIC19 OS=Homo sapiens OX=9606 GN=CHCHD3 PE=1 SV=2	0	23.986	10	3	6	3	232	26.7	7.75	244	3	High	1
Flag Praja2 + BAF	High	Master Protein	O14757	CHEK1	Serine/threonine-protein kinase Chk1 OS=Homo sapiens OX=9606 GN=CHEK1 PE=1 SV=2	0	14.256	10	3	5	3	476	54.4	8.25	142	3	High	1
Flag Praja2	High	Master Protein	O14757	CHEK1	Serine/threonine-protein kinase Chk1 OS=Homo sapiens OX=9606 GN=CHEK1 PE=1 SV=2	0	28.026	17	6	10	6	476	54.4	8.25	311	6	High	1
Flag Praja2 + BAF	High	Master Protein	A0A024R9M9	CHP	Calcium binding protein P22, isoform CRA_a OS=Homo sapiens OX=9606 GN=CHP PE=4 SV=1	0	14.603	18	3	6	3	195	22.4	5.1	195	3	High	1
Flag Praja2	High	Master Protein	A0A024R9M9	CHP	Calcium binding protein P22, isoform CRA_a OS=Homo sapiens OX=9606 GN=CHP PE=4 SV=1	0	44.285	33	6	17	6	195	22.4	5.1	465	6	High	1
Flag Praja2 + BAF	High	Master Protein	Q8IZ52	CHPF	Chondroitin sulfate synthase 2 OS=Homo sapiens OX=9606 GN=CHPF PE=1 SV=2	0	15.831	5	4	12	4	775	85.4	6.93	307	4	High	1
Flag Praja2	High	Master Protein	Q8IZ52	CHPF	Chondroitin sulfate synthase 2 OS=Homo sapiens OX=9606 GN=CHPF PE=1 SV=2	0	20.382	7	5	11	5	775	85.4	6.93	335	5	High	1
Flag Praja2 + BAF	High	Master Protein	Q9P2E5	CHPF2	Chondroitin sulfate glucuronyltransferase OS=Homo sapiens OX=9606 GN=CHPF2 PE=2 SV=2	0	28.918	9	7	13	7	772	85.9	7.83	233	7	High	1
Flag Praja2	High	Master Protein	Q9P2E5	CHPF2	Chondroitin sulfate glucuronyltransferase OS=Homo sapiens OX=9606 GN=CHPF2 PE=2 SV=2	0	32.427	11	8	17	8	772	85.9	7.83	372	8	High	1
Flag Praja2 + BAF	High	Master Protein	Q59GT1	CHUK	I-kappa-B kinase (Fragment) OS=Homo sapiens OX=9606 PE=2 SV=1	0	17.853	9	5	5	5	726	82.4	7.4	131	5	High	1
Flag Praja2	High	Master Protein	Q59GT1	CHUK	I-kappa-B kinase (Fragment) OS=Homo sapiens OX=9606 PE=2 SV=1	0	13.84	6	3	6	3	726	82.4	7.4	181	3	High	1
Flag Praja2 + BAF	High	Master Protein	Q8N5K1	CISD2	CDGSH iron-sulfur domain-containing protein 2 OS=Homo sapiens OX=9606 GN=CISD2 PE=1 SV=1	0	8.849	19	2	5	2	135	15.3	9.61	153	2	High	1
Flag Praja2	High	Master Protein	Q8N5K1	CISD2	CDGSH iron-sulfur domain-containing protein 2 OS=Homo sapiens OX=9606 GN=CISD2 PE=1 SV=1	0	10.056	19	2	6	2	135	15.3	9.61	188	2	High	1
Flag Praja2 + BAF	High	Master Protein	B2RMQ4	CKAP2	Cytoskeleton associated protein 2 OS=Homo sapiens OX=9606 GN=CKAP2 PE=2 SV=1	0	8.712	4	2	4	2	682	76.8	9.41	148	2	High	1
Flag Praja2	High	Master Protein	B2RMQ4	CKAP2	Cytoskeleton associated protein 2 OS=Homo sapiens OX=9606 GN=CKAP2 PE=2 SV=1	0	19.647	6	3	10	3	682	76.8	9.41	420	3	High	1
Flag Praja2 + BAF	High	Master Protein	A0A0S2Z5G3	CLN6	Ceroid-lipofuscinosis neuronal 6 late infantile variant isoform 4 (Fragment) OS=Homo sapiens OX=9606 GN=CLN6 PE=2 SV=1	0	16.609	12	2	7	2	278	32	8.92	219	2	High	1
Flag Praja2	High	Master Protein	A0A0S2Z5G3	CLN6	Ceroid-lipofuscinosis neuronal 6 late infantile variant isoform 4 (Fragment) OS=Homo sapiens OX=9606 GN=CLN6 PE=2 SV=1	0	42.405	12	2	11	2	278	32	8.92	476	2	High	1
Flag Praja2 + BAF	High	Master Protein	A0A024R4R3	CNOT3	CCR4-NOT transcription complex, subunit 3, isoform CRA_a OS=Homo sapiens OX=9606 GN=CNOT3 PE=3 SV=1	0	15.313	5	3	7	3	753	81.8	6.2	223	3	High	1
Flag Praja2	High	Master Protein	A0A024R4R3	CNOT3	CCR4-NOT transcription complex, subunit 3, isoform CRA_a OS=Homo sapiens OX=9606 GN=CNOT3 PE=3 SV=1	0	16.888	5	3	6	3	753	81.8	6.2	244	3	High	1
Flag Praja2 + BAF	High	Master Protein	A0A024R1T5	CNP	2',3'-cyclic-nucleotide 3'-phosphodiesterase OS=Homo sapiens OX=9606 GN=CNP PE=3 SV=1	0	79.685	34	15	33	15	401	45.1	8.53	1057	15	High	1
Flag Praja2	High	Master Protein	A0A024R1T5	CNP	2',3'-cyclic-nucleotide 3'-phosphodiesterase OS=Homo sapiens OX=9606 GN=CNP PE=3 SV=1	0	106.316	35	17	50	17	401	45.1	8.53	1588	17	High	1
Flag Praja2 + BAF	High	Master Protein	A0A140VJG7	COG6	Conserved oligomeric Golgi complex subunit 6 OS=Homo sapiens OX=9606 GN=COG6 PE=2 SV=1	0	7.718	4	2	2	2	615	68.4	5.92	74	2	High	1
Flag Praja2	High	Master Protein	A0A140VJG7	COG6	Conserved oligomeric Golgi complex subunit 6 OS=Homo sapiens OX=9606 GN=COG6 PE=2 SV=1	0	7.731	4	2	2	2	615	68.4	5.92	56	2	High	1
Flag Praja2 + BAF	High	Master Protein	P53618	COPB1	Coatomer subunit beta OS=Homo sapiens OX=9606 GN=COPB1 PE=1 SV=3	0	78.393	20	14	29	14	953	107.1	6.05	994	14	High	1
Flag Praja2	High	Master Protein	P53618	COPB1	Coatomer subunit beta OS=Homo sapiens OX=9606 GN=COPB1 PE=1 SV=3	0	99.917	27	19	40	19	953	107.1	6.05	1367	19	High	1
Flag Praja2 + BAF	High	Master Protein	A0A140VK12	COPG2	Coatomer subunit gamma OS=Homo sapiens OX=9606 PE=2 SV=1	0	41.814	11	8	14	6	871	97.6	5.81	567	8	High	1
Flag Praja2	High	Master Protein	A0A140VK12	COPG2	Coatomer subunit gamma OS=Homo sapiens OX=9606 PE=2 SV=1	0	43.675	12	8	20	6	871	97.6	5.81	720	8	High	1
Flag Praja2 + BAF	High	Master Protein	D6RFN0	COPS4	COP9 signalosome complex subunit 4 OS=Homo sapiens OX=9606 GN=COPS4 PE=1 SV=1	0	13.958	8	3	5	3	438	49.7	5.81	182	3	High	1
Flag Praja2	High	Master Protein	D6RFN0	COPS4	COP9 signalosome complex subunit 4 OS=Homo sapiens OX=9606 GN=COPS4 PE=1 SV=1	0	17.233	8	3	8	3	438	49.7	5.81	309	3	High	1
Flag Praja2 + BAF	High	Master Protein	E9PGT6	COPS8	COP9 signalosome complex subunit 8 OS=Homo sapiens OX=9606 GN=COPS8 PE=1 SV=1	0	10.041	17	2	3	2	173	19.3	5.53	151	2	High	1
Flag Praja2	High	Master Protein	E9PGT6	COPS8	COP9 signalosome complex subunit 8 OS=Homo sapiens OX=9606 GN=COPS8 PE=1 SV=1	0	11.433	17	2	4	2	173	19.3	5.53	190	2	High	1
Flag Praja2 + BAF	High	Master Protein	Q8NI60	COQ8A	Atypical kinase COQ8A, mitochondrial OS=Homo sapiens OX=9606 GN=COQ8A PE=1 SV=1	0	34.677	13	6	11	6	647	71.9	6.99	449	6	High	1
Flag Praja2	High	Master Protein	Q8NI60	COQ8A	Atypical kinase COQ8A, mitochondrial OS=Homo sapiens OX=9606 GN=COQ8A PE=1 SV=1	0	40.683	16	8	21	8	647	71.9	6.99	813	8	High	1
Flag Praja2 + BAF	High	Master Protein	Q9Y6N1	COX11	Cytochrome c oxidase assembly protein COX11, mitochondrial OS=Homo sapiens OX=9606 GN=COX11 PE=1 SV=3	0	7.309	11	2	2	2	276	31.4	9.06	50	2	High	1
Flag Praja2	High	Master Protein	Q9Y6N1	COX11	Cytochrome c oxidase assembly protein COX11, mitochondrial OS=Homo sapiens OX=9606 GN=COX11 PE=1 SV=3	0	11.294	11	2	6	2	276	31.4	9.06	274	2	High	1
Flag Praja2 + BAF	High	Master Protein	Q7KZN9	COX15	Cytochrome c oxidase assembly protein COX15 homolog OS=Homo sapiens OX=9606 GN=COX15 PE=1 SV=1	0	18.49	10	3	6	3	410	46	9.82	188	3	High	1
Flag Praja2	High	Master Protein	Q7KZN9	COX15	Cytochrome c oxidase assembly protein COX15 homolog OS=Homo sapiens OX=9606 GN=COX15 PE=1 SV=1	0	30.239	16	5	14	5	410	46	9.82	472	5	High	1
Flag Praja2 + BAF	High	Master Protein	G9LKX8	COX2	Cytochrome c oxidase subunit 2 OS=Homo sapiens OX=9606 GN=COX2 PE=3 SV=1	0	6.456	11	2	6	2	227	25.5	4.82	162	2	High	1
Flag Praja2	High	Master Protein	G9LKX8	COX2	Cytochrome c oxidase subunit 2 OS=Homo sapiens OX=9606 GN=COX2 PE=3 SV=1	0	16.878	11	2	15	1	227	25.5	4.82	537	2	High	1
Flag Praja2 + BAF	High	Master Protein	P13073	COX4I1	Cytochrome c oxidase subunit 4 isoform 1, mitochondrial OS=Homo sapiens OX=9606 GN=COX4I1 PE=1 SV=1	0	6.503	13	2	4	2	169	19.6	9.51	96	2	High	1
Flag Praja2	High	Master Protein	P13073	COX4I1	Cytochrome c oxidase subunit 4 isoform 1, mitochondrial OS=Homo sapiens OX=9606 GN=COX4I1 PE=1 SV=1	0	6.972	12	2	2	2	169	19.6	9.51	56	2	High	1
Flag Praja2 + BAF	High	Master Protein	P36551	CPOX	Oxygen-dependent coproporphyrinogen-III oxidase, mitochondrial OS=Homo sapiens OX=9606 GN=CPOX PE=1 SV=3	0	7.825	5	2	3	2	454	50.1	8.25	87	2	High	1
Flag Praja2	High	Master Protein	P36551	CPOX	Oxygen-dependent coproporphyrinogen-III oxidase, mitochondrial OS=Homo sapiens OX=9606 GN=CPOX PE=1 SV=3	0	20.476	10	4	9	4	454	50.1	8.25	235	4	High	1
Flag Praja2 + BAF	High	Master Protein	A0A024R6H0	CPSF2	Cleavage and polyadenylation specificity factor subunit 2 OS=Homo sapiens OX=9606 GN=CPSF2 PE=3 SV=1	0	9.067	3	2	2	2	782	88.4	5.11	63	2	High	1
Flag Praja2	High	Master Protein	A0A024R6H0	CPSF2	Cleavage and polyadenylation specificity factor subunit 2 OS=Homo sapiens OX=9606 GN=CPSF2 PE=3 SV=1	0	6.045	3	2	3	2	782	88.4	5.11	101	2	High	1
Flag Praja2 + BAF	High	Master Protein	B2RAQ8	CPT1A	Carnitine O-palmitoyltransferase OS=Homo sapiens OX=9606 PE=2 SV=1	0	8.378	5	3	3	3	773	88.3	8.59	83	3	High	1
Flag Praja2	High	Master Protein	B2RAQ8	CPT1A	Carnitine O-palmitoyltransferase OS=Homo sapiens OX=9606 PE=2 SV=1	0	17.394	6	4	9	4	773	88.3	8.59	257	4	High	1
Flag Praja2 + BAF	High	Master Protein	B3KW79	CPVL	Carboxypeptidase OS=Homo sapiens OX=9606 PE=2 SV=1	0	13.152	7	3	6	3	476	54.1	5.6	107	3	High	1
Flag Praja2	High	Master Protein	B3KW79	CPVL	Carboxypeptidase OS=Homo sapiens OX=9606 PE=2 SV=1	0	37.448	15	7	25	1	476	54.1	5.6	647	7	High	1
Flag Praja2 + BAF	High	Master Protein	P46109	CRKL	Crk-like protein OS=Homo sapiens OX=9606 GN=CRKL PE=1 SV=1	0	8.367	9	2	3	2	303	33.8	6.74	78	2	High	1
Flag Praja2	High	Master Protein	P46109	CRKL	Crk-like protein OS=Homo sapiens OX=9606 GN=CRKL PE=1 SV=1	0	15.521	15	3	5	3	303	33.8	6.74	164	3	High	1
Flag Praja2 + BAF	High	Master Protein	H7BYT1	CSNK1D	Casein kinase I isoform delta OS=Homo sapiens OX=9606 GN=CSNK1D PE=1 SV=2	0	46.617	15	5	25	1	427	49	9.94	834	5	High	1
Flag Praja2	High	Master Protein	H7BYT1	CSNK1D	Casein kinase I isoform delta OS=Homo sapiens OX=9606 GN=CSNK1D PE=1 SV=2	0	60.989	24	8	37	3	427	49	9.94	1282	8	High	1
Flag Praja2 + BAF	High	Master Protein	Q5U045	CSNK1E	Casein kinase 1 epsilon OS=Homo sapiens OX=9606 GN=CSNK1E PE=2 SV=1	0	54.884	22	7	29	3	416	47.3	9.66	960	7	High	1
Flag Praja2	High	Master Protein	Q5U045	CSNK1E	Casein kinase 1 epsilon OS=Homo sapiens OX=9606 GN=CSNK1E PE=2 SV=1	0	62.307	29	9	39	4	416	47.3	9.66	1355	9	High	1
Flag Praja2 + BAF	High	Master Protein	E7EU96	CSNK2A1	Casein kinase II subunit alpha OS=Homo sapiens OX=9606 GN=CSNK2A1 PE=1 SV=1	0	16.13	10	3	5	3	385	45.3	7.94	167	3	High	1
Flag Praja2	High	Master Protein	E7EU96	CSNK2A1	Casein kinase II subunit alpha OS=Homo sapiens OX=9606 GN=CSNK2A1 PE=1 SV=1	0	51.346	31	9	21	9	385	45.3	7.94	657	9	High	1
Flag Praja2 + BAF	High	Master Protein	F8VW96	CSRP2	Cysteine and glycine-rich protein 2 OS=Homo sapiens OX=9606 GN=CSRP2 PE=1 SV=1	0	7.913	12	2	3	2	243	26.7	8.48	91	2	High	1
Flag Praja2	High	Master Protein	F8VW96	CSRP2	Cysteine and glycine-rich protein 2 OS=Homo sapiens OX=9606 GN=CSRP2 PE=1 SV=1	0	18.786	16	3	8	3	243	26.7	8.48	305	3	High	1
Flag Praja2 + BAF	High	Master Protein	Q76LA1	CSTB	CSTB protein OS=Homo sapiens OX=9606 GN=CSTB PE=2 SV=1	0	10.488	24	2	2	2	98	11.1	7.56	87	2	High	1
Flag Praja2	High	Master Protein	Q76LA1	CSTB	CSTB protein OS=Homo sapiens OX=9606 GN=CSTB PE=2 SV=1	0	23.462	46	3	12	3	98	11.1	7.56	437	3	High	1
Flag Praja2 + BAF	High	Master Protein	P56545	CTBP2	C-terminal-binding protein 2 OS=Homo sapiens OX=9606 GN=CTBP2 PE=1 SV=1	0	21.367	13	5	6	4	445	48.9	6.95	174	5	High	1
Flag Praja2	High	Master Protein	P56545	CTBP2	C-terminal-binding protein 2 OS=Homo sapiens OX=9606 GN=CTBP2 PE=1 SV=1	0	24.767	11	4	14	3	445	48.9	6.95	370	4	High	1
Flag Praja2 + BAF	High	Master Protein	D3U719	CTC1	CST complex subunit CTC1 OS=Homo sapiens OX=9606 GN=CTC1 PE=2 SV=1	0	69.847	16	14	34	14	1217	134.6	7.88	1002	14	High	1
Flag Praja2	High	Master Protein	D3U719	CTC1	CST complex subunit CTC1 OS=Homo sapiens OX=9606 GN=CTC1 PE=2 SV=1	0	21.194	7	6	11	6	1217	134.6	7.88	214	6	High	1
Flag Praja2 + BAF	High	Master Protein	Q7Z7A3	CTU1	Cytoplasmic tRNA 2-thiolation protein 1 OS=Homo sapiens OX=9606 GN=CTU1 PE=1 SV=1	0	16.828	12	3	7	3	348	36.4	9.2	250	3	High	1
Flag Praja2	High	Master Protein	Q7Z7A3	CTU1	Cytoplasmic tRNA 2-thiolation protein 1 OS=Homo sapiens OX=9606 GN=CTU1 PE=1 SV=1	0	14.313	11	3	7	3	348	36.4	9.2	324	3	High	1
Flag Praja2 + BAF	High	Master Protein	A0A590UJ50	CUL1	Cullin-1 OS=Homo sapiens OX=9606 GN=CUL1 PE=1 SV=1	0	7.398	3	2	5	2	759	87.6	7.78	104	2	High	1
Flag Praja2	High	Master Protein	A0A590UJ50	CUL1	Cullin-1 OS=Homo sapiens OX=9606 GN=CUL1 PE=1 SV=1	0	12.332	4	3	6	3	759	87.6	7.78	211	3	High	1
Flag Praja2 + BAF	High	Master Protein	Q8TBT6	CYC1	Uncharacterized protein (Fragment) OS=Homo sapiens OX=9606 PE=2 SV=1	0	8.381	9	2	4	2	315	34.5	8.87	114	2	High	1
Flag Praja2	High	Master Protein	Q8TBT6	CYC1	Uncharacterized protein (Fragment) OS=Homo sapiens OX=9606 PE=2 SV=1	0	39.889	25	6	20	6	315	34.5	8.87	657	6	High	1
Flag Praja2 + BAF	High	Master Protein	P51398	DAP3	28S ribosomal protein S29, mitochondrial OS=Homo sapiens OX=9606 GN=DAP3 PE=1 SV=1	0	27.787	18	6	9	6	398	45.5	8.88	244	6	High	1
Flag Praja2	High	Master Protein	P51398	DAP3	28S ribosomal protein S29, mitochondrial OS=Homo sapiens OX=9606 GN=DAP3 PE=1 SV=1	0	58.689	28	11	22	11	398	45.5	8.88	637	11	High	1
Flag Praja2 + BAF	High	Master Protein	P61962	DCAF7	DDB1- and CUL4-associated factor 7 OS=Homo sapiens OX=9606 GN=DCAF7 PE=1 SV=1	0	19.531	12	3	11	3	342	38.9	5.52	405	3	High	1
Flag Praja2	High	Master Protein	P61962	DCAF7	DDB1- and CUL4-associated factor 7 OS=Homo sapiens OX=9606 GN=DCAF7 PE=1 SV=1	0	23.699	14	4	12	4	342	38.9	5.52	510	4	High	1
Flag Praja2 + BAF	High	Master Protein	Q8WVC6	DCAKD	Dephospho-CoA kinase domain-containing protein OS=Homo sapiens OX=9606 GN=DCAKD PE=1 SV=1	0	8.409	10	2	4	2	231	26.5	9.58	117	2	High	1
Flag Praja2	High	Master Protein	Q8WVC6	DCAKD	Dephospho-CoA kinase domain-containing protein OS=Homo sapiens OX=9606 GN=DCAKD PE=1 SV=1	0	18.06	19	4	5	4	231	26.5	9.58	130	4	High	1
Flag Praja2 + BAF	High	Master Protein	A0A384MDU9	DCTN2	Dynactin 2 (P50), isoform CRA_c OS=Homo sapiens OX=9606 GN=DCTN2 PE=2 SV=1	0	18.048	14	4	6	4	401	44.2	5.21	199	4	High	1
Flag Praja2	High	Master Protein	A0A384MDU9	DCTN2	Dynactin 2 (P50), isoform CRA_c OS=Homo sapiens OX=9606 GN=DCTN2 PE=2 SV=1	0	20.732	17	5	11	5	401	44.2	5.21	310	5	High	1
Flag Praja2 + BAF	High	Master Protein	Q9H773	DCTPP1	dCTP pyrophosphatase 1 OS=Homo sapiens OX=9606 GN=DCTPP1 PE=1 SV=1	0	9.346	13	2	3	2	170	18.7	5.03	102	2	High	1
Flag Praja2	High	Master Protein	Q9H773	DCTPP1	dCTP pyrophosphatase 1 OS=Homo sapiens OX=9606 GN=DCTPP1 PE=1 SV=1	0	23.529	27	4	8	4	170	18.7	5.03	283	4	High	1
Flag Praja2 + BAF	High	Master Protein	P39656	DDOST	Dolichyl-diphosphooligosaccharide--protein glycosyltransferase 48 kDa subunit OS=Homo sapiens OX=9606 GN=DDOST PE=1 SV=4	0	19.298	11	5	10	5	456	50.8	6.55	250	5	High	1
Flag Praja2	High	Master Protein	P39656	DDOST	Dolichyl-diphosphooligosaccharide--protein glycosyltransferase 48 kDa subunit OS=Homo sapiens OX=9606 GN=DDOST PE=1 SV=4	0	19.915	11	5	12	5	456	50.8	6.55	301	5	High	1
Flag Praja2 + BAF	High	Master Protein	Q9NVP1	DDX18	ATP-dependent RNA helicase DDX18 OS=Homo sapiens OX=9606 GN=DDX18 PE=1 SV=2	0	17.988	5	3	6	3	670	75.4	9.5	176	3	High	1
Flag Praja2	High	Master Protein	Q9NVP1	DDX18	ATP-dependent RNA helicase DDX18 OS=Homo sapiens OX=9606 GN=DDX18 PE=1 SV=2	0	40.918	12	7	14	7	670	75.4	9.5	508	7	High	1
Flag Praja2 + BAF	High	Master Protein	A0A024R0Z3	DDX23	RNA helicase OS=Homo sapiens OX=9606 GN=DDX23 PE=4 SV=1	0	12.284	4	3	10	3	820	95.5	9.55	139	3	High	1
Flag Praja2	High	Master Protein	A0A024R0Z3	DDX23	RNA helicase OS=Homo sapiens OX=9606 GN=DDX23 PE=4 SV=1	0	25.427	8	6	12	6	820	95.5	9.55	243	6	High	1
Flag Praja2 + BAF	High	Master Protein	Q9NUL7	DDX28	Probable ATP-dependent RNA helicase DDX28 OS=Homo sapiens OX=9606 GN=DDX28 PE=1 SV=2	0	8.193	5	2	2	2	540	59.5	10.42	67	2	High	1
Flag Praja2	High	Master Protein	Q9NUL7	DDX28	Probable ATP-dependent RNA helicase DDX28 OS=Homo sapiens OX=9606 GN=DDX28 PE=1 SV=2	0	25.551	14	5	8	5	540	59.5	10.42	287	5	High	1
Flag Praja2 + BAF	High	Master Protein	A0A024RCM3	DDX39B	RNA helicase OS=Homo sapiens OX=9606 GN=hCG_2005638 PE=4 SV=1	0	44.537	25	9	14	3	428	49	5.67	429	9	High	1
Flag Praja2	High	Master Protein	A0A024RCM3	DDX39B	RNA helicase OS=Homo sapiens OX=9606 GN=hCG_2005638 PE=4 SV=1	0	44.698	20	8	19	2	428	49	5.67	637	8	High	1
Flag Praja2 + BAF	High	Master Protein	A0A024RAS3	DDX47	RNA helicase OS=Homo sapiens OX=9606 GN=hCG_27698 PE=3 SV=1	0	10.799	5	2	2	2	455	50.6	9.1	88	2	High	1
Flag Praja2	High	Master Protein	A0A024RAS3	DDX47	RNA helicase OS=Homo sapiens OX=9606 GN=hCG_27698 PE=3 SV=1	0	9.221	5	2	6	2	455	50.6	9.1	161	2	High	1
Flag Praja2 + BAF	High	Master Protein	A0A024R8W0	DDX48	RNA helicase OS=Homo sapiens OX=9606 GN=DDX48 PE=3 SV=1	0	17.29	9	3	6	2	411	46.8	6.73	323	3	High	1
Flag Praja2	High	Master Protein	A0A024R8W0	DDX48	RNA helicase OS=Homo sapiens OX=9606 GN=DDX48 PE=3 SV=1	0	31.616	11	4	11	3	411	46.8	6.73	498	4	High	1
Flag Praja2 + BAF	High	Master Protein	Q53HB9	DDX56	RNA helicase (Fragment) OS=Homo sapiens OX=9606 PE=2 SV=1	0	10.917	4	2	3	2	547	61.5	9.26	135	2	High	1
Flag Praja2	High	Master Protein	Q53HB9	DDX56	RNA helicase (Fragment) OS=Homo sapiens OX=9606 PE=2 SV=1	0	14.71	6	3	5	3	547	61.5	9.26	205	3	High	1
Flag Praja2 + BAF	High	Master Protein	P26196	DDX6	Probable ATP-dependent RNA helicase DDX6 OS=Homo sapiens OX=9606 GN=DDX6 PE=1 SV=2	0	9.615	5	2	3	2	483	54.4	8.66	130	2	High	1
Flag Praja2	High	Master Protein	P26196	DDX6	Probable ATP-dependent RNA helicase DDX6 OS=Homo sapiens OX=9606 GN=DDX6 PE=1 SV=2	0	32.697	21	8	12	8	483	54.4	8.66	300	8	High	1
Flag Praja2 + BAF	High	Master Protein	P59665	DEFA1	Neutrophil defensin 1 OS=Homo sapiens OX=9606 GN=DEFA1 PE=1 SV=1	0	8.373	19	2	27	2	94	10.2	6.99	477	2	High	1
Flag Praja2	High	Master Protein	P59665	DEFA1	Neutrophil defensin 1 OS=Homo sapiens OX=9606 GN=DEFA1 PE=1 SV=1	0	7.924	19	2	17	2	94	10.2	6.99	264	2	High	1
Flag Praja2 + BAF	High	Master Protein	A1L4Q0	DGKE	Diacylglycerol kinase OS=Homo sapiens OX=9606 GN=DGKE PE=2 SV=1	0	30.956	12	6	11	6	567	63.9	7.74	383	6	High	1
Flag Praja2	High	Master Protein	A1L4Q0	DGKE	Diacylglycerol kinase OS=Homo sapiens OX=9606 GN=DGKE PE=2 SV=1	0	48.975	21	9	22	9	567	63.9	7.74	716	9	High	1
Flag Praja2 + BAF	High	Master Protein	A0A0C4DGQ8	DHRS7B	Dehydrogenase/reductase SDR family member 7B OS=Homo sapiens OX=9606 GN=DHRS7B PE=1 SV=1	0	62.488	30	7	40	7	310	33.5	9.29	1541	7	High	1
Flag Praja2	High	Master Protein	A0A0C4DGQ8	DHRS7B	Dehydrogenase/reductase SDR family member 7B OS=Homo sapiens OX=9606 GN=DHRS7B PE=1 SV=1	0	91.853	39	11	61	11	310	33.5	9.29	2925	11	High	1
Flag Praja2 + BAF	High	Master Protein	A0A140T947	DHX16	Pre-mRNA-splicing factor ATP-dependent RNA helicase DHX16 (Fragment) OS=Homo sapiens OX=9606 GN=DHX16 PE=1 SV=1	0	9.328	3	2	5	1	669	76.9	6.09	117	2	High	1
Flag Praja2	High	Master Protein	A0A140T947	DHX16	Pre-mRNA-splicing factor ATP-dependent RNA helicase DHX16 (Fragment) OS=Homo sapiens OX=9606 GN=DHX16 PE=1 SV=1	0	12.829	3	2	8	1	669	76.9	6.09	203	2	High	1
Flag Praja2 + BAF	High	Master Protein	Q8IX18	DHX40	Probable ATP-dependent RNA helicase DHX40 OS=Homo sapiens OX=9606 GN=DHX40 PE=1 SV=2	0	11.967	5	3	4	3	779	88.5	8.65	147	3	High	1
Flag Praja2	High	Master Protein	Q8IX18	DHX40	Probable ATP-dependent RNA helicase DHX40 OS=Homo sapiens OX=9606 GN=DHX40 PE=1 SV=2	0	17.233	6	4	9	4	779	88.5	8.65	248	4	High	1
Flag Praja2 + BAF	High	Master Protein	A8K9K8	DIMT1	rRNA adenine N(6)-methyltransferase OS=Homo sapiens OX=9606 PE=2 SV=1	0	21.701	20	5	9	5	313	35.2	9.91	285	5	High	1
Flag Praja2	High	Master Protein	A8K9K8	DIMT1	rRNA adenine N(6)-methyltransferase OS=Homo sapiens OX=9606 PE=2 SV=1	0	44.426	37	9	24	9	313	35.2	9.91	711	9	High	1
Flag Praja2 + BAF	High	Master Protein	Q9P265	DIP2B	Disco-interacting protein 2 homolog B OS=Homo sapiens OX=9606 GN=DIP2B PE=1 SV=3	0	16	2	3	6	3	1576	171.4	8.09	272	3	High	1
Flag Praja2	High	Master Protein	Q9P265	DIP2B	Disco-interacting protein 2 homolog B OS=Homo sapiens OX=9606 GN=DIP2B PE=1 SV=3	0	11.278	1	2	4	2	1576	171.4	8.09	170	2	High	1
Flag Praja2 + BAF	High	Master Protein	Q5JXM0	DKFZp564C0482	Ribosomal RNA-processing protein 43 OS=Homo sapiens OX=9606 GN=DKFZp564C0482 PE=3 SV=1	0	7.157	8	2	2	2	248	27.1	5.53	52	2	High	1
Flag Praja2	High	Master Protein	Q5JXM0	DKFZp564C0482	Ribosomal RNA-processing protein 43 OS=Homo sapiens OX=9606 GN=DKFZp564C0482 PE=3 SV=1	0	11.719	16	3	6	3	248	27.1	5.53	180	3	High	1
Flag Praja2 + BAF	High	Master Protein	Q5JPC1	DKFZp667O1614	Solute carrier family 25 (Mitochondrial deoxynucleotide carrier), member 19, isoform CRA_a OS=Homo sapiens OX=9606 GN=DKFZp667O1614 PE=2 SV=1	0	18.672	18	5	9	5	320	35.5	9.55	204	5	High	1
Flag Praja2	High	Master Protein	Q5JPC1	DKFZp667O1614	Solute carrier family 25 (Mitochondrial deoxynucleotide carrier), member 19, isoform CRA_a OS=Homo sapiens OX=9606 GN=DKFZp667O1614 PE=2 SV=1	0	34.97	21	7	18	7	320	35.5	9.55	572	7	High	1
Flag Praja2 + BAF	High	Master Protein	Q69YP8	DKFZp762A083	Uncharacterized protein DKFZp762A083 (Fragment) OS=Homo sapiens OX=9606 GN=DKFZp762A083 PE=2 SV=1	0	23.017	3	4	9	4	1698	196.4	6.19	345	4	High	1
Flag Praja2	High	Master Protein	Q69YP8	DKFZp762A083	Uncharacterized protein DKFZp762A083 (Fragment) OS=Homo sapiens OX=9606 GN=DKFZp762A083 PE=2 SV=1	0	27.375	4	6	10	6	1698	196.4	6.19	297	6	High	1
Flag Praja2 + BAF	High	Master Protein	Q7Z682	DKFZp779I2251	Uncharacterized protein DKFZp779I2251 (Fragment) OS=Homo sapiens OX=9606 GN=DKFZp779I2251 PE=2 SV=1	0	65.469	15	7	27	7	641	69.5	9.48	903	7	High	1
Flag Praja2	High	Master Protein	Q7Z682	DKFZp779I2251	Uncharacterized protein DKFZp779I2251 (Fragment) OS=Homo sapiens OX=9606 GN=DKFZp779I2251 PE=2 SV=1	0	97.566	24	12	44	12	641	69.5	9.48	1366	12	High	1
Flag Praja2 + BAF	High	Master Protein	P51530	DNA2	DNA replication ATP-dependent helicase/nuclease DNA2 OS=Homo sapiens OX=9606 GN=DNA2 PE=1 SV=3	0	12.684	4	3	4	3	1060	120.3	7.74	105	3	High	1
Flag Praja2	High	Master Protein	P51530	DNA2	DNA replication ATP-dependent helicase/nuclease DNA2 OS=Homo sapiens OX=9606 GN=DNA2 PE=1 SV=3	0	19.475	5	4	8	4	1060	120.3	7.74	261	4	High	1
Flag Praja2 + BAF	High	Master Protein	Q86Y56	DNAAF5	Dynein assembly factor 5, axonemal OS=Homo sapiens OX=9606 GN=DNAAF5 PE=1 SV=4	0	27.723	8	6	9	6	855	93.5	6.42	362	6	High	1
Flag Praja2	High	Master Protein	Q86Y56	DNAAF5	Dynein assembly factor 5, axonemal OS=Homo sapiens OX=9606 GN=DNAAF5 PE=1 SV=4	0	58.855	13	9	25	9	855	93.5	6.42	847	9	High	1
Flag Praja2 + BAF	High	Master Protein	P31689	DNAJA1	DnaJ homolog subfamily A member 1 OS=Homo sapiens OX=9606 GN=DNAJA1 PE=1 SV=2	0	55.84	32	8	24	8	397	44.8	7.08	754	8	High	1
Flag Praja2	High	Master Protein	P31689	DNAJA1	DnaJ homolog subfamily A member 1 OS=Homo sapiens OX=9606 GN=DNAJA1 PE=1 SV=2	0	102.733	39	13	51	13	397	44.8	7.08	1448	13	High	1
Flag Praja2 + BAF	High	Master Protein	A0A024R6S1	DNAJA2	DnaJ (Hsp40) homolog, subfamily A, member 2, isoform CRA_a OS=Homo sapiens OX=9606 GN=DNAJA2 PE=3 SV=1	0	37.747	25	7	17	7	412	45.7	6.48	734	7	High	1
Flag Praja2	High	Master Protein	A0A024R6S1	DNAJA2	DnaJ (Hsp40) homolog, subfamily A, member 2, isoform CRA_a OS=Homo sapiens OX=9606 GN=DNAJA2 PE=3 SV=1	0	41.758	15	7	21	7	412	45.7	6.48	847	7	High	1
Flag Praja2 + BAF	High	Master Protein	Q53G26	DNAJA3	DnaJ (Hsp40) homolog, subfamily A, member 3 variant (Fragment) OS=Homo sapiens OX=9606 GN=DNAJA3 PE=2 SV=1	0	10.561	6	2	7	2	480	52.5	9.26	165	2	High	1
Flag Praja2	High	Master Protein	Q53G26	DNAJA3	DnaJ (Hsp40) homolog, subfamily A, member 3 variant (Fragment) OS=Homo sapiens OX=9606 GN=DNAJA3 PE=2 SV=1	0	30.824	16	5	20	5	480	52.5	9.26	713	5	High	1
Flag Praja2 + BAF	High	Master Protein	Q6FI51	DNAJB1	DNAJB1 protein OS=Homo sapiens OX=9606 GN=DNAJB1 PE=2 SV=1	0	8.095	7	2	5	2	340	38	8.63	151	2	High	1
Flag Praja2	High	Master Protein	Q6FI51	DNAJB1	DNAJB1 protein OS=Homo sapiens OX=9606 GN=DNAJB1 PE=2 SV=1	0	12.266	10	3	7	3	340	38	8.63	208	3	High	1
Flag Praja2 + BAF	High	Master Protein	Q9UBS4	DNAJB11	DnaJ homolog subfamily B member 11 OS=Homo sapiens OX=9606 GN=DNAJB11 PE=1 SV=1	0	11.188	8	2	6	2	358	40.5	6.18	299	2	High	1
Flag Praja2	High	Master Protein	Q9UBS4	DNAJB11	DnaJ homolog subfamily B member 11 OS=Homo sapiens OX=9606 GN=DNAJB11 PE=1 SV=1	0	29.798	23	6	13	6	358	40.5	6.18	443	6	High	1
Flag Praja2 + BAF	High	Master Protein	Q9NXW2	DNAJB12	DnaJ homolog subfamily B member 12 OS=Homo sapiens OX=9606 GN=DNAJB12 PE=1 SV=5	0	14.374	9	3	6	3	375	41.8	8.69	238	3	High	1
Flag Praja2	High	Master Protein	Q9NXW2	DNAJB12	DnaJ homolog subfamily B member 12 OS=Homo sapiens OX=9606 GN=DNAJB12 PE=1 SV=5	0	31.678	19	5	13	5	375	41.8	8.69	494	5	High	1
Flag Praja2 + BAF	High	Master Protein	Q96KC8	DNAJC1	DnaJ homolog subfamily C member 1 OS=Homo sapiens OX=9606 GN=DNAJC1 PE=1 SV=1	0	76.025	21	11	26	11	554	63.8	8.63	941	11	High	1
Flag Praja2	High	Master Protein	Q96KC8	DNAJC1	DnaJ homolog subfamily C member 1 OS=Homo sapiens OX=9606 GN=DNAJC1 PE=1 SV=1	0	102.673	24	13	45	13	554	63.8	8.63	1591	13	High	1
Flag Praja2 + BAF	High	Master Protein	A0A6I8PU73	DNAJC7	DnaJ homolog subfamily C member 7 OS=Homo sapiens OX=9606 GN=DNAJC7 PE=1 SV=1	0	77.308	29	12	25	12	497	56.7	7.14	1067	12	High	1
Flag Praja2	High	Master Protein	A0A6I8PU73	DNAJC7	DnaJ homolog subfamily C member 7 OS=Homo sapiens OX=9606 GN=DNAJC7 PE=1 SV=1	0	105.595	36	16	39	16	497	56.7	7.14	1478	16	High	1
Flag Praja2 + BAF	High	Master Protein	P50570	DNM2	Dynamin-2 OS=Homo sapiens OX=9606 GN=DNM2 PE=1 SV=2	0	9.921	3	3	4	3	870	98	7.44	85	3	High	1
Flag Praja2	High	Master Protein	P50570	DNM2	Dynamin-2 OS=Homo sapiens OX=9606 GN=DNM2 PE=1 SV=2	0	28.69	7	6	9	6	870	98	7.44	252	6	High	1
Flag Praja2 + BAF	High	Master Protein	Q149N5	DOCK4	DOCK4 protein OS=Homo sapiens OX=9606 GN=DOCK4 PE=1 SV=1	0	7.461	1	2	2	2	2011	229.9	7.8	55	2	High	1
Flag Praja2	High	Master Protein	Q149N5	DOCK4	DOCK4 protein OS=Homo sapiens OX=9606 GN=DOCK4 PE=1 SV=1	0	16.179	2	4	6	4	2011	229.9	7.8	139	4	High	1
Flag Praja2 + BAF	High	Master Protein	H0Y368	DPM1	Dolichol-phosphate mannosyltransferase subunit 1 (Fragment) OS=Homo sapiens OX=9606 GN=DPM1 PE=1 SV=1	0	64.503	34	10	26	10	295	33.3	9.14	786	10	High	1
Flag Praja2	High	Master Protein	H0Y368	DPM1	Dolichol-phosphate mannosyltransferase subunit 1 (Fragment) OS=Homo sapiens OX=9606 GN=DPM1 PE=1 SV=1	0	114.831	39	13	52	13	295	33.3	9.14	1581	13	High	1
Flag Praja2 + BAF	High	Master Protein	A0A140VK07	DPYSL3	Testicular secretory protein Li 7 OS=Homo sapiens OX=9606 PE=2 SV=1	0	9.587	8	3	3	2	684	73.9	6.35	84	3	High	1
Flag Praja2	High	Master Protein	A0A140VK07	DPYSL3	Testicular secretory protein Li 7 OS=Homo sapiens OX=9606 PE=2 SV=1	0	18.191	8	4	5	3	684	73.9	6.35	185	4	High	1
Flag Praja2 + BAF	High	Master Protein	Q9BPU6	DPYSL5	Dihydropyrimidinase-related protein 5 OS=Homo sapiens OX=9606 GN=DPYSL5 PE=1 SV=1	0	12.597	4	2	4	2	564	61.4	7.2	135	2	High	1
Flag Praja2	High	Master Protein	Q9BPU6	DPYSL5	Dihydropyrimidinase-related protein 5 OS=Homo sapiens OX=9606 GN=DPYSL5 PE=1 SV=1	0	28.876	15	6	11	6	564	61.4	7.2	325	6	High	1
Flag Praja2 + BAF	High	Master Protein	Q9Y295	DRG1	Developmentally-regulated GTP-binding protein 1 OS=Homo sapiens OX=9606 GN=DRG1 PE=1 SV=1	0	16.274	11	3	8	3	367	40.5	8.9	354	3	High	1
Flag Praja2	High	Master Protein	Q9Y295	DRG1	Developmentally-regulated GTP-binding protein 1 OS=Homo sapiens OX=9606 GN=DRG1 PE=1 SV=1	0	24.262	14	4	8	4	367	40.5	8.9	386	4	High	1
Flag Praja2 + BAF	High	Master Protein	P51452	DUSP3	Dual specificity protein phosphatase 3 OS=Homo sapiens OX=9606 GN=DUSP3 PE=1 SV=1	0	7.032	15	2	3	2	185	20.5	7.8	91	2	High	1
Flag Praja2	High	Master Protein	P51452	DUSP3	Dual specificity protein phosphatase 3 OS=Homo sapiens OX=9606 GN=DUSP3 PE=1 SV=1	0	16.248	15	2	8	2	185	20.5	7.8	312	2	High	1
Flag Praja2 + BAF	High	Master Protein	Q86YF9	DZIP1	Zinc finger protein DZIP1 OS=Homo sapiens OX=9606 GN=DZIP1 PE=1 SV=1	0	32.901	7	5	15	5	867	98.6	6.15	562	5	High	1
Flag Praja2	High	Master Protein	Q86YF9	DZIP1	Zinc finger protein DZIP1 OS=Homo sapiens OX=9606 GN=DZIP1 PE=1 SV=1	0	42.056	10	7	17	7	867	98.6	6.15	546	7	High	1
Flag Praja2 + BAF	High	Master Protein	Q8IYY4	DZIP1L	Zinc finger protein DZIP1L OS=Homo sapiens OX=9606 GN=DZIP1L PE=1 SV=2	0	32.793	10	7	15	7	767	86.8	7.28	467	7	High	1
Flag Praja2	High	Master Protein	Q8IYY4	DZIP1L	Zinc finger protein DZIP1L OS=Homo sapiens OX=9606 GN=DZIP1L PE=1 SV=2	0	27.892	10	7	13	7	767	86.8	7.28	418	7	High	1
Flag Praja2 + BAF	High	Master Protein	Q5JPH6	EARS2	Probable glutamate--tRNA ligase, mitochondrial OS=Homo sapiens OX=9606 GN=EARS2 PE=1 SV=2	0	9.472	5	2	2	2	523	58.7	8.76	72	2	High	1
Flag Praja2	High	Master Protein	Q5JPH6	EARS2	Probable glutamate--tRNA ligase, mitochondrial OS=Homo sapiens OX=9606 GN=EARS2 PE=1 SV=2	0	14.442	6	3	5	3	523	58.7	8.76	101	3	High	1
Flag Praja2 + BAF	High	Master Protein	O95905	ECD	Protein ecdysoneless homolog OS=Homo sapiens OX=9606 GN=ECD PE=1 SV=1	0	9.549	3	2	4	2	644	72.7	4.87	149	2	High	1
Flag Praja2	High	Master Protein	O95905	ECD	Protein ecdysoneless homolog OS=Homo sapiens OX=9606 GN=ECD PE=1 SV=1	0	10.584	3	2	5	2	644	72.7	4.87	256	2	High	1
Flag Praja2 + BAF	High	Master Protein	A0A384MDW7	ECHS1	Enoyl Coenzyme A hydratase, short chain, 1, mitochondrial OS=Homo sapiens OX=9606 GN=ECHS1 PE=2 SV=1	0	24.003	15	3	11	3	290	31.4	8.07	451	3	High	1
Flag Praja2	High	Master Protein	A0A384MDW7	ECHS1	Enoyl Coenzyme A hydratase, short chain, 1, mitochondrial OS=Homo sapiens OX=9606 GN=ECHS1 PE=2 SV=1	0	63.504	37	9	26	9	290	31.4	8.07	1112	9	High	1
Flag Praja2 + BAF	High	Master Protein	J3KN16	ECPAS	Proteasome adapter and scaffold protein ECM29 OS=Homo sapiens OX=9606 GN=ECPAS PE=1 SV=1	0	10.234	2	3	4	3	2017	223.6	8.75	87	3	High	1
Flag Praja2	High	Master Protein	J3KN16	ECPAS	Proteasome adapter and scaffold protein ECM29 OS=Homo sapiens OX=9606 GN=ECPAS PE=1 SV=1	0	18.712	3	5	8	5	2017	223.6	8.75	157	5	High	1
Flag Praja2 + BAF	High	Master Protein	Q9H8V3	ECT2	Protein ECT2 OS=Homo sapiens OX=9606 GN=ECT2 PE=1 SV=4	0	14.214	6	4	5	4	914	103.4	7.71	123	4	High	1
Flag Praja2	High	Master Protein	Q9H8V3	ECT2	Protein ECT2 OS=Homo sapiens OX=9606 GN=ECT2 PE=1 SV=4	0	7.24	3	2	2	2	914	103.4	7.71	56	2	High	1
Flag Praja2 + BAF	High	Master Protein	Q6P2E9	EDC4	Enhancer of mRNA-decapping protein 4 OS=Homo sapiens OX=9606 GN=EDC4 PE=1 SV=1	0	9.462	2	2	2	2	1401	151.6	5.86	94	2	High	1
Flag Praja2	High	Master Protein	Q6P2E9	EDC4	Enhancer of mRNA-decapping protein 4 OS=Homo sapiens OX=9606 GN=EDC4 PE=1 SV=1	0	9.289	3	3	3	3	1401	151.6	5.86	82	3	High	1
Flag Praja2 + BAF	High	Master Protein	B4E2X3	EEF1AKNMT	cDNA FLJ56024 OS=Homo sapiens OX=9606 PE=2 SV=1	0	10.743	6	3	3	3	698	78.6	6.73	75	3	High	1
Flag Praja2	High	Master Protein	B4E2X3	EEF1AKNMT	cDNA FLJ56024 OS=Homo sapiens OX=9606 PE=2 SV=1	0	8.734	4	2	3	2	698	78.6	6.73	90	2	High	1
Flag Praja2 + BAF	High	Master Protein	O43324	EEF1E1	Eukaryotic translation elongation factor 1 epsilon-1 OS=Homo sapiens OX=9606 GN=EEF1E1 PE=1 SV=1	0	10.176	11	2	5	2	174	19.8	8.54	201	2	High	1
Flag Praja2	High	Master Protein	O43324	EEF1E1	Eukaryotic translation elongation factor 1 epsilon-1 OS=Homo sapiens OX=9606 GN=EEF1E1 PE=1 SV=1	0	13.855	18	3	7	3	174	19.8	8.54	256	3	High	1
Flag Praja2 + BAF	High	Master Protein	A0A0S2Z6V5	EFHA1	EF-hand domain family member A1 isoform 1 (Fragment) OS=Homo sapiens OX=9606 GN=EFHA1 PE=2 SV=1	0	9.92	6	2	6	2	434	49.6	9.09	192	2	High	1
Flag Praja2	High	Master Protein	A0A0S2Z6V5	EFHA1	EF-hand domain family member A1 isoform 1 (Fragment) OS=Homo sapiens OX=9606 GN=EFHA1 PE=2 SV=1	0	19.503	10	3	6	3	434	49.6	9.09	224	3	High	1
Flag Praja2 + BAF	High	Master Protein	A0A3B3ITG6	EIF2B5	Translation initiation factor eIF-2B subunit epsilon (Fragment) OS=Homo sapiens OX=9606 GN=EIF2B5 PE=1 SV=1	0	6.718	4	2	3	2	546	60.9	5.08	61	2	High	1
Flag Praja2	High	Master Protein	A0A3B3ITG6	EIF2B5	Translation initiation factor eIF-2B subunit epsilon (Fragment) OS=Homo sapiens OX=9606 GN=EIF2B5 PE=1 SV=1	0	15.116	7	3	8	3	546	60.9	5.08	235	3	High	1
Flag Praja2 + BAF	High	Master Protein	Q53XC0	EIF2S1	Eukaryotic translation initiation factor 2 subunit 1 OS=Homo sapiens OX=9606 GN=EIF2S1 PE=2 SV=1	0	14.224	12	4	5	4	315	36.1	5.08	134	4	High	1
Flag Praja2	High	Master Protein	Q53XC0	EIF2S1	Eukaryotic translation initiation factor 2 subunit 1 OS=Homo sapiens OX=9606 GN=EIF2S1 PE=2 SV=1	0	30.725	24	6	14	6	315	36.1	5.08	431	6	High	1
Flag Praja2 + BAF	High	Master Protein	P41091	EIF2S3	Eukaryotic translation initiation factor 2 subunit 3 OS=Homo sapiens OX=9606 GN=EIF2S3 PE=1 SV=3	0	22.039	15	5	8	5	472	51.1	8.4	193	5	High	1
Flag Praja2	High	Master Protein	P41091	EIF2S3	Eukaryotic translation initiation factor 2 subunit 3 OS=Homo sapiens OX=9606 GN=EIF2S3 PE=1 SV=3	0	31.819	12	5	13	4	472	51.1	8.4	354	5	High	1
Flag Praja2 + BAF	High	Master Protein	P56537	EIF6	Eukaryotic translation initiation factor 6 OS=Homo sapiens OX=9606 GN=EIF6 PE=1 SV=1	0	11.258	12	2	8	2	245	26.6	4.68	332	2	High	1
Flag Praja2	High	Master Protein	P56537	EIF6	Eukaryotic translation initiation factor 6 OS=Homo sapiens OX=9606 GN=EIF6 PE=1 SV=1	0	16.55	19	3	10	3	245	26.6	4.68	348	3	High	1
Flag Praja2 + BAF	High	Master Protein	G5E9D5	ELAC2	ElaC homolog protein 2 OS=Homo sapiens OX=9606 GN=ELAC2 PE=1 SV=1	0	11.733	5	3	7	3	807	90	8	146	3	High	1
Flag Praja2	High	Master Protein	G5E9D5	ELAC2	ElaC homolog protein 2 OS=Homo sapiens OX=9606 GN=ELAC2 PE=1 SV=1	0	28.68	10	6	11	6	807	90	8	311	6	High	1
Flag Praja2 + BAF	High	Master Protein	B4DRL5	ELMO2	cDNA FLJ60834, highly similar to Engulfment and cell motility protein 2 (CED-12 homolog A) OS=Homo sapiens OX=9606 PE=2 SV=1	0	4.737	3	2	2	2	732	83.9	5.88	31	2	High	1
Flag Praja2	High	Master Protein	B4DRL5	ELMO2	cDNA FLJ60834, highly similar to Engulfment and cell motility protein 2 (CED-12 homolog A) OS=Homo sapiens OX=9606 PE=2 SV=1	0	4.898	3	2	2	2	732	83.9	5.88	37	2	High	1
Flag Praja2 + BAF	High	Master Protein	Q15370	ELOB	Elongin-B OS=Homo sapiens OX=9606 GN=ELOB PE=1 SV=1	0	18.053	37	3	8	3	118	13.1	4.88	263	3	High	1
Flag Praja2	High	Master Protein	Q15370	ELOB	Elongin-B OS=Homo sapiens OX=9606 GN=ELOB PE=1 SV=1	0	24.406	53	6	14	6	118	13.1	4.88	422	6	High	1
Flag Praja2 + BAF	High	Master Protein	Q6IA86	ELP2	Elongator complex protein 2 OS=Homo sapiens OX=9606 GN=ELP2 PE=1 SV=2	0	30.788	10	7	11	7	826	92.4	5.96	298	7	High	1
Flag Praja2	High	Master Protein	Q6IA86	ELP2	Elongator complex protein 2 OS=Homo sapiens OX=9606 GN=ELP2 PE=1 SV=2	0	33.684	10	7	14	7	826	92.4	5.96	311	7	High	1
Flag Praja2 + BAF	High	Master Protein	Q9H9T3	ELP3	Elongator complex protein 3 OS=Homo sapiens OX=9606 GN=ELP3 PE=1 SV=2	0	42.663	20	9	16	9	547	62.2	8.88	482	9	High	1
Flag Praja2	High	Master Protein	Q9H9T3	ELP3	Elongator complex protein 3 OS=Homo sapiens OX=9606 GN=ELP3 PE=1 SV=2	0	45.437	26	11	18	11	547	62.2	8.88	595	11	High	1
Flag Praja2 + BAF	High	Master Protein	O75616	ERAL1	GTPase Era, mitochondrial OS=Homo sapiens OX=9606 GN=ERAL1 PE=1 SV=2	0	26.618	16	5	10	5	437	48.3	8.84	336	5	High	1
Flag Praja2	High	Master Protein	O75616	ERAL1	GTPase Era, mitochondrial OS=Homo sapiens OX=9606 GN=ERAL1 PE=1 SV=2	0	58.675	33	11	26	11	437	48.3	8.84	807	11	High	1
Flag Praja2 + BAF	High	Master Protein	B3KRG2	ERCC3	DNA excision repair protein ERCC-3 OS=Homo sapiens OX=9606 PE=2 SV=1	0	21.633	7	5	12	5	718	82	7.87	278	5	High	1
Flag Praja2	High	Master Protein	B3KRG2	ERCC3	DNA excision repair protein ERCC-3 OS=Homo sapiens OX=9606 PE=2 SV=1	0	52.717	17	11	20	11	718	82	7.87	515	11	High	1
Flag Praja2 + BAF	High	Master Protein	A0A024R6D4	ERH	Enhancer of rudimentary homolog OS=Homo sapiens OX=9606 GN=ERH PE=3 SV=1	0	5.742	22	2	5	2	104	12.3	5.92	132	2	High	1
Flag Praja2	High	Master Protein	A0A024R6D4	ERH	Enhancer of rudimentary homolog OS=Homo sapiens OX=9606 GN=ERH PE=3 SV=1	0	16.941	33	3	7	3	104	12.3	5.92	296	3	High	1
Flag Praja2 + BAF	High	Master Protein	O75477	ERLIN1	Erlin-1 OS=Homo sapiens OX=9606 GN=ERLIN1 PE=1 SV=2	0	14.877	11	3	8	1	348	39.1	7.87	279	3	High	1
Flag Praja2	High	Master Protein	O75477	ERLIN1	Erlin-1 OS=Homo sapiens OX=9606 GN=ERLIN1 PE=1 SV=2	0	25.206	18	5	11	3	348	39.1	7.87	385	5	High	1
Flag Praja2 + BAF	High	Master Protein	Q56NI9	ESCO2	N-acetyltransferase ESCO2 OS=Homo sapiens OX=9606 GN=ESCO2 PE=1 SV=1	0	10.116	6	3	4	3	601	68.3	9.39	111	3	High	1
Flag Praja2	High	Master Protein	Q56NI9	ESCO2	N-acetyltransferase ESCO2 OS=Homo sapiens OX=9606 GN=ESCO2 PE=1 SV=1	0	25.238	12	6	9	6	601	68.3	9.39	231	6	High	1
Flag Praja2 + BAF	High	Master Protein	A0A499FIX8	ESYT2	Extended synaptotagmin-2 OS=Homo sapiens OX=9606 GN=ESYT2 PE=1 SV=1	0	62.094	14	9	23	9	845	93.9	8.21	699	9	High	1
Flag Praja2	High	Master Protein	A0A499FIX8	ESYT2	Extended synaptotagmin-2 OS=Homo sapiens OX=9606 GN=ESYT2 PE=1 SV=1	0	77.946	22	14	26	14	845	93.9	8.21	846	14	High	1
Flag Praja2 + BAF	High	Master Protein	H0YL12	ETFA	Electron transfer flavoprotein subunit alpha, mitochondrial (Fragment) OS=Homo sapiens OX=9606 GN=ETFA PE=1 SV=8	0	12.407	17	3	5	3	239	24.9	6.54	130	3	High	1
Flag Praja2	High	Master Protein	H0YL12	ETFA	Electron transfer flavoprotein subunit alpha, mitochondrial (Fragment) OS=Homo sapiens OX=9606 GN=ETFA PE=1 SV=8	0	28.405	36	6	9	6	239	24.9	6.54	296	6	High	1
Flag Praja2 + BAF	High	Master Protein	P38117	ETFB	Electron transfer flavoprotein subunit beta OS=Homo sapiens OX=9606 GN=ETFB PE=1 SV=3	0	25.931	22	6	9	6	255	27.8	8.1	238	6	High	1
Flag Praja2	High	Master Protein	P38117	ETFB	Electron transfer flavoprotein subunit beta OS=Homo sapiens OX=9606 GN=ETFB PE=1 SV=3	0	53.315	37	10	23	10	255	27.8	8.1	719	10	High	1
Flag Praja2 + BAF	High	Master Protein	B7ZLH8	EVPL	EVPL protein OS=Homo sapiens OX=9606 GN=EVPL PE=2 SV=1	0	7.371	2	2	2	2	2055	233.7	7.25	57	2	High	1
Flag Praja2	High	Master Protein	B7ZLH8	EVPL	EVPL protein OS=Homo sapiens OX=9606 GN=EVPL PE=2 SV=1	0	4.952	1	2	2	2	2055	233.7	7.25	46	2	High	1
Flag Praja2 + BAF	High	Master Protein	A8K948	EXD2	cDNA FLJ78298 OS=Homo sapiens OX=9606 PE=2 SV=1	0	35.517	13	5	15	1	496	56.3	8.46	539	5	High	1
Flag Praja2	High	Master Protein	A8K948	EXD2	cDNA FLJ78298 OS=Homo sapiens OX=9606 PE=2 SV=1	0	35.323	16	6	17	1	496	56.3	8.46	527	6	High	1
Flag Praja2 + BAF	High	Master Protein	Q9NVH0	EXD2	Exonuclease 3'-5' domain-containing protein 2 OS=Homo sapiens OX=9606 GN=EXD2 PE=1 SV=2	0	35.096	13	6	16	2	621	70.3	8.32	574	6	High	1
Flag Praja2	High	Master Protein	Q9NVH0	EXD2	Exonuclease 3'-5' domain-containing protein 2 OS=Homo sapiens OX=9606 GN=EXD2 PE=1 SV=2	0	29.242	13	6	14	1	621	70.3	8.32	411	6	High	1
Flag Praja2 + BAF	High	Master Protein	B7Z321	EXOC4	Exocyst complex component Sec8 OS=Homo sapiens OX=9606 PE=2 SV=1	0	16.634	5	3	4	3	873	99	6.52	178	3	High	1
Flag Praja2	High	Master Protein	B7Z321	EXOC4	Exocyst complex component Sec8 OS=Homo sapiens OX=9606 PE=2 SV=1	0	20.396	6	4	8	4	873	99	6.52	283	4	High	1
Flag Praja2 + BAF	High	Master Protein	Q5G0E1	EXOC7	Exocyst complex component 7 (Fragment) OS=Homo sapiens OX=9606 GN=EXOC7 PE=2 SV=1	0	6.795	4	2	3	2	616	70.2	6.98	103	2	High	1
Flag Praja2	High	Master Protein	Q5G0E1	EXOC7	Exocyst complex component 7 (Fragment) OS=Homo sapiens OX=9606 GN=EXOC7 PE=2 SV=1	0	12.918	7	4	6	4	616	70.2	6.98	155	4	High	1
Flag Praja2 + BAF	High	Master Protein	B3KN09	EXOG	cDNA FLJ13173 fis, clone NT2RP3003831, highly similar to Endonuclease G-like 1 OS=Homo sapiens OX=9606 PE=2 SV=1	0	12.528	11	3	5	3	368	41.1	8.46	136	3	High	1
Flag Praja2	High	Master Protein	B3KN09	EXOG	cDNA FLJ13173 fis, clone NT2RP3003831, highly similar to Endonuclease G-like 1 OS=Homo sapiens OX=9606 PE=2 SV=1	0	23.044	17	5	8	5	368	41.1	8.46	301	5	High	1
Flag Praja2 + BAF	High	Master Protein	Q9NPD3	EXOSC4	Exosome complex component RRP41 OS=Homo sapiens OX=9606 GN=EXOSC4 PE=1 SV=3	0	16.525	9	2	6	2	245	26.4	6.52	191	2	High	1
Flag Praja2	High	Master Protein	Q9NPD3	EXOSC4	Exosome complex component RRP41 OS=Homo sapiens OX=9606 GN=EXOSC4 PE=1 SV=3	0	29.334	25	5	12	5	245	26.4	6.52	437	5	High	1
Flag Praja2 + BAF	High	Master Protein	Q5RKV6	EXOSC6	Exosome complex component MTR3 OS=Homo sapiens OX=9606 GN=EXOSC6 PE=1 SV=1	0	7.446	9	2	4	2	272	28.2	6.28	146	2	High	1
Flag Praja2	High	Master Protein	Q5RKV6	EXOSC6	Exosome complex component MTR3 OS=Homo sapiens OX=9606 GN=EXOSC6 PE=1 SV=1	0	17.438	19	4	14	4	272	28.2	6.28	419	4	High	1
Flag Praja2 + BAF	High	Master Protein	D6RIY6	EXOSC9	Exosome complex component RRP45 OS=Homo sapiens OX=9606 GN=EXOSC9 PE=1 SV=1	0	11.15	6	2	2	2	423	46.9	5.16	101	2	High	1
Flag Praja2	High	Master Protein	D6RIY6	EXOSC9	Exosome complex component RRP45 OS=Homo sapiens OX=9606 GN=EXOSC9 PE=1 SV=1	0	12.768	9	3	7	3	423	46.9	5.16	248	3	High	1
Flag Praja2 + BAF	High	Master Protein	Q96CS3	FAF2	FAS-associated factor 2 OS=Homo sapiens OX=9606 GN=FAF2 PE=1 SV=2	0	38.023	19	6	11	6	445	52.6	5.62	346	6	High	1
Flag Praja2	High	Master Protein	Q96CS3	FAF2	FAS-associated factor 2 OS=Homo sapiens OX=9606 GN=FAF2 PE=1 SV=2	0	41.387	20	6	15	6	445	52.6	5.62	617	6	High	1
Flag Praja2 + BAF	High	Master Protein	Q9NSI2	FAM207A	Protein FAM207A OS=Homo sapiens OX=9606 GN=FAM207A PE=1 SV=2	0	10.308	17	3	4	3	230	25.4	11.08	86	3	High	1
Flag Praja2	High	Master Protein	Q9NSI2	FAM207A	Protein FAM207A OS=Homo sapiens OX=9606 GN=FAM207A PE=1 SV=2	0	22.498	22	4	11	4	230	25.4	11.08	333	4	High	1
Flag Praja2 + BAF	High	Master Protein	A1XBS5	FAM92A	Protein FAM92A OS=Homo sapiens OX=9606 GN=FAM92A PE=1 SV=2	0	26.249	16	4	12	4	289	33.4	6.21	381	4	High	1
Flag Praja2	High	Master Protein	A1XBS5	FAM92A	Protein FAM92A OS=Homo sapiens OX=9606 GN=FAM92A PE=1 SV=2	0	56.99	36	10	30	10	289	33.4	6.21	985	10	High	1
Flag Praja2 + BAF	High	Master Protein	Q52LJ0-1	FAM98B	Isoform 1 of Protein FAM98B OS=Homo sapiens OX=9606 GN=FAM98B	0	10.424	8	2	3	2	330	37.2	6.29	95	2	High	1
Flag Praja2	High	Master Protein	Q52LJ0-1	FAM98B	Isoform 1 of Protein FAM98B OS=Homo sapiens OX=9606 GN=FAM98B	0	9.841	8	2	2	2	330	37.2	6.29	78	2	High	1
Flag Praja2 + BAF	High	Master Protein	Q9NVI1	FANCI	Fanconi anemia group I protein OS=Homo sapiens OX=9606 GN=FANCI PE=1 SV=4	0	32.495	7	8	9	8	1328	149.2	6.74	218	8	High	1
Flag Praja2	High	Master Protein	Q9NVI1	FANCI	Fanconi anemia group I protein OS=Homo sapiens OX=9606 GN=FANCI PE=1 SV=4	0	57.691	13	13	24	13	1328	149.2	6.74	611	13	High	1
Flag Praja2 + BAF	High	Master Protein	Q8WVX9	FAR1	Fatty acyl-CoA reductase 1 OS=Homo sapiens OX=9606 GN=FAR1 PE=1 SV=1	0	47.883	17	8	14	8	515	59.3	9.17	595	8	High	1
Flag Praja2	High	Master Protein	Q8WVX9	FAR1	Fatty acyl-CoA reductase 1 OS=Homo sapiens OX=9606 GN=FAR1 PE=1 SV=1	0	58.81	25	11	29	11	515	59.3	9.17	1149	11	High	1
Flag Praja2 + BAF	High	Master Protein	Q53R41	FASTKD1	FAST kinase domain-containing protein 1, mitochondrial OS=Homo sapiens OX=9606 GN=FASTKD1 PE=1 SV=1	0	11.165	3	2	6	2	847	97.3	7.74	183	2	High	1
Flag Praja2	High	Master Protein	Q53R41	FASTKD1	FAST kinase domain-containing protein 1, mitochondrial OS=Homo sapiens OX=9606 GN=FASTKD1 PE=1 SV=1	0	11.95	3	2	10	2	847	97.3	7.74	299	2	High	1
Flag Praja2 + BAF	High	Master Protein	Q96BS4	FBL	FBL protein (Fragment) OS=Homo sapiens OX=9606 GN=FBL PE=2 SV=2	0	36.366	27	5	13	5	260	28.4	9.42	406	5	High	1
Flag Praja2	High	Master Protein	Q96BS4	FBL	FBL protein (Fragment) OS=Homo sapiens OX=9606 GN=FBL PE=2 SV=2	0	87.191	45	11	40	11	260	28.4	9.42	1474	11	High	1
Flag Praja2 + BAF	High	Master Protein	P0C2W1	FBXO45	F-box/SPRY domain-containing protein 1 OS=Homo sapiens OX=9606 GN=FBXO45 PE=1 SV=1	0	12.623	12	3	5	3	286	30.6	7.83	129	3	High	1
Flag Praja2	High	Master Protein	P0C2W1	FBXO45	F-box/SPRY domain-containing protein 1 OS=Homo sapiens OX=9606 GN=FBXO45 PE=1 SV=1	0	18.741	15	4	6	4	286	30.6	7.83	152	4	High	1
Flag Praja2 + BAF	High	Master Protein	Q6FHX6	FEN1	Flap endonuclease 1 OS=Homo sapiens OX=9606 GN=FEN1 PE=2 SV=1	0	7.226	6	2	4	2	380	42.6	8.62	89	2	High	1
Flag Praja2	High	Master Protein	Q6FHX6	FEN1	Flap endonuclease 1 OS=Homo sapiens OX=9606 GN=FEN1 PE=2 SV=1	0	11.421	13	4	6	4	380	42.6	8.62	97	4	High	1
Flag Praja2 + BAF	High	Master Protein	V5YQL4	FGFR2-AHCYL1	Adenosylhomocysteinase OS=Homo sapiens OX=9606 GN=FGFR2-AHCYL1 PE=2 SV=1	0	11.917	3	3	9	2	1169	130.8	6.77	157	3	High	1
Flag Praja2	High	Master Protein	V5YQL4	FGFR2-AHCYL1	Adenosylhomocysteinase OS=Homo sapiens OX=9606 GN=FGFR2-AHCYL1 PE=2 SV=1	0	15.993	4	4	11	3	1169	130.8	6.77	194	4	High	1
Flag Praja2 + BAF	High	Master Protein	Q53FI7	FHL1	Four and a half LIM domains 1 variant (Fragment) OS=Homo sapiens OX=9606 PE=2 SV=1	0	8.745	10	2	5	2	280	31.9	8.22	116	2	High	1
Flag Praja2	High	Master Protein	Q53FI7	FHL1	Four and a half LIM domains 1 variant (Fragment) OS=Homo sapiens OX=9606 PE=2 SV=1	0	27.266	24	5	14	5	280	31.9	8.22	380	5	High	1
Flag Praja2 + BAF	High	Master Protein	B2R8G6	FKBP8	Peptidylprolyl isomerase OS=Homo sapiens OX=9606 PE=2 SV=1	0	30.963	17	4	10	4	356	38.5	7.69	539	4	High	1
Flag Praja2	High	Master Protein	B2R8G6	FKBP8	Peptidylprolyl isomerase OS=Homo sapiens OX=9606 PE=2 SV=1	0	41.657	21	5	20	5	356	38.5	7.69	1088	5	High	1
Flag Praja2 + BAF	High	Master Protein	A0A024R3U8	FLJ22555	Uncharacterized protein OS=Homo sapiens OX=9606 GN=FLJ22555 PE=4 SV=1	0	16.709	9	2	8	2	291	32.5	9.17	253	2	High	1
Flag Praja2	High	Master Protein	A0A024R3U8	FLJ22555	Uncharacterized protein OS=Homo sapiens OX=9606 GN=FLJ22555 PE=4 SV=1	0	30.402	15	4	12	4	291	32.5	9.17	419	4	High	1
Flag Praja2 + BAF	High	Master Protein	Q14315	FLNC	Filamin-C OS=Homo sapiens OX=9606 GN=FLNC PE=1 SV=3	0	57.622	6	13	27	4	2725	290.8	5.97	753	13	High	1
Flag Praja2	High	Master Protein	Q14315	FLNC	Filamin-C OS=Homo sapiens OX=9606 GN=FLNC PE=1 SV=3	0	35.906	4	9	19	1	2725	290.8	5.97	470	9	High	1
Flag Praja2 + BAF	High	Master Protein	A0A384MEJ5	FNTB	Protein farnesyltransferase subunit beta OS=Homo sapiens OX=9606 PE=2 SV=1	0	34.487	13	6	20	6	437	48.7	5.82	684	6	High	1
Flag Praja2	High	Master Protein	A0A384MEJ5	FNTB	Protein farnesyltransferase subunit beta OS=Homo sapiens OX=9606 PE=2 SV=1	0	36.091	14	7	19	7	437	48.7	5.82	650	7	High	1
Flag Praja2 + BAF	High	Master Protein	P48507	GCLM	Glutamate--cysteine ligase regulatory subunit OS=Homo sapiens OX=9606 GN=GCLM PE=1 SV=1	0	23.582	19	4	8	4	274	30.7	6.02	357	4	High	1
Flag Praja2	High	Master Protein	P48507	GCLM	Glutamate--cysteine ligase regulatory subunit OS=Homo sapiens OX=9606 GN=GCLM PE=1 SV=1	0	23.357	21	4	8	4	274	30.7	6.02	455	4	High	1
Flag Praja2 + BAF	High	Master Protein	I3L2C7	GEMIN4	Gem-associated protein 4 OS=Homo sapiens OX=9606 GN=GEMIN4 PE=1 SV=1	0	58.757	10	8	18	8	1047	118.7	6.19	842	8	High	1
Flag Praja2	High	Master Protein	I3L2C7	GEMIN4	Gem-associated protein 4 OS=Homo sapiens OX=9606 GN=GEMIN4 PE=1 SV=1	0	51.584	11	10	22	10	1047	118.7	6.19	897	10	High	1
Flag Praja2 + BAF	High	Master Protein	M0QZK8	GGCT	Gamma-glutamylcyclotransferase OS=Homo sapiens OX=9606 PE=4 SV=1	0	19.509	39	3	15	3	103	11.6	4.92	369	3	High	1
Flag Praja2	High	Master Protein	M0QZK8	GGCT	Gamma-glutamylcyclotransferase OS=Homo sapiens OX=9606 PE=4 SV=1	0	11.571	36	3	9	3	103	11.6	4.92	161	3	High	1
Flag Praja2 + BAF	High	Master Protein	Q9NWU2	GID8	Glucose-induced degradation protein 8 homolog OS=Homo sapiens OX=9606 GN=GID8 PE=1 SV=1	0	22.13	17	3	8	3	228	26.7	4.97	357	3	High	1
Flag Praja2	High	Master Protein	Q9NWU2	GID8	Glucose-induced degradation protein 8 homolog OS=Homo sapiens OX=9606 GN=GID8 PE=1 SV=1	0	39.755	28	5	12	5	228	26.7	4.97	658	5	High	1
Flag Praja2 + BAF	High	Master Protein	A0A024R7I0	GIPC1	GIPC PDZ domain containing family, member 1, isoform CRA_a OS=Homo sapiens OX=9606 GN=GIPC1 PE=3 SV=1	0	11.191	8	2	3	2	333	36	6.28	97	2	High	1
Flag Praja2	High	Master Protein	A0A024R7I0	GIPC1	GIPC PDZ domain containing family, member 1, isoform CRA_a OS=Homo sapiens OX=9606 GN=GIPC1 PE=3 SV=1	0	20.013	15	4	7	4	333	36	6.28	205	4	High	1
Flag Praja2 + BAF	High	Master Protein	A0A024R240	GNAQ	Epididymis secretory sperm binding protein OS=Homo sapiens OX=9606 GN=GNAQ PE=2 SV=1	0	8.064	9	2	2	2	359	42.1	5.68	65	2	High	1
Flag Praja2	High	Master Protein	A0A024R240	GNAQ	Epididymis secretory sperm binding protein OS=Homo sapiens OX=9606 GN=GNAQ PE=2 SV=1	0	13.469	11	3	7	1	359	42.1	5.68	206	3	High	1
Flag Praja2 + BAF	High	Master Protein	A0A0S2Z3S5	GNAS	GNAS complex locus isoform 2 (Fragment) OS=Homo sapiens OX=9606 GN=GNAS PE=2 SV=1	0	34.192	23	7	17	7	380	44.2	6.29	470	7	High	1
Flag Praja2	High	Master Protein	A0A0S2Z3S5	GNAS	GNAS complex locus isoform 2 (Fragment) OS=Homo sapiens OX=9606 GN=GNAS PE=2 SV=1	0	50.074	23	7	30	7	380	44.2	6.29	949	7	High	1
Flag Praja2 + BAF	High	Master Protein	Q9BYB4	GNB1L	Guanine nucleotide-binding protein subunit beta-like protein 1 OS=Homo sapiens OX=9606 GN=GNB1L PE=1 SV=2	0	6.611	6	2	4	2	327	35.6	7.97	122	2	High	1
Flag Praja2	High	Master Protein	Q9BYB4	GNB1L	Guanine nucleotide-binding protein subunit beta-like protein 1 OS=Homo sapiens OX=9606 GN=GNB1L PE=1 SV=2	0	39.618	25	7	12	7	327	35.6	7.97	362	7	High	1
Flag Praja2 + BAF	High	Master Protein	C9JXA5	GNB2	Guanine nucleotide-binding protein G(I)/G(S)/G(T) subunit beta-2 (Fragment) OS=Homo sapiens OX=9606 GN=GNB2 PE=1 SV=1	0	36.468	28	6	18	2	251	27.5	6.76	523	6	High	1
Flag Praja2	High	Master Protein	C9JXA5	GNB2	Guanine nucleotide-binding protein G(I)/G(S)/G(T) subunit beta-2 (Fragment) OS=Homo sapiens OX=9606 GN=GNB2 PE=1 SV=1	0	61.603	33	7	46	2	251	27.5	6.76	1539	7	High	1
Flag Praja2 + BAF	High	Master Protein	Q08378	GOLGA3	Golgin subfamily A member 3 OS=Homo sapiens OX=9606 GN=GOLGA3 PE=1 SV=2	0	16.382	3	4	6	4	1498	167.3	5.44	171	4	High	1
Flag Praja2	High	Master Protein	Q08378	GOLGA3	Golgin subfamily A member 3 OS=Homo sapiens OX=9606 GN=GOLGA3 PE=1 SV=2	0	27.211	5	6	8	6	1498	167.3	5.44	207	6	High	1
Flag Praja2 + BAF	High	Master Protein	Q9NQX3	GPHN	Gephyrin OS=Homo sapiens OX=9606 GN=GPHN PE=1 SV=1	0	32.961	13	7	13	7	736	79.7	5.43	397	7	High	1
Flag Praja2	High	Master Protein	Q9NQX3	GPHN	Gephyrin OS=Homo sapiens OX=9606 GN=GPHN PE=1 SV=1	0	37.078	12	7	15	7	736	79.7	5.43	451	7	High	1
Flag Praja2 + BAF	High	Master Protein	K7ERP4	GPX4	Glutathione peroxidase (Fragment) OS=Homo sapiens OX=9606 GN=GPX4 PE=1 SV=1	0	9.101	16	2	5	2	155	17.6	7.71	192	2	High	1
Flag Praja2	High	Master Protein	K7ERP4	GPX4	Glutathione peroxidase (Fragment) OS=Homo sapiens OX=9606 GN=GPX4 PE=1 SV=1	0	24.064	24	3	11	3	155	17.6	7.71	423	3	High	1
Flag Praja2 + BAF	High	Master Protein	Q6ICN0	GRB2	Adapter protein GRB2 (Fragment) OS=Homo sapiens OX=9606 GN=GRB2 PE=2 SV=1	0	8.366	12	2	2	2	217	25.1	6.55	50	2	High	1
Flag Praja2	High	Master Protein	Q6ICN0	GRB2	Adapter protein GRB2 (Fragment) OS=Homo sapiens OX=9606 GN=GRB2 PE=2 SV=1	0	23.744	21	4	9	4	217	25.1	6.55	291	4	High	1
Flag Praja2 + BAF	High	Master Protein	Q00403	GTF2B	Transcription initiation factor IIB OS=Homo sapiens OX=9606 GN=GTF2B PE=1 SV=1	0	12.618	9	2	2	2	316	34.8	8.35	114	2	High	1
Flag Praja2	High	Master Protein	Q00403	GTF2B	Transcription initiation factor IIB OS=Homo sapiens OX=9606 GN=GTF2B PE=1 SV=1	0	26.343	21	5	10	5	316	34.8	8.35	397	5	High	1
Flag Praja2 + BAF	High	Master Protein	B2R7G4	GTF2H1	cDNA, FLJ93435, highly similar to Homo sapiens general transcription factor IIH, polypeptide 1 (62kD subunit) (GTF2H1), mRNA OS=Homo sapiens OX=9606 PE=2 SV=1	0	26.156	15	5	8	5	548	62	8.84	316	5	High	1
Flag Praja2	High	Master Protein	B2R7G4	GTF2H1	cDNA, FLJ93435, highly similar to Homo sapiens general transcription factor IIH, polypeptide 1 (62kD subunit) (GTF2H1), mRNA OS=Homo sapiens OX=9606 PE=2 SV=1	0	61.917	26	8	17	8	548	62	8.84	677	8	High	1
Flag Praja2 + BAF	High	Master Protein	Q13888	GTF2H2	General transcription factor IIH subunit 2 OS=Homo sapiens OX=9606 GN=GTF2H2 PE=1 SV=1	0	8.81	5	2	5	2	395	44.4	6.76	183	2	High	1
Flag Praja2	High	Master Protein	Q13888	GTF2H2	General transcription factor IIH subunit 2 OS=Homo sapiens OX=9606 GN=GTF2H2 PE=1 SV=1	0	16.468	10	4	10	4	395	44.4	6.76	324	4	High	1
Flag Praja2 + BAF	High	Master Protein	A0A1U9X7S4	GTF2H4	General transcription factor IIH subunit 4 OS=Homo sapiens OX=9606 PE=3 SV=1	0	25.379	13	5	9	5	462	52.2	9.04	344	5	High	1
Flag Praja2	High	Master Protein	A0A1U9X7S4	GTF2H4	General transcription factor IIH subunit 4 OS=Homo sapiens OX=9606 PE=3 SV=1	0	43.237	22	8	17	8	462	52.2	9.04	679	8	High	1
Flag Praja2 + BAF	High	Master Protein	Q12789	GTF3C1	General transcription factor 3C polypeptide 1 OS=Homo sapiens OX=9606 GN=GTF3C1 PE=1 SV=4	0	163.033	20	32	96	32	2109	238.7	7.3	2689	32	High	1
Flag Praja2	High	Master Protein	Q12789	GTF3C1	General transcription factor 3C polypeptide 1 OS=Homo sapiens OX=9606 GN=GTF3C1 PE=1 SV=4	0	153.711	18	31	78	31	2109	238.7	7.3	2109	31	High	1
Flag Praja2 + BAF	High	Master Protein	Q8WUA4	GTF3C2	General transcription factor 3C polypeptide 2 OS=Homo sapiens OX=9606 GN=GTF3C2 PE=1 SV=2	0	19.574	7	4	6	4	911	100.6	7.31	190	4	High	1
Flag Praja2	High	Master Protein	Q8WUA4	GTF3C2	General transcription factor 3C polypeptide 2 OS=Homo sapiens OX=9606 GN=GTF3C2 PE=1 SV=2	0	52.146	17	12	22	12	911	100.6	7.31	579	12	High	1
Flag Praja2 + BAF	High	Master Protein	Q9Y5Q8	GTF3C5	General transcription factor 3C polypeptide 5 OS=Homo sapiens OX=9606 GN=GTF3C5 PE=1 SV=2	0	74.173	30	12	21	12	519	59.5	6.9	694	12	High	1
Flag Praja2	High	Master Protein	Q9Y5Q8	GTF3C5	General transcription factor 3C polypeptide 5 OS=Homo sapiens OX=9606 GN=GTF3C5 PE=1 SV=2	0	97.993	33	13	39	13	519	59.5	6.9	1316	13	High	1
Flag Praja2 + BAF	High	Master Protein	A0A024R1S5	GTPBP1	GTP-binding protein 1 OS=Homo sapiens OX=9606 GN=GTPBP1 PE=4 SV=1	0	13.851	5	3	5	3	660	71.4	8.22	139	3	High	1
Flag Praja2	High	Master Protein	A0A024R1S5	GTPBP1	GTP-binding protein 1 OS=Homo sapiens OX=9606 GN=GTPBP1 PE=4 SV=1	0	23.849	8	4	8	4	660	71.4	8.22	267	4	High	1
Flag Praja2 + BAF	High	Master Protein	A0A024RD30	GTPBP2	GTP binding protein 2, isoform CRA_a OS=Homo sapiens OX=9606 GN=GTPBP2 PE=4 SV=1	0	16.907	6	3	6	3	602	65.7	8.05	313	3	High	1
Flag Praja2	High	Master Protein	A0A024RD30	GTPBP2	GTP binding protein 2, isoform CRA_a OS=Homo sapiens OX=9606 GN=GTPBP2 PE=4 SV=1	0	12.567	5	3	6	3	602	65.7	8.05	225	3	High	1
Flag Praja2 + BAF	High	Master Protein	B2R4P9	H3F3B	Histone H3 OS=Homo sapiens OX=9606 GN=H3F3B PE=2 SV=1	0	6.008	12	2	10	2	136	15.3	11.27	142	2	High	1
Flag Praja2	High	Master Protein	B2R4P9	H3F3B	Histone H3 OS=Homo sapiens OX=9606 GN=H3F3B PE=2 SV=1	0	5.612	12	2	8	2	136	15.3	11.27	129	2	High	1
Flag Praja2 + BAF	High	Master Protein	Q9P035	HACD3	Very-long-chain (3R)-3-hydroxyacyl-CoA dehydratase 3 OS=Homo sapiens OX=9606 GN=HACD3 PE=1 SV=2	0	51.922	23	8	79	8	362	43.1	8.94	2416	8	High	1
Flag Praja2	High	Master Protein	Q9P035	HACD3	Very-long-chain (3R)-3-hydroxyacyl-CoA dehydratase 3 OS=Homo sapiens OX=9606 GN=HACD3 PE=1 SV=2	0	62.069	24	10	93	10	362	43.1	8.94	2897	10	High	1
Flag Praja2 + BAF	High	Master Protein	P55084	HADHB	Trifunctional enzyme subunit beta, mitochondrial OS=Homo sapiens OX=9606 GN=HADHB PE=1 SV=3	0	67.538	37	13	34	13	474	51.3	9.41	987	13	High	1
Flag Praja2	High	Master Protein	P55084	HADHB	Trifunctional enzyme subunit beta, mitochondrial OS=Homo sapiens OX=9606 GN=HADHB PE=1 SV=3	0	100.764	36	18	95	18	474	51.3	9.41	3175	18	High	1
Flag Praja2 + BAF	High	Master Protein	A0A0S2Z591	HAX1	HCLS1 associated protein X-1 isoform 1 (Fragment) OS=Homo sapiens OX=9606 GN=HAX1 PE=2 SV=1	0	12.056	8	2	6	2	279	31.6	4.92	184	2	High	1
Flag Praja2	High	Master Protein	A0A0S2Z591	HAX1	HCLS1 associated protein X-1 isoform 1 (Fragment) OS=Homo sapiens OX=9606 GN=HAX1 PE=2 SV=1	0	27.661	22	4	9	4	279	31.6	4.92	268	4	High	1
Flag Praja2 + BAF	High	Master Protein	B3KNB9	HBS1L	HBS1-like protein OS=Homo sapiens OX=9606 PE=2 SV=1	0	7.48	4	2	4	2	684	75.4	6.61	125	2	High	1
Flag Praja2	High	Master Protein	B3KNB9	HBS1L	HBS1-like protein OS=Homo sapiens OX=9606 PE=2 SV=1	0	20.69	10	5	8	5	684	75.4	6.61	259	5	High	1
Flag Praja2 + BAF	High	Master Protein	P51610	HCFC1	Host cell factor 1 OS=Homo sapiens OX=9606 GN=HCFC1 PE=1 SV=2	0	45.798	6	10	20	10	2035	208.6	7.46	680	10	High	1
Flag Praja2	High	Master Protein	P51610	HCFC1	Host cell factor 1 OS=Homo sapiens OX=9606 GN=HCFC1 PE=1 SV=2	0	53.309	7	11	22	11	2035	208.6	7.46	779	11	High	1
Flag Praja2 + BAF	High	Master Protein	Q9BXW7	HDHD5	Haloacid dehalogenase-like hydrolase domain-containing 5 OS=Homo sapiens OX=9606 GN=HDHD5 PE=1 SV=1	0	7.627	5	2	2	2	423	46.3	8.13	70	2	High	1
Flag Praja2	High	Master Protein	Q9BXW7	HDHD5	Haloacid dehalogenase-like hydrolase domain-containing 5 OS=Homo sapiens OX=9606 GN=HDHD5 PE=1 SV=1	0	13.339	11	3	3	3	423	46.3	8.13	108	3	High	1
Flag Praja2 + BAF	High	Master Protein	Q9ULT8	HECTD1	E3 ubiquitin-protein ligase HECTD1 OS=Homo sapiens OX=9606 GN=HECTD1 PE=1 SV=3	0	10.032	1	2	6	2	2610	289.2	5.35	175	2	High	1
Flag Praja2	High	Master Protein	Q9ULT8	HECTD1	E3 ubiquitin-protein ligase HECTD1 OS=Homo sapiens OX=9606 GN=HECTD1 PE=1 SV=3	0	7.771	1	2	4	2	2610	289.2	5.35	91	2	High	1
Flag Praja2 + BAF	High	Master Protein	Q9NRZ9	HELLS	Lymphoid-specific helicase OS=Homo sapiens OX=9606 GN=HELLS PE=1 SV=1	0	10.348	4	3	5	3	838	97	7.93	136	3	High	1
Flag Praja2	High	Master Protein	Q9NRZ9	HELLS	Lymphoid-specific helicase OS=Homo sapiens OX=9606 GN=HELLS PE=1 SV=1	0	18.493	7	5	7	5	838	97	7.93	187	5	High	1
Flag Praja2 + BAF	High	Master Protein	V9HWD6	HEL-S-1	Epididymis secretory protein Li 1 OS=Homo sapiens OX=9606 GN=HEL-S-1 PE=2 SV=1	0	24.461	27	7	28	2	246	28.1	4.83	486	7	High	1
Flag Praja2	High	Master Protein	V9HWD6	HEL-S-1	Epididymis secretory protein Li 1 OS=Homo sapiens OX=9606 GN=HEL-S-1 PE=2 SV=1	0	32.393	24	7	35	2	246	28.1	4.83	631	7	High	1
Flag Praja2 + BAF	High	Master Protein	V9HW71	HEL-S-107	Endoplasmic reticulum resident protein 29 OS=Homo sapiens OX=9606 GN=HEL-S-107 PE=2 SV=1	0	8.635	8	2	3	2	261	29	7.31	105	2	High	1
Flag Praja2	High	Master Protein	V9HW71	HEL-S-107	Endoplasmic reticulum resident protein 29 OS=Homo sapiens OX=9606 GN=HEL-S-107 PE=2 SV=1	0	7.554	8	2	3	2	261	29	7.31	92	2	High	1
Flag Praja2 + BAF	High	Master Protein	V9HWE7	HEL-S-19	Epididymis secretory protein Li 19 OS=Homo sapiens OX=9606 GN=HEL-S-19 PE=2 SV=1	0	25.841	20	6	9	6	392	42.2	6.46	236	6	High	1
Flag Praja2	High	Master Protein	V9HWE7	HEL-S-19	Epididymis secretory protein Li 19 OS=Homo sapiens OX=9606 GN=HEL-S-19 PE=2 SV=1	0	51.909	26	9	21	9	392	42.2	6.46	735	9	High	1
Flag Praja2 + BAF	High	Master Protein	A0A0K0K1L1	HEL-S-282	Carbonic anhydrase OS=Homo sapiens OX=9606 GN=HEL-S-282 PE=2 SV=1	0	43.351	32	6	16	6	260	29.2	7.74	498	6	High	1
Flag Praja2	High	Master Protein	A0A0K0K1L1	HEL-S-282	Carbonic anhydrase OS=Homo sapiens OX=9606 GN=HEL-S-282 PE=2 SV=1	0	53.521	32	6	21	6	260	29.2	7.74	811	6	High	1
Flag Praja2 + BAF	High	Master Protein	V9HWE8	HEL-S-47e	Epididymis secretory sperm binding protein Li 47e OS=Homo sapiens OX=9606 GN=HEL-S-47e PE=2 SV=1	0	11.753	21	3	6	3	204	23.2	5.11	146	3	High	1
Flag Praja2	High	Master Protein	V9HWE8	HEL-S-47e	Epididymis secretory sperm binding protein Li 47e OS=Homo sapiens OX=9606 GN=HEL-S-47e PE=2 SV=1	0	18.079	16	3	6	3	204	23.2	5.11	209	3	High	1
Flag Praja2 + BAF	High	Master Protein	A0A0K0K1H8	HEL-S-71p	Beta-1 metal-binding globulin OS=Homo sapiens OX=9606 GN=HEL-S-71p PE=2 SV=1	0	71.702	26	14	26	14	698	77	7.21	740	14	High	1
Flag Praja2	High	Master Protein	A0A0K0K1H8	HEL-S-71p	Beta-1 metal-binding globulin OS=Homo sapiens OX=9606 GN=HEL-S-71p PE=2 SV=1	0	39.09	16	9	24	9	698	77	7.21	668	9	High	1
Flag Praja2 + BAF	High	Master Protein	V9HW95	HEL-S-84	Epididymis secretory protein Li 84 OS=Homo sapiens OX=9606 GN=HEL-S-84 PE=2 SV=1	0	48.253	37	8	18	8	331	38.9	5	532	8	High	1
Flag Praja2	High	Master Protein	V9HW95	HEL-S-84	Epididymis secretory protein Li 84 OS=Homo sapiens OX=9606 GN=HEL-S-84 PE=2 SV=1	0	69.844	44	9	27	9	331	38.9	5	914	9	High	1
Flag Praja2 + BAF	High	Master Protein	V9HW09	HEL-S-91n	26S proteasome non-ATPase regulatory subunit 8 OS=Homo sapiens OX=9606 GN=HEL-S-91n PE=2 SV=1	0	11.389	10	3	5	3	350	39.6	9.7	130	3	High	1
Flag Praja2	High	Master Protein	V9HW09	HEL-S-91n	26S proteasome non-ATPase regulatory subunit 8 OS=Homo sapiens OX=9606 GN=HEL-S-91n PE=2 SV=1	0	21.361	12	4	8	4	350	39.6	9.7	208	4	High	1
Flag Praja2 + BAF	High	Master Protein	V9HW63	HEL-S-97n	Epididymis secretory sperm binding protein Li 97n OS=Homo sapiens OX=9606 GN=HEL-S-97n PE=2 SV=1	0	34.811	27	7	17	5	271	30.5	6.29	437	7	High	1
Flag Praja2	High	Master Protein	V9HW63	HEL-S-97n	Epididymis secretory sperm binding protein Li 97n OS=Homo sapiens OX=9606 GN=HEL-S-97n PE=2 SV=1	0	90.249	43	9	35	8	271	30.5	6.29	1241	9	High	1
Flag Praja2 + BAF	High	Master Protein	O95714	HERC2	E3 ubiquitin-protein ligase HERC2 OS=Homo sapiens OX=9606 GN=HERC2 PE=1 SV=2	0	84.287	5	19	33	19	4834	526.9	6.28	892	19	High	1
Flag Praja2	High	Master Protein	O95714	HERC2	E3 ubiquitin-protein ligase HERC2 OS=Homo sapiens OX=9606 GN=HERC2 PE=1 SV=2	0	14.002	1	4	4	4	4834	526.9	6.28	113	4	High	1
Flag Praja2 + BAF	High	Master Protein	Q5T7C4	HMGB1	High mobility group protein B1 OS=Homo sapiens OX=9606 GN=HMGB1 PE=1 SV=1	0	15.514	17	3	6	2	158	18.3	9.7	231	3	High	1
Flag Praja2	High	Master Protein	Q5T7C4	HMGB1	High mobility group protein B1 OS=Homo sapiens OX=9606 GN=HMGB1 PE=1 SV=1	0	20.866	17	3	5	2	158	18.3	9.7	334	3	High	1
Flag Praja2 + BAF	High	Master Protein	P26583	HMGB2	High mobility group protein B2 OS=Homo sapiens OX=9606 GN=HMGB2 PE=1 SV=2	0	10.281	12	2	4	1	209	24	7.81	192	2	High	1
Flag Praja2	High	Master Protein	P26583	HMGB2	High mobility group protein B2 OS=Homo sapiens OX=9606 GN=HMGB2 PE=1 SV=2	0	11.682	12	2	4	1	209	24	7.81	297	2	High	1
Flag Praja2 + BAF	High	Master Protein	Q13151	HNRNPA0	Heterogeneous nuclear ribonucleoprotein A0 OS=Homo sapiens OX=9606 GN=HNRNPA0 PE=1 SV=1	0	11.314	10	2	5	2	305	30.8	9.29	151	2	High	1
Flag Praja2	High	Master Protein	Q13151	HNRNPA0	Heterogeneous nuclear ribonucleoprotein A0 OS=Homo sapiens OX=9606 GN=HNRNPA0 PE=1 SV=1	0	24.328	17	3	9	3	305	30.8	9.29	301	3	High	1
Flag Praja2 + BAF	High	Master Protein	A0A024RA28	HNRNPA2B1	Heterogeneous nuclear ribonucleoprotein A2/B1, isoform CRA_d OS=Homo sapiens OX=9606 GN=HNRPA2B1 PE=4 SV=1	0	32.03	25	5	16	5	301	31.1	9.14	473	5	High	1
Flag Praja2	High	Master Protein	A0A024RA28	HNRNPA2B1	Heterogeneous nuclear ribonucleoprotein A2/B1, isoform CRA_d OS=Homo sapiens OX=9606 GN=HNRPA2B1 PE=4 SV=1	0	51.213	29	6	31	6	301	31.1	9.14	977	6	High	1
Flag Praja2 + BAF	High	Master Protein	A0A384MDT2	HNRNPH2	Epididymis secretory sperm binding protein OS=Homo sapiens OX=9606 PE=2 SV=1	0	76.646	25	8	30	3	449	49.2	6.3	1006	8	High	1
Flag Praja2	High	Master Protein	A0A384MDT2	HNRNPH2	Epididymis secretory sperm binding protein OS=Homo sapiens OX=9606 PE=2 SV=1	0	81.257	29	10	50	4	449	49.2	6.3	1634	10	High	1
Flag Praja2 + BAF	High	Master Protein	M0R3F1	HNRNPUL1	Heterogeneous nuclear ribonucleoprotein U-like protein 1 (Fragment) OS=Homo sapiens OX=9606 GN=HNRNPUL1 PE=1 SV=1	0	13.047	4	2	5	2	641	71.7	8.98	308	2	High	1
Flag Praja2	High	Master Protein	M0R3F1	HNRNPUL1	Heterogeneous nuclear ribonucleoprotein U-like protein 1 (Fragment) OS=Homo sapiens OX=9606 GN=HNRNPUL1 PE=1 SV=1	0	16.606	5	3	6	3	641	71.7	8.98	334	3	High	1
Flag Praja2 + BAF	High	Master Protein	Q9UJC3	HOOK1	Protein Hook homolog 1 OS=Homo sapiens OX=9606 GN=HOOK1 PE=1 SV=2	0	11.299	5	3	3	3	728	84.6	5.15	100	3	High	1
Flag Praja2	High	Master Protein	Q9UJC3	HOOK1	Protein Hook homolog 1 OS=Homo sapiens OX=9606 GN=HOOK1 PE=1 SV=2	0	14.852	8	4	5	4	728	84.6	5.15	166	4	High	1
Flag Praja2 + BAF	High	Master Protein	Q6FG31	HOXA5	HOXA5 protein (Fragment) OS=Homo sapiens OX=9606 GN=HOXA5 PE=2 SV=1	0	15.636	18	3	6	3	270	29.3	9.11	213	3	High	1
Flag Praja2	High	Master Protein	Q6FG31	HOXA5	HOXA5 protein (Fragment) OS=Homo sapiens OX=9606 GN=HOXA5 PE=2 SV=1	0	36.23	34	6	14	5	270	29.3	9.11	719	6	High	1
Flag Praja2 + BAF	High	Master Protein	Q6PEJ8	HP	HP protein OS=Homo sapiens OX=9606 GN=HP PE=2 SV=1	0	21.91	24	4	9	4	228	25.4	6.52	322	4	High	1
Flag Praja2	High	Master Protein	Q6PEJ8	HP	HP protein OS=Homo sapiens OX=9606 GN=HP PE=2 SV=1	0	14.979	18	3	9	3	228	25.4	6.52	223	3	High	1
Flag Praja2 + BAF	High	Master Protein	P78328	HP47	HP47 protein (Fragment) OS=Homo sapiens OX=9606 PE=2 SV=1	0	14.162	46	3	6	3	78	8.7	7.05	242	3	High	1
Flag Praja2	High	Master Protein	P78328	HP47	HP47 protein (Fragment) OS=Homo sapiens OX=9606 PE=2 SV=1	0	32.441	46	3	28	3	78	8.7	7.05	953	3	High	1
Flag Praja2 + BAF	High	Master Protein	Q86YV9	HPS6	Hermansky-Pudlak syndrome 6 protein OS=Homo sapiens OX=9606 GN=HPS6 PE=1 SV=1	0	9.796	4	2	4	2	775	82.9	6.28	146	2	High	1
Flag Praja2	High	Master Protein	Q86YV9	HPS6	Hermansky-Pudlak syndrome 6 protein OS=Homo sapiens OX=9606 GN=HPS6 PE=1 SV=1	0	24.993	8	5	8	5	775	82.9	6.28	250	5	High	1
Flag Praja2 + BAF	High	Master Protein	Q3SXM5	HSDL1	Inactive hydroxysteroid dehydrogenase-like protein 1 OS=Homo sapiens OX=9606 GN=HSDL1 PE=1 SV=3	0	7.097	7	2	3	2	330	37	8.72	83	2	High	1
Flag Praja2	High	Master Protein	Q3SXM5	HSDL1	Inactive hydroxysteroid dehydrogenase-like protein 1 OS=Homo sapiens OX=9606 GN=HSDL1 PE=1 SV=3	0	22.993	15	4	8	4	330	37	8.72	285	4	High	1
Flag Praja2 + BAF	High	Master Protein	B4DI54	HSPA1L	cDNA FLJ56386, highly similar to Heat shock 70 kDa protein 1L OS=Homo sapiens OX=9606 PE=2 SV=1	0	198.894	27	17	380	1	705	77.5	8.06	12912	17	High	1
Flag Praja2	High	Master Protein	B4DI54	HSPA1L	cDNA FLJ56386, highly similar to Heat shock 70 kDa protein 1L OS=Homo sapiens OX=9606 PE=2 SV=1	0	212.545	29	18	442	2	705	77.5	8.06	15430	18	High	1
Flag Praja2 + BAF	High	Master Protein	Q9NZL4	HSPBP1	Hsp70-binding protein 1 OS=Homo sapiens OX=9606 GN=HSPBP1 PE=1 SV=2	0	22.552	16	5	19	5	359	39.3	5.21	457	5	High	1
Flag Praja2	High	Master Protein	Q9NZL4	HSPBP1	Hsp70-binding protein 1 OS=Homo sapiens OX=9606 GN=HSPBP1 PE=1 SV=2	0	33.294	30	8	24	8	359	39.3	5.21	644	8	High	1
Flag Praja2 + BAF	High	Master Protein	A0A024R565	HSPC152	Multifunctional methyltransferase subunit TRM112-like protein OS=Homo sapiens OX=9606 GN=HSPC152 PE=3 SV=1	0	12.402	22	2	5	2	125	14.2	5.26	203	2	High	1
Flag Praja2	High	Master Protein	A0A024R565	HSPC152	Multifunctional methyltransferase subunit TRM112-like protein OS=Homo sapiens OX=9606 GN=HSPC152 PE=3 SV=1	0	10.037	22	2	4	2	125	14.2	5.26	208	2	High	1
Flag Praja2 + BAF	High	Master Protein	A0A024R3X4	HSPD1	60 kDa chaperonin (Fragment) OS=Homo sapiens OX=9606 GN=HSPD1 PE=2 SV=1	0	561.871	72	40	308	40	573	61	5.87	11801	40	High	1
Flag Praja2	High	Master Protein	A0A024R3X4	HSPD1	60 kDa chaperonin (Fragment) OS=Homo sapiens OX=9606 GN=HSPD1 PE=2 SV=1	0	718.804	76	44	477	24	573	61	5.87	19161	44	High	1
Flag Praja2 + BAF	High	Master Protein	A0A0A0MSX9	IARS1	Isoleucyl-tRNA synthetase OS=Homo sapiens OX=9606 GN=IARS1 PE=1 SV=1	0	64.947	13	14	30	14	1242	142.2	6.09	763	14	High	1
Flag Praja2	High	Master Protein	A0A0A0MSX9	IARS1	Isoleucyl-tRNA synthetase OS=Homo sapiens OX=9606 GN=IARS1 PE=1 SV=1	0	99.18	20	21	37	21	1242	142.2	6.09	967	21	High	1
Flag Praja2 + BAF	High	Master Protein	O43837	IDH3B	Isocitrate dehydrogenase [NAD] subunit beta, mitochondrial OS=Homo sapiens OX=9606 GN=IDH3B PE=1 SV=2	0	13.352	8	3	5	3	385	42.2	8.46	200	3	High	1
Flag Praja2	High	Master Protein	O43837	IDH3B	Isocitrate dehydrogenase [NAD] subunit beta, mitochondrial OS=Homo sapiens OX=9606 GN=IDH3B PE=1 SV=2	0	28.496	10	4	12	4	385	42.2	8.46	421	4	High	1
Flag Praja2 + BAF	High	Master Protein	A0A286YEY4	IGHG2	Immunoglobulin heavy constant gamma 2 (Fragment) OS=Homo sapiens OX=9606 GN=IGHG2 PE=1 SV=1	0	41.493	20	7	38	1	395	43.8	6.52	894	7	High	1
Flag Praja2	High	Master Protein	A0A286YEY4	IGHG2	Immunoglobulin heavy constant gamma 2 (Fragment) OS=Homo sapiens OX=9606 GN=IGHG2 PE=1 SV=1	0	24.726	14	5	42	1	395	43.8	6.52	1010	5	High	1
Flag Praja2 + BAF	High	Master Protein	O14920	IKBKB	Inhibitor of nuclear factor kappa-B kinase subunit beta OS=Homo sapiens OX=9606 GN=IKBKB PE=1 SV=1	0	13.595	3	2	4	2	756	86.5	5.78	165	2	High	1
Flag Praja2	High	Master Protein	O14920	IKBKB	Inhibitor of nuclear factor kappa-B kinase subunit beta OS=Homo sapiens OX=9606 GN=IKBKB PE=1 SV=1	0	9.48	3	2	5	2	756	86.5	5.78	155	2	High	1
Flag Praja2 + BAF	High	Master Protein	B4DY09	ILF2	Interleukin enhancer-binding factor 2 OS=Homo sapiens OX=9606 GN=ILF2 PE=1 SV=1	0	53.812	32	10	21	10	352	38.9	4.94	604	10	High	1
Flag Praja2	High	Master Protein	B4DY09	ILF2	Interleukin enhancer-binding factor 2 OS=Homo sapiens OX=9606 GN=ILF2 PE=1 SV=1	0	77.076	35	11	34	11	352	38.9	4.94	1196	11	High	1
Flag Praja2 + BAF	High	Master Protein	Q9H0C8	ILKAP	Integrin-linked kinase-associated serine/threonine phosphatase 2C OS=Homo sapiens OX=9606 GN=ILKAP PE=1 SV=1	0	9.29	5	2	5	2	392	42.9	7.09	148	2	High	1
Flag Praja2	High	Master Protein	Q9H0C8	ILKAP	Integrin-linked kinase-associated serine/threonine phosphatase 2C OS=Homo sapiens OX=9606 GN=ILKAP PE=1 SV=1	0	9.626	5	2	5	2	392	42.9	7.09	180	2	High	1
Flag Praja2 + BAF	High	Master Protein	A1L0T0	ILVBL	2-hydroxyacyl-CoA lyase 2 OS=Homo sapiens OX=9606 GN=ILVBL PE=1 SV=2	0	65.314	21	8	14	8	632	67.8	8.15	532	8	High	1
Flag Praja2	High	Master Protein	A1L0T0	ILVBL	2-hydroxyacyl-CoA lyase 2 OS=Homo sapiens OX=9606 GN=ILVBL PE=1 SV=2	0	104.18	38	13	35	13	632	67.8	8.15	1442	13	High	1
Flag Praja2 + BAF	High	Master Protein	B4DKR1	IMMT	MICOS complex subunit MIC60 OS=Homo sapiens OX=9606 PE=2 SV=1	0	82.916	22	13	36	1	746	82.5	6.39	1293	13	High	1
Flag Praja2	High	Master Protein	B4DKR1	IMMT	MICOS complex subunit MIC60 OS=Homo sapiens OX=9606 PE=2 SV=1	0	116.173	24	15	45	1	746	82.5	6.39	1508	15	High	1
Flag Praja2 + BAF	High	Master Protein	Q16891-4	IMMT	Isoform 4 of MICOS complex subunit MIC60 OS=Homo sapiens OX=9606 GN=IMMT	0	76.229	21	13	33	1	757	83.5	6.57	1179	13	High	1
Flag Praja2	High	Master Protein	Q16891-4	IMMT	Isoform 4 of MICOS complex subunit MIC60 OS=Homo sapiens OX=9606 GN=IMMT	0	107.167	24	15	41	1	757	83.5	6.57	1409	15	High	1
Flag Praja2 + BAF	High	Master Protein	Q8N201	INTS1	Integrator complex subunit 1 OS=Homo sapiens OX=9606 GN=INTS1 PE=1 SV=2	0	8.636	1	2	2	2	2190	244.1	6.13	72	2	High	1
Flag Praja2	High	Master Protein	Q8N201	INTS1	Integrator complex subunit 1 OS=Homo sapiens OX=9606 GN=INTS1 PE=1 SV=2	0	7.507	1	2	2	2	2190	244.1	6.13	53	2	High	1
Flag Praja2 + BAF	High	Master Protein	B3KQ33	IPO4	cDNA FLJ32715 fis, clone TESTI2000784, highly similar to Importin-4 OS=Homo sapiens OX=9606 PE=2 SV=1	0	33.741	8	8	12	8	1081	118.7	4.96	365	8	High	1
Flag Praja2	High	Master Protein	B3KQ33	IPO4	cDNA FLJ32715 fis, clone TESTI2000784, highly similar to Importin-4 OS=Homo sapiens OX=9606 PE=2 SV=1	0	41.176	10	8	18	8	1081	118.7	4.96	570	8	High	1
Flag Praja2 + BAF	High	Master Protein	B4DGC5	IQSEC1	cDNA FLJ60491, highly similar to IQ motif and Sec7 domain-containing protein 1 OS=Homo sapiens OX=9606 PE=2 SV=1	0	14.103	3	4	11	4	1114	124.3	8.35	230	4	High	1
Flag Praja2	High	Master Protein	B4DGC5	IQSEC1	cDNA FLJ60491, highly similar to IQ motif and Sec7 domain-containing protein 1 OS=Homo sapiens OX=9606 PE=2 SV=1	0	26.236	6	7	20	7	1114	124.3	8.35	506	7	High	1
Flag Praja2 + BAF	High	Master Protein	Q9Y4H2	IRS2	Insulin receptor substrate 2 OS=Homo sapiens OX=9606 GN=IRS2 PE=1 SV=2	0	67.123	11	9	28	9	1338	137.2	8.65	928	9	High	1
Flag Praja2	High	Master Protein	Q9Y4H2	IRS2	Insulin receptor substrate 2 OS=Homo sapiens OX=9606 GN=IRS2 PE=1 SV=2	0	34.605	6	5	11	5	1338	137.2	8.65	354	5	High	1
Flag Praja2 + BAF	High	Master Protein	P05412	JUN	Transcription factor AP-1 OS=Homo sapiens OX=9606 GN=JUN PE=1 SV=2	0	17.811	14	3	5	3	331	35.7	8.76	187	3	High	1
Flag Praja2	High	Master Protein	P05412	JUN	Transcription factor AP-1 OS=Homo sapiens OX=9606 GN=JUN PE=1 SV=2	0	9.668	10	2	3	2	331	35.7	8.76	106	2	High	1
Flag Praja2 + BAF	High	Master Protein	B3KY04	KCTD12	cDNA FLJ46506 fis, clone THYMU3030752, highly similar to BTB/POZ domain-containing protein KCTD12 OS=Homo sapiens OX=9606 PE=2 SV=1	0	7.065	10	2	5	2	325	35.7	5.64	138	2	High	1
Flag Praja2	High	Master Protein	B3KY04	KCTD12	cDNA FLJ46506 fis, clone THYMU3030752, highly similar to BTB/POZ domain-containing protein KCTD12 OS=Homo sapiens OX=9606 PE=2 SV=1	0	33.809	28	8	18	8	325	35.7	5.64	529	8	High	1
Flag Praja2 + BAF	High	Master Protein	Q9NXV2	KCTD5	BTB/POZ domain-containing protein KCTD5 OS=Homo sapiens OX=9606 GN=KCTD5 PE=1 SV=1	0	16.865	17	3	5	2	234	26.1	6.24	166	3	High	1
Flag Praja2	High	Master Protein	Q9NXV2	KCTD5	BTB/POZ domain-containing protein KCTD5 OS=Homo sapiens OX=9606 GN=KCTD5 PE=1 SV=1	0	26.394	27	5	11	4	234	26.1	6.24	315	5	High	1
Flag Praja2 + BAF	High	Master Protein	A8K2R3	KDM1A	cDNA FLJ75083, highly similar to Homo sapiens amine oxidase (flavin containing) domain 2 (AOF2),mRNA OS=Homo sapiens OX=9606 PE=2 SV=1	0	33.618	9	5	14	5	730	81.1	6.23	516	5	High	1
Flag Praja2	High	Master Protein	A8K2R3	KDM1A	cDNA FLJ75083, highly similar to Homo sapiens amine oxidase (flavin containing) domain 2 (AOF2),mRNA OS=Homo sapiens OX=9606 PE=2 SV=1	0	41.835	12	7	17	7	730	81.1	6.23	541	7	High	1
Flag Praja2 + BAF	High	Master Protein	A0A024R7C0	KEAP1	Kelch-like ECH-associated protein 1 OS=Homo sapiens OX=9606 GN=KEAP1 PE=3 SV=1	0	62.014	27	14	23	14	624	69.6	6.44	739	14	High	1
Flag Praja2	High	Master Protein	A0A024R7C0	KEAP1	Kelch-like ECH-associated protein 1 OS=Homo sapiens OX=9606 GN=KEAP1 PE=3 SV=1	0	83.171	34	17	35	17	624	69.6	6.44	1111	17	High	1
Flag Praja2 + BAF	High	Master Protein	A0A494BYR6	KIF18B	Kinesin-like protein OS=Homo sapiens OX=9606 GN=KIF18B PE=1 SV=1	0	20.5	6	4	6	4	842	91.9	8.28	139	4	High	1
Flag Praja2	High	Master Protein	A0A494BYR6	KIF18B	Kinesin-like protein OS=Homo sapiens OX=9606 GN=KIF18B PE=1 SV=1	0	19.959	6	4	9	4	842	91.9	8.28	244	4	High	1
Flag Praja2 + BAF	High	Master Protein	P08730-1	Krt13	SWISS-PROT:P08730-1 Tax_Id=10090 Gene_Symbol=Krt13 Isoform 1 of Keratin, type I cytoskeletal 13	0	74.02	14	9	293	1	437	47.7	4.86	7057	9	High	1
Flag Praja2	High	Master Protein	P08730-1	Krt13	SWISS-PROT:P08730-1 Tax_Id=10090 Gene_Symbol=Krt13 Isoform 1 of Keratin, type I cytoskeletal 13	0	85.619	14	9	366	1	437	47.7	4.86	8486	9	High	1
Flag Praja2 + BAF	High	Master Protein	Q6IFZ6	Krt77	SWISS-PROT:Q6IFZ6 Tax_Id=10090 Gene_Symbol=Krt77 Keratin, type II cytoskeletal 1b	0	60.932	13	9	345	1	572	61.3	8.02	9141	9	High	1
Flag Praja2	High	Master Protein	Q6IFZ6	Krt77	SWISS-PROT:Q6IFZ6 Tax_Id=10090 Gene_Symbol=Krt77 Keratin, type II cytoskeletal 1b	0	64.111	12	9	412	1	572	61.3	8.02	11076	9	High	1
Flag Praja2 + BAF	High	Master Protein	Q8N1N4	KRT78	Keratin, type II cytoskeletal 78 OS=Homo sapiens OX=9606 GN=KRT78 PE=1 SV=2	0	110.196	29	15	196	12	520	56.8	6.02	7084	15	High	1
Flag Praja2	High	Master Protein	Q8N1N4	KRT78	Keratin, type II cytoskeletal 78 OS=Homo sapiens OX=9606 GN=KRT78 PE=1 SV=2	0	78.679	25	13	189	12	520	56.8	6.02	6831	13	High	1
Flag Praja2 + BAF	High	Master Protein	A0A2R8Y5H9	KSR1	Kinase suppressor of Ras 1 OS=Homo sapiens OX=9606 GN=KSR1 PE=1 SV=1	0	22.068	6	5	10	5	928	103	8.79	222	5	High	1
Flag Praja2	High	Master Protein	A0A2R8Y5H9	KSR1	Kinase suppressor of Ras 1 OS=Homo sapiens OX=9606 GN=KSR1 PE=1 SV=1	0	16.993	4	4	7	4	928	103	8.79	183	4	High	1
Flag Praja2 + BAF	High	Master Protein	Q9NS86	LANCL2	LanC-like protein 2 OS=Homo sapiens OX=9606 GN=LANCL2 PE=1 SV=1	0	112.838	34	13	53	13	450	50.8	7.43	2175	13	High	1
Flag Praja2	High	Master Protein	Q9NS86	LANCL2	LanC-like protein 2 OS=Homo sapiens OX=9606 GN=LANCL2 PE=1 SV=1	0	127.023	32	12	56	12	450	50.8	7.43	2517	12	High	1
Flag Praja2 + BAF	High	Master Protein	Q9Y4W2	LAS1L	Ribosomal biogenesis protein LAS1L OS=Homo sapiens OX=9606 GN=LAS1L PE=1 SV=2	0	45.877	15	9	24	9	734	83	4.73	772	9	High	1
Flag Praja2	High	Master Protein	Q9Y4W2	LAS1L	Ribosomal biogenesis protein LAS1L OS=Homo sapiens OX=9606 GN=LAS1L PE=1 SV=2	0	45.71	16	10	24	10	734	83	4.73	882	10	High	1
Flag Praja2 + BAF	High	Master Protein	A0A024R8D7	LCN1	Lipocalin 1 (Tear prealbumin), isoform CRA_a OS=Homo sapiens OX=9606 GN=LCN1 PE=3 SV=1	0	12.602	16	3	11	3	176	19.2	5.58	298	3	High	1
Flag Praja2	High	Master Protein	A0A024R8D7	LCN1	Lipocalin 1 (Tear prealbumin), isoform CRA_a OS=Homo sapiens OX=9606 GN=LCN1 PE=3 SV=1	0	13.071	16	3	7	3	176	19.2	5.58	228	3	High	1
Flag Praja2 + BAF	High	Master Protein	A0A024RBB9	LEMD3	LEM domain containing 3, isoform CRA_a OS=Homo sapiens OX=9606 GN=LEMD3 PE=4 SV=1	0	27.439	6	4	8	4	911	99.9	7.55	248	4	High	1
Flag Praja2	High	Master Protein	A0A024RBB9	LEMD3	LEM domain containing 3, isoform CRA_a OS=Homo sapiens OX=9606 GN=LEMD3 PE=4 SV=1	0	24.203	6	4	12	4	911	99.9	7.55	417	4	High	1
Flag Praja2 + BAF	High	Master Protein	A0A087WUE4	LENG8	Leukocyte receptor cluster member 8 OS=Homo sapiens OX=9606 GN=LENG8 PE=1 SV=1	0	13.384	4	3	3	3	874	95.5	9.32	127	3	High	1
Flag Praja2	High	Master Protein	A0A087WUE4	LENG8	Leukocyte receptor cluster member 8 OS=Homo sapiens OX=9606 GN=LENG8 PE=1 SV=1	0	11.244	3	2	6	2	874	95.5	9.32	227	2	High	1
Flag Praja2 + BAF	High	Master Protein	P49916	LIG3	DNA ligase 3 OS=Homo sapiens OX=9606 GN=LIG3 PE=1 SV=2	0	26.787	6	6	12	6	1009	112.8	9.01	282	6	High	1
Flag Praja2	High	Master Protein	P49916	LIG3	DNA ligase 3 OS=Homo sapiens OX=9606 GN=LIG3 PE=1 SV=2	0	41.071	12	10	12	10	1009	112.8	9.01	306	10	High	1
Flag Praja2 + BAF	High	Master Protein	A2RU51	LOC553158	PRR5-ARHGAP8 fusion OS=Homo sapiens OX=9606 GN=LOC553158 PE=2 SV=1	0	14.754	8	4	6	4	469	53.8	9.47	160	4	High	1
Flag Praja2	High	Master Protein	A2RU51	LOC553158	PRR5-ARHGAP8 fusion OS=Homo sapiens OX=9606 GN=LOC553158 PE=2 SV=1	0	15.641	8	4	7	4	469	53.8	9.47	173	4	High	1
Flag Praja2 + BAF	High	Master Protein	Q1L5Z9	LONRF2	LON peptidase N-terminal domain and RING finger protein 2 OS=Homo sapiens OX=9606 GN=LONRF2 PE=2 SV=3	0	9.811	4	3	5	3	754	83.6	5.9	95	3	High	1
Flag Praja2	High	Master Protein	Q1L5Z9	LONRF2	LON peptidase N-terminal domain and RING finger protein 2 OS=Homo sapiens OX=9606 GN=LONRF2 PE=2 SV=3	0	30.622	11	8	10	8	754	83.6	5.9	224	8	High	1
Flag Praja2 + BAF	High	Master Protein	Q8NF37	LPCAT1	Lysophosphatidylcholine acyltransferase 1 OS=Homo sapiens OX=9606 GN=LPCAT1 PE=1 SV=2	0	18.94	8	4	5	4	534	59.1	6.02	188	4	High	1
Flag Praja2	High	Master Protein	Q8NF37	LPCAT1	Lysophosphatidylcholine acyltransferase 1 OS=Homo sapiens OX=9606 GN=LPCAT1 PE=1 SV=2	0	28.28	14	6	9	6	534	59.1	6.02	440	6	High	1
Flag Praja2 + BAF	High	Master Protein	H0YAC6	LRBA	Lipopolysaccharide-responsive and beige-like anchor protein (Fragment) OS=Homo sapiens OX=9606 GN=LRBA PE=1 SV=1	0	23.78	4	4	6	4	1505	166.8	5.64	242	4	High	1
Flag Praja2	High	Master Protein	H0YAC6	LRBA	Lipopolysaccharide-responsive and beige-like anchor protein (Fragment) OS=Homo sapiens OX=9606 GN=LRBA PE=1 SV=1	0	9.264	2	2	5	2	1505	166.8	5.64	147	2	High	1
Flag Praja2 + BAF	High	Master Protein	Q15345	LRRC41	Leucine-rich repeat-containing protein 41 OS=Homo sapiens OX=9606 GN=LRRC41 PE=1 SV=3	0	43.485	16	9	18	9	812	88.6	8.38	616	9	High	1
Flag Praja2	High	Master Protein	Q15345	LRRC41	Leucine-rich repeat-containing protein 41 OS=Homo sapiens OX=9606 GN=LRRC41 PE=1 SV=3	0	60.319	17	11	24	11	812	88.6	8.38	982	11	High	1
Flag Praja2 + BAF	High	Master Protein	K7ELG9	LSM12	Protein LSM12 homolog OS=Homo sapiens OX=9606 GN=LSM12 PE=1 SV=1	0	7.562	12	2	2	2	230	24.9	7.42	55	2	High	1
Flag Praja2	High	Master Protein	K7ELG9	LSM12	Protein LSM12 homolog OS=Homo sapiens OX=9606 GN=LSM12 PE=1 SV=1	0	12.949	12	2	3	2	230	24.9	7.42	128	2	High	1
Flag Praja2 + BAF	High	Master Protein	A0A140TA76	LSM14A	Protein LSM14 homolog A (Fragment) OS=Homo sapiens OX=9606 GN=LSM14A PE=1 SV=1	0	19.102	14	3	4	3	344	38	6.43	218	3	High	1
Flag Praja2	High	Master Protein	A0A140TA76	LSM14A	Protein LSM14 homolog A (Fragment) OS=Homo sapiens OX=9606 GN=LSM14A PE=1 SV=1	0	20.686	14	3	9	3	344	38	6.43	396	3	High	1
Flag Praja2 + BAF	High	Master Protein	V9GZ56	LSM4	U6 snRNA-associated Sm-like protein LSm4 (Fragment) OS=Homo sapiens OX=9606 GN=LSM4 PE=1 SV=1	0	8.967	7	2	10	2	238	25.7	10.15	194	2	High	1
Flag Praja2	High	Master Protein	V9GZ56	LSM4	U6 snRNA-associated Sm-like protein LSm4 (Fragment) OS=Homo sapiens OX=9606 GN=LSM4 PE=1 SV=1	0	16.516	7	2	18	2	238	25.7	10.15	395	2	High	1
Flag Praja2 + BAF	High	Master Protein	A0A161I202	LTF	Lactotransferrin OS=Homo sapiens OX=9606 GN=LTF PE=2 SV=1	0	16.575	5	3	13	3	711	78.3	8.18	439	3	High	1
Flag Praja2	High	Master Protein	A0A161I202	LTF	Lactotransferrin OS=Homo sapiens OX=9606 GN=LTF PE=2 SV=1	0	13.31	5	3	9	3	711	78.3	8.18	238	3	High	1
Flag Praja2 + BAF	High	Master Protein	O94822	LTN1	E3 ubiquitin-protein ligase listerin OS=Homo sapiens OX=9606 GN=LTN1 PE=1 SV=6	0	21.075	3	5	12	5	1766	200.4	6.25	327	5	High	1
Flag Praja2	High	Master Protein	O94822	LTN1	E3 ubiquitin-protein ligase listerin OS=Homo sapiens OX=9606 GN=LTN1 PE=1 SV=6	0	44.137	6	10	17	10	1766	200.4	6.25	454	10	High	1
Flag Praja2 + BAF	High	Master Protein	Q13257	MAD2L1	Mitotic spindle assembly checkpoint protein MAD2A OS=Homo sapiens OX=9606 GN=MAD2L1 PE=1 SV=1	0	9.829	13	2	3	2	205	23.5	5.08	91	2	High	1
Flag Praja2	High	Master Protein	Q13257	MAD2L1	Mitotic spindle assembly checkpoint protein MAD2A OS=Homo sapiens OX=9606 GN=MAD2L1 PE=1 SV=1	0	13.945	12	2	4	2	205	23.5	5.08	313	2	High	1
Flag Praja2 + BAF	High	Master Protein	A0A024R254	MAGED1	Melanoma antigen family D, 1, isoform CRA_a OS=Homo sapiens OX=9606 GN=MAGED1 PE=4 SV=1	0	152.247	22	18	79	16	778	86.1	5.83	2738	18	High	1
Flag Praja2	High	Master Protein	A0A024R254	MAGED1	Melanoma antigen family D, 1, isoform CRA_a OS=Homo sapiens OX=9606 GN=MAGED1 PE=4 SV=1	0	172.686	23	19	109	16	778	86.1	5.83	3534	19	High	1
Flag Praja2 + BAF	High	Master Protein	Q5H909	MAGED2	Melanoma-associated antigen D2 OS=Homo sapiens OX=9606 GN=MAGED2 PE=1 SV=2	0	38.215	15	9	36	9	588	63.1	9.35	667	9	High	1
Flag Praja2	High	Master Protein	Q5H909	MAGED2	Melanoma-associated antigen D2 OS=Homo sapiens OX=9606 GN=MAGED2 PE=1 SV=2	0	60.261	23	12	35	9	588	63.1	9.35	756	12	High	1
Flag Praja2 + BAF	High	Master Protein	A0A024R2A8	MAGED4	Melanoma antigen family D, 4, isoform CRA_d OS=Homo sapiens OX=9606 GN=MAGED4 PE=4 SV=1	0	89.958	25	14	41	12	741	81.3	6.79	1344	14	High	1
Flag Praja2	High	Master Protein	A0A024R2A8	MAGED4	Melanoma antigen family D, 4, isoform CRA_d OS=Homo sapiens OX=9606 GN=MAGED4 PE=4 SV=1	0	115.336	27	17	58	15	741	81.3	6.79	1717	17	High	1
Flag Praja2 + BAF	High	Master Protein	P61326	MAGOH	Protein mago nashi homolog OS=Homo sapiens OX=9606 GN=MAGOH PE=1 SV=1	0	9.902	14	2	5	2	146	17.2	6.11	84	2	High	1
Flag Praja2	High	Master Protein	P61326	MAGOH	Protein mago nashi homolog OS=Homo sapiens OX=9606 GN=MAGOH PE=1 SV=1	0	9.683	14	2	4	2	146	17.2	6.11	81	2	High	1
Flag Praja2 + BAF	High	Master Protein	B4DV95	MAP2K7	cDNA FLJ53438, highly similar to Dual specificity mitogen-activated protein kinase kinase 7 OS=Homo sapiens OX=9606 PE=2 SV=1	0	6.892	5	2	2	2	435	49	9.22	47	2	High	1
Flag Praja2	High	Master Protein	B4DV95	MAP2K7	cDNA FLJ53438, highly similar to Dual specificity mitogen-activated protein kinase kinase 7 OS=Homo sapiens OX=9606 PE=2 SV=1	0	9.115	5	2	5	2	435	49	9.22	106	2	High	1
Flag Praja2 + BAF	High	Master Protein	Q14244	MAP7	Ensconsin OS=Homo sapiens OX=9606 GN=MAP7 PE=1 SV=1	0	17.649	3	2	7	2	749	84	9.61	356	2	High	1
Flag Praja2	High	Master Protein	Q14244	MAP7	Ensconsin OS=Homo sapiens OX=9606 GN=MAP7 PE=1 SV=1	0	30.302	8	5	13	5	749	84	9.61	614	5	High	1
Flag Praja2 + BAF	High	Master Protein	A0A0M4F6E1	MAP7D2	MAP7 domain containing 2 brain transcript variant 3 OS=Homo sapiens OX=9606 GN=MAP7D2 PE=2 SV=1	0	19.354	8	4	8	4	765	85	8.56	199	4	High	1
Flag Praja2	High	Master Protein	A0A0M4F6E1	MAP7D2	MAP7 domain containing 2 brain transcript variant 3 OS=Homo sapiens OX=9606 GN=MAP7D2 PE=2 SV=1	0	32.505	11	6	19	6	765	85	8.56	628	6	High	1
Flag Praja2 + BAF	High	Master Protein	Q8IWC1	MAP7D3	MAP7 domain-containing protein 3 OS=Homo sapiens OX=9606 GN=MAP7D3 PE=1 SV=2	0	8.471	3	2	2	2	876	98.4	9.32	76	2	High	1
Flag Praja2	High	Master Protein	Q8IWC1	MAP7D3	MAP7 domain-containing protein 3 OS=Homo sapiens OX=9606 GN=MAP7D3 PE=1 SV=2	0	18.919	5	4	5	4	876	98.4	9.32	114	4	High	1
Flag Praja2 + BAF	High	Master Protein	Q1HBJ4	MAPK1	Mitogen-activated protein kinase OS=Homo sapiens OX=9606 GN=MAPK1 PE=3 SV=1	0	19.605	13	5	13	5	360	41.4	6.98	351	5	High	1
Flag Praja2	High	Master Protein	Q1HBJ4	MAPK1	Mitogen-activated protein kinase OS=Homo sapiens OX=9606 GN=MAPK1 PE=3 SV=1	0	51.531	26	10	25	7	360	41.4	6.98	804	10	High	1
Flag Praja2 + BAF	High	Master Protein	L7RSM2	MAPK14	Mitogen-activated protein kinase 14 OS=Homo sapiens OX=9606 GN=MAPK14 PE=3 SV=1	0	8.851	8	2	2	2	360	41.5	5.88	66	2	High	1
Flag Praja2	High	Master Protein	L7RSM2	MAPK14	Mitogen-activated protein kinase 14 OS=Homo sapiens OX=9606 GN=MAPK14 PE=3 SV=1	0	19.691	20	6	8	2	360	41.5	5.88	219	6	High	1
Flag Praja2 + BAF	High	Master Protein	J3KNR0	MARK3	Non-specific serine/threonine protein kinase OS=Homo sapiens OX=9606 GN=MARK3 PE=1 SV=2	0	9.377	3	2	5	2	776	86.9	9.52	117	2	High	1
Flag Praja2	High	Master Protein	J3KNR0	MARK3	Non-specific serine/threonine protein kinase OS=Homo sapiens OX=9606 GN=MARK3 PE=1 SV=2	0	14.796	5	3	5	2	776	86.9	9.52	147	3	High	1
Flag Praja2 + BAF	High	Master Protein	Q96N66	MBOAT7	Lysophospholipid acyltransferase 7 OS=Homo sapiens OX=9606 GN=MBOAT7 PE=1 SV=2	0	9.888	5	2	5	2	472	52.7	8.97	183	2	High	1
Flag Praja2	High	Master Protein	Q96N66	MBOAT7	Lysophospholipid acyltransferase 7 OS=Homo sapiens OX=9606 GN=MBOAT7 PE=1 SV=2	0	11.74	5	2	10	2	472	52.7	8.97	332	2	High	1
Flag Praja2 + BAF	High	Master Protein	A0A140VK29	MCCC2	Testicular secretory protein Li 29 OS=Homo sapiens OX=9606 PE=2 SV=1	0	9.007	6	2	3	2	563	61.3	7.68	120	2	High	1
Flag Praja2	High	Master Protein	A0A140VK29	MCCC2	Testicular secretory protein Li 29 OS=Homo sapiens OX=9606 PE=2 SV=1	0	29.991	15	5	13	5	563	61.3	7.68	461	5	High	1
Flag Praja2 + BAF	High	Master Protein	P46013	MKI67	Proliferation marker protein Ki-67 OS=Homo sapiens OX=9606 GN=MKI67 PE=1 SV=2	0	63.354	6	12	24	12	3256	358.5	9.45	888	12	High	1
Flag Praja2	High	Master Protein	P46013	MKI67	Proliferation marker protein Ki-67 OS=Homo sapiens OX=9606 GN=MKI67 PE=1 SV=2	0	153.399	13	29	95	29	3256	358.5	9.45	3034	29	High	1
Flag Praja2 + BAF	High	Master Protein	Q5GJ64	MLH1	Hypothetical rhabdomyosarcoma antigen MU-RMS-40.5 (Fragment) OS=Homo sapiens OX=9606 PE=2 SV=1	0	18.497	4	3	9	3	755	84.4	5.72	293	3	High	1
Flag Praja2	High	Master Protein	Q5GJ64	MLH1	Hypothetical rhabdomyosarcoma antigen MU-RMS-40.5 (Fragment) OS=Homo sapiens OX=9606 PE=2 SV=1	0	21.542	5	4	9	4	755	84.4	5.72	283	4	High	1
Flag Praja2 + BAF	High	Master Protein	A0A024RAW7	MLSTD1	Fatty acyl-CoA reductase OS=Homo sapiens OX=9606 GN=MLSTD1 PE=2 SV=1	0	29.412	13	6	12	6	515	59.4	9.38	386	6	High	1
Flag Praja2	High	Master Protein	A0A024RAW7	MLSTD1	Fatty acyl-CoA reductase OS=Homo sapiens OX=9606 GN=MLSTD1 PE=2 SV=1	0	53.895	19	9	25	9	515	59.4	9.38	890	9	High	1
Flag Praja2 + BAF	High	Master Protein	A0A286YFF8	MON2	Protein MON2 homolog OS=Homo sapiens OX=9606 GN=MON2 PE=1 SV=1	0	31.296	5	7	11	7	1718	190.4	6.1	369	7	High	1
Flag Praja2	High	Master Protein	A0A286YFF8	MON2	Protein MON2 homolog OS=Homo sapiens OX=9606 GN=MON2 PE=1 SV=1	0	15.89	3	4	8	4	1718	190.4	6.1	256	4	High	1
Flag Praja2 + BAF	High	Master Protein	A2IDA3	MPG	3-methyladenine DNA glycosidase (Fragment) OS=Homo sapiens OX=9606 GN=MPG PE=1 SV=1	0	6.068	13	2	2	2	251	27.3	9.03	50	2	High	1
Flag Praja2	High	Master Protein	A2IDA3	MPG	3-methyladenine DNA glycosidase (Fragment) OS=Homo sapiens OX=9606 GN=MPG PE=1 SV=1	0	24.549	27	5	9	5	251	27.3	9.03	276	5	High	1
Flag Praja2 + BAF	High	Master Protein	A0A024R395	MRE11A	Double-strand break repair protein OS=Homo sapiens OX=9606 GN=MRE11A PE=3 SV=1	0	29.866	12	7	15	7	708	80.5	5.9	441	7	High	1
Flag Praja2	High	Master Protein	A0A024R395	MRE11A	Double-strand break repair protein OS=Homo sapiens OX=9606 GN=MRE11A PE=3 SV=1	0	46.083	15	10	21	10	708	80.5	5.9	607	10	High	1
Flag Praja2 + BAF	High	Master Protein	Q9BYD1	MRPL13	39S ribosomal protein L13, mitochondrial OS=Homo sapiens OX=9606 GN=MRPL13 PE=1 SV=1	0	9.239	14	2	3	2	178	20.7	9.16	102	2	High	1
Flag Praja2	High	Master Protein	Q9BYD1	MRPL13	39S ribosomal protein L13, mitochondrial OS=Homo sapiens OX=9606 GN=MRPL13 PE=1 SV=1	0	14.284	20	3	7	3	178	20.7	9.16	260	3	High	1
Flag Praja2 + BAF	High	Master Protein	A8K5D5	MRPL19	cDNA FLJ76832, highly similar to Homo sapiens mitochondrial ribosomal protein L19 (MRPL19), mRNA OS=Homo sapiens OX=9606 PE=2 SV=1	0	14.736	7	3	4	3	280	32.4	9.57	124	3	High	1
Flag Praja2	High	Master Protein	A8K5D5	MRPL19	cDNA FLJ76832, highly similar to Homo sapiens mitochondrial ribosomal protein L19 (MRPL19), mRNA OS=Homo sapiens OX=9606 PE=2 SV=1	0	16.109	7	3	6	3	280	32.4	9.57	191	3	High	1
Flag Praja2 + BAF	High	Master Protein	Q9BYC9	MRPL20	39S ribosomal protein L20, mitochondrial OS=Homo sapiens OX=9606 GN=MRPL20 PE=1 SV=1	0	9.698	20	2	3	2	149	17.4	10.86	96	2	High	1
Flag Praja2	High	Master Protein	Q9BYC9	MRPL20	39S ribosomal protein L20, mitochondrial OS=Homo sapiens OX=9606 GN=MRPL20 PE=1 SV=1	0	21.29	29	4	8	4	149	17.4	10.86	256	4	High	1
Flag Praja2 + BAF	High	Master Protein	Q7Z2W9	MRPL21	39S ribosomal protein L21, mitochondrial OS=Homo sapiens OX=9606 GN=MRPL21 PE=1 SV=2	0	8.227	11	2	5	2	205	22.8	9.89	164	2	High	1
Flag Praja2	High	Master Protein	Q7Z2W9	MRPL21	39S ribosomal protein L21, mitochondrial OS=Homo sapiens OX=9606 GN=MRPL21 PE=1 SV=2	0	13.895	16	4	7	4	205	22.8	9.89	192	4	High	1
Flag Praja2 + BAF	High	Master Protein	Q9NWU5	MRPL22	39S ribosomal protein L22, mitochondrial OS=Homo sapiens OX=9606 GN=MRPL22 PE=1 SV=1	0	13.565	18	3	6	3	206	23.6	9.94	215	3	High	1
Flag Praja2	High	Master Protein	Q9NWU5	MRPL22	39S ribosomal protein L22, mitochondrial OS=Homo sapiens OX=9606 GN=MRPL22 PE=1 SV=1	0	27.026	26	4	12	4	206	23.6	9.94	530	4	High	1
Flag Praja2 + BAF	High	Master Protein	Q9BZE1	MRPL37	39S ribosomal protein L37, mitochondrial OS=Homo sapiens OX=9606 GN=MRPL37 PE=1 SV=2	0	27.898	17	5	9	5	423	48.1	8.59	359	5	High	1
Flag Praja2	High	Master Protein	Q9BZE1	MRPL37	39S ribosomal protein L37, mitochondrial OS=Homo sapiens OX=9606 GN=MRPL37 PE=1 SV=2	0	42.143	25	8	14	6	423	48.1	8.59	673	8	High	1
Flag Praja2 + BAF	High	Master Protein	Q96DV4	MRPL38	39S ribosomal protein L38, mitochondrial OS=Homo sapiens OX=9606 GN=MRPL38 PE=1 SV=2	0	7.59	5	2	3	2	380	44.6	7.53	73	2	High	1
Flag Praja2	High	Master Protein	Q96DV4	MRPL38	39S ribosomal protein L38, mitochondrial OS=Homo sapiens OX=9606 GN=MRPL38 PE=1 SV=2	0	13.348	5	2	7	2	380	44.6	7.53	164	2	High	1
Flag Praja2 + BAF	High	Master Protein	K7ELF1	MRPL4	39S ribosomal protein L4, mitochondrial (Fragment) OS=Homo sapiens OX=9606 GN=MRPL4 PE=1 SV=1	0	21.539	17	2	7	2	163	18	11.21	274	2	High	1
Flag Praja2	High	Master Protein	K7ELF1	MRPL4	39S ribosomal protein L4, mitochondrial (Fragment) OS=Homo sapiens OX=9606 GN=MRPL4 PE=1 SV=1	0	20.194	17	2	10	2	163	18	11.21	327	2	High	1
Flag Praja2 + BAF	High	Master Protein	Q8IXM3	MRPL41	39S ribosomal protein L41, mitochondrial OS=Homo sapiens OX=9606 GN=MRPL41 PE=1 SV=1	0	6.547	12	2	4	2	137	15.4	9.57	98	2	High	1
Flag Praja2	High	Master Protein	Q8IXM3	MRPL41	39S ribosomal protein L41, mitochondrial OS=Homo sapiens OX=9606 GN=MRPL41 PE=1 SV=1	0	7.378	12	2	3	2	137	15.4	9.57	83	2	High	1
Flag Praja2 + BAF	High	Master Protein	H0Y6Y8	MRPL43	39S ribosomal protein L43, mitochondrial (Fragment) OS=Homo sapiens OX=9606 GN=MRPL43 PE=1 SV=1	0	9.318	14	2	2	1	169	18.8	8.51	76	2	High	1
Flag Praja2	High	Master Protein	H0Y6Y8	MRPL43	39S ribosomal protein L43, mitochondrial (Fragment) OS=Homo sapiens OX=9606 GN=MRPL43 PE=1 SV=1	0	18.219	24	4	6	2	169	18.8	8.51	205	4	High	1
Flag Praja2 + BAF	High	Master Protein	Q86XN0	MRPL43	MRPL43 protein (Fragment) OS=Homo sapiens OX=9606 GN=MRPL43 PE=2 SV=1	0	13.078	15	2	4	1	145	16	8.66	124	2	High	1
Flag Praja2	High	Master Protein	Q86XN0	MRPL43	MRPL43 protein (Fragment) OS=Homo sapiens OX=9606 GN=MRPL43 PE=2 SV=1	0	18.925	23	3	10	1	145	16	8.66	391	3	High	1
Flag Praja2 + BAF	High	Master Protein	A1MA90	MRPL44	Mitochondrial ribosomal protein L44, isoform CRA_a OS=Homo sapiens OX=9606 GN=MRPL44 PE=4 SV=1	0	7.756	9	2	2	2	332	37.5	8.4	79	2	High	1
Flag Praja2	High	Master Protein	A1MA90	MRPL44	Mitochondrial ribosomal protein L44, isoform CRA_a OS=Homo sapiens OX=9606 GN=MRPL44 PE=4 SV=1	0	39.062	23	7	15	7	332	37.5	8.4	395	7	High	1
Flag Praja2 + BAF	High	Master Protein	Q8N5N7	MRPL50	39S ribosomal protein L50, mitochondrial OS=Homo sapiens OX=9606 GN=MRPL50 PE=1 SV=2	0	11.341	16	3	6	3	158	18.3	7.88	180	3	High	1
Flag Praja2	High	Master Protein	Q8N5N7	MRPL50	39S ribosomal protein L50, mitochondrial OS=Homo sapiens OX=9606 GN=MRPL50 PE=1 SV=2	0	17.272	23	4	8	4	158	18.3	7.88	257	4	High	1
Flag Praja2 + BAF	High	Master Protein	Q96EL3	MRPL53	39S ribosomal protein L53, mitochondrial OS=Homo sapiens OX=9606 GN=MRPL53 PE=1 SV=1	0	9.479	21	2	3	2	112	12.1	8.76	101	2	High	1
Flag Praja2	High	Master Protein	Q96EL3	MRPL53	39S ribosomal protein L53, mitochondrial OS=Homo sapiens OX=9606 GN=MRPL53 PE=1 SV=1	0	14.653	36	3	6	3	112	12.1	8.76	277	3	High	1
Flag Praja2 + BAF	High	Master Protein	Q53FX9	MRPS11	Mitochondrial ribosomal protein S11 isoform a variant (Fragment) OS=Homo sapiens OX=9606 PE=2 SV=1	0	16.32	16	3	5	3	194	20.6	10.81	142	3	High	1
Flag Praja2	High	Master Protein	Q53FX9	MRPS11	Mitochondrial ribosomal protein S11 isoform a variant (Fragment) OS=Homo sapiens OX=9606 PE=2 SV=1	0	20.889	16	3	7	3	194	20.6	10.81	260	3	High	1
Flag Praja2 + BAF	High	Master Protein	A0A024R0H2	MRPS12	Mitochondrial ribosomal protein S12, isoform CRA_a OS=Homo sapiens OX=9606 GN=MRPS12 PE=3 SV=1	0	11.529	15	3	3	3	138	15.2	10.29	82	3	High	1
Flag Praja2	High	Master Protein	A0A024R0H2	MRPS12	Mitochondrial ribosomal protein S12, isoform CRA_a OS=Homo sapiens OX=9606 GN=MRPS12 PE=3 SV=1	0	23.443	33	3	10	3	138	15.2	10.29	404	3	High	1
Flag Praja2 + BAF	High	Master Protein	A6ND22	MRPS16	28S ribosomal protein S16, mitochondrial OS=Homo sapiens OX=9606 GN=MRPS16 PE=1 SV=1	0	8.248	26	2	4	2	99	11.1	9.69	97	2	High	1
Flag Praja2	High	Master Protein	A6ND22	MRPS16	28S ribosomal protein S16, mitochondrial OS=Homo sapiens OX=9606 GN=MRPS16 PE=1 SV=1	0	7.842	26	2	6	2	99	11.1	9.69	147	2	High	1
Flag Praja2 + BAF	High	Master Protein	A0A024R8D4	MRPS2	Mitochondrial ribosomal protein S2, isoform CRA_a OS=Homo sapiens OX=9606 GN=MRPS2 PE=3 SV=1	0	5.544	6	2	3	2	319	35.5	8.94	68	2	High	1
Flag Praja2	High	Master Protein	A0A024R8D4	MRPS2	Mitochondrial ribosomal protein S2, isoform CRA_a OS=Homo sapiens OX=9606 GN=MRPS2 PE=3 SV=1	0	13.825	8	3	14	3	319	35.5	8.94	287	3	High	1
Flag Praja2 + BAF	High	Master Protein	P82921	MRPS21	28S ribosomal protein S21, mitochondrial OS=Homo sapiens OX=9606 GN=MRPS21 PE=1 SV=3	0	15.551	30	2	5	2	87	10.7	9.92	199	2	High	1
Flag Praja2	High	Master Protein	P82921	MRPS21	28S ribosomal protein S21, mitochondrial OS=Homo sapiens OX=9606 GN=MRPS21 PE=1 SV=3	0	24.98	30	2	11	2	87	10.7	9.92	541	2	High	1
Flag Praja2 + BAF	High	Master Protein	P82663	MRPS25	28S ribosomal protein S25, mitochondrial OS=Homo sapiens OX=9606 GN=MRPS25 PE=1 SV=1	0	10.48	17	2	3	2	173	20.1	8.82	94	2	High	1
Flag Praja2	High	Master Protein	P82663	MRPS25	28S ribosomal protein S25, mitochondrial OS=Homo sapiens OX=9606 GN=MRPS25 PE=1 SV=1	0	18.068	31	4	8	4	173	20.1	8.82	272	4	High	1
Flag Praja2 + BAF	High	Master Protein	Q9BYN8	MRPS26	28S ribosomal protein S26, mitochondrial OS=Homo sapiens OX=9606 GN=MRPS26 PE=1 SV=1	0	9.836	14	3	5	3	205	24.2	10.39	103	3	High	1
Flag Praja2	High	Master Protein	Q9BYN8	MRPS26	28S ribosomal protein S26, mitochondrial OS=Homo sapiens OX=9606 GN=MRPS26 PE=1 SV=1	0	22.882	21	4	12	4	205	24.2	10.39	331	4	High	1
Flag Praja2 + BAF	High	Master Protein	A0A024RAJ1	MRPS27	Mitochondrial ribosomal protein S27, isoform CRA_a OS=Homo sapiens OX=9606 GN=MRPS27 PE=4 SV=1	0	36.999	26	9	14	9	414	47.6	6.18	307	9	High	1
Flag Praja2	High	Master Protein	A0A024RAJ1	MRPS27	Mitochondrial ribosomal protein S27, isoform CRA_a OS=Homo sapiens OX=9606 GN=MRPS27 PE=4 SV=1	0	59.316	28	10	25	10	414	47.6	6.18	691	10	High	1
Flag Praja2 + BAF	High	Master Protein	Q92665	MRPS31	28S ribosomal protein S31, mitochondrial OS=Homo sapiens OX=9606 GN=MRPS31 PE=1 SV=3	0	7.524	5	2	3	2	395	45.3	9.29	90	2	High	1
Flag Praja2	High	Master Protein	Q92665	MRPS31	28S ribosomal protein S31, mitochondrial OS=Homo sapiens OX=9606 GN=MRPS31 PE=1 SV=3	0	30.426	16	5	16	5	395	45.3	9.29	438	5	High	1
Flag Praja2 + BAF	High	Master Protein	P43246	MSH2	DNA mismatch repair protein Msh2 OS=Homo sapiens OX=9606 GN=MSH2 PE=1 SV=1	0	41.553	8	7	14	7	934	104.7	5.77	458	7	High	1
Flag Praja2	High	Master Protein	P43246	MSH2	DNA mismatch repair protein Msh2 OS=Homo sapiens OX=9606 GN=MSH2 PE=1 SV=1	0	49.025	11	10	24	10	934	104.7	5.77	593	10	High	1
Flag Praja2 + BAF	High	Master Protein	Q53G34	MTCH2	Mitochondrial carrier homolog 2 variant (Fragment) OS=Homo sapiens OX=9606 PE=2 SV=1	0	9.308	11	3	8	3	303	33.3	7.97	193	3	High	1
Flag Praja2	High	Master Protein	Q53G34	MTCH2	Mitochondrial carrier homolog 2 variant (Fragment) OS=Homo sapiens OX=9606 PE=2 SV=1	0	22.253	22	5	12	5	303	33.3	7.97	379	5	High	1
Flag Praja2 + BAF	High	Master Protein	B2R7W0	MTHFD2	Methenyltetrahydrofolate cyclohydrolase OS=Homo sapiens OX=9606 PE=2 SV=1	0	8.08	7	2	4	2	344	37.3	8.73	126	2	High	1
Flag Praja2	High	Master Protein	B2R7W0	MTHFD2	Methenyltetrahydrofolate cyclohydrolase OS=Homo sapiens OX=9606 PE=2 SV=1	0	16.921	9	3	7	3	344	37.3	8.73	302	3	High	1
Flag Praja2 + BAF	High	Master Protein	F8WA39	MTMR1	Phosphatidylinositol-3,5-bisphosphate 3-phosphatase OS=Homo sapiens OX=9606 GN=MTMR1 PE=1 SV=1	0	11.852	5	3	5	3	673	75.7	7.39	106	3	High	1
Flag Praja2	High	Master Protein	F8WA39	MTMR1	Phosphatidylinositol-3,5-bisphosphate 3-phosphatase OS=Homo sapiens OX=9606 GN=MTMR1 PE=1 SV=1	0	7.328	3	2	3	2	673	75.7	7.39	88	2	High	1
Flag Praja2 + BAF	High	Master Protein	P42345	MTOR	Serine/threonine-protein kinase mTOR OS=Homo sapiens OX=9606 GN=MTOR PE=1 SV=1	0	22.82	3	5	6	5	2549	288.7	7.17	176	5	High	1
Flag Praja2	High	Master Protein	P42345	MTOR	Serine/threonine-protein kinase mTOR OS=Homo sapiens OX=9606 GN=MTOR PE=1 SV=1	0	28.484	3	7	10	7	2549	288.7	7.17	327	7	High	1
Flag Praja2 + BAF	High	Master Protein	Q9NVV4	MTPAP	Poly(A) RNA polymerase, mitochondrial OS=Homo sapiens OX=9606 GN=MTPAP PE=1 SV=1	0	14.933	9	3	5	3	582	66.1	9.04	116	3	High	1
Flag Praja2	High	Master Protein	Q9NVV4	MTPAP	Poly(A) RNA polymerase, mitochondrial OS=Homo sapiens OX=9606 GN=MTPAP PE=1 SV=1	0	27.255	15	5	11	5	582	66.1	9.04	267	5	High	1
Flag Praja2 + BAF	High	Master Protein	Q9BQG0	MYBBP1A	Myb-binding protein 1A OS=Homo sapiens OX=9606 GN=MYBBP1A PE=1 SV=2	0	278.492	28	32	208	32	1328	148.8	9.28	7755	32	High	1
Flag Praja2	High	Master Protein	Q9BQG0	MYBBP1A	Myb-binding protein 1A OS=Homo sapiens OX=9606 GN=MYBBP1A PE=1 SV=2	0	210.707	27	31	179	31	1328	148.8	9.28	5621	31	High	1
Flag Praja2 + BAF	High	Master Protein	A0A499FJI4	MYCBP2	RCR-type E3 ubiquitin transferase OS=Homo sapiens OX=9606 GN=MYCBP2 PE=1 SV=1	0	460.148	23	82	207	82	4640	509.8	7.03	7079	82	High	1
Flag Praja2	High	Master Protein	A0A499FJI4	MYCBP2	RCR-type E3 ubiquitin transferase OS=Homo sapiens OX=9606 GN=MYCBP2 PE=1 SV=1	0	177.506	11	38	86	38	4640	509.8	7.03	2424	38	High	1
Flag Praja2 + BAF	High	Master Protein	Q7Z406	MYH14	Myosin-14 OS=Homo sapiens OX=9606 GN=MYH14 PE=1 SV=2	0	52.541	5	10	32	3	1995	227.7	5.6	764	10	High	1
Flag Praja2	High	Master Protein	Q7Z406	MYH14	Myosin-14 OS=Homo sapiens OX=9606 GN=MYH14 PE=1 SV=2	0	111.048	11	19	68	10	1995	227.7	5.6	1812	19	High	1
Flag Praja2 + BAF	High	Master Protein	B7Z6Z4	MYL6	Myosin light polypeptide 6 OS=Homo sapiens OX=9606 GN=MYL6 PE=1 SV=1	0	51.037	29	7	32	5	238	26.7	5.08	1065	7	High	1
Flag Praja2	High	Master Protein	B7Z6Z4	MYL6	Myosin light polypeptide 6 OS=Homo sapiens OX=9606 GN=MYL6 PE=1 SV=1	0	102.495	37	9	71	7	238	26.7	5.08	2730	9	High	1
Flag Praja2 + BAF	High	Master Protein	F8WE88	MYO5A	Unconventional myosin-Va OS=Homo sapiens OX=9606 GN=MYO5A PE=1 SV=2	0	17.83	2	4	7	3	1855	215.2	8.51	207	4	High	1
Flag Praja2	High	Master Protein	F8WE88	MYO5A	Unconventional myosin-Va OS=Homo sapiens OX=9606 GN=MYO5A PE=1 SV=2	0	77.567	11	18	34	15	1855	215.2	8.51	1024	18	High	1
Flag Praja2 + BAF	High	Master Protein	H3BRD5	MYO9A	Unconventional myosin-IXa OS=Homo sapiens OX=9606 GN=MYO9A PE=1 SV=1	0	73.835	9	17	37	16	2396	275.8	8.73	1048	17	High	1
Flag Praja2	High	Master Protein	H3BRD5	MYO9A	Unconventional myosin-IXa OS=Homo sapiens OX=9606 GN=MYO9A PE=1 SV=1	0	24.111	3	6	12	5	2396	275.8	8.73	300	6	High	1
Flag Praja2 + BAF	High	Master Protein	Q4LE74	MYO9Bvariantprotein	MYO9B variant protein (Fragment) OS=Homo sapiens OX=9606 GN=MYO9B variant protein PE=2 SV=1	0	243.876	22	38	122	37	2028	229.6	8.59	4073	38	High	1
Flag Praja2	High	Master Protein	Q4LE74	MYO9Bvariantprotein	MYO9B variant protein (Fragment) OS=Homo sapiens OX=9606 GN=MYO9B variant protein PE=2 SV=1	0	246.744	25	42	106	41	2028	229.6	8.59	3326	42	High	1
Flag Praja2 + BAF	High	Master Protein	H7C173	MZT2B	Mitotic-spindle organizing protein 2B (Fragment) OS=Homo sapiens OX=9606 GN=MZT2B PE=1 SV=1	0	5.819	17	2	2	2	122	12.5	10.46	40	2	High	1
Flag Praja2	High	Master Protein	H7C173	MZT2B	Mitotic-spindle organizing protein 2B (Fragment) OS=Homo sapiens OX=9606 GN=MZT2B PE=1 SV=1	0	10.278	28	3	5	3	122	12.5	10.46	129	3	High	1
Flag Praja2 + BAF	High	Master Protein	H0YHX9	NACA	Nascent polypeptide-associated complex subunit alpha OS=Homo sapiens OX=9606 GN=NACA PE=1 SV=2	0	26.398	23	4	9	4	235	25.3	4.55	347	4	High	1
Flag Praja2	High	Master Protein	H0YHX9	NACA	Nascent polypeptide-associated complex subunit alpha OS=Homo sapiens OX=9606 GN=NACA PE=1 SV=2	0	29.776	17	3	11	3	235	25.3	4.55	541	3	High	1
Flag Praja2 + BAF	High	Master Protein	H0YIV4	NAP1L1	Nucleosome assembly protein 1-like 1 (Fragment) OS=Homo sapiens OX=9606 GN=NAP1L1 PE=1 SV=1	0	279.728	31	12	256	1	385	44.7	4.49	10282	12	High	1
Flag Praja2	High	Master Protein	H0YIV4	NAP1L1	Nucleosome assembly protein 1-like 1 (Fragment) OS=Homo sapiens OX=9606 GN=NAP1L1 PE=1 SV=1	0	311.512	39	14	367	1	385	44.7	4.49	15467	14	High	1
Flag Praja2 + BAF	High	Master Protein	B7ZB83	NAP1L4	cDNA, FLJ79447, highly similar to Nucleosome assembly protein 1-like 4 OS=Homo sapiens OX=9606 PE=2 SV=1	0	133.961	40	13	110	12	386	44.1	4.67	3459	13	High	1
Flag Praja2	High	Master Protein	B7ZB83	NAP1L4	cDNA, FLJ79447, highly similar to Nucleosome assembly protein 1-like 4 OS=Homo sapiens OX=9606 PE=2 SV=1	0	155.143	47	15	152	14	386	44.1	4.67	5024	15	High	1
Flag Praja2 + BAF	High	Master Protein	A6H8Y5	NBN	Nibrin OS=Homo sapiens OX=9606 GN=NBN PE=2 SV=1	0	27.801	10	6	15	6	754	84.9	7.06	450	6	High	1
Flag Praja2	High	Master Protein	A6H8Y5	NBN	Nibrin OS=Homo sapiens OX=9606 GN=NBN PE=2 SV=1	0	35.14	12	7	14	7	754	84.9	7.06	463	7	High	1
Flag Praja2 + BAF	High	Master Protein	P42695	NCAPD3	Condensin-2 complex subunit D3 OS=Homo sapiens OX=9606 GN=NCAPD3 PE=1 SV=2	0	53.723	8	9	21	9	1498	168.8	7.5	856	9	High	1
Flag Praja2	High	Master Protein	P42695	NCAPD3	Condensin-2 complex subunit D3 OS=Homo sapiens OX=9606 GN=NCAPD3 PE=1 SV=2	0	53.7	8	10	21	10	1498	168.8	7.5	758	10	High	1
Flag Praja2 + BAF	High	Master Protein	B3KRQ2	NCAPG2	cDNA FLJ34689 fis, clone MESAN2000815, highly similar to Homo sapiens leucine zipper protein 5 (LUZP5), mRNA OS=Homo sapiens OX=9606 PE=2 SV=1	0	46.85	9	8	17	8	1143	130.9	6.87	549	8	High	1
Flag Praja2	High	Master Protein	B3KRQ2	NCAPG2	cDNA FLJ34689 fis, clone MESAN2000815, highly similar to Homo sapiens leucine zipper protein 5 (LUZP5), mRNA OS=Homo sapiens OX=9606 PE=2 SV=1	0	44.414	10	11	16	11	1143	130.9	6.87	510	11	High	1
Flag Praja2 + BAF	High	Master Protein	A0A0A6YYG7	NCAPH2	Condensin-2 complex subunit H2 OS=Homo sapiens OX=9606 GN=NCAPH2 PE=1 SV=1	0	16.332	7	4	10	4	589	66.2	4.73	226	4	High	1
Flag Praja2	High	Master Protein	A0A0A6YYG7	NCAPH2	Condensin-2 complex subunit H2 OS=Homo sapiens OX=9606 GN=NCAPH2 PE=1 SV=1	0	10.782	5	3	6	3	589	66.2	4.73	136	3	High	1
Flag Praja2 + BAF	High	Master Protein	B2RA56	NCLN	Nicalin OS=Homo sapiens OX=9606 PE=2 SV=1	0	11.986	5	2	3	2	552	61.7	7.49	161	2	High	1
Flag Praja2	High	Master Protein	B2RA56	NCLN	Nicalin OS=Homo sapiens OX=9606 PE=2 SV=1	0	16.065	7	3	5	3	552	61.7	7.49	216	3	High	1
Flag Praja2 + BAF	High	Master Protein	O95299	NDUFA10	NADH dehydrogenase [ubiquinone] 1 alpha subcomplex subunit 10, mitochondrial OS=Homo sapiens OX=9606 GN=NDUFA10 PE=1 SV=1	0	14.226	8	3	5	3	355	40.7	8.48	158	3	High	1
Flag Praja2	High	Master Protein	O95299	NDUFA10	NADH dehydrogenase [ubiquinone] 1 alpha subcomplex subunit 10, mitochondrial OS=Homo sapiens OX=9606 GN=NDUFA10 PE=1 SV=1	0	26.118	14	5	7	5	355	40.7	8.48	252	5	High	1
Flag Praja2 + BAF	High	Master Protein	A0A024R9Z0	NDUFA4	NADH dehydrogenase (Ubiquinone) 1 alpha subcomplex, 4, 9kDa, isoform CRA_b OS=Homo sapiens OX=9606 GN=NDUFA4 PE=4 SV=1	0	8.845	27	2	4	2	81	9.4	9.38	158	2	High	1
Flag Praja2	High	Master Protein	A0A024R9Z0	NDUFA4	NADH dehydrogenase (Ubiquinone) 1 alpha subcomplex, 4, 9kDa, isoform CRA_b OS=Homo sapiens OX=9606 GN=NDUFA4 PE=4 SV=1	0	10.948	37	3	6	3	81	9.4	9.38	175	3	High	1
Flag Praja2 + BAF	High	Master Protein	A0A2Y9D025	NDUFA6	Complex I-B14 OS=Homo sapiens OX=9606 GN=NDUFA6 PE=1 SV=1	0	5.524	16	2	2	2	154	17.9	10.14	49	2	High	1
Flag Praja2	High	Master Protein	A0A2Y9D025	NDUFA6	Complex I-B14 OS=Homo sapiens OX=9606 GN=NDUFA6 PE=1 SV=1	0	10.499	16	2	6	2	154	17.9	10.14	183	2	High	1
Flag Praja2 + BAF	High	Master Protein	A0A3B3ISG8	NDUFA9	Ricin B-type lectin domain-containing protein OS=Homo sapiens OX=9606 PE=1 SV=1	0	23.19	9	5	7	5	567	64.2	9.28	162	5	High	1
Flag Praja2	High	Master Protein	A0A3B3ISG8	NDUFA9	Ricin B-type lectin domain-containing protein OS=Homo sapiens OX=9606 PE=1 SV=1	0	43.602	16	9	20	9	567	64.2	9.28	471	9	High	1
Flag Praja2 + BAF	High	Master Protein	B7Z792	NDUFS2	Complex I-49kD OS=Homo sapiens OX=9606 PE=2 SV=1	0	25.827	14	5	10	5	406	46.4	7.34	233	5	High	1
Flag Praja2	High	Master Protein	B7Z792	NDUFS2	Complex I-49kD OS=Homo sapiens OX=9606 PE=2 SV=1	0	37.043	15	5	15	5	406	46.4	7.34	484	5	High	1
Flag Praja2 + BAF	High	Master Protein	O75489	NDUFS3	NADH dehydrogenase [ubiquinone] iron-sulfur protein 3, mitochondrial OS=Homo sapiens OX=9606 GN=NDUFS3 PE=1 SV=1	0	13.688	10	2	4	2	264	30.2	7.5	276	2	High	1
Flag Praja2	High	Master Protein	O75489	NDUFS3	NADH dehydrogenase [ubiquinone] iron-sulfur protein 3, mitochondrial OS=Homo sapiens OX=9606 GN=NDUFS3 PE=1 SV=1	0	23.537	22	5	11	5	264	30.2	7.5	558	5	High	1
Flag Praja2 + BAF	High	Master Protein	Q8TDX7	NEK7	Serine/threonine-protein kinase Nek7 OS=Homo sapiens OX=9606 GN=NEK7 PE=1 SV=1	0	28.354	27	6	11	6	302	34.5	8.25	299	6	High	1
Flag Praja2	High	Master Protein	Q8TDX7	NEK7	Serine/threonine-protein kinase Nek7 OS=Homo sapiens OX=9606 GN=NEK7 PE=1 SV=1	0	38.393	30	7	16	7	302	34.5	8.25	477	7	High	1
Flag Praja2 + BAF	High	Master Protein	P21359	NF1	Neurofibromin OS=Homo sapiens OX=9606 GN=NF1 PE=1 SV=2	0	32.691	3	7	12	7	2839	319.2	7.39	418	7	High	1
Flag Praja2	High	Master Protein	P21359	NF1	Neurofibromin OS=Homo sapiens OX=9606 GN=NF1 PE=1 SV=2	0	37.529	3	9	14	9	2839	319.2	7.39	407	9	High	1
Flag Praja2 + BAF	High	Master Protein	A0A384MTW7	NME1	Nucleoside diphosphate kinase OS=Homo sapiens OX=9606 PE=2 SV=1	0	68.435	53	8	31	1	152	17.1	6.19	920	8	High	1
Flag Praja2	High	Master Protein	A0A384MTW7	NME1	Nucleoside diphosphate kinase OS=Homo sapiens OX=9606 PE=2 SV=1	0	71.645	47	7	38	7	152	17.1	6.19	1305	7	High	1
Flag Praja2 + BAF	High	Master Protein	Q13232	NME3	Nucleoside diphosphate kinase 3 OS=Homo sapiens OX=9606 GN=NME3 PE=1 SV=2	0	6.955	17	2	2	2	169	19	7.84	56	2	High	1
Flag Praja2	High	Master Protein	Q13232	NME3	Nucleoside diphosphate kinase 3 OS=Homo sapiens OX=9606 GN=NME3 PE=1 SV=2	0	19.32	31	4	10	4	169	19	7.84	358	4	High	1
Flag Praja2 + BAF	High	Master Protein	B3KNC3	NOC2L	Nucleolar complex protein 2 homolog OS=Homo sapiens OX=9606 PE=2 SV=1	0	12.897	4	3	6	3	749	84.9	5.62	160	3	High	1
Flag Praja2	High	Master Protein	B3KNC3	NOC2L	Nucleolar complex protein 2 homolog OS=Homo sapiens OX=9606 PE=2 SV=1	0	26.669	10	7	11	7	749	84.9	5.62	275	7	High	1
Flag Praja2 + BAF	High	Master Protein	Q5SY16	NOL9	Polynucleotide 5'-hydroxyl-kinase NOL9 OS=Homo sapiens OX=9606 GN=NOL9 PE=1 SV=1	0	26.259	11	7	11	7	702	79.3	9.13	283	7	High	1
Flag Praja2	High	Master Protein	Q5SY16	NOL9	Polynucleotide 5'-hydroxyl-kinase NOL9 OS=Homo sapiens OX=9606 GN=NOL9 PE=1 SV=1	0	37.241	11	7	20	7	702	79.3	9.13	500	7	High	1
Flag Praja2 + BAF	High	Master Protein	Q5C9Z4	NOM1	Nucleolar MIF4G domain-containing protein 1 OS=Homo sapiens OX=9606 GN=NOM1 PE=1 SV=1	0	7.225	3	2	2	2	860	96.2	8.1	63	2	High	1
Flag Praja2	High	Master Protein	Q5C9Z4	NOM1	Nucleolar MIF4G domain-containing protein 1 OS=Homo sapiens OX=9606 GN=NOM1 PE=1 SV=1	0	8.675	3	2	3	2	860	96.2	8.1	95	2	High	1
Flag Praja2 + BAF	High	Master Protein	P46087	NOP2	Probable 28S rRNA (cytosine(4447)-C(5))-methyltransferase OS=Homo sapiens OX=9606 GN=NOP2 PE=1 SV=2	0	12.395	5	3	3	3	812	89.2	9.23	89	3	High	1
Flag Praja2	High	Master Protein	P46087	NOP2	Probable 28S rRNA (cytosine(4447)-C(5))-methyltransferase OS=Homo sapiens OX=9606 GN=NOP2 PE=1 SV=2	0	24.414	8	5	8	5	812	89.2	9.23	253	5	High	1
Flag Praja2 + BAF	High	Master Protein	M0R3B2	NOSIP	E3 ubiquitin-protein ligase NOSIP (Fragment) OS=Homo sapiens OX=9606 GN=NOSIP PE=1 SV=8	0	13.356	17	3	5	3	241	26.8	8.82	154	3	High	1
Flag Praja2	High	Master Protein	M0R3B2	NOSIP	E3 ubiquitin-protein ligase NOSIP (Fragment) OS=Homo sapiens OX=9606 GN=NOSIP PE=1 SV=8	0	22.388	20	4	9	4	241	26.8	8.82	301	4	High	1
Flag Praja2 + BAF	High	Master Protein	E9PLK3	NPEPPS	Aminopeptidase OS=Homo sapiens OX=9606 GN=NPEPPS PE=1 SV=1	0	92.991	21	18	51	18	915	102.9	5.6	1529	18	High	1
Flag Praja2	High	Master Protein	E9PLK3	NPEPPS	Aminopeptidase OS=Homo sapiens OX=9606 GN=NPEPPS PE=1 SV=1	0	93.876	21	16	52	16	915	102.9	5.6	1665	16	High	1
Flag Praja2 + BAF	High	Master Protein	F1D8R0	NR2F2	Nuclear receptor subfamily 2, group F, member 2, isoform CRA_a OS=Homo sapiens OX=9606 GN=NR2F2 PE=2 SV=1	0	14.564	8	3	5	3	414	45.5	8.28	203	3	High	1
Flag Praja2	High	Master Protein	F1D8R0	NR2F2	Nuclear receptor subfamily 2, group F, member 2, isoform CRA_a OS=Homo sapiens OX=9606 GN=NR2F2 PE=2 SV=1	0	18.908	14	5	6	5	414	45.5	8.28	148	5	High	1
Flag Praja2 + BAF	High	Master Protein	B7Z9U2	NSF	Vesicle-fusing ATPase OS=Homo sapiens OX=9606 PE=2 SV=1	0	18.574	8	4	9	4	650	72.2	6.38	235	4	High	1
Flag Praja2	High	Master Protein	B7Z9U2	NSF	Vesicle-fusing ATPase OS=Homo sapiens OX=9606 PE=2 SV=1	0	22.329	10	5	9	5	650	72.2	6.38	184	5	High	1
Flag Praja2 + BAF	High	Master Protein	Q9Y266	NUDC	Nuclear migration protein nudC OS=Homo sapiens OX=9606 GN=NUDC PE=1 SV=1	0	25.764	16	4	8	4	331	38.2	5.38	359	4	High	1
Flag Praja2	High	Master Protein	Q9Y266	NUDC	Nuclear migration protein nudC OS=Homo sapiens OX=9606 GN=NUDC PE=1 SV=1	0	28.867	21	5	14	5	331	38.2	5.38	522	5	High	1
Flag Praja2 + BAF	High	Master Protein	B2RD96	NUDT16L1	cDNA, FLJ96514 OS=Homo sapiens OX=9606 PE=2 SV=1	0	18.989	27	4	5	4	211	23.4	8.91	187	4	High	1
Flag Praja2	High	Master Protein	B2RD96	NUDT16L1	cDNA, FLJ96514 OS=Homo sapiens OX=9606 PE=2 SV=1	0	27.636	32	5	15	5	211	23.4	8.91	418	5	High	1
Flag Praja2 + BAF	High	Master Protein	A0A024R681	NUMB	Numb homolog (Drosophila), isoform CRA_f OS=Homo sapiens OX=9606 GN=NUMB PE=4 SV=1	0	12.594	4	2	5	2	603	65.9	8.66	147	2	High	1
Flag Praja2	High	Master Protein	A0A024R681	NUMB	Numb homolog (Drosophila), isoform CRA_f OS=Homo sapiens OX=9606 GN=NUMB PE=4 SV=1	0	8.104	3	2	2	2	603	65.9	8.66	61	2	High	1
Flag Praja2 + BAF	High	Master Protein	B4E206	NUP133	cDNA FLJ55441, highly similar to Nuclear pore complex protein Nup133 OS=Homo sapiens OX=9606 PE=2 SV=1	0	18.099	4	3	7	3	1140	127.3	5.05	262	3	High	1
Flag Praja2	High	Master Protein	B4E206	NUP133	cDNA FLJ55441, highly similar to Nuclear pore complex protein Nup133 OS=Homo sapiens OX=9606 PE=2 SV=1	0	21.779	6	5	10	5	1140	127.3	5.05	260	5	High	1
Flag Praja2 + BAF	High	Master Protein	A0A024QZW7	NUP153	Nucleoporin 153kDa, isoform CRA_a OS=Homo sapiens OX=9606 GN=NUP153 PE=4 SV=1	0	20.821	4	5	6	5	1475	153.9	8.73	184	5	High	1
Flag Praja2	High	Master Protein	A0A024QZW7	NUP153	Nucleoporin 153kDa, isoform CRA_a OS=Homo sapiens OX=9606 GN=NUP153 PE=4 SV=1	0	25.137	5	5	10	5	1475	153.9	8.73	300	5	High	1
Flag Praja2 + BAF	High	Master Protein	Q5SRE5	NUP188	Nucleoporin NUP188 homolog OS=Homo sapiens OX=9606 GN=NUP188 PE=1 SV=1	0	22.036	3	5	10	5	1749	195.9	6.73	267	5	High	1
Flag Praja2	High	Master Protein	Q5SRE5	NUP188	Nucleoporin NUP188 homolog OS=Homo sapiens OX=9606 GN=NUP188 PE=1 SV=1	0	35.942	6	10	17	10	1749	195.9	6.73	365	10	High	1
Flag Praja2 + BAF	High	Master Protein	Q92621	NUP205	Nuclear pore complex protein Nup205 OS=Homo sapiens OX=9606 GN=NUP205 PE=1 SV=3	0	29.5	4	7	13	7	2012	227.8	6.19	315	7	High	1
Flag Praja2	High	Master Protein	Q92621	NUP205	Nuclear pore complex protein Nup205 OS=Homo sapiens OX=9606 GN=NUP205 PE=1 SV=3	0	45.319	8	12	22	12	2012	227.8	6.19	471	12	High	1
Flag Praja2 + BAF	High	Master Protein	A0A140VJQ4	OAT	Ornithine--oxo-acid aminotransferase OS=Homo sapiens OX=9606 PE=2 SV=1	0	22.088	14	5	6	5	439	48.5	7.03	197	5	High	1
Flag Praja2	High	Master Protein	A0A140VJQ4	OAT	Ornithine--oxo-acid aminotransferase OS=Homo sapiens OX=9606 PE=2 SV=1	0	42.662	20	8	14	8	439	48.5	7.03	603	8	High	1
Flag Praja2 + BAF	High	Master Protein	A6NN50	OBSL1	Obscurin-like protein 1 OS=Homo sapiens OX=9606 GN=OBSL1 PE=1 SV=1	0	16.9	3	4	6	4	1804	197	5.62	182	4	High	1
Flag Praja2	High	Master Protein	A6NN50	OBSL1	Obscurin-like protein 1 OS=Homo sapiens OX=9606 GN=OBSL1 PE=1 SV=1	0	34.818	4	7	12	7	1804	197	5.62	308	7	High	1
Flag Praja2 + BAF	High	Master Protein	Q8NI62	OK/KNS-cl.6	Ribosomal protein S2 OS=Homo sapiens OX=9606 GN=OK/KNS-cl.6 PE=2 SV=1	0	41.702	68	5	44	1	79	8.8	8	1191	5	High	1
Flag Praja2	High	Master Protein	Q8NI62	OK/KNS-cl.6	Ribosomal protein S2 OS=Homo sapiens OX=9606 GN=OK/KNS-cl.6 PE=2 SV=1	0	50.083	68	5	51	1	79	8.8	8	1598	5	High	1
Flag Praja2 + BAF	High	Master Protein	E5KLM1	OPA1	Dynamin-like 120 kDa protein, form S1 OS=Homo sapiens OX=9606 PE=4 SV=1	0	11.211	4	3	4	3	997	115.8	7.87	108	3	High	1
Flag Praja2	High	Master Protein	E5KLM1	OPA1	Dynamin-like 120 kDa protein, form S1 OS=Homo sapiens OX=9606 PE=4 SV=1	0	41.208	10	8	14	8	997	115.8	7.87	504	8	High	1
Flag Praja2 + BAF	High	Master Protein	Q9UDM8	ORC5L	Uncharacterized protein ORC5L (Fragment) OS=Homo sapiens OX=9606 GN=ORC5L PE=3 SV=1	0	4.89	7	2	2	2	383	44.3	7.94	57	2	High	1
Flag Praja2	High	Master Protein	Q9UDM8	ORC5L	Uncharacterized protein ORC5L (Fragment) OS=Homo sapiens OX=9606 GN=ORC5L PE=3 SV=1	0	7.753	7	2	4	2	383	44.3	7.94	133	2	High	1
Flag Praja2 + BAF	High	Master Protein	B4DZX1	PANK4	4'-phosphopantetheine phosphatase OS=Homo sapiens OX=9606 PE=2 SV=1	0	13.897	6	4	5	4	734	81.4	6.16	116	4	High	1
Flag Praja2	High	Master Protein	B4DZX1	PANK4	4'-phosphopantetheine phosphatase OS=Homo sapiens OX=9606 PE=2 SV=1	0	32.281	13	8	14	8	734	81.4	6.16	407	8	High	1
Flag Praja2 + BAF	High	Master Protein	Q9HD72	PATZ1	Krueppel-related zinc finger protein SBZF5 OS=Homo sapiens OX=9606 PE=2 SV=1	0	8.931	5	2	2	2	424	45.2	8.6	64	2	High	1
Flag Praja2	High	Master Protein	Q9HD72	PATZ1	Krueppel-related zinc finger protein SBZF5 OS=Homo sapiens OX=9606 PE=2 SV=1	0	27.373	16	5	14	5	424	45.2	8.6	385	5	High	1
Flag Praja2 + BAF	High	Master Protein	Q96IZ0	PAWR	PRKC apoptosis WT1 regulator protein OS=Homo sapiens OX=9606 GN=PAWR PE=1 SV=1	0	15.085	13	3	4	3	340	36.5	5.41	115	3	High	1
Flag Praja2	High	Master Protein	Q96IZ0	PAWR	PRKC apoptosis WT1 regulator protein OS=Homo sapiens OX=9606 GN=PAWR PE=1 SV=1	0	20.854	13	3	8	3	340	36.5	5.41	284	3	High	1
Flag Praja2 + BAF	High	Master Protein	Q9BVG4	PBDC1	Protein PBDC1 OS=Homo sapiens OX=9606 GN=PBDC1 PE=1 SV=1	0	13.745	16	3	5	3	233	26	4.79	167	3	High	1
Flag Praja2	High	Master Protein	Q9BVG4	PBDC1	Protein PBDC1 OS=Homo sapiens OX=9606 GN=PBDC1 PE=1 SV=1	0	20.196	23	4	6	4	233	26	4.79	344	4	High	1
Flag Praja2 + BAF	High	Master Protein	Q86U86	PBRM1	Protein polybromo-1 OS=Homo sapiens OX=9606 GN=PBRM1 PE=1 SV=1	0	12.803	2	3	4	3	1689	192.8	6.89	80	3	High	1
Flag Praja2	High	Master Protein	Q86U86	PBRM1	Protein polybromo-1 OS=Homo sapiens OX=9606 GN=PBRM1 PE=1 SV=1	0	33.774	5	7	15	7	1689	192.8	6.89	412	7	High	1
Flag Praja2 + BAF	High	Master Protein	A8K097	PCID2	cDNA FLJ78373, highly similar to Homo sapiens PCI domain containing 2, mRNA OS=Homo sapiens OX=9606 PE=2 SV=1	0	15.364	9	3	6	3	399	46	8.34	194	3	High	1
Flag Praja2	High	Master Protein	A8K097	PCID2	cDNA FLJ78373, highly similar to Homo sapiens PCI domain containing 2, mRNA OS=Homo sapiens OX=9606 PE=2 SV=1	0	29.566	18	6	18	6	399	46	8.34	509	6	High	1
Flag Praja2 + BAF	High	Master Protein	O95613	PCNT	Pericentrin OS=Homo sapiens OX=9606 GN=PCNT PE=1 SV=4	0	38.488	3	8	17	8	3336	377.8	5.55	487	8	High	1
Flag Praja2	High	Master Protein	O95613	PCNT	Pericentrin OS=Homo sapiens OX=9606 GN=PCNT PE=1 SV=4	0	9.042	1	2	3	2	3336	377.8	5.55	117	2	High	1
Flag Praja2 + BAF	High	Master Protein	Q16342	PDCD2	Programmed cell death protein 2 OS=Homo sapiens OX=9606 GN=PDCD2 PE=1 SV=2	0	8.74	8	2	5	2	344	38.6	5.38	162	2	High	1
Flag Praja2	High	Master Protein	Q16342	PDCD2	Programmed cell death protein 2 OS=Homo sapiens OX=9606 GN=PDCD2 PE=1 SV=2	0	11.375	8	2	6	2	344	38.6	5.38	217	2	High	1
Flag Praja2 + BAF	High	Master Protein	Q9BRP1	PDCD2L	Programmed cell death protein 2-like OS=Homo sapiens OX=9606 GN=PDCD2L PE=1 SV=1	0	8.07	5	2	3	2	358	39.4	4.86	126	2	High	1
Flag Praja2	High	Master Protein	Q9BRP1	PDCD2L	Programmed cell death protein 2-like OS=Homo sapiens OX=9606 GN=PDCD2L PE=1 SV=1	0	20.499	14	4	9	4	358	39.4	4.86	329	4	High	1
Flag Praja2 + BAF	High	Master Protein	A0A024RBX9	PDHA1	Pyruvate dehydrogenase E1 component subunit alpha OS=Homo sapiens OX=9606 GN=PDHA1 PE=4 SV=1	0	18.772	11	4	6	4	390	43.3	8.06	214	4	High	1
Flag Praja2	High	Master Protein	A0A024RBX9	PDHA1	Pyruvate dehydrogenase E1 component subunit alpha OS=Homo sapiens OX=9606 GN=PDHA1 PE=4 SV=1	0	28.51	17	6	12	6	390	43.3	8.06	364	6	High	1
Flag Praja2 + BAF	High	Master Protein	A0A384MDR8	PDHB	Pyruvate dehydrogenase E1 component subunit beta OS=Homo sapiens OX=9606 PE=2 SV=1	0	14.103	12	3	4	3	359	39.2	6.65	176	3	High	1
Flag Praja2	High	Master Protein	A0A384MDR8	PDHB	Pyruvate dehydrogenase E1 component subunit beta OS=Homo sapiens OX=9606 PE=2 SV=1	0	46.283	22	6	18	6	359	39.2	6.65	745	6	High	1
Flag Praja2 + BAF	High	Master Protein	Q15118	PDK1	[Pyruvate dehydrogenase (acetyl-transferring)] kinase isozyme 1, mitochondrial OS=Homo sapiens OX=9606 GN=PDK1 PE=1 SV=1	0	11.826	8	3	3	3	436	49.2	8.81	102	3	High	1
Flag Praja2	High	Master Protein	Q15118	PDK1	[Pyruvate dehydrogenase (acetyl-transferring)] kinase isozyme 1, mitochondrial OS=Homo sapiens OX=9606 GN=PDK1 PE=1 SV=1	0	14.783	8	3	8	3	436	49.2	8.81	276	3	High	1
Flag Praja2 + BAF	High	Master Protein	A0A087WXK2	PEG10	Retrotransposon-derived protein PEG10 OS=Homo sapiens OX=9606 GN=PEG10 PE=1 SV=1	0	21.311	9	4	7	4	707	80.1	6.39	244	4	High	1
Flag Praja2	High	Master Protein	A0A087WXK2	PEG10	Retrotransposon-derived protein PEG10 OS=Homo sapiens OX=9606 GN=PEG10 PE=1 SV=1	0	33.246	11	5	11	5	707	80.1	6.39	388	5	High	1
Flag Praja2 + BAF	High	Master Protein	Q6FHU2	PGAM1	Phosphoglycerate mutase (Fragment) OS=Homo sapiens OX=9606 GN=PGAM1 PE=2 SV=1	0	9.628	9	2	3	2	254	28.8	7.18	116	2	High	1
Flag Praja2	High	Master Protein	Q6FHU2	PGAM1	Phosphoglycerate mutase (Fragment) OS=Homo sapiens OX=9606 GN=PGAM1 PE=2 SV=1	0	31.942	29	5	13	5	254	28.8	7.18	355	5	High	1
Flag Praja2 + BAF	High	Master Protein	F5GY37	PHB2	Prohibitin OS=Homo sapiens OX=9606 GN=PHB2 PE=1 SV=1	0	20.256	18	5	9	5	267	29.7	9.88	275	5	High	1
Flag Praja2	High	Master Protein	F5GY37	PHB2	Prohibitin OS=Homo sapiens OX=9606 GN=PHB2 PE=1 SV=1	0	46.524	38	9	25	9	267	29.7	9.88	884	9	High	1
Flag Praja2 + BAF	High	Master Protein	J3KNN3	PHKG2	Phosphorylase kinase OS=Homo sapiens OX=9606 GN=PHKG2 PE=1 SV=1	0	18.418	12	3	5	3	410	46.9	6.38	203	3	High	1
Flag Praja2	High	Master Protein	J3KNN3	PHKG2	Phosphorylase kinase OS=Homo sapiens OX=9606 GN=PHKG2 PE=1 SV=1	0	26.65	16	5	7	5	410	46.9	6.38	243	5	High	1
Flag Praja2 + BAF	High	Master Protein	A6PW57	PIP5K1A	Phosphatidylinositol 4-phosphate 5-kinase type-1 alpha OS=Homo sapiens OX=9606 GN=PIP5K1A PE=1 SV=2	0	11.167	6	2	4	2	550	61.2	8.34	118	2	High	1
Flag Praja2	High	Master Protein	A6PW57	PIP5K1A	Phosphatidylinositol 4-phosphate 5-kinase type-1 alpha OS=Homo sapiens OX=9606 GN=PIP5K1A PE=1 SV=2	0	37.598	18	7	12	7	550	61.2	8.34	452	7	High	1
Flag Praja2 + BAF	High	Master Protein	Q9UG56	PISD	Phosphatidylserine decarboxylase proenzyme, mitochondrial OS=Homo sapiens OX=9606 GN=PISD PE=1 SV=4	0	8.082	7	2	4	2	409	46.6	9.42	123	2	High	1
Flag Praja2	High	Master Protein	Q9UG56	PISD	Phosphatidylserine decarboxylase proenzyme, mitochondrial OS=Homo sapiens OX=9606 GN=PISD PE=1 SV=4	0	33.503	16	6	14	6	409	46.6	9.42	506	6	High	1
Flag Praja2 + BAF	High	Master Protein	O43164	PJA2	E3 ubiquitin-protein ligase Praja-2 OS=Homo sapiens OX=9606 GN=PJA2 PE=1 SV=4	0	692.015	53	28	1238	28	708	78.2	4.39	52750	28	High	1
Flag Praja2	High	Master Protein	O43164	PJA2	E3 ubiquitin-protein ligase Praja-2 OS=Homo sapiens OX=9606 GN=PJA2 PE=1 SV=4	0	734.186	62	29	1416	29	708	78.2	4.39	59404	29	High	1
Flag Praja2 + BAF	High	Master Protein	Q99959-2	PKP2	Isoform 1 of Plakophilin-2 OS=Homo sapiens OX=9606 GN=PKP2	0	24.956	8	5	11	5	837	92.7	9.29	325	5	High	1
Flag Praja2	High	Master Protein	Q99959-2	PKP2	Isoform 1 of Plakophilin-2 OS=Homo sapiens OX=9606 GN=PKP2	0	46.457	13	9	21	9	837	92.7	9.29	765	9	High	1
Flag Praja2 + BAF	High	Master Protein	Q13393	PLD1	Phospholipase D1 OS=Homo sapiens OX=9606 GN=PLD1 PE=1 SV=1	0	19.467	4	3	13	3	1074	124.1	8.78	523	3	High	1
Flag Praja2	High	Master Protein	Q13393	PLD1	Phospholipase D1 OS=Homo sapiens OX=9606 GN=PLD1 PE=1 SV=1	0	16.884	4	3	6	3	1074	124.1	8.78	232	3	High	1
Flag Praja2 + BAF	High	Master Protein	O14939	PLD2	Phospholipase D2 OS=Homo sapiens OX=9606 GN=PLD2 PE=1 SV=2	0	54.645	15	12	32	12	933	105.9	7.64	867	12	High	1
Flag Praja2	High	Master Protein	O14939	PLD2	Phospholipase D2 OS=Homo sapiens OX=9606 GN=PLD2 PE=1 SV=2	0	53.474	14	11	29	11	933	105.9	7.64	695	11	High	1
Flag Praja2 + BAF	High	Master Protein	Q7Z736	PLEKHH3	Pleckstrin homology domain-containing family H member 3 OS=Homo sapiens OX=9606 GN=PLEKHH3 PE=1 SV=2	0	18.705	6	4	5	4	793	85.3	7.83	182	4	High	1
Flag Praja2	High	Master Protein	Q7Z736	PLEKHH3	Pleckstrin homology domain-containing family H member 3 OS=Homo sapiens OX=9606 GN=PLEKHH3 PE=1 SV=2	0	20.144	7	4	5	4	793	85.3	7.83	206	4	High	1
Flag Praja2 + BAF	High	Master Protein	B4E083	PLK1	Polo kinase OS=Homo sapiens OX=9606 PE=2 SV=1	0	20.501	12	5	6	5	506	58.1	8.29	187	5	High	1
Flag Praja2	High	Master Protein	B4E083	PLK1	Polo kinase OS=Homo sapiens OX=9606 PE=2 SV=1	0	42.487	22	7	13	7	506	58.1	8.29	494	7	High	1
Flag Praja2 + BAF	High	Master Protein	Q8IY26	PLPP6	Phospholipid phosphatase 6 OS=Homo sapiens OX=9606 GN=PLPP6 PE=1 SV=3	0	7.418	8	2	5	2	295	32.2	9.99	133	2	High	1
Flag Praja2	High	Master Protein	Q8IY26	PLPP6	Phospholipid phosphatase 6 OS=Homo sapiens OX=9606 GN=PLPP6 PE=1 SV=3	0	9.555	8	2	7	2	295	32.2	9.99	236	2	High	1
Flag Praja2 + BAF	High	Master Protein	Q53GY0	PLS3	Plastin 3 variant (Fragment) OS=Homo sapiens OX=9606 PE=2 SV=1	0	44.354	15	7	19	6	630	70.7	5.68	668	7	High	1
Flag Praja2	High	Master Protein	Q53GY0	PLS3	Plastin 3 variant (Fragment) OS=Homo sapiens OX=9606 PE=2 SV=1	0	51.228	16	8	20	6	630	70.7	5.68	702	8	High	1
Flag Praja2 + BAF	High	Master Protein	Q8N490-2	PNKD	Isoform 2 of Probable hydrolase PNKD OS=Homo sapiens OX=9606 GN=PNKD	0	12.96	18	2	6	2	142	15.4	10.58	271	2	High	1
Flag Praja2	High	Master Protein	Q8N490-2	PNKD	Isoform 2 of Probable hydrolase PNKD OS=Homo sapiens OX=9606 GN=PNKD	0	13.498	18	2	6	2	142	15.4	10.58	344	2	High	1
Flag Praja2 + BAF	High	Master Protein	A0A384DVU0	PNPLA6	Patatin-like phospholipase domain-containing protein 6 OS=Homo sapiens OX=9606 GN=PNPLA6 PE=1 SV=1	0	214.624	26	30	154	30	1365	149.8	7.81	5809	30	High	1
Flag Praja2	High	Master Protein	A0A384DVU0	PNPLA6	Patatin-like phospholipase domain-containing protein 6 OS=Homo sapiens OX=9606 GN=PNPLA6 PE=1 SV=1	0	220.128	27	31	134	31	1365	149.8	7.81	5191	31	High	1
Flag Praja2 + BAF	High	Master Protein	P49005	POLD2	DNA polymerase delta subunit 2 OS=Homo sapiens OX=9606 GN=POLD2 PE=1 SV=1	0	20.947	12	4	6	4	469	51.3	5.58	335	4	High	1
Flag Praja2	High	Master Protein	P49005	POLD2	DNA polymerase delta subunit 2 OS=Homo sapiens OX=9606 GN=POLD2 PE=1 SV=1	0	27.029	13	4	10	4	469	51.3	5.58	524	4	High	1
Flag Praja2 + BAF	High	Master Protein	B7ZAQ5	POLD3	DNA polymerase delta subunit 3 OS=Homo sapiens OX=9606 PE=2 SV=1	0	13.409	8	3	5	3	466	51.3	9.38	158	3	High	1
Flag Praja2	High	Master Protein	B7ZAQ5	POLD3	DNA polymerase delta subunit 3 OS=Homo sapiens OX=9606 PE=2 SV=1	0	11.507	5	2	3	2	466	51.3	9.38	149	2	High	1
Flag Praja2 + BAF	High	Master Protein	Q9Y2S7	POLDIP2	Polymerase delta-interacting protein 2 OS=Homo sapiens OX=9606 GN=POLDIP2 PE=1 SV=1	0	32.605	20	6	9	6	368	42	8.63	320	6	High	1
Flag Praja2	High	Master Protein	Q9Y2S7	POLDIP2	Polymerase delta-interacting protein 2 OS=Homo sapiens OX=9606 GN=POLDIP2 PE=1 SV=1	0	50.733	20	6	16	6	368	42	8.63	707	6	High	1
Flag Praja2 + BAF	High	Master Protein	Q07864	POLE	DNA polymerase epsilon catalytic subunit A OS=Homo sapiens OX=9606 GN=POLE PE=1 SV=5	0	10.814	1	2	5	2	2286	261.4	6.39	121	2	High	1
Flag Praja2	High	Master Protein	Q07864	POLE	DNA polymerase epsilon catalytic subunit A OS=Homo sapiens OX=9606 GN=POLE PE=1 SV=5	0	18.853	2	3	6	3	2286	261.4	6.39	177	3	High	1
Flag Praja2 + BAF	High	Master Protein	B9ZVN9	POLR1A	DNA-directed RNA polymerase subunit OS=Homo sapiens OX=9606 GN=POLR1A PE=1 SV=1	0	52.351	10	13	22	13	1659	187.7	7.39	565	13	High	1
Flag Praja2	High	Master Protein	B9ZVN9	POLR1A	DNA-directed RNA polymerase subunit OS=Homo sapiens OX=9606 GN=POLR1A PE=1 SV=1	0	82.555	13	19	33	19	1659	187.7	7.39	885	19	High	1
Flag Praja2 + BAF	High	Master Protein	Q9H9Y6	POLR1B	DNA-directed RNA polymerase I subunit RPA2 OS=Homo sapiens OX=9606 GN=POLR1B PE=1 SV=2	0	20.913	5	5	8	5	1135	128.1	7.83	217	5	High	1
Flag Praja2	High	Master Protein	Q9H9Y6	POLR1B	DNA-directed RNA polymerase I subunit RPA2 OS=Homo sapiens OX=9606 GN=POLR1B PE=1 SV=2	0	55.216	12	11	21	11	1135	128.1	7.83	627	11	High	1
Flag Praja2 + BAF	High	Master Protein	O15160	POLR1C	DNA-directed RNA polymerases I and III subunit RPAC1 OS=Homo sapiens OX=9606 GN=POLR1C PE=1 SV=1	0	25.714	16	4	9	4	346	39.2	5.5	332	4	High	1
Flag Praja2	High	Master Protein	O15160	POLR1C	DNA-directed RNA polymerases I and III subunit RPAC1 OS=Homo sapiens OX=9606 GN=POLR1C PE=1 SV=1	0	45.754	23	6	18	6	346	39.2	5.5	901	6	High	1
Flag Praja2 + BAF	High	Master Protein	P24928	POLR2A	DNA-directed RNA polymerase II subunit RPB1 OS=Homo sapiens OX=9606 GN=POLR2A PE=1 SV=2	0	44.095	6	8	16	8	1970	217	7.37	586	8	High	1
Flag Praja2	High	Master Protein	P24928	POLR2A	DNA-directed RNA polymerase II subunit RPB1 OS=Homo sapiens OX=9606 GN=POLR2A PE=1 SV=2	0	52.28	8	11	20	11	1970	217	7.37	696	11	High	1
Flag Praja2 + BAF	High	Master Protein	C9JLU1	POLR2H	DNA-directed RNA polymerases I, II, and III subunit RPABC3 (Fragment) OS=Homo sapiens OX=9606 GN=POLR2H PE=1 SV=8	0	17.498	22	3	10	3	148	16.9	4.68	272	3	High	1
Flag Praja2	High	Master Protein	C9JLU1	POLR2H	DNA-directed RNA polymerases I, II, and III subunit RPABC3 (Fragment) OS=Homo sapiens OX=9606 GN=POLR2H PE=1 SV=8	0	29.247	31	4	13	4	148	16.9	4.68	548	4	High	1
Flag Praja2 + BAF	High	Master Protein	O00411	POLRMT	DNA-directed RNA polymerase, mitochondrial OS=Homo sapiens OX=9606 GN=POLRMT PE=1 SV=2	0	238.099	31	28	96	28	1230	138.5	8.98	3264	28	High	1
Flag Praja2	High	Master Protein	O00411	POLRMT	DNA-directed RNA polymerase, mitochondrial OS=Homo sapiens OX=9606 GN=POLRMT PE=1 SV=2	0	276.353	29	29	137	11	1230	138.5	8.98	4850	29	High	1
Flag Praja2 + BAF	High	Master Protein	Q6S8J3	POTEE	POTE ankyrin domain family member E OS=Homo sapiens OX=9606 GN=POTEE PE=2 SV=3	0	119.327	9	7	308	1	1075	121.3	6.2	12237	7	High	1
Flag Praja2	High	Master Protein	Q6S8J3	POTEE	POTE ankyrin domain family member E OS=Homo sapiens OX=9606 GN=POTEE PE=2 SV=3	0	146.394	10	8	429	1	1075	121.3	6.2	17782	8	High	1
Flag Praja2 + BAF	High	Master Protein	B4DN80	PPIL3	Peptidyl-prolyl cis-trans isomerase OS=Homo sapiens OX=9606 PE=2 SV=1	0	7.998	9	2	2	2	282	33	9.26	64	2	High	1
Flag Praja2	High	Master Protein	B4DN80	PPIL3	Peptidyl-prolyl cis-trans isomerase OS=Homo sapiens OX=9606 PE=2 SV=1	0	15.459	16	3	5	3	282	33	9.26	162	3	High	1
Flag Praja2 + BAF	High	Master Protein	B3KXL8	PPM1G	cDNA FLJ45688 fis, clone FCBBF3021191, highly similar to Protein phosphatase 2C isoform gamma OS=Homo sapiens OX=9606 PE=2 SV=1	0	17.848	7	3	7	3	529	57.4	4.34	399	3	High	1
Flag Praja2	High	Master Protein	B3KXL8	PPM1G	cDNA FLJ45688 fis, clone FCBBF3021191, highly similar to Protein phosphatase 2C isoform gamma OS=Homo sapiens OX=9606 PE=2 SV=1	0	15.798	7	3	6	3	529	57.4	4.34	252	3	High	1
Flag Praja2 + BAF	High	Master Protein	Q56VW8	PPP2R2A	Serine/threonine-protein phosphatase 2A 55 kDa regulatory subunit B OS=Homo sapiens OX=9606 PE=2 SV=1	0	31.343	15	5	9	4	447	51.6	6.2	279	5	High	1
Flag Praja2	High	Master Protein	Q56VW8	PPP2R2A	Serine/threonine-protein phosphatase 2A 55 kDa regulatory subunit B OS=Homo sapiens OX=9606 PE=2 SV=1	0	25.272	10	4	16	3	447	51.6	6.2	484	4	High	1
Flag Praja2 + BAF	High	Master Protein	Q66LE6	PPP2R2D	Serine/threonine-protein phosphatase 2A 55 kDa regulatory subunit B delta isoform OS=Homo sapiens OX=9606 GN=PPP2R2D PE=1 SV=1	0	11.238	6	2	3	1	453	52	6.39	100	2	High	1
Flag Praja2	High	Master Protein	Q66LE6	PPP2R2D	Serine/threonine-protein phosphatase 2A 55 kDa regulatory subunit B delta isoform OS=Homo sapiens OX=9606 GN=PPP2R2D PE=1 SV=1	0	14.516	6	2	7	1	453	52	6.39	212	2	High	1
Flag Praja2 + BAF	High	Master Protein	A0A024R861	PPP6C	Serine/threonine-protein phosphatase OS=Homo sapiens OX=9606 GN=PPP6C PE=2 SV=1	0	8.509	7	2	2	2	305	35.1	5.69	76	2	High	1
Flag Praja2	High	Master Protein	A0A024R861	PPP6C	Serine/threonine-protein phosphatase OS=Homo sapiens OX=9606 GN=PPP6C PE=2 SV=1	0	19.381	15	4	13	4	305	35.1	5.69	288	4	High	1
Flag Praja2 + BAF	High	Master Protein	H7BXH2	PPP6R3	Serine/threonine-protein phosphatase 6 regulatory subunit 3 OS=Homo sapiens OX=9606 GN=PPP6R3 PE=1 SV=1	0	12.463	4	3	6	3	827	92.4	4.63	178	3	High	1
Flag Praja2	High	Master Protein	H7BXH2	PPP6R3	Serine/threonine-protein phosphatase 6 regulatory subunit 3 OS=Homo sapiens OX=9606 GN=PPP6R3 PE=1 SV=1	0	23.135	7	5	7	5	827	92.4	4.63	269	5	High	1
Flag Praja2 + BAF	High	Master Protein	P30044	PRDX5	Peroxiredoxin-5, mitochondrial OS=Homo sapiens OX=9606 GN=PRDX5 PE=1 SV=4	0	7.152	9	2	4	2	214	22.1	8.7	104	2	High	1
Flag Praja2	High	Master Protein	P30044	PRDX5	Peroxiredoxin-5, mitochondrial OS=Homo sapiens OX=9606 GN=PRDX5 PE=1 SV=4	0	15.225	24	4	6	4	214	22.1	8.7	163	4	High	1
Flag Praja2 + BAF	High	Master Protein	Q4J6C6	PREPL	Prolyl endopeptidase-like OS=Homo sapiens OX=9606 GN=PREPL PE=1 SV=1	0	35.335	9	5	11	5	727	83.9	6.38	266	5	High	1
Flag Praja2	High	Master Protein	Q4J6C6	PREPL	Prolyl endopeptidase-like OS=Homo sapiens OX=9606 GN=PREPL PE=1 SV=1	0	30.743	9	6	16	6	727	83.9	6.38	376	6	High	1
Flag Praja2 + BAF	High	Master Protein	E1NZA1	PRIC295	Peroxisome proliferator activated receptor interacting complex protein OS=Homo sapiens OX=9606 GN=PRIC295 PE=2 SV=1	0	310.944	25	54	137	54	2671	292.6	7.43	4034	54	High	1
Flag Praja2	High	Master Protein	E1NZA1	PRIC295	Peroxisome proliferator activated receptor interacting complex protein OS=Homo sapiens OX=9606 GN=PRIC295 PE=2 SV=1	0	330.965	25	59	145	59	2671	292.6	7.43	4658	59	High	1
Flag Praja2 + BAF	High	Master Protein	A8K7A0	PRIM2	DNA primase large subunit OS=Homo sapiens OX=9606 PE=2 SV=1	0	15.762	7	3	5	3	509	58.8	7.91	186	3	High	1
Flag Praja2	High	Master Protein	A8K7A0	PRIM2	DNA primase large subunit OS=Homo sapiens OX=9606 PE=2 SV=1	0	12.643	7	3	4	3	509	58.8	7.91	116	3	High	1
Flag Praja2 + BAF	High	Master Protein	Q13131	PRKAA1	5'-AMP-activated protein kinase catalytic subunit alpha-1 OS=Homo sapiens OX=9606 GN=PRKAA1 PE=1 SV=4	0	9.512	4	2	2	2	559	64	8.12	89	2	High	1
Flag Praja2	High	Master Protein	Q13131	PRKAA1	5'-AMP-activated protein kinase catalytic subunit alpha-1 OS=Homo sapiens OX=9606 GN=PRKAA1 PE=1 SV=4	0	19.403	9	4	5	4	559	64	8.12	190	4	High	1
Flag Praja2 + BAF	High	Master Protein	P54619	PRKAG1	5'-AMP-activated protein kinase subunit gamma-1 OS=Homo sapiens OX=9606 GN=PRKAG1 PE=1 SV=1	0	10.523	6	2	2	2	331	37.6	6.92	108	2	High	1
Flag Praja2	High	Master Protein	P54619	PRKAG1	5'-AMP-activated protein kinase subunit gamma-1 OS=Homo sapiens OX=9606 GN=PRKAG1 PE=1 SV=1	0	19.67	14	4	11	4	331	37.6	6.92	251	4	High	1
Flag Praja2 + BAF	High	Master Protein	B2R5T5	PRKAR1A	Epididymis secretory sperm binding protein OS=Homo sapiens OX=9606 GN=PRKAR1A PE=2 SV=1	0	33.267	18	6	11	6	381	43	5.35	356	6	High	1
Flag Praja2	High	Master Protein	B2R5T5	PRKAR1A	Epididymis secretory sperm binding protein OS=Homo sapiens OX=9606 GN=PRKAR1A PE=2 SV=1	0	21.735	13	4	10	4	381	43	5.35	359	4	High	1
Flag Praja2 + BAF	High	Master Protein	A8KAH7	PRKAR2A	cDNA FLJ75444, highly similar to Homo sapiens protein kinase, cAMP-dependent, regulatory, type II, alpha (PRKAR2A), mRNA OS=Homo sapiens OX=9606 PE=2 SV=1	0	7.011	6	2	2	2	404	45.5	5.07	63	2	High	1
Flag Praja2	High	Master Protein	A8KAH7	PRKAR2A	cDNA FLJ75444, highly similar to Homo sapiens protein kinase, cAMP-dependent, regulatory, type II, alpha (PRKAR2A), mRNA OS=Homo sapiens OX=9606 PE=2 SV=1	0	28.469	12	4	10	4	404	45.5	5.07	382	4	High	1
Flag Praja2 + BAF	High	Master Protein	A2VCQ4	PRKCSH	PRKCSH protein (Fragment) OS=Homo sapiens OX=9606 GN=PRKCSH PE=2 SV=1	0	6.638	13	2	3	2	181	20.3	4.72	99	2	High	1
Flag Praja2	High	Master Protein	A2VCQ4	PRKCSH	PRKCSH protein (Fragment) OS=Homo sapiens OX=9606 GN=PRKCSH PE=2 SV=1	0	17.323	24	4	8	4	181	20.3	4.72	186	4	High	1
Flag Praja2 + BAF	High	Master Protein	O94906	PRPF6	Pre-mRNA-processing factor 6 OS=Homo sapiens OX=9606 GN=PRPF6 PE=1 SV=1	0	39.899	10	8	13	8	941	106.9	8.25	298	8	High	1
Flag Praja2	High	Master Protein	O94906	PRPF6	Pre-mRNA-processing factor 6 OS=Homo sapiens OX=9606 GN=PRPF6 PE=1 SV=1	0	39.351	10	8	16	8	941	106.9	8.25	402	8	High	1
Flag Praja2 + BAF	High	Master Protein	B1ALA9	PRPS1	Ribose-phosphate pyrophosphokinase 1 OS=Homo sapiens OX=9606 GN=PRPS1 PE=1 SV=2	0	21.423	19	4	14	2	285	31.4	6.86	387	4	High	1
Flag Praja2	High	Master Protein	B1ALA9	PRPS1	Ribose-phosphate pyrophosphokinase 1 OS=Homo sapiens OX=9606 GN=PRPS1 PE=1 SV=2	0	46.143	33	7	33	3	285	31.4	6.86	975	7	High	1
Flag Praja2 + BAF	High	Master Protein	P11908	PRPS2	Ribose-phosphate pyrophosphokinase 2 OS=Homo sapiens OX=9606 GN=PRPS2 PE=1 SV=2	0	19.472	14	3	10	1	318	34.7	6.61	331	3	High	1
Flag Praja2	High	Master Protein	P11908	PRPS2	Ribose-phosphate pyrophosphokinase 2 OS=Homo sapiens OX=9606 GN=PRPS2 PE=1 SV=2	0	44.067	28	6	24	2	318	34.7	6.61	887	6	High	1
Flag Praja2 + BAF	High	Master Protein	Q5THK1	PRR14L	Protein PRR14L OS=Homo sapiens OX=9606 GN=PRR14L PE=1 SV=1	0	13.438	2	3	6	3	2151	237.2	6.33	238	3	High	1
Flag Praja2	High	Master Protein	Q5THK1	PRR14L	Protein PRR14L OS=Homo sapiens OX=9606 GN=PRR14L PE=1 SV=1	0	8.765	1	2	6	2	2151	237.2	6.33	202	2	High	1
Flag Praja2 + BAF	High	Master Protein	A0A140VK43	PSMA3	Proteasome subunit alpha type OS=Homo sapiens OX=9606 PE=2 SV=1	0	20.078	15	4	9	4	255	28.4	5.33	188	4	High	1
Flag Praja2	High	Master Protein	A0A140VK43	PSMA3	Proteasome subunit alpha type OS=Homo sapiens OX=9606 PE=2 SV=1	0	30.62	17	4	15	4	255	28.4	5.33	417	4	High	1
Flag Praja2 + BAF	High	Master Protein	H0YN18	PSMA4	Proteasome endopeptidase complex OS=Homo sapiens OX=9606 GN=PSMA4 PE=1 SV=1	0	45.244	33	7	25	7	230	26.3	8.32	625	7	High	1
Flag Praja2	High	Master Protein	H0YN18	PSMA4	Proteasome endopeptidase complex OS=Homo sapiens OX=9606 GN=PSMA4 PE=1 SV=1	0	71.619	39	8	35	8	230	26.3	8.32	1161	8	High	1
Flag Praja2 + BAF	High	Master Protein	Q05DH1	PSMA7	Proteasome subunit alpha type (Fragment) OS=Homo sapiens OX=9606 GN=PSMA7 PE=2 SV=1	0	20.396	24	5	12	5	238	26.7	8.87	355	5	High	1
Flag Praja2	High	Master Protein	Q05DH1	PSMA7	Proteasome subunit alpha type (Fragment) OS=Homo sapiens OX=9606 GN=PSMA7 PE=2 SV=1	0	26.734	26	5	11	5	238	26.7	8.87	434	5	High	1
Flag Praja2 + BAF	High	Master Protein	A0A140VJS6	PSMB2	Proteasome subunit beta OS=Homo sapiens OX=9606 PE=2 SV=1	0	14.735	18	3	4	3	201	22.8	7.02	139	3	High	1
Flag Praja2	High	Master Protein	A0A140VJS6	PSMB2	Proteasome subunit beta OS=Homo sapiens OX=9606 PE=2 SV=1	0	34.709	28	5	17	5	201	22.8	7.02	527	5	High	1
Flag Praja2 + BAF	High	Master Protein	A0A140VK70	PSMC2	26S proteasome AAA-ATPase subunit RPT1 OS=Homo sapiens OX=9606 PE=2 SV=1	0	23.005	12	5	7	5	433	48.6	5.95	194	5	High	1
Flag Praja2	High	Master Protein	A0A140VK70	PSMC2	26S proteasome AAA-ATPase subunit RPT1 OS=Homo sapiens OX=9606 PE=2 SV=1	0	52.239	26	10	23	10	433	48.6	5.95	562	10	High	1
Flag Praja2 + BAF	High	Master Protein	A0A140VK42	PSMC3	Testicular secretory protein Li 42 OS=Homo sapiens OX=9606 PE=2 SV=1	0	21.292	11	4	5	4	439	49.2	5.24	137	4	High	1
Flag Praja2	High	Master Protein	A0A140VK42	PSMC3	Testicular secretory protein Li 42 OS=Homo sapiens OX=9606 PE=2 SV=1	0	27.192	14	5	10	5	439	49.2	5.24	278	5	High	1
Flag Praja2 + BAF	High	Master Protein	A8K2M0	PSMC4	26S proteasome AAA-ATPase subunit RPT3 OS=Homo sapiens OX=9606 GN=PSMC4 PE=2 SV=1	0	19.355	17	5	7	5	418	47.3	5.21	168	5	High	1
Flag Praja2	High	Master Protein	A8K2M0	PSMC4	26S proteasome AAA-ATPase subunit RPT3 OS=Homo sapiens OX=9606 GN=PSMC4 PE=2 SV=1	0	16.014	12	5	12	5	418	47.3	5.21	297	5	High	1
Flag Praja2 + BAF	High	Master Protein	A0A140VJS3	PSMC5	Testicular tissue protein Li 149 OS=Homo sapiens OX=9606 PE=2 SV=1	0	23.343	15	4	6	4	406	45.6	7.55	227	4	High	1
Flag Praja2	High	Master Protein	A0A140VJS3	PSMC5	Testicular tissue protein Li 149 OS=Homo sapiens OX=9606 PE=2 SV=1	0	67.81	33	9	20	9	406	45.6	7.55	681	9	High	1
Flag Praja2 + BAF	High	Master Protein	O00231	PSMD11	26S proteasome non-ATPase regulatory subunit 11 OS=Homo sapiens OX=9606 GN=PSMD11 PE=1 SV=3	0	21.065	17	5	7	5	422	47.4	6.48	204	5	High	1
Flag Praja2	High	Master Protein	O00231	PSMD11	26S proteasome non-ATPase regulatory subunit 11 OS=Homo sapiens OX=9606 GN=PSMD11 PE=1 SV=3	0	49.392	29	10	25	10	422	47.4	6.48	539	10	High	1
Flag Praja2 + BAF	High	Master Protein	P55036	PSMD4	26S proteasome non-ATPase regulatory subunit 4 OS=Homo sapiens OX=9606 GN=PSMD4 PE=1 SV=1	0	25.195	14	4	7	4	377	40.7	4.79	167	4	High	1
Flag Praja2	High	Master Protein	P55036	PSMD4	26S proteasome non-ATPase regulatory subunit 4 OS=Homo sapiens OX=9606 GN=PSMD4 PE=1 SV=1	0	44.813	22	7	19	7	377	40.7	4.79	572	7	High	1
Flag Praja2 + BAF	High	Master Protein	A8KAH1	PTDSS1	L-serine-phosphatidylethanolamine phosphatidyltransferase OS=Homo sapiens OX=9606 PE=2 SV=1	0	34.192	15	5	47	5	473	55.4	8.38	1415	5	High	1
Flag Praja2	High	Master Protein	A8KAH1	PTDSS1	L-serine-phosphatidylethanolamine phosphatidyltransferase OS=Homo sapiens OX=9606 PE=2 SV=1	0	33.123	15	5	48	5	473	55.4	8.38	1416	5	High	1
Flag Praja2 + BAF	High	Master Protein	Q8WUK0	PTPMT1	Phosphatidylglycerophosphatase and protein-tyrosine phosphatase 1 OS=Homo sapiens OX=9606 GN=PTPMT1 PE=1 SV=1	0	14.252	23	4	5	4	201	22.8	9.77	106	4	High	1
Flag Praja2	High	Master Protein	Q8WUK0	PTPMT1	Phosphatidylglycerophosphatase and protein-tyrosine phosphatase 1 OS=Homo sapiens OX=9606 GN=PTPMT1 PE=1 SV=1	0	40.673	49	8	22	8	201	22.8	9.77	561	8	High	1
Flag Praja2 + BAF	High	Master Protein	G8JLB3	PUS1	tRNA pseudouridine synthase A (Fragment) OS=Homo sapiens OX=9606 GN=PUS1 PE=1 SV=1	0	13.49	8	3	3	3	384	42.9	8.47	98	3	High	1
[truncated: 3,077 more rows]
