# Supplementary material for: Praja2 controls P-body assembly and translation in glioblastoma by non-proteolytic ubiquitylation of DDX6
Source: EMBO Rep. 2025 Mar 27;26(9):2347–77. doi: 10.1038/s44319-025-00425-5 (PMC12069581; doi:10.1038/s44319-025-00425-5)
Supplement: Supplementary file 6 — Data Set EV3 [file 44319_2025_425_MOESM6_ESM.xlsx]

## Sheet: Dataset EV3 Legend
Dataset EV3

## Sheet: Sheet1
#color	category	term ID	term description	observed gene count	background gene count	strength	signal	false discovery rate	matching proteins in your network (IDs)	matching proteins in your network (labels)
yellow	GO Component	GO:0000932	P-body	10	97	1.28	1.81	1.73e-08	9606.ENSP00000220592,9606.ENSP00000261479,9606.ENSP00000351159,9606.ENSP00000351811,9606.ENSP00000362300,9606.ENSP00000391211,9606.ENSP00000446271,9606.ENSP00000469468,9606.ENSP00000478754,9606.ENSP00000481029	AGO2,PSMA6,CNOT3,EDC4,AGO1,PSMC2,LSM14A,LSM4,DDX6,PSMC3
magenta	GO Process	GO:0006396	RNA processing	56	868	1.07	3.72	5.18e-42	9606.ENSP00000199320,9606.ENSP00000215829,9606.ENSP00000220592,9606.ENSP00000221801,9606.ENSP00000246071,9606.ENSP00000254193,9606.ENSP00000256398,9606.ENSP00000258772,9606.ENSP00000259469,9606.ENSP00000261700,9606.ENSP00000262160,9606.ENSP00000263694,9606.ENSP00000266079,9606.ENSP00000283109,9606.ENSP00000298875,9606.ENSP00000301364,9606.ENSP00000309591,9606.ENSP00000310723,9606.ENSP00000315476,…	DIMT1,SNRPD3,AGO2,FBL,SNRPB2,SNRPA1,ELP3,DDX56,RPL35,RTRAF,SMAD2,SNRNP40,PRPF6,RIOK2,CPSF2,TSR1,PRKACA,DDX23,EXOSC4,HNRNPA0,ELAC2,RPS21,ADAR,MAGOH,TOE1,AGO1,SRSF3,AAR2,LAS1L,DHX16,NOL9,EXOSC9,NOP56,RCL1,EXOSC8,HNRNPUL1,RPL14,AKAP8L,FAM98B,SNU13,INTS1,CTU1,EXOSC6,ECD,ELP2,DDX39B,PLRG1,TRMT112,SNW1,RPL26,LSM4,DDX52,RPL35A,EIF4A3,RPS17,RPS27
limegreen	GO Process	GO:0034470	ncRNA processing	37	409	1.22	4.07	9.86e-31	9606.ENSP00000199320,9606.ENSP00000220592,9606.ENSP00000221801,9606.ENSP00000256398,9606.ENSP00000258772,9606.ENSP00000259469,9606.ENSP00000261700,9606.ENSP00000262160,9606.ENSP00000283109,9606.ENSP00000301364,9606.ENSP00000315476,9606.ENSP00000337445,9606.ENSP00000345957,9606.ENSP00000357459,9606.ENSP00000361162,9606.ENSP00000362300,9606.ENSP00000362820,9606.ENSP00000363944,9606.ENSP00000366934,…	DIMT1,AGO2,FBL,ELP3,DDX56,RPL35,RTRAF,SMAD2,RIOK2,TSR1,EXOSC4,ELAC2,RPS21,ADAR,TOE1,AGO1,SRSF3,LAS1L,NOL9,EXOSC9,NOP56,RCL1,EXOSC8,RPL14,FAM98B,SNU13,INTS1,CTU1,EXOSC6,ELP2,TRMT112,RPL26,DDX52,RPL35A,EIF4A3,RPS17,RPS27
blue	GO Process	GO:0006397	mRNA processing	22	455	0.95	1.82	5.25e-12	9606.ENSP00000215829,9606.ENSP00000246071,9606.ENSP00000254193,9606.ENSP00000263694,9606.ENSP00000266079,9606.ENSP00000298875,9606.ENSP00000309591,9606.ENSP00000310723,9606.ENSP00000316042,9606.ENSP00000357459,9606.ENSP00000360525,9606.ENSP00000362820,9606.ENSP00000363043,9606.ENSP00000365625,9606.ENSP00000380557,9606.ENSP00000383949,9606.ENSP00000401566,9606.ENSP00000416269,9606.ENSP00000424417,…	SNRPD3,SNRPB2,SNRPA1,SNRNP40,PRPF6,CPSF2,PRKACA,DDX23,HNRNPA0,ADAR,MAGOH,SRSF3,AAR2,DHX16,AKAP8L,SNU13,ECD,DDX39B,PLRG1,SNW1,LSM4,EIF4A3
red	Reactome	HSA-8953854	Metabolism of RNA	92	705	1.38	8.12	2.23e-110	9606.ENSP00000157812,9606.ENSP00000199320,9606.ENSP00000209873,9606.ENSP00000215071,9606.ENSP00000215829,9606.ENSP00000216455,9606.ENSP00000221801,9606.ENSP00000222247,9606.ENSP00000229795,9606.ENSP00000246071,9606.ENSP00000254193,9606.ENSP00000259469,9606.ENSP00000259895,9606.ENSP00000261396,9606.ENSP00000261479,9606.ENSP00000261700,9606.ENSP00000261712,9606.ENSP00000263694,9606.ENSP00000265963,…	PSMC4,DIMT1,AAAS,PSMD8,SNRPD3,PSMA3,FBL,RPL18A,MAPK14,SNRPB2,SNRPA1,RPL35,GTF2H4,NUP133,PSMA6,RTRAF,PSMD11,SNRNP40,GTF2H1,PRPF6,GTF2H2,RIOK2,RANBP2,ERCC3,NUP205,RPS23,CPSF2,TSR1,PSMC5,DDX23,EXOSC4,PPP2R2A,RPS27L,ELAC2,RPS2,RPS21,RPL21,RPL22,RPS26,CNOT3,EDC4,HBS1L,ADAR,PSMA7,MAGOH,NUP188,SET,HNRNPH2,YWHAB,SRSF3,LAS1L,TEX10,DHX16,NOL9,EXOSC9,NOP56,RCL1,SEC13,EXOSC8,RPL13A,RPL34,RPS29,RPL14,FAM98B,C…
darkgreen	Reactome	HSA-8868773	rRNA processing in the nucleus and cytosol	39	191	1.58	7.45	1.12e-45	9606.ENSP00000199320,9606.ENSP00000221801,9606.ENSP00000222247,9606.ENSP00000259469,9606.ENSP00000283109,9606.ENSP00000296674,9606.ENSP00000301364,9606.ENSP00000315476,9606.ENSP00000331019,9606.ENSP00000341885,9606.ENSP00000345957,9606.ENSP00000346027,9606.ENSP00000346088,9606.ENSP00000348849,9606.ENSP00000363944,9606.ENSP00000364037,9606.ENSP00000366934,9606.ENSP00000368984,9606.ENSP00000370589,…	DIMT1,FBL,RPL18A,RPL35,RIOK2,RPS23,TSR1,EXOSC4,RPS27L,RPS2,RPS21,RPL21,RPL22,RPS26,LAS1L,TEX10,NOL9,EXOSC9,NOP56,RCL1,EXOSC8,RPL13A,RPL34,RPS29,RPL14,CSNK1D,SNU13,GNL3,EXOSC6,RPL32,RPL37A,RPS20,TRMT112,RPL28,RPL26,DDX52,RPL35A,RPS17,RPS27
