# Supplementary material for: Praja2 controls P-body assembly and translation in glioblastoma by non-proteolytic ubiquitylation of DDX6
Source: EMBO Rep. 2025 Mar 27;26(9):2347–77. doi: 10.1038/s44319-025-00425-5 (PMC12069581; doi:10.1038/s44319-025-00425-5)
Supplement: Supplementary file 7 — Data Set EV4 [file 44319_2025_425_MOESM7_ESM.xlsx]

## Sheet: Dataset EV4 Legend
Dataset EV4
Analysis of polisome profiling experiment performed with Riborex, presenting all the significative trascripts obtained by comparing praja2KO versus wild-type GBM cells
"All": all significative trascripts without any cutoff of adjusted pvalue
"paval_adj_005": enriched trascripts, both with fold change negative or positive, with an adjusted pvalue <0,05
"wo_ENSG": all transcripts, both positive and negative, with an adjusted pvalue <0,05, without transcripts that have only the Ensembl annotation and not a name

## Sheet: All
Gene	baseMean	log2FoldChange	lfcSE	stat	pvalue	padj	log10padj
5S_rRNA	2.6284	-1.45592	1.57916	-0.921955	0.077822	0.489649	0.310115
A1BG	4.16204	-3.21137	1.5108	-2.12562	4.7876e-05	0.00485835	2.31351
A1BG-AS1	433.737	-0.0441793	0.486977	-0.0907215	0.862237	0.998713	0.000559304
A1CF	4.161	-0.411624	1.19008	-0.345879	0.508242	0.961065	0.0172474
A2M	1.87937	3.48171	2.29085	1.51984	0.00364841	0.0846032	1.07261
A3GALT2	2.5229	2.9669	1.57145	1.888	0.000304711	0.0174142	1.7591
A4GALT	624.266	-0.0958442	0.44526	-0.215254	0.68054	0.996399	0.00156652
AAAS	2394.95	-0.0997225	0.448384	-0.222404	0.670543	0.995649	0.00189378
AACS	1013.99	-0.144924	0.201482	-0.719287	0.16888	0.693676	0.158843
AADACP1	2.03783	0.529069	2.18332	0.242323	0.643004	0.991058	0.00390073
AADAT	421.544	-0.0740608	0.418131	-0.177124	0.734766	0.998713	0.000559304
AAGAB	3234.77	0.108266	0.320226	0.338093	0.517836	0.963191	0.0162875
AAK1	2267.43	-0.14038	0.430538	-0.326057	0.532848	0.966087	0.0149837
AAMDC	381.515	-0.0269624	0.336898	-0.0800313	0.878336	0.998713	0.000559304
AAMP	7610.54	-0.0133191	0.303511	-0.0438834	0.933106	0.998713	0.000559304
AANAT	16.7152	-0.0037678	0.898942	-0.00419138	0.993603	0.999012	0.000429402
AAR2	2856.31	-0.0403065	0.310262	-0.129911	0.803758	0.998713	0.000559304
AARD	85.6021	0.488309	0.367842	1.3275	0.0111119	0.163884	0.785463
AARS1	3822.98	-0.180883	0.465907	-0.388239	0.457723	0.946066	0.0240786
AARS2	961.087	-0.0383448	0.246386	-0.155629	0.765948	0.998713	0.000559304
AARSD1	4.9191	-0.559234	1.01165	-0.552794	0.29035	0.843362	0.0739861
AARSD1P1	3.78042	-1.0217	1.4372	-0.710899	0.173903	0.701745	0.153821
AASDH	276.452	0.0265494	0.494731	0.0536644	0.918244	0.998713	0.000559304
AASDHPPT	580.904	-0.0245322	0.300743	-0.0815722	0.876012	0.998713	0.000559304
AASS	213.61	0.11972	0.53895	0.222135	0.670918	0.995649	0.00189378
AATBC	13.8777	0.346172	0.861321	0.401908	0.442043	0.942701	0.0256259
AATF	2374.18	-0.021736	0.323197	-0.067253	0.897644	0.998713	0.000559304
AATK	27.8158	0.494175	0.597142	0.827566	0.113439	0.592712	0.227156
ABALON	54.5953	0.494873	0.713529	0.693557	0.184642	0.717851	0.143966
ABAT	61.5479	0.199586	0.584094	0.341701	0.513378	0.962073	0.016792
ABCA1	5091.28	-0.25015	0.463829	-0.539317	0.302271	0.85215	0.0694842
ABCA12	5.67125	1.03585	1.32044	0.78447	0.133487	0.6316	0.199558
ABCA13	11.2376	-1.24447	1.04654	-1.18913	0.0229357	0.253742	0.595608
ABCA17P	5.99106	2.00028	1.13183	1.7673	0.000723828	0.0292897	1.53328
ABCA2	5902.05	0.175832	0.485534	0.362141	0.488508	0.958084	0.0185965
ABCA3	1483.78	0.0347266	0.318482	0.109038	0.83479	0.998713	0.000559304
ABCA4	27.7029	-0.871869	0.6798	-1.28254	0.0141604	0.18768	0.726582
ABCA5	45.6104	0.66817	0.473538	1.41102	0.00695657	0.125637	0.900884
ABCA7	470.724	0.123893	0.394034	0.314422	0.547567	0.968705	0.0138086
ABCA8	12.1576	0.0376646	0.92579	0.0406837	0.937973	0.998713	0.000559304
ABCA9	2.48985	0.391903	2.49951	0.156792	0.764251	0.998713	0.000559304
ABCB1	3.56533	-0.407929	1.98503	-0.205503	0.694265	0.998109	0.000822131
ABCB10	395.693	0.0151839	0.314446	0.0482877	0.92641	0.998713	0.000559304
ABCB11	2.46214	0.795227	2.0652	0.38506	0.461413	0.948069	0.0231602
ABCB4	24.5652	1.06098	0.534723	1.98417	0.00014752	0.0108786	1.96343
ABCB5	3.6645	-1.61335	2.13742	-0.754813	0.148805	0.65895	0.181148
ABCB6	40.5933	-0.0136831	0.413305	-0.0331066	0.949508	0.998713	0.000559304
ABCB7	495.943	0.0600649	0.367645	0.163377	0.754661	0.998713	0.000559304
ABCB8	4455.62	-0.0190151	0.527274	-0.0360631	0.945006	0.998713	0.000559304
ABCB9	1519.8	0.0431657	0.517906	0.0833464	0.873338	0.998713	0.000559304
ABCC1	1505.38	-0.196342	0.328913	-0.596943	0.253537	0.808036	0.0925692
ABCC10	441.085	-0.0184888	0.397283	-0.046538	0.92907	0.998713	0.000559304
ABCC11	8.9987	0.0977813	0.757972	0.129004	0.805101	0.998713	0.000559304
ABCC12	2.64478	2.02258	2.44553	0.827053	0.113663	0.593252	0.226761
ABCC2	133.812	-0.0349244	0.385892	-0.090503	0.862566	0.998713	0.000559304
ABCC3	2509.32	-0.0485418	0.29796	-0.162914	0.755335	0.998713	0.000559304
ABCC4	1424.52	-0.092723	0.36197	-0.256162	0.624153	0.986596	0.0058605
ABCC5	416.809	-0.127451	0.313613	-0.406397	0.436962	0.941408	0.0262219
ABCC6	50.6221	-0.420592	0.506445	-0.830479	0.112175	0.589916	0.229209
ABCC6P1	23.3211	-0.647918	0.604151	-1.07244	0.0402365	0.34284	0.464909
ABCC6P2	24.7745	-0.0653781	0.619845	-0.105475	0.840115	0.998713	0.000559304
ABCC8	7.69125	0.641375	1.40146	0.457648	0.381376	0.909728	0.0410886
ABCC9	486.012	0.070107	0.270137	0.259524	0.61961	0.986566	0.00587373
ABCD1	1826.6	-0.00457948	0.473516	-0.00967123	0.985241	0.998713	0.000559304
ABCD2	3.26877	0.934007	1.65274	0.565126	0.279723	0.835185	0.0782174
ABCD3	785.263	0.141987	0.271821	0.522354	0.317732	0.866245	0.0623591
ABCD4	930.365	-0.105711	0.290799	-0.36352	0.486854	0.957873	0.0186921
ABCE1	3103.55	0.135201	0.338011	0.399989	0.444226	0.942879	0.0255439
ABCF1	1814.33	-0.0592314	0.341278	-0.173558	0.739911	0.998713	0.000559304
ABCF2	890.373	-0.315056	0.280505	-1.12318	0.031686	0.302545	0.519209
ABCF2P1	1.76405	-2.2458	2.77447	-0.809452	0.121556	0.60817	0.215975
ABCF3	2336.74	-0.0167222	0.189356	-0.0883108	0.865863	0.998713	0.000559304
ABCG1	18.7466	-1.06468	0.897237	-1.18663	0.0232251	0.25571	0.592252
ABCG2	64.012	0.0697109	0.505386	0.137936	0.791906	0.998713	0.000559304
ABCG4	6.17091	-0.497184	0.951776	-0.522375	0.317712	0.866245	0.0623591
ABHD1	11.0256	1.9445	1.1242	1.72968	0.000938152	0.0350417	1.45542
ABHD10	1137.45	0.105797	0.276307	0.382899	0.463932	0.948796	0.0228273
ABHD11	1479.61	-0.0493994	0.502276	-0.098351	0.850782	0.998713	0.000559304
ABHD11-AS1	258.356	-0.137209	0.67818	-0.20232	0.698766	0.998109	0.000822131
ABHD12	6563.1	-0.011919	0.429375	-0.0277589	0.957656	0.998713	0.000559304
ABHD12B	1.52239	3.37494	2.08439	1.61915	0.0019548	0.0564047	1.24868
ABHD13	1299.45	0.183349	0.342057	0.53602	0.305236	0.856504	0.0672704
ABHD14A	518.415	-0.0231432	0.646578	-0.0357934	0.945417	0.998713	0.000559304
ABHD14A-ACY1	1.72707	-0.863891	1.70287	-0.507313	0.331867	0.875873	0.057559
ABHD14B	2160.89	-0.144635	0.362181	-0.399346	0.444959	0.942879	0.0255439
ABHD15	982.908	-0.0676241	0.285328	-0.237005	0.650311	0.993074	0.00301837
ABHD16A	75.49	-0.0166455	0.610404	-0.0272696	0.958401	0.998713	0.000559304
ABHD16B	12.6952	-0.582348	0.837611	-0.695249	0.183573	0.717406	0.144235
ABHD17A	9200.51	0.111745	0.636553	0.175548	0.737038	0.998713	0.000559304
ABHD17AP1	5.84938	-0.552952	1.39279	-0.397011	0.447625	0.943014	0.025482
ABHD17AP3	7.03719	0.42962	1.21847	0.35259	0.500047	0.9604	0.017548
ABHD17AP4	4.0458	-1.89892	2.0232	-0.938576	0.0726128	0.472426	0.325666
ABHD17AP6	2.06245	4.61665	2.37946	1.94021	0.00020634	0.0133608	1.87417
ABHD17B	311.399	-0.0377661	0.371615	-0.101627	0.845873	0.998713	0.000559304
ABHD17C	293.907	-0.0277129	0.272206	-0.101809	0.845601	0.998713	0.000559304
ABHD18	210.939	0.218649	0.352544	0.620203	0.235508	0.7893	0.102758
ABHD2	4079.33	-0.0359493	0.473794	-0.0758753	0.884608	0.998713	0.000559304
ABHD3	223.512	-0.147074	0.287854	-0.510932	0.328429	0.873828	0.0585738
ABHD4	2283.69	-0.0165575	0.345572	-0.0479132	0.926979	0.998713	0.000559304
ABHD5	1566.05	-0.074076	0.301902	-0.245364	0.638841	0.990997	0.00392775
ABHD6	1351.18	-0.0418022	0.285038	-0.146655	0.779084	0.998713	0.000559304
ABHD8	5830.8	0.1836	0.591853	0.310212	0.552943	0.970328	0.0130816
ABI1	2118.55	0.222296	0.353091	0.62957	0.228509	0.779982	0.107915
ABI2	3312.16	-0.0753618	0.315186	-0.239103	0.647424	0.992324	0.00334659
ABI3	4.58036	-0.769344	1.48347	-0.518611	0.321212	0.870041	0.0604605
ABI3BP	217.914	0.34359	0.653246	0.525973	0.31439	0.863276	0.0638501
ABITRAM	1027.92	0.0720026	0.252885	0.284724	0.586025	0.979656	0.0089265
ABL1	9942.53	-0.200283	0.263269	-0.760752	0.145634	0.653546	0.184724
ABL2	1698.49	-0.228078	0.452734	-0.503778	0.335247	0.878322	0.0563462
ABLIM1	1220.35	0.14545	0.497568	0.292321	0.576069	0.977595	0.00984114
ABLIM2	3.61575	2.98972	1.6914	1.7676	0.000722294	0.0292897	1.53328
ABLIM3	3467.46	-0.00718308	0.379953	-0.0189052	0.971154	0.998713	0.000559304
ABO	1.4058	-0.302062	2.2476	-0.134393	0.797133	0.998713	0.000559304
ABR	19169.4	-0.0684933	0.329895	-0.207621	0.691274	0.997849	0.000935096
ABRACL	457.75	-0.0964002	0.252944	-0.381112	0.46602	0.948796	0.0228273
ABRAXAS1	506.44	0.252822	0.299265	0.84481	0.106115	0.574879	0.240424
ABRAXAS2	759.553	0.110345	0.353508	0.312143	0.550474	0.969629	0.0133944
ABT1	1478.79	0.161329	0.441623	0.36531	0.484711	0.957485	0.0188681
ABTB1	1831.67	-0.0312237	0.635231	-0.0491533	0.925095	0.998713	0.000559304
ABTB2	882.364	-0.0612242	0.308102	-0.198714	0.703879	0.998713	0.000559304
ACAA1	2484.91	-0.0844302	0.328848	-0.256745	0.623364	0.986596	0.0058605
ACAA2	723.286	-0.129472	0.269098	-0.481132	0.357425	0.897855	0.046794
ACACA	1361.55	-0.246743	0.460693	-0.535591	0.305623	0.856762	0.06714
ACACB	356.321	-0.382168	0.429056	-0.890717	0.0884343	0.523529	0.281059
ACAD10	229.3	-0.23186	0.311782	-0.74366	0.154901	0.667385	0.175623
ACAD11	12.1624	-0.41588	0.788964	-0.527121	0.313335	0.863129	0.0639244
ACAD8	386.559	-0.0551871	0.238899	-0.231006	0.658594	0.993697	0.00274624
ACAD9	2119.2	-0.0766565	0.168277	-0.455539	0.383574	0.911815	0.0400935
ACADL	1.82008	-0.969045	2.32648	-0.416528	0.425619	0.93403	0.0296394
ACADM	1227.95	0.155224	0.399568	0.38848	0.457444	0.946066	0.0240786
ACADS	2473.3	-0.041009	0.621907	-0.0659408	0.899631	0.998713	0.000559304
ACADSB	359.129	0.1264	0.330584	0.382355	0.464567	0.948796	0.0228273
ACADVL	12713.9	-0.151545	0.285382	-0.531025	0.309765	0.860796	0.0650995
ACAN	2.61787	-1.58983	1.91078	-0.832028	0.111507	0.588384	0.230339
ACAP1	152.107	-0.556748	0.629655	-0.884212	0.090785	0.530295	0.275483
ACAP2	1069.34	-0.0171229	0.433996	-0.039454	0.939844	0.998713	0.000559304
ACAP3	7917.52	0.119785	0.629542	0.190274	0.715899	0.998713	0.000559304
ACAT1	1324.95	0.0824179	0.30855	0.267114	0.609406	0.986344	0.0059716
ACAT2	664.99	0.00176136	0.315635	0.00558039	0.991484	0.998713	0.000559304
ACBD3	1950.92	0.0169382	0.43052	0.0393436	0.940012	0.998713	0.000559304
ACBD4	1104.42	0.00963353	0.520466	0.0185094	0.971758	0.998713	0.000559304
ACBD5	1066.41	0.123892	0.366005	0.338499	0.517333	0.963191	0.0162875
ACBD6	1054.05	-0.166197	0.22435	-0.740794	0.156498	0.670046	0.173895
ACBD7	144.88	-0.0540832	0.389482	-0.138859	0.790545	0.998713	0.000559304
ACCS	214.306	-0.3063	0.420929	-0.727677	0.163965	0.68445	0.164658
ACD	3081.13	0.103689	0.500161	0.20731	0.691713	0.997849	0.000935096
ACE	19.9661	-0.147818	0.584493	-0.2529	0.628576	0.988809	0.00488742
ACER1	2.38271	0.0142079	1.73744	0.00817747	0.98752	0.998713	0.000559304
ACER2	19.4959	0.641039	0.604245	1.06089	0.0424361	0.351855	0.453637
ACER3	556.496	-0.00928396	0.26014	-0.0356884	0.945576	0.998713	0.000559304
ACHE	4.95329	-1.26056	1.68216	-0.749367	0.151759	0.662764	0.178641
ACIN1	3603.14	-0.100132	0.291772	-0.343185	0.51155	0.961648	0.0169839
ACKR2	4.66671	-1.56577	1.301	-1.20351	0.0213344	0.24198	0.616221
ACKR3	42.1569	-0.749484	0.521851	-1.4362	0.00601261	0.115103	0.938914
ACLY	6197.72	-0.30081	0.439821	-0.683936	0.190807	0.727027	0.13845
ACO1	2769.78	-0.11217	0.461795	-0.242901	0.642213	0.991058	0.00390073
ACO2	4771.21	-0.0300072	0.335652	-0.0893997	0.864225	0.998713	0.000559304
ACOD1	7.0034	-1.52801	0.975894	-1.56576	0.0027454	0.0713479	1.14662
ACOT1	95.5609	0.0908356	0.397753	0.228372	0.662244	0.994533	0.00238078
ACOT11	64.7243	-0.130122	0.644504	-0.201894	0.69937	0.998109	0.000822131
ACOT13	1014.08	0.0104898	0.250863	0.0418149	0.936252	0.998713	0.000559304
ACOT2	895.842	0.0300618	0.301144	0.0998253	0.848572	0.998713	0.000559304
ACOT7	9035.36	-0.0371926	0.460472	-0.0807705	0.877221	0.998713	0.000559304
ACOT8	4835.55	0.0495987	0.632705	0.0783915	0.88081	0.998713	0.000559304
ACOT9	1415.71	-0.0295671	0.228959	-0.129137	0.804903	0.998713	0.000559304
ACOX1	699.458	0.0476	0.336047	0.141647	0.786442	0.998713	0.000559304
ACOX2	998.741	-0.123562	0.347043	-0.356042	0.495861	0.959419	0.0179918
ACOX3	647.965	-0.257199	0.302595	-0.849979	0.103994	0.568397	0.245348
ACOXL	1.906	4.07507	2.34302	1.73924	0.000878741	0.0336445	1.47309
ACOXL-AS1	1.46612	-0.0245018	2.10914	-0.011617	0.982272	0.998713	0.000559304
ACP1	3334	-0.0338289	0.244859	-0.138157	0.79158	0.998713	0.000559304
ACP2	1598.84	-0.175228	0.299567	-0.584937	0.26321	0.818237	0.087121
ACP3	97.3046	0.0303462	0.420689	0.0721345	0.89026	0.998713	0.000559304
ACP5	1566.96	0.0505853	0.411387	0.122963	0.814056	0.998713	0.000559304
ACP6	303.522	-0.00066938	0.276202	-0.00242352	0.996301	0.999233	0.000333044
ACP7	2209.71	0.0957115	0.282026	0.339371	0.516254	0.962995	0.0163759
ACRBP	19.6431	-0.603057	0.735724	-0.819677	0.11692	0.599607	0.222133
ACRV1	2.35379	-1.45759	2.30579	-0.632141	0.226615	0.77814	0.108943
ACSBG1	4.64639	1.06114	1.1923	0.88999	0.0886945	0.524123	0.280567
ACSF2	604.229	-0.0660207	0.279823	-0.235938	0.651782	0.993074	0.00301837
ACSF3	1572.31	-0.0502943	0.448099	-0.112239	0.830013	0.998713	0.000559304
ACSL1	1851.33	0.0634207	0.403439	0.1572	0.763656	0.998713	0.000559304
ACSL3	2348.87	0.131963	0.500353	0.263741	0.613932	0.986344	0.0059716
ACSL4	5379	0.135207	0.513423	0.263344	0.614465	0.986344	0.0059716
ACSL5	103.692	-0.132977	0.424686	-0.313117	0.549231	0.96882	0.0137569
ACSL6	5.59483	0.311932	1.78455	0.174796	0.738123	0.998713	0.000559304
ACSM2A	2.73297	0.711046	4.35767	0.163171	0.754961	0.998713	0.000559304
ACSM3	24.9611	0.156476	0.680744	0.22986	0.66018	0.993774	0.00271231
ACSM5	545.408	-0.200999	0.243851	-0.824272	0.114882	0.594877	0.225573
ACSS1	34.8993	0.000791253	0.462607	0.00171042	0.99739	0.999233	0.000333044
ACSS2	3530.14	-0.165932	0.277489	-0.597975	0.252717	0.806902	0.0931792
ACSS3	224.034	-0.0880462	0.468231	-0.18804	0.719092	0.998713	0.000559304
ACTA1	2.48348	0.674828	1.52957	0.441188	0.398736	0.9197	0.036354
ACTA2	743.185	-0.104404	0.32713	-0.31915	0.541562	0.968041	0.0141064
ACTA2-AS1	4.18111	1.09964	1.33401	0.824313	0.114864	0.594877	0.225573
ACTB	234906	-0.170635	0.368174	-0.463463	0.375356	0.906567	0.0426001
ACTBL2	1.54824	2.52065	4.7811	0.527213	0.313251	0.863129	0.0639244
ACTBP1	1.67645	-1.27533	2.2534	-0.565959	0.279015	0.834661	0.0784899
ACTBP11	3.40925	-0.603444	1.47453	-0.409246	0.433755	0.939351	0.0271721
ACTBP15	1.63094	1.72597	2.07292	0.832627	0.111249	0.588077	0.230565
ACTBP2	11.7749	-0.175645	0.893505	-0.19658	0.706912	0.998713	0.000559304
ACTBP7	4.33187	-0.906801	1.32516	-0.684294	0.190575	0.726626	0.138689
ACTC1	11.9357	0.458689	0.84874	0.540435	0.30127	0.851574	0.0697775
ACTG1	151461	-0.0382667	0.302109	-0.126665	0.808564	0.998713	0.000559304
ACTG1P1	2.1826	-2.29853	2.0244	-1.13542	0.0298736	0.293909	0.531787
ACTG1P14	3.16593	0.983744	1.54943	0.634906	0.22459	0.775539	0.110396
ACTG1P17	8.17392	1.70676	0.81344	2.0982	5.98707e-05	0.00579356	2.23705
ACTG1P19	1.54691	0.961931	2.74822	0.35002	0.503178	0.961065	0.0172474
ACTG1P20	11.1312	0.238161	0.68961	0.345356	0.508884	0.961065	0.0172474
ACTG1P23	1.71121	-3.4389	2.05503	-1.6734	0.0013705	0.0446463	1.35021
ACTG1P24	1.38372	-2.69824	2.43721	-1.1071	0.0342087	0.315838	0.500536
ACTG1P25	3.54819	-0.514212	1.60842	-0.319701	0.540864	0.968041	0.0141064
ACTG1P9	2.30603	1.52426	2.13108	0.715249	0.171284	0.697712	0.156324
ACTG2	7.76688	0.00684923	0.901192	0.00760019	0.988401	0.998713	0.000559304
ACTL10	294.104	-0.0469758	0.499687	-0.0940105	0.857295	0.998713	0.000559304
ACTL6A	1788.27	-0.0247455	0.334203	-0.0740434	0.887375	0.998713	0.000559304
ACTL8	413.687	-0.0546972	0.566267	-0.0965927	0.853419	0.998713	0.000559304
ACTN1	8413.81	-0.126863	0.351881	-0.360527	0.490448	0.958192	0.0185475
ACTN1-DT	2.38519	0.0970265	1.87866	0.0516467	0.921307	0.998713	0.000559304
ACTN2	10.2363	-1.53456	0.926494	-1.65631	0.00153443	0.0480748	1.31808
ACTN3	8.47653	-1.4913	1.13933	-1.30893	0.0122918	0.174335	0.758616
ACTN4	17159.5	-0.0321726	0.324142	-0.0992549	0.849427	0.998713	0.000559304
ACTR10	2457.59	0.072096	0.306641	0.235115	0.652916	0.993074	0.00301837
ACTR1A	9708.47	-0.151898	0.263096	-0.577348	0.269454	0.825276	0.083401
ACTR1B	6765.42	-0.0160008	0.540864	-0.0295838	0.954875	0.998713	0.000559304
ACTR2	7731.67	0.147972	0.373252	0.396441	0.448277	0.943395	0.0253064
ACTR3	8502.16	0.0482894	0.263712	0.183115	0.72615	0.998713	0.000559304
ACTR3-AS1	33.927	-0.140014	0.598518	-0.233935	0.654544	0.993074	0.00301837
ACTR3B	406.849	-0.0847386	0.261847	-0.323618	0.535917	0.966245	0.0149127
ACTR3C	1.56249	4.89358	2.67445	1.82976	0.000465508	0.0225757	1.64636
ACTR5	467.833	-0.014345	0.272661	-0.052611	0.919843	0.998713	0.000559304
ACTR6	455.062	0.299356	0.469755	0.63726	0.222876	0.772988	0.111827
ACTR8	823.881	0.0694875	0.324298	0.21427	0.68192	0.996399	0.00156652
ACTRT3	7.77414	-0.369831	1.61817	-0.22855	0.661998	0.994519	0.00238711
ACVR1	1466.1	-0.00612949	0.331635	-0.0184826	0.971799	0.998713	0.000559304
ACVR1B	737.011	0.0114304	0.310792	0.0367783	0.943917	0.998713	0.000559304
ACVR1C	9.93737	-1.02775	0.877997	-1.17056	0.0251569	0.266195	0.5748
ACVR2A	120.917	0.104171	0.392275	0.265556	0.611495	0.986344	0.0059716
ACVR2B	129.726	0.389876	0.320695	1.21572	0.0200524	0.231795	0.634896
ACVR2B-AS1	15.8601	-0.912785	0.724149	-1.26049	0.0159086	0.200909	0.697001
ACVRL1	11.9493	-0.919761	1.0329	-0.890467	0.0885239	0.523654	0.280955
ACY1	214.982	0.221564	0.613047	0.361414	0.489381	0.95815	0.0185663
ACY3	13.1674	-0.306625	0.75052	-0.40855	0.434536	0.939995	0.0268746
ACYP1	607.14	0.0769399	0.350351	0.219608	0.674446	0.995893	0.00178723
ACYP2	373.392	0.375733	0.321944	1.16708	0.0255937	0.268525	0.571015
ADA	487.693	0.0337516	0.413826	0.0815597	0.876031	0.998713	0.000559304
ADA2	19.1249	-0.673375	0.638336	-1.05489	0.0436188	0.357022	0.447305
ADAL	455.408	0.203735	0.308952	0.659438	0.207187	0.753398	0.122976
ADAM10	2770.91	0.071546	0.447274	0.15996	0.759633	0.998713	0.000559304
ADAM11	29.2995	0.338024	0.678971	0.497847	0.340967	0.883613	0.0537381
ADAM12	4686.07	0.0265127	0.419358	0.0632221	0.903748	0.998713	0.000559304
ADAM15	10618.3	0.0492975	0.62519	0.078852	0.880115	0.998713	0.000559304
ADAM17	1057.72	0.307402	0.554404	0.554472	0.288888	0.84134	0.0750283
ADAM19	632.584	-0.0100217	0.275028	-0.0364387	0.944434	0.998713	0.000559304
ADAM20P1	1.76227	1.92157	2.06388	0.931047	0.0749361	0.479115	0.31956
ADAM21	32.5974	0.284612	0.570421	0.498951	0.339899	0.882685	0.0541942
ADAM21P1	4.46158	0.580244	1.19687	0.484801	0.353771	0.893938	0.0486927
ADAM22	199.17	-0.0737972	0.437028	-0.168862	0.746703	0.998713	0.000559304
ADAM23	450.245	0.0224229	0.465566	0.0481626	0.926601	0.998713	0.000559304
ADAM28	36.0462	0.703706	0.482514	1.45841	0.00527771	0.105989	0.97474
ADAM29	1.05579	3.30614	3.09046	1.06979	0.0407337	0.345307	0.461795
ADAM32	18.1162	0.503026	0.638616	0.787681	0.131905	0.629574	0.200953
ADAM8	4340.99	-0.031955	0.322912	-0.0989588	0.849871	0.998713	0.000559304
ADAM9	8951.97	0.208462	0.404645	0.515172	0.324431	0.872173	0.0593973
ADAMTS1	1900.43	-0.223363	0.402969	-0.554294	0.289043	0.84134	0.0750283
ADAMTS10	1.99622	3.3711	2.73735	1.23152	0.0184936	0.220189	0.657204
ADAMTS12	1750.71	-0.0289932	0.214341	-0.135266	0.795844	0.998713	0.000559304
ADAMTS13	32.0216	0.286825	0.615249	0.466193	0.372549	0.905027	0.0433386
ADAMTS14	40.5433	-0.330893	0.485858	-0.681048	0.192687	0.730427	0.136423
ADAMTS15	5.51906	-1.90018	1.31246	-1.4478	0.00561824	0.1106	0.956245
ADAMTS16	77.7851	0.148861	0.346518	0.429591	0.411249	0.92712	0.0328642
ADAMTS16-DT	1.41994	2.95124	3.35237	0.880346	0.0922055	0.534018	0.272444
ADAMTS17	4.90724	-0.0184605	1.0996	-0.0167883	0.974383	0.998713	0.000559304
ADAMTS18	27.6514	0.287375	0.496546	0.578749	0.268295	0.824366	0.08388
ADAMTS2	468.213	-0.0708877	0.331769	-0.213665	0.682769	0.996399	0.00156652
ADAMTS20	28.671	1.46032	0.513743	2.84251	5.41848e-08	4.9707e-05	4.30358
ADAMTS3	17.6367	0.0646471	0.70839	0.0912592	0.861429	0.998713	0.000559304
ADAMTS4	60.1587	0.116538	0.524955	0.221996	0.671112	0.995649	0.00189378
ADAMTS5	1559.9	0.150592	0.445134	0.338307	0.51757	0.963191	0.0162875
ADAMTS6	164.986	-0.00653965	0.43641	-0.0149851	0.977134	0.998713	0.000559304
ADAMTS7	339.455	-0.0198369	0.336632	-0.0589274	0.910258	0.998713	0.000559304
ADAMTS7P3	2.64539	0.361366	1.89454	0.190741	0.715232	0.998713	0.000559304
ADAMTS7P4	4.71449	1.29554	1.22531	1.05732	0.0431376	0.354815	0.449998
ADAMTS9	9.93925	0.255571	0.757996	0.337167	0.518982	0.963386	0.0161999
ADAMTS9-AS2	3.35066	0.564407	1.72879	0.326476	0.532322	0.966087	0.0149837
ADAMTSL1	951.886	-0.375166	0.296833	-1.2639	0.015627	0.199221	0.700665
ADAMTSL2	4.2318	-0.149563	1.51005	-0.0990452	0.849742	0.998713	0.000559304
ADAMTSL3	3.04719	1.48645	1.75232	0.848272	0.10469	0.570166	0.243998
ADAMTSL4	25.5482	-0.463905	0.583081	-0.795609	0.12806	0.621509	0.206552
ADAMTSL4-AS1	1.66215	0.124996	2.23746	0.0558652	0.914903	0.998713	0.000559304
ADAMTSL5	8.89555	1.07684	0.862618	1.24834	0.0169512	0.209066	0.679717
ADAP1	75.9205	0.3121	0.762562	0.409279	0.433718	0.939351	0.0271721
ADAP2	4.26519	1.79546	1.36752	1.31293	0.0120285	0.172159	0.76407
ADAR	4552.04	-0.0978496	0.360478	-0.271444	0.603619	0.985589	0.00630429
ADARB1	476.444	-0.0826486	0.228583	-0.36157	0.489194	0.95815	0.0185663
ADARB2	3.0264	2.72932	1.7846	1.52938	0.00344117	0.0816975	1.08779
ADAT1	1229.87	0.138253	0.382429	0.361513	0.489262	0.95815	0.0185663
ADAT2	187.58	0.0473252	0.294019	0.160959	0.758178	0.998713	0.000559304
ADAT3	252.179	-0.071552	0.585711	-0.122163	0.815244	0.998713	0.000559304
ADCK1	361.567	-0.0460678	0.33622	-0.137017	0.793261	0.998713	0.000559304
ADCK2	5088.14	-0.0569585	0.571212	-0.0997152	0.848737	0.998713	0.000559304
ADCK5	799.63	0.155224	0.599958	0.258725	0.620688	0.986596	0.0058605
ADCY1	3.45954	1.62538	1.7846	0.910785	0.081491	0.500915	0.300236
ADCY10	5.20779	-1.87211	1.1344	-1.65032	0.00159602	0.0494103	1.30618
ADCY10P1	4.30281	0.441929	1.27917	0.345482	0.508729	0.961065	0.0172474
ADCY2	5.47848	0.926863	2.96649	0.312445	0.550089	0.969546	0.0134316
ADCY3	2224	0.114395	0.367361	0.311397	0.551428	0.969877	0.0132833
ADCY4	3.53516	0.753727	1.6851	0.44729	0.392245	0.916065	0.0380738
ADCY5	3.37297	-0.205839	1.64208	-0.125352	0.810511	0.998713	0.000559304
ADCY6	2919.99	-0.0626365	0.255262	-0.245382	0.638818	0.990997	0.00392775
ADCY6-DT	2.4805	-2.31206	1.70098	-1.35926	0.00932474	0.147387	0.831539
ADCY7	1024.28	0.0116429	0.212648	0.0547517	0.916593	0.998713	0.000559304
ADCY8	1641.3	-0.100699	0.391146	-0.257446	0.622416	0.986596	0.0058605
ADCY9	664.348	0.0264906	0.403783	0.065606	0.900138	0.998713	0.000559304
ADCYAP1R1	48.194	0.680278	0.427253	1.59221	0.00232297	0.0632719	1.19879
ADD1	3684.83	-0.161474	0.298321	-0.541276	0.300518	0.850349	0.0704026
ADD2	2415.34	-0.0760044	0.338246	-0.224702	0.667343	0.995649	0.00189378
ADD3	591.452	0.393376	0.386162	1.01868	0.0513578	0.393138	0.405455
ADD3-AS1	3.85459	-0.261776	1.19297	-0.219433	0.674691	0.995893	0.00178723
ADGRA2	98.1263	-0.123011	0.534908	-0.229967	0.660033	0.993774	0.00271231
ADGRA3	1022.92	0.000494067	0.367687	0.00134372	0.997949	0.999487	0.000222843
ADGRB1	6.06856	0.939885	1.29425	0.7262	0.164822	0.686141	0.163587
ADGRB2	3716.78	0.0595083	0.533098	0.111627	0.830925	0.998713	0.000559304
ADGRB3	2.4407	4.9857	1.86094	2.67913	2.98338e-07	0.000175717	3.75519
ADGRD1	13.2611	0.815302	0.782151	1.04238	0.0461724	0.369818	0.432012
ADGRD1-AS1	8.04425	-0.60349	0.88304	-0.683423	0.19114	0.727685	0.138057
ADGRE1	1235.8	-0.250944	0.240002	-1.04559	0.045506	0.366316	0.436144
ADGRE2	122.945	0.0978772	0.380197	0.257438	0.622427	0.986596	0.0058605
ADGRE4P	59.7939	0.0996987	0.472873	0.210836	0.686745	0.996976	0.00131515
ADGRE5	3739.49	-0.150238	0.332627	-0.451673	0.387624	0.914026	0.0390417
ADGRF1	4.1091	-1.50337	1.80355	-0.833562	0.110849	0.58741	0.231059
ADGRF2	17.2361	0.0949134	0.642502	0.147725	0.777514	0.998713	0.000559304
ADGRF3	9.13613	-1.24007	0.910761	-1.36157	0.00920511	0.146299	0.834757
ADGRF4	812.027	-0.00808207	0.256465	-0.0315134	0.951935	0.998713	0.000559304
ADGRF5P1	1.68017	1.15354	1.94154	0.594135	0.255777	0.810529	0.0912313
ADGRG1	21117.5	-0.0179288	0.322393	-0.0556117	0.915288	0.998713	0.000559304
ADGRG3	6.20368	0.333794	0.97137	0.343632	0.511	0.961648	0.0169839
ADGRG5	17.4758	0.174873	0.726211	0.240802	0.64509	0.991566	0.00367848
ADGRG6	1.16833	3.9902	2.49732	1.59779	0.00224189	0.0620231	1.20745
ADGRL1	4560.4	0.0549543	0.348142	0.15785	0.762707	0.998713	0.000559304
ADGRL1-AS1	118.302	-0.118464	0.352946	-0.335642	0.520875	0.963833	0.0159983
ADGRL2	73.4779	-0.953466	0.645004	-1.47823	0.00469155	0.0983668	1.00715
ADGRL3	3.03828	2.51798	1.80205	1.39729	0.00752528	0.13117	0.882165
ADGRL4	4.37942	0.735049	1.44579	0.508405	0.330827	0.874979	0.0580021
ADGRV1	20.4506	1.31576	0.800209	1.64427	0.00166046	0.0508424	1.29377
ADH1B	2.33332	-2.24035	1.87973	-1.19185	0.0226257	0.251525	0.599418
ADH1C	2.4722	-0.410295	1.77469	-0.231192	0.658336	0.993649	0.00276686
ADH5	5401.94	0.0157163	0.227298	0.0691439	0.894783	0.998713	0.000559304
ADH5P4	3.84837	-4.49419	1.55214	-2.89548	3.05399e-08	3.04522e-05	4.51638
ADHFE1	3.52796	-0.133612	1.5095	-0.0885141	0.865557	0.998713	0.000559304
ADI1	4266.79	-0.163505	0.288009	-0.567709	0.277531	0.833757	0.0789606
ADIPOQ	1.24749	2.02993	2.76318	0.734635	0.159971	0.675773	0.170199
ADIPOR1	6884.91	0.0230343	0.228058	0.101002	0.84681	0.998713	0.000559304
ADIPOR2	4382.91	-0.0987498	0.322246	-0.306442	0.557777	0.971664	0.0124841
ADIRF	5.78829	0.213959	1.28813	0.166101	0.750706	0.998713	0.000559304
ADIRF-AS1	450.171	-0.221106	0.289323	-0.76422	0.143807	0.65038	0.186833
ADK	2490.27	0.0281346	0.339087	0.0829715	0.873903	0.998713	0.000559304
ADM	1994.55	-0.126683	0.277201	-0.457009	0.382042	0.910065	0.0409276
ADM-DT	13.2518	0.275958	0.734945	0.375481	0.472634	0.951619	0.0215371
ADM2	20.1987	-0.328231	0.762618	-0.430401	0.410368	0.926316	0.0332408
ADM5	23.3523	-0.0544179	0.799939	-0.0680276	0.896472	0.998713	0.000559304
ADNP	3269.37	-0.0263552	0.318183	-0.0828304	0.874115	0.998713	0.000559304
ADNP-AS1	32.5144	0.255547	0.712332	0.358747	0.492592	0.958357	0.0184726
ADNP2	1008.63	-0.106832	0.323157	-0.33059	0.527168	0.965785	0.0151196
ADO	1527.14	-0.0284205	0.147621	-0.192524	0.712688	0.998713	0.000559304
ADORA1	2110.72	0.0479541	0.518147	0.0925491	0.85949	0.998713	0.000559304
ADORA2A	56.0584	0.029924	0.584359	0.0512082	0.921973	0.998713	0.000559304
ADORA2A-AS1	224.703	-0.135782	0.471997	-0.287677	0.582147	0.979096	0.00917484
ADORA2B	2064.8	-0.156242	0.316044	-0.494368	0.344353	0.886152	0.052492
ADORA2BP1	1.50487	-4.76762	2.33277	-2.04376	9.26054e-05	0.00797052	2.09851
ADPGK	3826.83	-0.108845	0.274024	-0.397209	0.447398	0.942899	0.0255348
ADPGK-AS1	10.412	-0.27023	0.918181	-0.29431	0.573476	0.976566	0.0102982
ADPRH	137.024	-0.563589	0.365277	-1.54291	0.00316556	0.0778958	1.10849
ADPRHL1	254.597	0.0997511	0.407835	0.244587	0.639904	0.991058	0.00390073
ADPRM	358.281	0.158917	0.379485	0.418769	0.423132	0.932304	0.0304423
ADPRS	4985.31	0.0172821	0.528824	0.0326803	0.950157	0.998713	0.000559304
ADRA1B	333.046	-0.0413846	0.346426	-0.119461	0.819258	0.998713	0.000559304
ADRA2A	8.13241	-1.20576	1.14828	-1.05006	0.044591	0.362129	0.441137
ADRB2	4.52259	0.393733	1.60857	0.244771	0.639652	0.991058	0.00390073
ADRM1	23042.3	0.0123655	0.555465	0.0222615	0.966036	0.998713	0.000559304
ADSL	192.391	-0.0900353	0.348922	-0.258039	0.621615	0.986596	0.0058605
ADSS1	164.146	-0.432302	0.303	-1.42674	0.0063529	0.118646	0.925747
ADSS2	1223.28	0.171105	0.343162	0.498612	0.340227	0.882857	0.0541096
ADTRP	212.503	-0.00317402	0.309693	-0.0102489	0.98436	0.998713	0.000559304
AEBP1	16.2913	0.944968	0.708817	1.33316	0.0107723	0.160741	0.793874
AEBP2	1142.26	0.0968971	0.360189	0.269018	0.606859	0.98614	0.00606135
AEN	6028.09	0.00589667	0.308927	0.0190876	0.970876	0.998713	0.000559304
AFAP1	1225.92	-0.130348	0.354812	-0.367373	0.482249	0.956184	0.0194583
AFAP1-AS1	6.09367	-1.2721	1.52114	-0.836277	0.109691	0.584	0.233587
AFAP1L1	32.2804	-0.339283	0.640227	-0.529942	0.310753	0.861631	0.0646786
AFAP1L2	573.681	0.163956	0.294443	0.556836	0.286837	0.840731	0.0753429
AFDN	1240.61	-0.0773394	0.441894	-0.175018	0.737802	0.998713	0.000559304
AFDN-DT	2.7135	-0.193796	1.73687	-0.111578	0.830999	0.998713	0.000559304
AFF1	2016.06	-0.0131315	0.447967	-0.0293135	0.955287	0.998713	0.000559304
AFF3	362.326	-0.208181	0.482043	-0.431872	0.408769	0.924711	0.0339942
AFF4	3621.44	-0.0169173	0.433193	-0.0390526	0.940455	0.998713	0.000559304
AFG1L	202.143	0.195362	0.277739	0.703399	0.178488	0.709598	0.148987
AFG3L1P	185.178	-0.272513	0.336354	-0.810198	0.121213	0.607385	0.216536
AFG3L2	2837.42	-0.045482	0.287583	-0.158153	0.762266	0.998713	0.000559304
AFMID	1674.2	-0.00157547	0.362889	-0.00434145	0.993374	0.998987	0.000440366
AFP	43.4095	0.51456	0.441527	1.16541	0.025805	0.269552	0.569357
AFTPH	781.073	0.120656	0.404457	0.298317	0.568268	0.974251	0.0113294
AFTPH-DT	6.49717	0.386304	1.10603	0.349271	0.504092	0.961065	0.0172474
AGA	467.201	-0.0674828	0.303723	-0.222185	0.670848	0.995649	0.00189378
AGA-DT	8.67876	0.363284	0.962965	0.377256	0.470543	0.950956	0.0218398
AGAP1	3514.92	-0.0791083	0.365257	-0.216583	0.678678	0.996211	0.00164866
AGAP1-IT1	13.4431	-0.413076	1.06885	-0.386468	0.459777	0.947311	0.0235072
AGAP14P	3.56804	-0.563139	1.71346	-0.328656	0.529588	0.966087	0.0149837
AGAP2	160.868	-0.47333	0.444272	-1.06541	0.0415651	0.349049	0.457113
AGAP2-AS1	6456.89	0.155772	0.608303	0.256076	0.624269	0.986596	0.0058605
AGAP3	18557	0.170228	0.543303	0.31332	0.548972	0.96882	0.0137569
AGAP4	10.2977	0.909971	0.903302	1.00738	0.0539962	0.403765	0.393871
AGAP6	4.51644	-0.534703	1.07499	-0.497401	0.341401	0.883613	0.0537381
AGAP7P	1.34736	0.419236	2.24538	0.186711	0.720995	0.998713	0.000559304
AGAP9	24.2953	-0.420405	0.611713	-0.687258	0.188661	0.723774	0.140397
AGBL1	13.8551	0.049255	0.971054	0.0507232	0.92271	0.998713	0.000559304
AGBL2	23.6722	-0.306	0.655226	-0.467015	0.371707	0.905027	0.0433386
AGBL3	27.5376	-0.642613	0.509029	-1.26243	0.0157479	0.199979	0.699015
AGBL5	3447.87	0.0473615	0.241031	0.196496	0.707031	0.998713	0.000559304
AGER	12.8865	0.0521566	0.714621	0.072985	0.888975	0.998713	0.000559304
AGFG1	3621.9	-0.037983	0.305776	-0.124218	0.812193	0.998713	0.000559304
AGFG2	1184.75	-0.0545063	0.347923	-0.156662	0.764441	0.998713	0.000559304
AGGF1	401.252	0.0754352	0.349616	0.215766	0.679822	0.996399	0.00156652
AGK	1437.84	-0.0165455	0.199937	-0.0827537	0.874231	0.998713	0.000559304
AGL	457.397	-0.0090225	0.422225	-0.021369	0.967397	0.998713	0.000559304
AGMAT	7.46744	-0.608835	0.877638	-0.69372	0.184539	0.717851	0.143966
ago-01	1954.11	-0.0103561	0.368782	-0.0280819	0.957163	0.998713	0.000559304
ago-02	1500.31	-0.132278	0.358432	-0.369046	0.480256	0.955015	0.0199899
ago-03	557.454	0.0154641	0.324666	0.0476309	0.927409	0.998713	0.000559304
ago-04	347.653	0.286778	0.514476	0.557418	0.286334	0.840665	0.075377
AGPAT1	5413.95	0.0108935	0.329484	0.0330622	0.949576	0.998713	0.000559304
AGPAT3	5771.69	-0.131431	0.279901	-0.469563	0.369103	0.903532	0.0440564
AGPAT4	527.73	0.0464013	0.300818	0.15425	0.767962	0.998713	0.000559304
AGPAT5	1247.55	0.159887	0.334022	0.478674	0.359887	0.899482	0.0460075
AGPS	1747.55	-0.0133813	0.38607	-0.0346604	0.947142	0.998713	0.000559304
AGRN	7933.35	0.189198	0.358852	0.52723	0.313235	0.863129	0.0639244
AGT	10.2113	-0.80812	1.02504	-0.788379	0.131563	0.628923	0.201403
AGTPBP1	878.289	0.292482	0.411331	0.711062	0.173805	0.701644	0.153883
AGTR1	15.8932	-0.954527	0.855992	-1.11511	0.0329309	0.308422	0.510854
AGTRAP	18010	0.0832155	0.68688	0.12115	0.816748	0.998713	0.000559304
AGXT	2.26451	2.51633	1.8808	1.3379	0.0104956	0.158463	0.800072
AHCTF1	1014.31	-0.118748	0.479588	-0.247605	0.635781	0.990365	0.00420476
AHCTF1P1	6.17493	0.246745	1.47084	0.167757	0.748304	0.998713	0.000559304
AHCY	14972.5	0.151591	0.357537	0.423987	0.417378	0.931083	0.0310117
AHCYL1	6859.18	-0.0497342	0.38442	-0.129375	0.804552	0.998713	0.000559304
AHCYL2	840.726	-0.195197	0.427887	-0.456188	0.382896	0.911022	0.0404709
AHDC1	1085.96	-0.120304	0.299714	-0.401396	0.442625	0.942879	0.0255439
AHI1	512.28	0.128853	0.44495	0.28959	0.579639	0.97861	0.00939051
AHI1-DT	11.5938	-0.204482	1.09117	-0.187397	0.720011	0.998713	0.000559304
AHNAK	7090.84	-0.269451	0.344899	-0.781245	0.135091	0.635058	0.197187
AHNAK2	4563.29	-0.514075	0.382497	-1.344	0.0101485	0.155371	0.808629
AHR	1542.58	-0.047613	0.416626	-0.114282	0.826967	0.998713	0.000559304
AHRR	15.4395	0.0713303	0.845535	0.0843611	0.871809	0.998713	0.000559304
AHSA1	8610.62	-0.082857	0.176606	-0.469164	0.369511	0.903631	0.0440086
AHSA2P	114.543	0.129487	0.333499	0.388268	0.457689	0.946066	0.0240786
AIDA	2150.53	0.160211	0.385408	0.415692	0.426548	0.93482	0.029272
AIDAP1	2.73619	2.11429	1.69815	1.24506	0.0172434	0.211362	0.674972
AIDAP2	2.18013	-1.36921	1.83339	-0.746818	0.153156	0.66436	0.177596
AIF1L	1556.99	-0.244743	0.500919	-0.488589	0.350022	0.890056	0.0505826
AIFM1	1413.46	-0.0418435	0.348645	-0.120017	0.818432	0.998713	0.000559304
AIFM1P1	1.82082	-0.433649	2.04067	-0.212503	0.684402	0.996399	0.00156652
AIFM2	2463.27	-0.0327145	0.248425	-0.131688	0.80113	0.998713	0.000559304
AIFM3	4.54656	-0.311031	1.23267	-0.252322	0.62936	0.989087	0.00476552
AIG1	1350.99	0.0950974	0.179239	0.530563	0.310186	0.861236	0.0648776
AIM2	632.371	0.209738	0.403001	0.52044	0.319508	0.867993	0.0614835
AIMP1	1582.47	0.233405	0.405101	0.576164	0.270438	0.825641	0.0832088
AIMP2	1302.76	-0.0584325	0.208201	-0.280654	0.591392	0.981375	0.00816483
AIP	8341.69	0.0756069	0.481113	0.15715	0.763729	0.998713	0.000559304
AIPL1	4.37003	1.0116	1.67258	0.604815	0.247331	0.802531	0.0955382
AJAP1	5.24208	-2.02967	1.6664	-1.218	0.019821	0.230074	0.638132
AJM1	3131.39	0.12845	0.563177	0.22808	0.662648	0.994682	0.00231577
AJUBA	856.647	-0.0776277	0.253268	-0.306504	0.557697	0.971664	0.0124841
AJUBA-DT	11.7339	-0.832402	0.716629	-1.16155	0.0262999	0.273171	0.563565
AK1	1262.78	-0.0689069	0.443506	-0.155369	0.766329	0.998713	0.000559304
AK2	8649.4	-0.135733	0.188598	-0.719695	0.168638	0.693605	0.158888
AK2P2	2.66525	-2.04654	1.98531	-1.03084	0.0486398	0.380329	0.419841
AK3	3365.27	0.0663394	0.266824	0.248626	0.634389	0.990365	0.00420476
AK3P3	2.44103	-1.21001	1.73553	-0.697203	0.182344	0.716288	0.144912
AK4	2595.77	-0.147665	0.304699	-0.484627	0.353943	0.893944	0.0486895
AK4P1	26.6581	0.261958	0.51975	0.504008	0.335026	0.878299	0.0563575
AK4P3	1.70466	-3.09141	2.05084	-1.50738	0.00393609	0.0889362	1.05092
AK5	110.829	-0.381807	0.361627	-1.0558	0.0434368	0.35616	0.448355
AK6	979.201	0.166008	0.411547	0.403376	0.440378	0.941934	0.0259797
AK7	3.95566	-0.592326	1.24423	-0.476059	0.362517	0.900854	0.0453454
AK8	16.8008	-0.55439	0.59518	-0.931465	0.0748056	0.478656	0.319976
AK9	162.121	0.48039	0.383748	1.25184	0.0166457	0.206576	0.684921
AKAP1	897.27	-0.0648791	0.260438	-0.249115	0.633723	0.990278	0.00424289
AKAP1-DT	23.6251	-0.657962	0.537873	-1.22327	0.0192941	0.225876	0.646129
AKAP10	1259.1	0.196708	0.360914	0.545028	0.29718	0.848441	0.0713785
AKAP11	1822.76	0.00783663	0.423105	0.0185217	0.971739	0.998713	0.000559304
AKAP12	2360.74	-0.159192	0.443789	-0.358711	0.492636	0.95836	0.0184712
AKAP13	600.891	-0.441844	0.453724	-0.973817	0.0625095	0.436672	0.359845
AKAP3	20.6533	-0.0084334	0.568403	-0.014837	0.97736	0.998713	0.000559304
AKAP5	26.2638	1.00336	0.553149	1.81391	0.000521324	0.0240081	1.61964
AKAP6	193.18	0.220984	0.402334	0.549256	0.293448	0.845689	0.0727894
AKAP7	237.211	-0.0561625	0.343609	-0.163449	0.754557	0.998713	0.000559304
AKAP8	904.879	-0.0439357	0.344108	-0.12768	0.807061	0.998713	0.000559304
AKAP8L	1236.78	-0.0290142	0.34679	-0.0836652	0.872857	0.998713	0.000559304
AKAP9	496.248	-0.390486	0.575904	-0.67804	0.194659	0.733987	0.134312
AKIP1	2076.09	-0.0130567	0.241245	-0.0541223	0.917549	0.998713	0.000559304
AKIRIN1	6017.29	0.0168451	0.288062	0.0584772	0.910941	0.998713	0.000559304
AKIRIN2	2311.77	-0.0329081	0.220492	-0.149249	0.77528	0.998713	0.000559304
AKNA	676.504	-0.0291751	0.401871	-0.0725982	0.889559	0.998713	0.000559304
AKNAD1	53.974	0.136628	0.523727	0.260876	0.617786	0.986566	0.00587373
AKR1A1	3266.21	-0.0719749	0.501786	-0.143437	0.783808	0.998713	0.000559304
AKR1B1	107674	-0.130223	0.455216	-0.286069	0.584257	0.979319	0.00907568
AKR1B10	401.473	-0.501725	0.385158	-1.30265	0.0127157	0.177386	0.751081
AKR1B15	293.113	-0.0981902	0.699546	-0.140363	0.788331	0.998713	0.000559304
AKR1B1P1	4.38171	-0.46149	1.45594	-0.316969	0.544328	0.968322	0.01398
AKR1B1P2	2.10517	-4.87842	2.04551	-2.38495	5.07189e-06	0.00104671	2.98017
AKR1B1P3	3.74235	-0.303475	1.48746	-0.204022	0.696357	0.998109	0.000822131
AKR1B1P7	10.1987	-0.770423	0.784032	-0.982641	0.0601705	0.426756	0.36982
AKR1C1	2759.05	-0.138494	0.718318	-0.192803	0.712289	0.998713	0.000559304
AKR1C2	373.64	0.0842984	0.487205	0.173024	0.740681	0.998713	0.000559304
AKR1C3	502.537	-0.144373	0.497575	-0.290153	0.578902	0.978201	0.00957202
AKR1C7P	26.2101	0.176057	0.602398	0.29226	0.576148	0.977595	0.00984114
AKR1C8P	1.38806	-1.13403	2.82424	-0.401533	0.442469	0.942879	0.0255439
AKR1D1	3.39714	0.762374	1.72616	0.441658	0.398234	0.91947	0.0364624
AKR7A2	10946.2	0.0610144	0.629121	0.0969836	0.852833	0.998713	0.000559304
AKR7A3	8.44939	3.49739	0.992395	3.52419	1.57436e-11	7.22129e-08	7.14139
AKR7L	7.67768	-0.406578	1.04143	-0.390405	0.455217	0.944859	0.0246332
AKT1	30224.3	0.159677	0.516748	0.309004	0.55449	0.970404	0.0130476
AKT1S1	24314.7	-0.00232025	0.572282	-0.00405438	0.993812	0.999082	0.000398832
AKT2	19671.5	0.168039	0.534994	0.314095	0.547985	0.968741	0.0137922
AKT3	2805.91	0.135527	0.461258	0.29382	0.574114	0.97696	0.010123
AKTIP	751.737	0.365092	0.318629	1.14582	0.0284038	0.284873	0.545349
ALAD	2015.72	-0.0214236	0.253112	-0.0846408	0.871388	0.998713	0.000559304
ALAS1	2279.17	-0.196339	0.235768	-0.832764	0.111191	0.588077	0.230565
ALCAM	2605.26	0.149488	0.4644	0.321894	0.538091	0.966932	0.0146041
ALDH16A1	483.953	-0.0284042	0.527423	-0.0538546	0.917955	0.998713	0.000559304
ALDH18A1	2285.58	-0.000376951	0.353774	-0.00106551	0.998374	0.9995	0.000217368
ALDH1A1	27.4806	2.14006	0.869031	2.46259	2.47348e-06	0.000672509	3.1723
ALDH1A2	19.9031	-0.518722	0.610251	-0.850013	0.10398	0.568397	0.245348
ALDH1A3	7336.27	0.0141031	0.299406	0.0471037	0.92821	0.998713	0.000559304
ALDH1A3-AS1	39.8742	0.13686	0.620729	0.220483	0.673224	0.995893	0.00178723
ALDH1B1	978.93	-0.0771835	0.334492	-0.230748	0.65895	0.993742	0.00272648
ALDH1L1	10.1495	-0.508636	1.21505	-0.418613	0.423305	0.932304	0.0304423
ALDH1L2	286.454	0.454725	0.676232	0.67244	0.198371	0.740385	0.130542
ALDH2	623.583	-0.30593	0.300126	-1.01934	0.0512073	0.3931	0.405497
ALDH3A2	2580.15	0.108189	0.313503	0.345096	0.509202	0.961146	0.0172107
ALDH3B1	5737.31	-0.0407989	0.418251	-0.0975464	0.851989	0.998713	0.000559304
ALDH3B2	8.94379	-0.354254	0.972851	-0.36414	0.486111	0.957564	0.0188322
ALDH4A1	628.288	0.189056	0.591917	0.319397	0.541249	0.968041	0.0141064
ALDH5A1	11.2836	0.335572	0.87094	0.385299	0.461135	0.948015	0.0231849
ALDH6A1	627.881	0.0384258	0.351806	0.109224	0.834512	0.998713	0.000559304
ALDH7A1	480.845	0.00904213	0.316494	0.0285697	0.95642	0.998713	0.000559304
ALDH8A1	3.19681	1.57387	1.5675	1.00406	0.0547934	0.405496	0.392014
ALDH9A1	1095.31	-0.0864858	0.298914	-0.289334	0.579974	0.978766	0.00932124
ALDOA	12966.2	0.0540988	0.558372	0.0968867	0.852978	0.998713	0.000559304
ALDOAP1	2.10351	-0.956391	1.81416	-0.52718	0.313281	0.863129	0.0639244
ALDOAP2	5.2029	0.712661	1.30168	0.547493	0.295	0.845798	0.0727332
ALDOC	2536.22	-0.265712	0.308339	-0.861751	0.099289	0.556747	0.254342
ALG1	1436.41	-0.0554493	0.494195	-0.112201	0.830069	0.998713	0.000559304
ALG10	83.9334	0.261814	0.327299	0.799921	0.126006	0.618274	0.208819
ALG10B	198.816	-0.038531	0.377287	-0.102126	0.845126	0.998713	0.000559304
ALG11	116.154	0.249012	0.343398	0.725143	0.165438	0.686682	0.163244
ALG12	1368.49	-0.0445944	0.342775	-0.130098	0.803481	0.998713	0.000559304
ALG13	820.171	0.0942935	0.284437	0.331509	0.526021	0.965785	0.0151196
ALG14	267.198	-0.242159	0.259328	-0.933795	0.0740813	0.47713	0.321363
ALG1L	9.56895	1.12837	0.96469	1.16967	0.0252679	0.266802	0.573811
ALG1L10P	8.92397	0.0770579	0.882713	0.0872966	0.867389	0.998713	0.000559304
ALG1L13P	1.821	-0.575432	2.19654	-0.261973	0.61631	0.986354	0.00596722
ALG1L3P	2.67439	-1.70922	1.4517	-1.17739	0.0243196	0.260995	0.583368
ALG1L6P	1.56914	1.59741	2.51581	0.63495	0.224558	0.775539	0.110396
ALG1L9P	5.30349	-0.608402	1.29955	-0.468162	0.370533	0.904215	0.0437282
ALG2	2079.8	-0.0450596	0.240632	-0.187256	0.720214	0.998713	0.000559304
ALG3	5229.68	-0.0858565	0.472453	-0.181725	0.728146	0.998713	0.000559304
ALG5	1285.42	0.0325551	0.343755	0.0947044	0.856253	0.998713	0.000559304
ALG6	161.188	0.172604	0.473799	0.364299	0.485921	0.957485	0.0188681
ALG8	410.479	-0.0153901	0.271639	-0.0566564	0.913703	0.998713	0.000559304
ALG9	113.076	0.164837	0.454375	0.362777	0.487745	0.957873	0.0186921
ALK	8.20734	-0.187826	0.979799	-0.191698	0.713865	0.998713	0.000559304
ALKBH1	445.854	0.0320473	0.296939	0.107925	0.836452	0.998713	0.000559304
ALKBH2	840.298	-0.00316788	0.241937	-0.0130938	0.980019	0.998713	0.000559304
ALKBH3	1346.08	-0.0635284	0.232909	-0.27276	0.601864	0.985222	0.00646575
ALKBH4	1050.08	0.0455789	0.420718	0.108336	0.835839	0.998713	0.000559304
ALKBH5	18002.1	-0.159877	0.326816	-0.489196	0.349424	0.890054	0.0505839
ALKBH6	82.0684	0.0467829	0.456934	0.102384	0.844739	0.998713	0.000559304
ALKBH7	4938.27	0.100737	0.677283	0.148737	0.77603	0.998713	0.000559304
ALKBH8	318.689	0.086676	0.436246	0.198686	0.703919	0.998713	0.000559304
ALMS1	439.072	-0.162792	0.517233	-0.314737	0.547166	0.968705	0.0138086
ALMS1-IT1	4.48201	0.982291	0.995454	0.986777	0.0590994	0.422511	0.374162
ALMS1P1	2.33264	3.15485	1.87542	1.68221	0.00129253	0.043183	1.36469
ALOX12-AS1	235.775	0.0117374	0.22006	0.0533371	0.918741	0.998713	0.000559304
ALOX12B	5.18287	0.249521	1.31479	0.189781	0.716603	0.998713	0.000559304
ALOX12P2	24.6803	0.690411	0.598911	1.15278	0.0274562	0.279418	0.553746
ALOX15P1	2.88247	1.04699	1.53187	0.683469	0.19111	0.727685	0.138057
ALOX15P2	1.24116	4.93929	2.42145	2.03981	9.55479e-05	0.00804841	2.09429
ALOX5AP	5.88498	-0.1758	1.40507	-0.125118	0.810858	0.998713	0.000559304
ALOXE3	181.47	-0.208903	0.397061	-0.526124	0.314252	0.863276	0.0638501
ALPK1	508.246	0.00205057	0.54443	0.00376645	0.994252	0.999175	0.000358441
ALPK2	337.803	0.00465267	0.487986	0.00953443	0.98545	0.998713	0.000559304
ALPK3	25.9079	-0.0379548	0.616245	-0.0615905	0.906221	0.998713	0.000559304
ALPL	5.90006	-0.683523	1.25269	-0.545643	0.296636	0.848154	0.0715255
ALS2	950.37	0.0612397	0.407818	0.150164	0.773939	0.998713	0.000559304
ALS2CL	4.95688	1.39061	1.51669	0.916872	0.0794746	0.494888	0.305493
ALX1	298.888	0.109364	0.364801	0.299792	0.566357	0.973918	0.0114775
ALX4	1.77609	-0.802256	2.23512	-0.358932	0.492369	0.958192	0.0185475
ALYREF	6950.48	-0.210647	0.355036	-0.593311	0.256437	0.811415	0.0907571
AMACR	33.981	-0.520606	0.404653	-1.28655	0.0138613	0.185686	0.73122
AMBP	5.87572	0.3426	0.985313	0.347707	0.506003	0.961065	0.0172474
AMBRA1	1153.19	-0.0605262	0.30769	-0.196712	0.706724	0.998713	0.000559304
AMD1	4744.12	0.272154	0.330338	0.823865	0.115062	0.595306	0.22526
AMDHD1	12.224	0.586316	0.643113	0.911684	0.0811906	0.500561	0.300543
AMDHD2	1771.8	0.165079	0.639034	0.258326	0.621227	0.986596	0.0058605
AMER1	128.966	-0.0131721	0.450657	-0.0292285	0.955416	0.998713	0.000559304
AMFR	5090.7	-0.152345	0.254686	-0.598167	0.252565	0.806902	0.0931792
AMH	116.081	-0.0393879	0.431494	-0.0912827	0.861394	0.998713	0.000559304
AMHR2	7.48215	0.116978	0.97991	0.119377	0.819384	0.998713	0.000559304
AMIGO1	185.85	-0.186438	0.389377	-0.478812	0.359748	0.899399	0.0460474
AMIGO2	437.493	-0.00983183	0.369228	-0.0266281	0.959379	0.998713	0.000559304
AMMECR1	583.044	-0.0515626	0.30151	-0.171014	0.743587	0.998713	0.000559304
AMMECR1L	977.503	-0.0190701	0.319629	-0.0596634	0.909142	0.998713	0.000559304
AMN	6.46564	-0.295295	1.01868	-0.289881	0.579258	0.978214	0.00956627
AMN1	277.465	-0.112757	0.445281	-0.253227	0.628132	0.988579	0.0049885
AMOT	107.163	0.0283643	0.513808	0.0552042	0.915906	0.998713	0.000559304
AMOTL1	738.308	-0.129453	0.363976	-0.355665	0.496317	0.959737	0.0178478
AMOTL2	2977.37	0.0770788	0.38262	0.20145	0.699999	0.998383	0.0007028
AMPD2	7539.03	-0.0642206	0.312176	-0.205719	0.693959	0.998109	0.000822131
AMPD3	512.762	-0.146796	0.367916	-0.398993	0.445361	0.942879	0.0255439
AMPH	702.836	-0.00278981	0.266587	-0.0104649	0.98403	0.998713	0.000559304
AMTN	1.75316	2.63216	2.19462	1.19937	0.0217857	0.244919	0.610978
AMY2B	6.52636	0.697216	1.1151	0.625252	0.231717	0.784382	0.105472
AMZ1	23.4447	0.314775	0.648305	0.485536	0.353041	0.89321	0.0490462
AMZ2	3780.61	0.0438089	0.182871	0.239562	0.646794	0.992089	0.00344928
AMZ2P1	128.862	0.197993	0.386478	0.5123	0.327136	0.873366	0.0588035
ANAPC1	760.73	-0.126547	0.470208	-0.26913	0.606709	0.98614	0.00606135
ANAPC10	292.993	0.163487	0.517927	0.315656	0.545996	0.96848	0.0139093
ANAPC11	7026.68	-0.128547	0.57341	-0.224179	0.668071	0.995649	0.00189378
ANAPC13	2468.11	-0.0162046	0.323458	-0.050098	0.92366	0.998713	0.000559304
ANAPC15	1313.08	-0.0620515	0.413773	-0.149965	0.774231	0.998713	0.000559304
ANAPC16	2045.21	-0.0550632	0.216216	-0.254668	0.626177	0.987685	0.00538167
ANAPC1P1	4.6578	0.535755	1.12806	0.474936	0.36365	0.90105	0.0452509
ANAPC1P2	118.74	-0.337803	0.403026	-0.838166	0.108891	0.582665	0.234581
ANAPC2	2197.53	0.0630976	0.466584	0.135233	0.795892	0.998713	0.000559304
ANAPC4	301.535	0.0152176	0.315555	0.0482248	0.926506	0.998713	0.000559304
ANAPC5	7173.78	-0.201771	0.225822	-0.893497	0.0874449	0.520588	0.283506
ANAPC7	1188.12	-0.164131	0.236624	-0.693636	0.184592	0.717851	0.143966
ANG	89.8052	-0.20894	0.578974	-0.36088	0.490024	0.958192	0.0185475
ANGEL1	1094.13	-0.13797	0.327572	-0.421189	0.420458	0.931583	0.0307784
ANGEL2	969.847	0.0432943	0.292907	0.147809	0.77739	0.998713	0.000559304
ANGPT1	116.232	0.223211	0.569792	0.391741	0.453676	0.944842	0.0246408
ANGPT2	17.306	0.215231	0.907352	0.237208	0.650032	0.992995	0.00305312
ANGPT4	2.53106	-0.397107	2.26694	-0.175173	0.737578	0.998713	0.000559304
ANGPTL1	3.12513	-1.98841	1.96784	-1.01045	0.0532691	0.400227	0.397694
ANGPTL2	2413.62	-0.063916	0.30032	-0.212826	0.683947	0.996399	0.00156652
ANGPTL4	1260.42	0.12206	0.589174	0.207172	0.691908	0.997849	0.000935096
ANGPTL6	31.7044	-0.360357	0.70553	-0.510761	0.328591	0.873828	0.0585738
ANK1	431.344	-0.233178	0.365392	-0.638157	0.222226	0.772097	0.112328
ANK2	815.116	-0.111256	0.407331	-0.273133	0.601368	0.984936	0.00659216
ANK3	109.11	-0.112028	0.479916	-0.233433	0.655238	0.99341	0.00287127
ANKAR	98.8051	0.200162	0.437703	0.457301	0.381737	0.910065	0.0409276
ANKDD1A	195.989	-0.43024	0.331925	-1.2962	0.0131643	0.181001	0.74232
ANKDD1B	2.64384	-1.38342	1.90463	-0.726348	0.164736	0.686045	0.163647
ANKEF1	418.168	0.0465475	0.339738	0.13701	0.793271	0.998713	0.000559304
ANKFN1	93.2877	0.519525	0.37451	1.38721	0.007969	0.134577	0.871031
ANKFY1	1971.32	-0.203863	0.36479	-0.558852	0.285096	0.839008	0.0762338
ANKH	3187.28	0.195778	0.271602	0.720825	0.16797	0.692349	0.159675
ANKH-DT	1.97062	-1.90221	2.1961	-0.866178	0.0975646	0.551102	0.258768
ANKHD1	10.2714	0.0226124	0.923408	0.024488	0.962641	0.998713	0.000559304
ANKHD1-DT	46.0917	-0.39186	0.582756	-0.672425	0.198381	0.740385	0.130542
ANKHD1-EIF4EBP3	5.23412	-1.10278	1.17161	-0.941252	0.0718015	0.469412	0.328446
ANKIB1	2270.54	0.192234	0.425344	0.451949	0.387333	0.913805	0.0391465
ANKLE1	13.8689	0.23316	0.672012	0.346958	0.506919	0.961065	0.0172474
ANKLE2	3190.39	-0.0765671	0.303264	-0.252477	0.62915	0.988891	0.00485139
ANKMY1	507.194	-0.0723604	0.255779	-0.282902	0.588426	0.980212	0.00868002
ANKMY2	768.683	0.263505	0.376766	0.699386	0.180979	0.714877	0.145769
ANKRA2	299.973	0.0382633	0.350862	0.109055	0.834765	0.998713	0.000559304
ANKRD1	13.9557	-0.427095	0.898978	-0.47509	0.363495	0.90105	0.0452509
ANKRD10	1343.82	-0.11978	0.234648	-0.510466	0.328871	0.873892	0.0585422
ANKRD10-IT1	8.43498	-1.38947	0.915379	-1.51791	0.00369158	0.0851595	1.06977
ANKRD11	5571.63	-0.105782	0.37189	-0.284444	0.586393	0.979692	0.00891027
ANKRD11P1	2.49903	0.496699	2.36362	0.210143	0.68772	0.997258	0.00119241
ANKRD11P2	4.00726	-0.00577745	1.53176	-0.00377178	0.994244	0.999175	0.000358441
ANKRD12	557.677	0.103759	0.413253	0.25108	0.631049	0.989612	0.00453519
ANKRD13A	3397.54	0.0446732	0.282019	0.158405	0.761899	0.998713	0.000559304
ANKRD13B	820.326	-0.125755	0.361186	-0.348173	0.505432	0.961065	0.0172474
ANKRD13C	1495.41	0.10355	0.319906	0.323687	0.53583	0.966245	0.0149127
ANKRD13D	6075.22	0.185178	0.538144	0.344104	0.51042	0.961648	0.0169839
ANKRD16	528.142	-0.211162	0.411453	-0.513211	0.326277	0.873366	0.0588035
ANKRD17	1640.24	-0.233517	0.481059	-0.485423	0.353153	0.893263	0.0490207
ANKRD17-DT	9.0371	0.58194	1.10465	0.526807	0.313624	0.863152	0.0639129
ANKRD18B	5.72108	-1.06297	1.3713	-0.775157	0.13816	0.64128	0.192952
ANKRD18CP	3.9322	0.0451654	1.18536	0.0381026	0.941901	0.998713	0.000559304
ANKRD18DP	3.28727	0.253737	2.02468	0.125322	0.810556	0.998713	0.000559304
ANKRD2	6.43635	-0.204145	1.14531	-0.178244	0.733152	0.998713	0.000559304
ANKRD20A11P	2.58427	-3.03571	1.66615	-1.82199	0.000492136	0.0229951	1.63837
ANKRD20A18P	1.54382	-0.451307	2.15941	-0.208995	0.689337	0.997376	0.00114114
ANKRD20A21P	1.92311	-1.74392	2.10163	-0.829794	0.112471	0.590744	0.228601
ANKRD20A5P	16.1367	0.169058	0.815011	0.207431	0.691543	0.997849	0.000935096
ANKRD22	45.3253	-0.0074588	0.515436	-0.0144709	0.977918	0.998713	0.000559304
ANKRD23	6.82692	-0.123027	1.05966	-0.1161	0.824259	0.998713	0.000559304
ANKRD24	191.079	0.074665	0.375358	0.198917	0.703591	0.998713	0.000559304
ANKRD26	417.673	0.121364	0.458306	0.264811	0.612495	0.986344	0.0059716
ANKRD26P1	2.72032	2.19493	2.09487	1.04776	0.0450592	0.363997	0.438902
ANKRD27	2332.73	0.0156908	0.219449	0.0715009	0.891218	0.998713	0.000559304
ANKRD28	2376.94	0.138281	0.461819	0.299427	0.566829	0.974099	0.0113969
ANKRD29	925.034	-0.0307334	0.239596	-0.128272	0.806184	0.998713	0.000559304
ANKRD30A	1.34673	2.12258	3.00128	0.707223	0.176139	0.705604	0.151439
ANKRD30B	79.0712	0.0553488	0.551704	0.100323	0.847826	0.998713	0.000559304
ANKRD30BP1	7.18975	0.426497	1.15134	0.370435	0.478605	0.953974	0.0204633
ANKRD31	8.40141	1.0511	1.00139	1.04964	0.0446749	0.362427	0.440779
ANKRD33B	192.02	-0.295695	0.424206	-0.697055	0.182437	0.716288	0.144912
ANKRD34A	789.652	-0.199202	0.355687	-0.56005	0.284065	0.837894	0.0768107
ANKRD35	1275.68	-0.111541	0.21863	-0.510181	0.32914	0.874074	0.0584516
ANKRD36	45.1384	0.880273	0.527563	1.66856	0.00141517	0.0456478	1.34058
ANKRD36B	49.8792	0.256593	0.451976	0.567714	0.277527	0.833757	0.0789606
ANKRD36C	36.3002	0.224367	0.520804	0.43081	0.409923	0.925768	0.0334978
ANKRD37	372.366	0.247382	0.511179	0.483943	0.354622	0.89471	0.0483178
ANKRD39	545.262	0.0737727	0.505918	0.14582	0.78031	0.998713	0.000559304
ANKRD40	2733.85	0.131924	0.290175	0.454635	0.384518	0.912416	0.0398071
ANKRD42	236.636	0.122899	0.350681	0.350458	0.502643	0.961034	0.0172612
ANKRD42-DT	31.3665	0.217605	0.638274	0.340928	0.514332	0.962394	0.0166469
ANKRD44	441.394	0.0892892	0.293838	0.303872	0.561085	0.972295	0.012202
ANKRD45	18.0191	-0.361452	0.650216	-0.555895	0.287653	0.840731	0.0753429
ANKRD46	147.815	0.137798	0.308881	0.44612	0.393486	0.917049	0.0376074
ANKRD49	184.445	0.112347	0.459368	0.244568	0.63993	0.991058	0.00390073
ANKRD50	741.96	-0.0357727	0.492462	-0.0726405	0.889495	0.998713	0.000559304
ANKRD52	10395.6	0.0294805	0.350462	0.0841192	0.872173	0.998713	0.000559304
ANKRD53	36.2756	0.0348187	0.539021	0.0645961	0.901667	0.998713	0.000559304
ANKRD54	2892.54	0.0255956	0.529291	0.0483584	0.926303	0.998713	0.000559304
ANKRD55	1.50119	4.46265	3.20993	1.39027	0.00783212	0.133765	0.873659
ANKRD6	8.22152	-0.683803	0.885145	-0.772532	0.1395	0.642835	0.1919
ANKRD61	12.9327	0.221362	0.802239	0.27593	0.59765	0.983378	0.00727964
ANKRD63	1.33798	5.57987	2.83478	1.96836	0.000166567	0.0114721	1.94036
ANKRD65	2.60269	-0.0979522	1.53991	-0.0636091	0.903162	0.998713	0.000559304
ANKRD7	18.7809	-0.702924	0.743174	-0.94584	0.0704275	0.466143	0.331481
ANKRD9	4482.65	0.183974	0.537655	0.342178	0.51279	0.962061	0.0167973
ANKS1A	593.594	-0.0923228	0.399015	-0.231377	0.658081	0.993649	0.00276686
ANKS1B	25.0219	0.246492	0.633382	0.389167	0.456648	0.945451	0.024361
ANKS3	350.723	0.0304983	0.335727	0.0908425	0.862055	0.998713	0.000559304
ANKS6	2197.06	-0.0411151	0.286688	-0.143414	0.783842	0.998713	0.000559304
ANKUB1	3.25909	5.03658	1.67973	2.99845	9.73525e-09	1.39543e-05	4.85529
ANKZF1	453.279	-0.348265	0.24107	-1.44466	0.00572254	0.111885	0.951229
ANLN	2433.07	-0.0214037	0.375732	-0.0569653	0.913234	0.998713	0.000559304
ANO1	3.53852	4.20572	1.91491	2.1963	2.65776e-05	0.00327705	2.48452
ANO10	1828.6	-0.199121	0.303426	-0.656242	0.209398	0.756868	0.12098
ANO2	26.8295	-0.646876	0.546185	-1.18435	0.0234902	0.256902	0.590233
ANO3	3.63424	-0.925476	1.74085	-0.531622	0.309221	0.860278	0.0653611
ANO4	2.2111	-0.455135	1.96698	-0.231388	0.658066	0.993649	0.00276686
ANO5	39.0791	-2.43119	1.54913	-1.56939	0.00268345	0.0704805	1.15193
ANO6	2611.31	-0.0328101	0.419605	-0.0781928	0.881109	0.998713	0.000559304
ANO7	135.12	-0.155535	0.535828	-0.29027	0.578749	0.978168	0.0095866
ANO7L1	126.299	-0.0896448	0.622211	-0.144075	0.782872	0.998713	0.000559304
ANO8	1058.88	0.030549	0.377999	0.0808176	0.87715	0.998713	0.000559304
ANO9	4.26648	1.23938	1.78632	0.693819	0.184476	0.717851	0.143966
ANP32A	4247.86	-0.000420305	0.228919	-0.00183604	0.997198	0.999233	0.000333044
ANP32B	7084.28	-0.0253197	0.234232	-0.108097	0.836196	0.998713	0.000559304
ANP32BP1	3.36279	-0.961195	1.48157	-0.648769	0.214631	0.763393	0.117252
ANP32D	1.44905	1.29502	2.46969	0.524367	0.31587	0.864802	0.0630835
ANP32E	2623.26	0.233887	0.356737	0.655629	0.209824	0.757213	0.120782
ANPEP	5.56097	-1.35911	1.69628	-0.801231	0.125387	0.616484	0.210079
ANTKMT	2300.59	0.04979	0.720989	0.069058	0.894913	0.998713	0.000559304
ANTXR1	1939.28	0.116251	0.428514	0.271288	0.603828	0.985589	0.00630429
ANTXR2	2495.85	0.0219772	0.402409	0.054614	0.916802	0.998713	0.000559304
ANTXRL	1.15378	-1.11997	2.61557	-0.428194	0.412772	0.928454	0.0322397
ANXA1	34090.7	0.0791925	0.462709	0.17115	0.743391	0.998713	0.000559304
ANXA10	119.918	0.709305	0.546447	1.29803	0.0130354	0.179985	0.744765
ANXA11	6336.21	-0.115928	0.288992	-0.401148	0.442907	0.942879	0.0255439
ANXA2	48277.6	-0.00921273	0.261286	-0.0352592	0.94623	0.998713	0.000559304
ANXA2P1	3.7958	0.731757	1.59	0.460225	0.378701	0.908292	0.0417747
ANXA2P2	214.47	-0.187768	0.269408	-0.696968	0.182492	0.716288	0.144912
ANXA2P3	1.87442	0.959743	2.03413	0.47182	0.366806	0.903029	0.0442983
ANXA2R	137.064	-0.148411	0.500267	-0.296663	0.570415	0.975001	0.0109952
ANXA4	2542.26	-0.0627526	0.189269	-0.331553	0.525965	0.965785	0.0151196
ANXA5	24940.2	-0.101072	0.193689	-0.521828	0.318219	0.866701	0.0621306
ANXA6	7800.77	-0.0667376	0.246853	-0.270354	0.605074	0.98584	0.00619367
ANXA7	3821.1	-0.0691818	0.226651	-0.305234	0.559331	0.972144	0.0122694
ANXA8	51.7948	0.929192	0.407529	2.28006	1.29366e-05	0.00199119	2.70089
ANXA8L1	28.6344	-0.295319	0.698583	-0.422739	0.41875	0.931083	0.0310117
ANXA9	41.593	0.147502	0.490338	0.300817	0.56503	0.973584	0.0116266
AOAH	2.59903	-0.148424	2.21156	-0.0671126	0.897857	0.998713	0.000559304
AOC2	31.5176	0.0379438	0.511078	0.0742427	0.887074	0.998713	0.000559304
AOC3	10.5218	0.174913	0.741591	0.235861	0.651887	0.993074	0.00301837
AOPEP	956.325	-0.146004	0.255351	-0.571777	0.274102	0.829307	0.0812849
AOX1	1558.62	0.0192498	0.368949	0.0521747	0.920506	0.998713	0.000559304
AP1AR	1257.46	0.0919126	0.31431	0.292427	0.575931	0.977595	0.00984114
AP1AR-DT	17.833	0.0384804	0.630072	0.0610731	0.907005	0.998713	0.000559304
AP1B1	5148.62	0.202197	0.366826	0.551206	0.291738	0.845108	0.0730876
AP1G1	1926.66	-0.197751	0.397985	-0.49688	0.341906	0.884257	0.0534214
AP1G2	58.015	-0.0832085	0.464648	-0.179078	0.731951	0.998713	0.000559304
AP1G2-AS1	27.0787	-0.194871	0.489731	-0.397915	0.446591	0.942879	0.0255439
AP1M1	8567.44	-0.021345	0.406602	-0.0524959	0.920018	0.998713	0.000559304
AP1M2	11.5912	1.49811	1.08284	1.38349	0.00813855	0.135439	0.868257
AP1S1	19186.1	-0.100024	0.471054	-0.212342	0.684628	0.996399	0.00156652
AP1S2	1318.48	0.192192	0.263201	0.73021	0.162502	0.681105	0.166786
AP1S3	239.016	0.10363	0.44048	0.235265	0.652709	0.993074	0.00301837
AP2A1	12080.2	0.0052164	0.35664	0.0146265	0.977681	0.998713	0.000559304
AP2A2	3333.8	-0.0412315	0.258314	-0.159618	0.760131	0.998713	0.000559304
AP2B1	6043.18	-0.127673	0.358595	-0.356037	0.495867	0.959419	0.0179918
AP2B1P1	2.03502	0.547533	1.97421	0.277344	0.595774	0.982543	0.00764863
AP2M1	55164.5	-0.101275	0.252188	-0.401586	0.442409	0.942879	0.0255439
AP2S1	15785.7	-0.0887773	0.511889	-0.173431	0.740094	0.998713	0.000559304
AP3B1	1436.54	-0.0199668	0.426585	-0.0468062	0.928662	0.998713	0.000559304
AP3B2	165.082	-0.127564	0.376937	-0.338423	0.517427	0.963191	0.0162875
AP3D1	12076.7	-0.0832145	0.319427	-0.260512	0.618278	0.986566	0.00587373
AP3M1	2078.71	0.0574004	0.361943	0.15859	0.76163	0.998713	0.000559304
AP3M2	438.763	0.0330294	0.346967	0.0951946	0.855518	0.998713	0.000559304
AP3S1	2318.77	0.159562	0.228921	0.69702	0.182459	0.716288	0.144912
AP3S2	2323.98	-0.233412	0.283788	-0.822489	0.11567	0.597337	0.22378
AP4B1	643.679	0.132939	0.407355	0.326347	0.532484	0.966087	0.0149837
AP4E1	807.092	-0.0330445	0.386489	-0.0854992	0.870095	0.998713	0.000559304
AP4M1	862.087	0.0541493	0.385073	0.140621	0.787952	0.998713	0.000559304
AP4S1	246.046	0.166618	0.374398	0.44503	0.394642	0.917397	0.0374429
AP5B1	2144.77	0.0589895	0.325601	0.181171	0.728941	0.998713	0.000559304
AP5M1	1858.09	0.106446	0.315008	0.337914	0.518057	0.963191	0.0162875
AP5S1	1199.21	-0.0287837	0.533297	-0.053973	0.917775	0.998713	0.000559304
AP5Z1	1851.45	0.144813	0.482618	0.300058	0.566013	0.973829	0.0115173
APAF1	156.229	-0.106994	0.488142	-0.219187	0.675035	0.995893	0.00178723
APBA1	14.5943	1.4197	0.715037	1.98549	0.000146023	0.0108379	1.96506
APBA2	20.9533	0.524252	0.815403	0.642937	0.218782	0.767093	0.115152
APBA3	2736.66	-0.0582446	0.628157	-0.092723	0.859229	0.998713	0.000559304
APBB1	3137.61	-0.0311661	0.504985	-0.0617167	0.906029	0.998713	0.000559304
APBB1IP	780.509	-0.252486	0.367246	-0.687514	0.188497	0.723634	0.140481
APBB2	2229.55	-0.129895	0.369563	-0.351484	0.501394	0.9604	0.017548
APBB3	166.246	-0.0141021	0.478542	-0.0294688	0.95505	0.998713	0.000559304
APC	1011.29	-0.0748027	0.452328	-0.165373	0.751763	0.998713	0.000559304
APC2	110.704	-0.265761	0.487781	-0.544836	0.29735	0.848444	0.0713767
APCDD1L	3367.34	-0.0535265	0.256598	-0.208601	0.689893	0.997477	0.00109711
APCDD1L-DT	1719.43	0.00405371	0.232061	0.0174683	0.973346	0.998713	0.000559304
APEH	12716.1	0.0252741	0.525713	0.0480758	0.926732	0.998713	0.000559304
APEX1	2830.53	-0.0225485	0.215245	-0.104757	0.841188	0.998713	0.000559304
APEX2	3959.59	0.0686969	0.462443	0.148552	0.776301	0.998713	0.000559304
APH1A	17851.8	0.189098	0.601211	0.314529	0.547431	0.968705	0.0138086
APH1B	1213.23	0.0109531	0.301956	0.0362739	0.944685	0.998713	0.000559304
API5	3115.11	0.106601	0.386395	0.275886	0.597708	0.983378	0.00727964
API5P1	3.94002	0.398848	1.15224	0.34615	0.50791	0.961065	0.0172474
APIP	1552.79	0.162199	0.267458	0.606447	0.246057	0.801557	0.0960655
APLF	131.039	0.035543	0.430672	0.0825291	0.874569	0.998713	0.000559304
APLN	2557.05	-0.00267687	0.496096	-0.00539587	0.991765	0.998716	0.000558043
APLP1	2515.63	0.0882493	0.333081	0.264948	0.61231	0.986344	0.0059716
APLP2	13810.7	0.0462129	0.389906	0.118523	0.820653	0.998713	0.000559304
APMAP	3343.98	-0.105793	0.196675	-0.537909	0.303535	0.854143	0.0684692
APOA1	5.59193	0.561917	1.54055	0.364751	0.48538	0.957485	0.0188681
APOA4	1.01592	0.319722	3.13115	0.10211	0.84515	0.998713	0.000559304
APOA5	4.57022	-1.0014	1.66501	-0.601437	0.249981	0.803846	0.094827
APOB	3.57659	-0.157096	2.38055	-0.0659913	0.899554	0.998713	0.000559304
APOBEC3A	1.80274	4.74922	2.47321	1.92026	0.000239743	0.014623	1.83496
APOBEC3B	686.223	-0.0341698	0.311751	-0.109606	0.833942	0.998713	0.000559304
APOBEC3C	3196.71	-0.0391165	0.269712	-0.145031	0.781468	0.998713	0.000559304
APOBEC3D	14.4479	0.183907	0.776504	0.236839	0.650539	0.993074	0.00301837
APOBEC3F	268.854	0.166154	0.297779	0.557978	0.28585	0.840041	0.0756997
APOBEC3G	124.268	0.281506	0.314818	0.894185	0.0872014	0.520124	0.283893
APOBEC3H	2.96323	2.03411	1.60048	1.27094	0.015058	0.194997	0.709971
APOBR	4.02333	-0.303515	1.30576	-0.232444	0.656605	0.993649	0.00276686
APOC1	27.9364	-0.664242	0.569737	-1.16587	0.0257461	0.269248	0.569848
APOE	61.5268	0.101471	0.500325	0.20281	0.698072	0.998109	0.000822131
APOH	370.87	-0.140746	0.32349	-0.435085	0.405292	0.922494	0.0350364
APOL1	79.1756	0.184617	0.566994	0.325607	0.533414	0.966087	0.0149837
APOL2	1083.21	-0.169594	0.307337	-0.551819	0.291202	0.844592	0.0733528
APOL3	189.279	-0.326224	0.433705	-0.752181	0.150227	0.660769	0.179951
APOL6	579.64	-0.0447094	0.413947	-0.108007	0.83633	0.998713	0.000559304
APOLD1	227.199	0.309479	0.500589	0.61823	0.237001	0.790879	0.10189
APOM	64.2227	-0.851544	0.610015	-1.39594	0.00758342	0.131401	0.881403
APOO	755.267	-0.0998174	0.211958	-0.470931	0.36771	0.903502	0.0440708
APOOL	1581.47	0.193008	0.335272	0.575676	0.270844	0.825945	0.0830488
APP	14790.1	0.0155892	0.424939	0.0366858	0.944058	0.998713	0.000559304
APP-DT	5.78334	-1.65625	1.51691	-1.09186	0.0367575	0.327494	0.484797
APPBP2	1271.32	-0.140346	0.366656	-0.382772	0.46408	0.948796	0.0228273
APPBP2-DT	7.20937	1.21478	1.05668	1.14962	0.0278831	0.281829	0.550014
APPL1	1553.88	0.124196	0.365357	0.339929	0.515564	0.962587	0.0165599
APPL2	1194.46	-0.00506434	0.307466	-0.0164712	0.974867	0.998713	0.000559304
APRG1	7.33589	1.04961	0.862081	1.21753	0.0198685	0.230387	0.637542
APRT	12117.4	0.0073707	0.582784	0.0126474	0.9807	0.998713	0.000559304
APTR	208.239	0.423881	0.377122	1.12399	0.0315628	0.302095	0.519857
APTX	1838.18	0.167895	0.235517	0.712877	0.172709	0.699878	0.154978
AQP1	50.9103	-0.371404	0.474032	-0.783501	0.133968	0.631925	0.199335
AQP11	38.2221	-0.187977	0.459681	-0.408929	0.434111	0.939777	0.0269751
AQP3	13.5999	-0.294829	0.773968	-0.380932	0.46623	0.948844	0.0228052
AQP4-AS1	2.28866	0.674343	2.65444	0.254043	0.627024	0.988089	0.00520397
AQP6	9.39745	-0.174435	0.951555	-0.183315	0.725862	0.998713	0.000559304
AQP9	1958.01	0.0110861	0.348811	0.0317826	0.951525	0.998713	0.000559304
AQR	667.244	-0.210079	0.396397	-0.529972	0.310725	0.861631	0.0646786
AR	465.935	-0.300067	0.384643	-0.780118	0.135655	0.636221	0.196392
ARAF	8935.87	0.1001	0.51272	0.195233	0.708828	0.998713	0.000559304
ARAP1	3567.67	-0.0608467	0.470893	-0.129216	0.804787	0.998713	0.000559304
ARAP2	12.5649	0.153533	0.848853	0.180872	0.729372	0.998713	0.000559304
ARAP3	1180.41	-0.0039037	0.281448	-0.01387	0.978835	0.998713	0.000559304
ARC	2534.5	-0.0146462	0.377063	-0.038843	0.940774	0.998713	0.000559304
ARCN1	3134.92	0.0530018	0.446609	0.118676	0.820426	0.998713	0.000559304
AREG	1.83398	-4.61721	2.79348	-1.65285	0.0015697	0.0489123	1.31058
AREL1	2662.38	-0.0426502	0.291815	-0.146155	0.779817	0.998713	0.000559304
ARF1	31145.9	-0.0925279	0.294234	-0.31447	0.547506	0.968705	0.0138086
ARF3	8030.14	-0.0960264	0.351533	-0.273165	0.601326	0.984936	0.00659216
ARF4	10207.2	-0.129849	0.258605	-0.502115	0.336845	0.880143	0.0554465
ARF4-AS1	45.8417	0.371241	0.638304	0.581606	0.265939	0.821862	0.085201
ARF4P2	4.6729	-2.23673	1.31045	-1.70684	0.00109563	0.0390173	1.40874
ARF5	15913.3	0.0642448	0.570131	0.112684	0.829349	0.998713	0.000559304
ARF6	4030.24	-0.048053	0.234291	-0.2051	0.694834	0.998109	0.000822131
ARFGAP1	7253.93	-0.119263	0.401879	-0.296764	0.570283	0.975001	0.0109952
ARFGAP2	2633.86	0.00434489	0.376381	0.0115439	0.982384	0.998713	0.000559304
ARFGAP3	694.632	-0.0327094	0.433946	-0.0753768	0.885361	0.998713	0.000559304
ARFGEF1	1315.43	0.0057242	0.497103	0.0115151	0.982428	0.998713	0.000559304
ARFGEF1-DT	2.42468	-2.49167	1.66705	-1.49465	0.00425129	0.0928563	1.03219
ARFGEF2	2105.51	-0.060919	0.421846	-0.144411	0.782379	0.998713	0.000559304
ARFGEF3	277.283	-0.260333	0.464168	-0.560859	0.28337	0.837151	0.0771961
ARFIP1	962.75	0.27172	0.418298	0.649584	0.214056	0.762529	0.117743
ARFIP2	11864	-0.0444273	0.444624	-0.0999212	0.848429	0.998713	0.000559304
ARFRP1	2767.24	-0.0544191	0.387285	-0.140515	0.788108	0.998713	0.000559304
ARG2	710.687	0.0267788	0.343661	0.0779221	0.881518	0.998713	0.000559304
ARGFX	1.9778	1.77586	2.38542	0.744465	0.154455	0.666574	0.176152
ARGLU1	1609.42	0.141277	0.194246	0.727309	0.164178	0.685117	0.164235
ARHGAP1	5928.04	-0.191781	0.257082	-0.745989	0.153612	0.665015	0.177168
ARHGAP10	1026.51	-0.0998502	0.247526	-0.403392	0.440359	0.941934	0.0259797
ARHGAP11A	1593.59	0.122139	0.405645	0.301099	0.564666	0.973584	0.0116266
ARHGAP11A-SCG5	8.16465	-0.304624	0.955603	-0.318777	0.542034	0.968041	0.0141064
ARHGAP11B	12.728	-0.443304	0.714446	-0.620486	0.235294	0.789039	0.102901
ARHGAP11B-DT	2.47009	-1.29455	1.75738	-0.736635	0.158837	0.67446	0.171044
ARHGAP12	1219.71	0.27651	0.43522	0.635332	0.224279	0.775224	0.110573
ARHGAP15	2.15017	-0.0702063	1.98771	-0.0353201	0.946137	0.998713	0.000559304
ARHGAP17	2817.49	-0.158624	0.292145	-0.542964	0.299014	0.849762	0.0707028
ARHGAP18	813.724	0.176174	0.351314	0.501473	0.337463	0.880322	0.0553583
ARHGAP19	379.104	-0.34425	0.309492	-1.11231	0.0333735	0.310628	0.507759
ARHGAP20	22.4304	0.173829	0.595839	0.291738	0.576831	0.977595	0.00984114
ARHGAP21	4246.8	0.0209543	0.478667	0.0437763	0.933269	0.998713	0.000559304
ARHGAP22	6532.03	-0.186583	0.273582	-0.682001	0.192065	0.729359	0.137058
ARHGAP23	3944.29	-0.015563	0.357495	-0.0435336	0.933638	0.998713	0.000559304
ARHGAP24	515.478	-0.190219	0.281055	-0.676803	0.195475	0.735645	0.133332
ARHGAP26	734.732	-0.169308	0.388371	-0.435944	0.404366	0.921786	0.03537
ARHGAP27	620.16	0.237848	0.499262	0.476399	0.362174	0.900854	0.0453454
ARHGAP27P1-BPTFP1-KPNA2P3	5.00903	-0.489063	1.18946	-0.411162	0.431605	0.937704	0.0279343
ARHGAP28	223.975	-0.174949	0.414432	-0.422141	0.419408	0.931083	0.0310117
ARHGAP28-AS1	15.6648	-0.208193	0.939412	-0.22162	0.671636	0.995649	0.00189378
ARHGAP29	1126.77	-0.0805608	0.313726	-0.256787	0.623308	0.986596	0.0058605
ARHGAP29-AS1	3.79132	1.06075	1.35964	0.780172	0.135628	0.636221	0.196392
ARHGAP30	2.43345	1.57038	1.83567	0.855477	0.101775	0.562466	0.249904
ARHGAP31	1810.83	-0.0646218	0.304189	-0.21244	0.684491	0.996399	0.00156652
ARHGAP31-AS1	13.3386	0.439534	0.722079	0.608706	0.244302	0.799318	0.0972804
ARHGAP32	386.742	-0.0294455	0.503461	-0.0584861	0.910927	0.998713	0.000559304
ARHGAP33	848.667	-0.0210433	0.393417	-0.0534886	0.918511	0.998713	0.000559304
ARHGAP35	6318.38	-0.0669876	0.425693	-0.157361	0.763421	0.998713	0.000559304
ARHGAP39	879.076	-0.0563337	0.353562	-0.159332	0.760548	0.998713	0.000559304
ARHGAP4	50.8332	0.261978	0.729804	0.35897	0.492323	0.958192	0.0185475
ARHGAP40	10.4412	-1.53526	0.976389	-1.57239	0.00263334	0.0697289	1.15659
ARHGAP42	280.733	-0.00606637	0.397559	-0.015259	0.976716	0.998713	0.000559304
ARHGAP42-AS1	2.36823	-1.14581	1.81552	-0.63112	0.227366	0.779262	0.108316
ARHGAP44	67.2881	-0.157934	0.398751	-0.396072	0.4487	0.943395	0.0253064
ARHGAP45	31.6549	0.25696	0.649066	0.395892	0.448906	0.943395	0.0253064
ARHGAP5	1433.4	0.339358	0.429045	0.790963	0.130303	0.626418	0.203136
ARHGAP5-AS1	53.6738	0.697508	0.410974	1.69721	0.00116904	0.0406184	1.39128
ARHGAP6	20.9411	-0.236805	0.609688	-0.388403	0.457533	0.946066	0.0240786
ARHGAP9	9.39851	0.0240999	1.07876	0.0223404	0.965916	0.998713	0.000559304
ARHGDIA	69616.4	-0.00180815	0.537329	-0.00336506	0.994864	0.999221	0.000338366
ARHGDIB	27.1905	-0.592946	0.593532	-0.999012	0.0560231	0.410228	0.386975
ARHGEF1	5001.57	-0.0474928	0.373409	-0.127187	0.807791	0.998713	0.000559304
ARHGEF10	7.13416	-0.671173	0.825921	-0.812636	0.120097	0.605669	0.217765
ARHGEF10L	2602.1	0.156147	0.468697	0.333152	0.523972	0.965376	0.0153036
ARHGEF11	1848.72	-0.0392895	0.305387	-0.128655	0.805617	0.998713	0.000559304
ARHGEF12	3254.66	-0.0665622	0.467028	-0.142523	0.785153	0.998713	0.000559304
ARHGEF16	4.68267	-1.52328	1.81921	-0.837328	0.109245	0.583235	0.234157
ARHGEF17	682.899	-0.132126	0.310262	-0.425854	0.41533	0.930193	0.0314271
ARHGEF17-AS1	52.4166	0.462004	0.469686	0.983644	0.0599094	0.425638	0.37096
ARHGEF18	3299.12	-0.105562	0.303616	-0.347682	0.506033	0.961065	0.0172474
ARHGEF18-AS1	2.63378	0.495895	1.60513	0.308944	0.554567	0.970404	0.0130476
ARHGEF19	2.8803	-1.84299	1.86095	-0.990346	0.058188	0.418203	0.378613
ARHGEF2	7877.58	-0.0695834	0.268998	-0.258676	0.620755	0.986596	0.0058605
ARHGEF2-AS2	17.2581	0.181033	0.74063	0.244431	0.640118	0.991058	0.00390073
ARHGEF25	483.892	-0.42652	0.269675	-1.58161	0.00248453	0.0667216	1.17573
ARHGEF26	118.167	-0.00884492	0.466394	-0.0189645	0.971064	0.998713	0.000559304
ARHGEF26-AS1	3.9977	0.841998	1.36843	0.615301	0.23923	0.793879	0.100246
ARHGEF28	1029.91	-0.0264997	0.337155	-0.0785981	0.880498	0.998713	0.000559304
ARHGEF3	632.67	-0.0997587	0.330684	-0.301674	0.563923	0.973358	0.0117274
ARHGEF34P	3.38619	-1.16324	1.39904	-0.831456	0.111753	0.588907	0.229953
ARHGEF35-AS1	1.13667	-1.84983	3.24962	-0.569244	0.276234	0.832158	0.079794
ARHGEF37	11.1273	0.419982	0.851654	0.493137	0.345556	0.887136	0.0520098
ARHGEF39	300.515	-0.0986235	0.37779	-0.261054	0.617548	0.986566	0.00587373
ARHGEF4-AS1	5.62127	-0.504186	1.05999	-0.475653	0.362927	0.900854	0.0453454
ARHGEF40	3094.24	-0.00627992	0.323363	-0.0194207	0.970368	0.998713	0.000559304
ARHGEF5	7.24382	1.32678	0.924799	1.43467	0.00606652	0.115465	0.937551
ARHGEF6	1535.28	-0.0379416	0.407821	-0.0930349	0.858761	0.998713	0.000559304
ARHGEF7	2311.41	-0.0199448	0.288891	-0.0690391	0.894941	0.998713	0.000559304
ARHGEF9	943.107	-0.152955	0.337415	-0.453315	0.3859	0.913187	0.0394404
ARID1A	1941.86	-0.0757167	0.488019	-0.155151	0.766646	0.998713	0.000559304
ARID1B	1613.85	-0.0879151	0.437057	-0.201152	0.70042	0.998473	0.000663651
ARID2	471.164	-0.190317	0.433358	-0.439168	0.400899	0.920699	0.0358821
ARID3A	716.795	0.0358956	0.313347	0.114555	0.82656	0.998713	0.000559304
ARID3B	182.902	0.161536	0.343431	0.470358	0.368293	0.903532	0.0440564
ARID3C	8.53052	0.642128	0.916681	0.700492	0.18029	0.713383	0.146677
ARID4A	260.842	0.189462	0.542616	0.349165	0.504221	0.961065	0.0172474
ARID4B	336.473	0.0215591	0.466966	0.0461684	0.929632	0.998713	0.000559304
ARID5A	665.072	-0.0301966	0.58258	-0.0518325	0.921025	0.998713	0.000559304
ARID5B	1165.88	-0.0769936	0.40028	-0.192349	0.712936	0.998713	0.000559304
ARIH1	1878.13	-0.058741	0.387534	-0.151576	0.771872	0.998713	0.000559304
ARIH2	5736.91	-0.121141	0.198496	-0.610294	0.243074	0.798434	0.0977611
ARIH2OS	26.044	-0.249068	0.759025	-0.328142	0.530232	0.966087	0.0149837
ARIH2P1	2.26352	-1.8423	1.59542	-1.15475	0.0271928	0.278483	0.555202
ARL1	4240.29	0.18321	0.3211	0.57057	0.275117	0.831294	0.0802451
ARL10	296.57	-0.266667	0.327953	-0.813126	0.119874	0.605282	0.218042
ARL13B	531.141	0.117551	0.346033	0.339709	0.515837	0.962587	0.0165599
ARL14	8.11599	-0.533156	1.11973	-0.476145	0.362431	0.900854	0.0453454
ARL14EP	636.203	0.304349	0.340057	0.894994	0.086916	0.519638	0.284299
ARL14EPL	16.7586	0.56893	0.738577	0.770306	0.140644	0.645233	0.190283
ARL15	598.81	0.170735	0.375082	0.455195	0.383933	0.912207	0.0399066
ARL16	1286.16	-0.320304	0.262016	-1.22246	0.0193741	0.226466	0.644997
ARL17A	22.3713	-0.197656	0.558202	-0.354093	0.498222	0.9604	0.017548
ARL17B	20.758	0.334188	0.662493	0.50444	0.334612	0.878299	0.0563575
ARL2	3080.28	-0.143469	0.50728	-0.282821	0.588532	0.980212	0.00868002
ARL2BP	3757.06	0.0360044	0.273095	0.131838	0.800907	0.998713	0.000559304
ARL3	4049.46	0.193773	0.455239	0.425652	0.415551	0.930234	0.0314076
ARL4A	506.207	0.279914	0.230596	1.21387	0.0202423	0.233285	0.632113
ARL4AP5	1.30077	2.32713	2.15589	1.07943	0.0389539	0.337248	0.472051
ARL4C	4916.76	-0.157024	0.377433	-0.416031	0.426171	0.934487	0.0294266
ARL4D	1421.67	-0.173533	0.466637	-0.37188	0.476891	0.953118	0.0208535
ARL5A	959.094	0.133068	0.276147	0.481876	0.356682	0.897594	0.04692
ARL5B	717.892	0.232141	0.441909	0.525313	0.314998	0.863926	0.0635234
ARL6	378.952	0.170263	0.277593	0.613354	0.24072	0.796174	0.0989922
ARL6IP1	5046.47	0.0657862	0.300585	0.21886	0.675491	0.995893	0.00178723
ARL6IP4	3.525	-0.521281	1.465	-0.355822	0.496126	0.959697	0.017866
ARL6IP5	6427.72	-0.10023	0.167039	-0.600041	0.251082	0.804681	0.0943762
ARL6IP6	1071.35	0.0139852	0.299253	0.0467336	0.928772	0.998713	0.000559304
ARL8A	2483.21	-0.0215903	0.300174	-0.0719261	0.890575	0.998713	0.000559304
ARL8B	4372.42	0.101529	0.305843	0.331966	0.525451	0.965785	0.0151196
ARL9	2.39405	-3.29647	1.8445	-1.78719	0.000629818	0.026898	1.57028
ARLNC1	5.21092	0.287275	1.08377	0.26507	0.612146	0.986344	0.0059716
ARMC1	1888.39	-0.0815983	0.238672	-0.341885	0.513151	0.962061	0.0167973
ARMC10	1420.77	0.0687606	0.177615	0.387133	0.459005	0.94669	0.0237924
ARMC10P1	5.11498	1.09964	1.14706	0.958657	0.0667034	0.452845	0.34405
ARMC12	7.58605	-0.0507108	0.939284	-0.0539888	0.917751	0.998713	0.000559304
ARMC2	107.687	0.0714165	0.313706	0.227654	0.66324	0.995077	0.00214339
ARMC5	1082.35	-0.125086	0.464806	-0.269113	0.606731	0.98614	0.00606135
ARMC6	5472.74	0.135274	0.651413	0.207663	0.691215	0.997849	0.000935096
ARMC7	872.904	-0.0640191	0.356462	-0.179596	0.731206	0.998713	0.000559304
ARMC8	1013.25	0.218179	0.329391	0.662371	0.205174	0.750474	0.124665
ARMC9	892.519	-0.168255	0.372967	-0.451125	0.388199	0.914626	0.0387566
ARMCX1	502.611	-0.0624923	0.32064	-0.194899	0.709304	0.998713	0.000559304
ARMCX2	1126.05	-0.0935438	0.375747	-0.248954	0.633942	0.990325	0.00422246
ARMCX3	1755.86	0.150066	0.404562	0.370933	0.478014	0.953783	0.0205506
ARMCX3-AS1	2.38659	-2.05164	1.48592	-1.38071	0.00826731	0.136307	0.865483
ARMCX4	217.179	-0.0234018	0.55383	-0.0422546	0.935583	0.998713	0.000559304
ARMCX5	233.237	0.132022	0.384533	0.34333	0.511372	0.961648	0.0169839
ARMCX5-GPRASP2	104.109	-0.0107882	0.362423	-0.0297669	0.954596	0.998713	0.000559304
ARMCX6	645.782	-0.149285	0.353024	-0.422875	0.4186	0.931083	0.0310117
ARMH1	4.39992	0.152396	1.14133	0.133525	0.798415	0.998713	0.000559304
ARMH3	948.51	-0.0526427	0.184285	-0.28566	0.584795	0.979319	0.00907568
ARMH4	92.446	0.0744906	0.451705	0.16491	0.752435	0.998713	0.000559304
ARMS2	3.16382	0.191575	1.52665	0.125487	0.810311	0.998713	0.000559304
ARMT1	1392.49	0.208485	0.465538	0.447837	0.391668	0.915741	0.0382273
ARNILA	1.31553	-1.64813	2.36648	-0.696446	0.182819	0.716478	0.144797
ARNT	1168.68	0.0757097	0.356053	0.212636	0.684214	0.996399	0.00156652
ARNT2	731.816	-0.191786	0.349355	-0.548972	0.293698	0.845689	0.0727894
ARNTL	470.723	-0.0276931	0.348975	-0.0793554	0.879355	0.998713	0.000559304
ARNTL2	2111.46	-0.00416439	0.344351	-0.0120934	0.981545	0.998713	0.000559304
ARPC1A	742.231	-0.488643	0.237626	-2.05635	8.37964e-05	0.00742003	2.12959
ARPC1B	265.02	-0.0999882	0.307144	-0.325542	0.533496	0.966087	0.0149837
ARPC2	16721.5	0.0568981	0.227078	0.250566	0.631747	0.990013	0.00435928
ARPC3	6251.65	0.0673111	0.201837	0.333493	0.523547	0.965228	0.0153702
ARPC3P1	3.76636	1.55048	1.55708	0.995761	0.0568273	0.412865	0.384192
ARPC3P3	13.0179	-1.21038	0.641173	-1.88776	0.000305246	0.0174142	1.7591
ARPC4	6229.39	-0.0472848	0.449777	-0.105129	0.840631	0.998713	0.000559304
ARPC5	4316.94	0.00823341	0.200723	0.0410188	0.937463	0.998713	0.000559304
ARPC5L	2717.56	-0.054113	0.237382	-0.227958	0.662819	0.994705	0.00230552
ARPIN	1654.51	-0.162587	0.276401	-0.588227	0.260535	0.814422	0.0891505
ARPP19	6340.9	0.207707	0.266538	0.779276	0.136078	0.636695	0.196068
ARPP21	2.01651	1.74255	1.76526	0.987135	0.0590075	0.422108	0.374576
ARRB1	435.293	-0.17795	0.308848	-0.576175	0.270429	0.825641	0.0832088
ARRB2	5970.27	0.00581781	0.452457	0.0128583	0.980378	0.998713	0.000559304
ARRDC1	1558.84	-0.0162804	0.591395	-0.0275288	0.958006	0.998713	0.000559304
ARRDC1-AS1	2335.24	-0.100427	0.637564	-0.157517	0.763194	0.998713	0.000559304
ARRDC2	1129.53	-0.029731	0.291208	-0.102095	0.845172	0.998713	0.000559304
ARRDC3	1444.15	0.462138	0.509954	0.906234	0.0830254	0.50668	0.295266
ARRDC3-AS1	25.2267	-0.349827	0.730228	-0.479066	0.359493	0.899086	0.0461987
ARRDC4	757.97	0.396788	0.467938	0.847949	0.104822	0.570614	0.243658
ARSA	615.584	0.0373192	0.339942	0.109781	0.83368	0.998713	0.000559304
ARSB	1106.36	-0.0111324	0.319501	-0.0348432	0.946863	0.998713	0.000559304
ARSD	570.055	-0.367348	0.310617	-1.18264	0.0236922	0.257423	0.589352
ARSG	10.9528	0.492172	0.684175	0.719366	0.168833	0.693676	0.158843
ARSH	1.18261	0.406102	2.79712	0.145185	0.781241	0.998713	0.000559304
ARSI	4721.77	-0.0776419	0.498845	-0.155643	0.765928	0.998713	0.000559304
ARSJ	1243.52	0.0725087	0.318664	0.22754	0.663399	0.995083	0.0021406
ARSK	331.717	0.109306	0.30904	0.353693	0.498707	0.9604	0.017548
ARSL	198.568	0.170803	0.346268	0.493267	0.345428	0.887136	0.0520098
ARTN	448.831	-0.0668109	0.471759	-0.141621	0.78648	0.998713	0.000559304
ARV1	1075.1	0.11767	0.311695	0.377519	0.470235	0.950902	0.0218642
ARVCF	79.7431	-0.0891859	0.427513	-0.208615	0.689872	0.997477	0.00109711
AS3MT	9.07749	-1.29061	0.847002	-1.52374	0.00356232	0.0831112	1.08034
ASAH1	3690.19	0.0948139	0.288823	0.328277	0.530063	0.966087	0.0149837
ASAH1-AS1	34.0332	-0.465075	0.560244	-0.830129	0.112326	0.590438	0.228825
ASAH2	142.132	0.5587	0.452224	1.23545	0.0181227	0.217315	0.662911
ASAH2B	478.502	0.228267	0.3577	0.638151	0.22223	0.772097	0.112328
ASAP1	3532.94	0.0949278	0.394088	0.24088	0.644984	0.991566	0.00367848
ASAP1-IT2	1.95227	1.32317	2.58118	0.512621	0.326833	0.873366	0.0588035
ASAP2	1564.72	0.0299656	0.390641	0.0767088	0.88335	0.998713	0.000559304
ASAP3	523.03	0.00771248	0.362873	0.0212539	0.967572	0.998713	0.000559304
ASB1	6848.74	0.0211252	0.167389	0.126204	0.809248	0.998713	0.000559304
ASB13	497.673	-0.0176563	0.278311	-0.0634409	0.903417	0.998713	0.000559304
ASB15	1.97893	-0.173947	2.27958	-0.0763068	0.883957	0.998713	0.000559304
ASB16	4.2957	0.808642	1.3344	0.605998	0.246407	0.802017	0.0958167
ASB16-AS1	312.748	-0.247892	0.312285	-0.793799	0.12893	0.6232	0.205372
ASB2	50.6888	0.0437694	0.507575	0.0862323	0.868991	0.998713	0.000559304
ASB3	574.499	0.0559557	0.301513	0.185583	0.72261	0.998713	0.000559304
ASB6	4712.29	0.0116812	0.416001	0.0280796	0.957167	0.998713	0.000559304
ASB7	690.753	0.0283642	0.323268	0.0877419	0.866719	0.998713	0.000559304
ASB8	1045.81	-0.168473	0.272994	-0.617132	0.237835	0.791959	0.101297
ASB9	8.96924	2.21354	1.34298	1.64823	0.00161804	0.0498766	1.3021
ASCC1	531.308	-0.195614	0.427503	-0.457573	0.381453	0.909728	0.0410886
ASCC2	2320.52	-0.0816442	0.28126	-0.29028	0.578737	0.978168	0.0095866
ASCC3	988.452	-0.191939	0.439399	-0.436822	0.40342	0.921404	0.0355498
ASCL5	3.85167	-0.791799	1.76126	-0.449565	0.389843	0.915216	0.0384764
ASF1A	1172.92	0.00399393	0.214572	0.0186135	0.971599	0.998713	0.000559304
ASF1B	4652.5	-0.0416119	0.516204	-0.0806113	0.877461	0.998713	0.000559304
ASGR1	26.123	-0.332197	0.730358	-0.454842	0.384303	0.912365	0.0398313
ASGR2	1.91417	-0.135125	2.45021	-0.0551481	0.915991	0.998713	0.000559304
ASH1L	987.19	-0.274801	0.473045	-0.580921	0.266502	0.822385	0.0849249
ASH1L-AS1	31.2496	-0.850362	0.518189	-1.64103	0.00169603	0.0514895	1.28828
ASH2L	1130.13	0.00621228	0.24492	0.0253646	0.961305	0.998713	0.000559304
ASIC1	1269.23	-0.0129456	0.262598	-0.049298	0.924875	0.998713	0.000559304
ASIC2	3.02631	-1.52678	1.81271	-0.842266	0.107171	0.57764	0.238343
ASIC3	10.9126	-0.900883	1.0908	-0.825894	0.11417	0.594033	0.22619
ASIC4	3.27238	-0.399884	1.53767	-0.260059	0.618888	0.986566	0.00587373
ASIP	1.87652	-2.66187	1.97519	-1.34765	0.00994549	0.153699	0.813328
ASL	2983.45	0.00567098	0.546408	0.0103787	0.984162	0.998713	0.000559304
ASNS	46.4908	-0.451629	0.752322	-0.600313	0.250867	0.804645	0.0943959
ASNSD1	778.649	0.124971	0.363243	0.344043	0.510496	0.961648	0.0169839
ASPA	8.91704	0.959708	0.929524	1.03247	0.0482844	0.378582	0.421839
ASPDH	1.59974	0.519934	2.44386	0.212751	0.684053	0.996399	0.00156652
ASPG	2.71188	1.96288	2.55399	0.768553	0.141549	0.64647	0.189452
ASPH	36225.8	0.213138	0.447007	0.476812	0.361758	0.900854	0.0453454
ASPHD1	939.331	-0.330215	0.35844	-0.921258	0.078047	0.490526	0.309338
ASPHD2	483.143	-0.115289	0.244161	-0.472183	0.366438	0.903029	0.0442983
ASPM	562.14	-0.621218	0.524793	-1.18374	0.0235624	0.256957	0.59014
ASPSCR1	3362.34	0.090148	0.593237	0.15196	0.771311	0.998713	0.000559304
ASRGL1	90.3909	0.0393878	0.353766	0.111339	0.831356	0.998713	0.000559304
ASS1	6952.39	-0.195745	0.295493	-0.662436	0.20513	0.750474	0.124665
ASS1P1	1.5794	1.04253	2.52764	0.41245	0.430164	0.936349	0.0285622
ASS1P13	1.24713	-3.59691	2.70327	-1.33058	0.010926	0.162081	0.790268
ASS1P2	1.37833	2.52123	2.69428	0.935772	0.0734709	0.475704	0.322663
ASTE1	183.735	0.0148537	0.309856	0.0479376	0.926942	0.998713	0.000559304
ASTN1	6.07895	0.224264	1.35658	0.165316	0.751844	0.998713	0.000559304
ASTN2	535.826	-0.20531	0.238027	-0.862547	0.0989772	0.556202	0.254767
ASXL1	3039.34	-0.105057	0.261377	-0.401934	0.442013	0.942701	0.0256259
ASXL2	935.851	-0.208213	0.475478	-0.437903	0.402257	0.921404	0.0355498
ASXL3	3.88411	-0.347251	1.88706	-0.184017	0.724855	0.998713	0.000559304
ATAD1	1348.01	0.410533	0.426949	0.961551	0.0658855	0.449854	0.346928
ATAD2	961.159	-0.015196	0.394353	-0.038534	0.941245	0.998713	0.000559304
ATAD2B	135.262	0.263794	0.497483	0.530257	0.310466	0.8614	0.064795
ATAD3A	7513.27	0.0741849	0.552148	0.134357	0.797186	0.998713	0.000559304
ATAD3B	5402.98	0.301621	0.892156	0.338081	0.517851	0.963191	0.0162875
ATAD3C	64.0692	0.689336	0.708353	0.973153	0.0626885	0.437212	0.359307
ATAD5	170.782	-0.360858	0.452397	-0.797658	0.12708	0.620201	0.207467
ATAT1	573.037	-0.0622132	0.248847	-0.250006	0.63251	0.990152	0.00429829
ATCAY	2.14838	1.03797	2.22527	0.466448	0.372287	0.905027	0.0433386
ATE1	794.404	0.0396515	0.275784	0.143777	0.783309	0.998713	0.000559304
ATE1-AS1	46.4728	-0.0390024	0.439271	-0.0887889	0.865143	0.998713	0.000559304
ATF1	1144.73	0.336769	0.268169	1.25581	0.0163039	0.203656	0.691102
ATF2	1302.51	0.262967	0.311661	0.843759	0.10655	0.575886	0.239663
ATF3	1614.16	-0.0405827	0.523933	-0.0774578	0.882219	0.998713	0.000559304
ATF4	11250	0.0378418	0.429402	0.0881268	0.86614	0.998713	0.000559304
ATF4P3	2.2471	-0.473545	1.88812	-0.250803	0.631425	0.989862	0.00442515
ATF4P4	2.93504	-1.22604	1.84288	-0.665283	0.20319	0.747386	0.126455
ATF5	5113.27	0.0336924	0.388178	0.0867962	0.868142	0.998713	0.000559304
ATF6	2319.77	0.0445137	0.275221	0.161738	0.757045	0.998713	0.000559304
ATF6-DT	2.4613	2.39397	1.61744	1.4801	0.00463953	0.0978431	1.00947
ATF6B	1277.5	-0.0305663	0.242851	-0.125864	0.809752	0.998713	0.000559304
ATF7	808.947	-0.0130895	0.34713	-0.0377077	0.942502	0.998713	0.000559304
ATF7IP	980.859	-0.252633	0.515277	-0.490287	0.348351	0.889332	0.050936
ATF7IP2	61.1291	0.220985	0.633141	0.34903	0.504386	0.961065	0.0172474
ATG10	408.771	0.00819127	0.233457	0.0350868	0.946492	0.998713	0.000559304
ATG101	8035.36	0.0371277	0.53678	0.0691675	0.894747	0.998713	0.000559304
ATG12	2318.35	0.0739031	0.191436	0.386046	0.460267	0.947571	0.0233882
ATG12P1	2.25253	0.883037	2.16096	0.408632	0.434445	0.939995	0.0268746
ATG13	7216.77	-0.0974728	0.219026	-0.445029	0.394643	0.917397	0.0374429
ATG14	533.28	0.0274797	0.313662	0.0876094	0.866918	0.998713	0.000559304
ATG16L1	1340.48	-0.0609647	0.20563	-0.296478	0.570655	0.975001	0.0109952
ATG16L2	192.27	-0.0132812	0.369446	-0.0359489	0.94518	0.998713	0.000559304
ATG2A	3272.49	0.0290369	0.378237	0.0767691	0.883259	0.998713	0.000559304
ATG2B	758.303	0.0323681	0.499198	0.0648402	0.901297	0.998713	0.000559304
ATG3	3664.42	0.13986	0.249323	0.56096	0.283283	0.837093	0.0772261
ATG4A	763.7	0.119379	0.400502	0.298074	0.568583	0.974435	0.0112473
ATG4B	3864.64	-0.0580158	0.401887	-0.144358	0.782455	0.998713	0.000559304
ATG4C	537.996	0.0993209	0.332677	0.29855	0.567965	0.974133	0.0113816
ATG4D	4516.58	0.00428485	0.625238	0.00685315	0.989541	0.998713	0.000559304
ATG5	1883.57	0.177937	0.334052	0.532663	0.308275	0.859965	0.0655191
ATG7	1676.54	-0.0543011	0.223932	-0.24249	0.642776	0.991058	0.00390073
ATG9A	3306.17	0.0158316	0.468672	0.0337797	0.948483	0.998713	0.000559304
ATG9B	32.6934	-0.52296	0.683874	-0.764702	0.143555	0.649879	0.187167
ATIC	2173.05	-0.0894272	0.2613	-0.34224	0.512714	0.962061	0.0167973
ATL1	80.0003	-0.0708434	0.363869	-0.194695	0.709594	0.998713	0.000559304
ATL2	692.03	0.132365	0.374824	0.35314	0.49938	0.9604	0.017548
ATL3	3792.09	-0.0495726	0.288433	-0.171868	0.742352	0.998713	0.000559304
ATM	294.513	-0.250671	0.416506	-0.601843	0.249661	0.8035	0.095014
ATMIN	1424.52	0.208701	0.349359	0.597382	0.253188	0.807433	0.0928935
ATN1	14887.5	0.117308	0.290509	0.4038	0.439898	0.941934	0.0259797
ATOH7	2.40415	0.0218185	1.47328	0.0148095	0.977402	0.998713	0.000559304
ATOH8	1344.31	-0.0630063	0.558343	-0.112845	0.82911	0.998713	0.000559304
ATOX1	4298.29	-0.188187	0.385143	-0.488617	0.349995	0.890056	0.0505826
ATP10A	176.39	-0.546951	0.427737	-1.27871	0.0144513	0.190147	0.72091
ATP10B	2.75278	1.4846	2.01272	0.73761	0.158286	0.673915	0.171395
ATP10D	815.411	0.0582354	0.452956	0.128567	0.805747	0.998713	0.000559304
ATP11A	79.6441	-3.93567	1.1657	-3.37623	1.06182e-10	4.05863e-07	6.39162
ATP11B	1638.4	0.129289	0.388852	0.332488	0.5248	0.965785	0.0151196
ATP11C	623.462	0.268298	0.509744	0.526338	0.314055	0.863276	0.0638501
ATP12A	2.67653	2.02195	2.02118	1.00038	0.0556869	0.409199	0.388065
ATP13A1	3779.81	0.0388787	0.364837	0.106565	0.838486	0.998713	0.000559304
ATP13A2	6294.69	0.113387	0.480864	0.235799	0.651973	0.993074	0.00301837
ATP13A3	6636.77	0.0941233	0.494741	0.190248	0.715936	0.998713	0.000559304
ATP13A3-DT	165.348	0.222544	0.335513	0.663294	0.204543	0.74984	0.125031
ATP13A4	3.16734	-0.950286	1.52256	-0.624136	0.232551	0.784585	0.10536
ATP13A4-AS1	3.09048	-0.336599	1.72103	-0.19558	0.708334	0.998713	0.000559304
ATP1A1	13763.4	-0.124946	0.374111	-0.33398	0.522941	0.964743	0.0155884
ATP1A1-AS1	106.909	0.0228416	0.32795	0.0696496	0.894018	0.998713	0.000559304
ATP1A2	140.41	-0.045165	0.42109	-0.107257	0.83745	0.998713	0.000559304
ATP1A3	19.2833	-0.459591	0.879992	-0.522267	0.317812	0.866258	0.0623525
ATP1B1	984.308	0.211439	0.373115	0.566685	0.278398	0.834477	0.0785857
ATP1B1P1	1.09145	0.266298	3.53371	0.0753592	0.885388	0.998713	0.000559304
ATP1B2	34.3182	-0.146019	0.511238	-0.285618	0.58485	0.979319	0.00907568
ATP1B3	6553.79	-0.178804	0.177409	-1.00787	0.0538814	0.403301	0.39437
ATP23	209.186	0.185364	0.357178	0.518968	0.320879	0.869641	0.0606598
ATP2A1	44.1462	0.00883221	0.468838	0.0188385	0.971256	0.998713	0.000559304
ATP2A1-AS1	312.35	0.0614955	0.54963	0.111885	0.830541	0.998713	0.000559304
ATP2A2	6139.51	-0.203079	0.383178	-0.529985	0.310713	0.861631	0.0646786
ATP2A3	216.572	0.300316	0.585712	0.512737	0.326723	0.873366	0.0588035
ATP2B1	3444.81	0.114906	0.580281	0.198019	0.704867	0.998713	0.000559304
ATP2B1-AS1	79.5887	0.166612	0.484747	0.343709	0.510906	0.961648	0.0169839
ATP2B2	33.9956	0.097066	0.514461	0.188675	0.718184	0.998713	0.000559304
ATP2B3	2.46286	0.998644	1.97477	0.505702	0.333404	0.876737	0.0571306
ATP2B4	3262.85	-0.184756	0.437591	-0.422213	0.419329	0.931083	0.0310117
ATP2C1	3213.1	0.151966	0.39134	0.388322	0.457626	0.946066	0.0240786
ATP2C2	5.39988	1.1775	1.06106	1.10974	0.033783	0.313169	0.504222
ATP2C2-AS1	16.1323	0.766245	0.651427	1.17626	0.0244568	0.261854	0.58194
ATP5F1A	9238.46	-0.0769579	0.25469	-0.302163	0.563291	0.973163	0.0118145
ATP5F1AP1	1.06284	-2.58127	2.82705	-0.913063	0.0807315	0.499325	0.301617
ATP5F1AP10	5.0579	0.241178	1.43888	0.167615	0.74851	0.998713	0.000559304
ATP5F1B	29618.1	-0.176235	0.250405	-0.703799	0.178242	0.70939	0.149115
ATP5F1C	9440.33	0.125547	0.483174	0.259838	0.619186	0.986566	0.00587373
ATP5F1CP1	2.14803	0.0246084	2.01902	0.0121883	0.981401	0.998713	0.000559304
ATP5F1D	14148.7	-0.07685	0.652504	-0.117777	0.821763	0.998713	0.000559304
ATP5F1E	12929	-0.117041	0.466739	-0.250764	0.631478	0.989862	0.00442515
ATP5F1EP2	3.6046	1.58777	1.55829	1.01891	0.0513051	0.393128	0.405466
ATP5IF1	5980.42	-0.16517	0.219447	-0.752667	0.149964	0.660378	0.180208
ATP5MC1	5609.8	-0.164255	0.528113	-0.311023	0.551906	0.970328	0.0130816
ATP5MC1P2	1.39328	-1.74917	2.78611	-0.627817	0.229808	0.781584	0.107024
ATP5MC2	14586	0.0445374	0.456056	0.0976578	0.851822	0.998713	0.000559304
ATP5MC2P4	5.33445	-0.343748	1.15512	-0.297585	0.569217	0.974718	0.011121
ATP5MC3	20949.1	0.0486036	0.561601	0.0865448	0.86852	0.998713	0.000559304
ATP5ME	2003.2	-0.203097	0.353277	-0.574893	0.271496	0.826342	0.0828404
ATP5MF	5026.84	0.107818	0.560835	0.192246	0.713084	0.998713	0.000559304
ATP5MF-PTCD1	6.59946	0.546606	0.994488	0.549636	0.293115	0.845689	0.0727894
ATP5MFP2	11.0395	0.402162	1.0446	0.384992	0.461492	0.948069	0.0231602
ATP5MFP4	3.88233	-0.660936	1.4862	-0.444716	0.394975	0.917581	0.0373554
ATP5MFP5	3.14962	-0.417291	1.46236	-0.285354	0.585196	0.979627	0.00893921
ATP5MG	1348.42	0.15779	0.463019	0.340784	0.514508	0.96243	0.0166309
ATP5MJ	5698.69	0.177317	0.48005	0.369372	0.479868	0.955014	0.0199902
ATP5MK	12741.7	0.0659434	0.868845	0.0758978	0.884574	0.998713	0.000559304
ATP5MKP1	17.8384	-0.191209	1.0241	-0.18671	0.720996	0.998713	0.000559304
ATP5PB	10547	-0.0514433	0.239796	-0.214529	0.681557	0.996399	0.00156652
ATP5PD	5014.65	0.0912327	0.303126	0.300973	0.564829	0.973584	0.0116266
ATP5PDP4	2.93314	3.85968	1.79136	2.15462	3.76851e-05	0.00413526	2.3835
ATP5PF	6279.42	0.023041	0.348667	0.0660832	0.899415	0.998713	0.000559304
ATP5PO	1594.16	0.17017	0.402753	0.422516	0.418995	0.931083	0.0310117
ATP6AP1	4290.22	-0.00247762	0.251229	-0.009862	0.98495	0.998713	0.000559304
ATP6AP1L	53.1899	0.147026	0.634536	0.231706	0.657625	0.993649	0.00276686
ATP6AP2	2725.79	0.0521695	0.374741	0.139215	0.790021	0.998713	0.000559304
ATP6V0A1	1071.25	-0.0413273	0.272544	-0.151635	0.771786	0.998713	0.000559304
ATP6V0A2	545.654	-0.10614	0.367685	-0.288671	0.580843	0.978928	0.00924938
ATP6V0A4	4.79226	-1.80612	1.15919	-1.55809	0.00288035	0.0738077	1.1319
ATP6V0B	19390.9	-0.0238268	0.718882	-0.0331442	0.949451	0.998713	0.000559304
ATP6V0C	10.5688	-0.509585	0.986137	-0.516749	0.322952	0.871451	0.059757
ATP6V0D1	9966.96	-0.0759169	0.509262	-0.149073	0.775539	0.998713	0.000559304
ATP6V0D1-DT	223.238	-0.178952	0.414139	-0.432105	0.408517	0.924448	0.0341175
ATP6V0D2	280.283	0.00442094	0.540788	0.00817499	0.987524	0.998713	0.000559304
ATP6V0E1	9956.32	-0.133845	0.393477	-0.340158	0.515281	0.96243	0.0166309
ATP6V0E2	11415.1	0.0125746	0.532171	0.0236289	0.963951	0.998713	0.000559304
ATP6V0E2-AS1	116.765	0.0800917	0.456779	0.17534	0.737338	0.998713	0.000559304
ATP6V1A	2119.56	0.0380367	0.392088	0.0970105	0.852793	0.998713	0.000559304
ATP6V1B1-AS1	106.284	-0.0437735	0.557277	-0.0785489	0.880572	0.998713	0.000559304
ATP6V1B2	2868.32	-0.0706049	0.297625	-0.237228	0.650004	0.992995	0.00305312
ATP6V1C1	3310.41	0.0954162	0.318497	0.299583	0.566627	0.974067	0.0114111
ATP6V1C2	4.61755	0.915521	1.01854	0.898859	0.0855619	0.516117	0.287252
ATP6V1D	3720.24	0.12088	0.31694	0.381397	0.465687	0.948796	0.0228273
ATP6V1E1	4600.34	-0.0898264	0.22653	-0.396532	0.448173	0.943395	0.0253064
ATP6V1E2	161.795	-0.0571918	0.450362	-0.126991	0.808082	0.998713	0.000559304
ATP6V1F	33039.9	0.0813928	0.615064	0.132332	0.800177	0.998713	0.000559304
ATP6V1FNB	40.4761	-0.34985	0.551526	-0.63433	0.225011	0.775644	0.110337
ATP6V1G1	3818.29	0.0971358	0.249165	0.389846	0.455863	0.944859	0.0246332
ATP6V1G2	77.5759	-0.394248	0.409821	-0.962002	0.0657588	0.449828	0.346953
ATP6V1H	1223.43	-0.0327475	0.308506	-0.106149	0.839107	0.998713	0.000559304
ATP7A	260.186	0.0564707	0.450561	0.125334	0.810538	0.998713	0.000559304
ATP7B	25.7317	0.206947	0.726769	0.284749	0.585992	0.979656	0.0089265
ATP8A1	158.67	0.162119	0.406141	0.399169	0.44516	0.942879	0.0255439
ATP8A2	6.47702	2.06772	1.67397	1.23522	0.018144	0.217315	0.662911
ATP8B1	32.3206	0.00251688	0.567111	0.00443807	0.993227	0.998966	0.000449152
ATP8B2	2131.2	-0.108821	0.321702	-0.338265	0.517622	0.963191	0.0162875
ATP8B3	419.373	0.100766	0.321136	0.313779	0.548387	0.968746	0.0137901
ATP8B4	39.5801	0.275606	0.724624	0.380344	0.466919	0.949236	0.022626
ATP9A	1179.78	-0.0798936	0.418191	-0.191046	0.714797	0.998713	0.000559304
ATP9B	263.686	0.0213093	0.341266	0.062442	0.90493	0.998713	0.000559304
ATPAF1	2681.9	-0.0526433	0.208871	-0.252038	0.629747	0.989423	0.004618
ATPAF2	1713.79	-0.0772733	0.438705	-0.176139	0.736185	0.998713	0.000559304
ATPSCKMT	361.854	0.155255	0.326928	0.47489	0.363697	0.90105	0.0452509
ATR	526.739	-0.175296	0.441761	-0.396812	0.447852	0.943096	0.0254443
ATRAID	10680.1	-0.181799	0.509998	-0.35647	0.495343	0.959419	0.0179918
ATRIP	462.224	-0.129233	0.363243	-0.355774	0.496185	0.959728	0.0178517
ATRN	724.404	0.0837874	0.399812	0.209567	0.688532	0.997349	0.00115287
ATRNL1	81.625	1.69665	0.58452	2.90264	2.82417e-08	2.94407e-05	4.53105
ATRX	996.619	0.0219453	0.4942	0.0444057	0.932312	0.998713	0.000559304
ATXN1	406.496	0.13241	0.33085	0.400211	0.443973	0.942879	0.0255439
ATXN1-AS1	19.7506	-0.00576472	0.666953	-0.00864336	0.98681	0.998713	0.000559304
ATXN10	1525.13	-0.126305	0.279088	-0.452563	0.386689	0.913568	0.0392593
ATXN1L	1484.93	-0.0466305	0.361631	-0.128945	0.805188	0.998713	0.000559304
ATXN2	710.689	0.0669645	0.452546	0.147973	0.777151	0.998713	0.000559304
ATXN2-AS	12.3883	-0.454142	0.919922	-0.493675	0.345029	0.886638	0.0522538
ATXN2L	7554.49	-0.138704	0.305655	-0.453791	0.385401	0.912816	0.0396169
ATXN3	571.499	0.0974924	0.342332	0.284789	0.58594	0.979656	0.0089265
ATXN7	839.518	-0.0219756	0.417279	-0.052664	0.919763	0.998713	0.000559304
ATXN7L1	234.009	-0.0255867	0.334725	-0.0764411	0.883754	0.998713	0.000559304
ATXN7L2	457.89	0.0849286	0.413621	0.205329	0.69451	0.998109	0.000822131
ATXN7L3	3842.77	0.0784657	0.292099	0.268627	0.607381	0.986208	0.00603133
ATXN7L3-AS1	4.67064	-2.37188	1.30495	-1.81761	0.00050777	0.0235733	1.62758
ATXN7L3B	986.361	0.0916722	0.278043	0.329705	0.528275	0.965902	0.0150671
AUH	395.144	0.17249	0.350934	0.491517	0.347142	0.888326	0.0514277
AUNIP	311.884	-0.181796	0.419037	-0.433844	0.406633	0.922882	0.0348537
AUP1	17523	-0.00166322	0.587483	-0.00283109	0.995679	0.999233	0.000333044
AURKA	3640.41	0.00654966	0.267503	0.0244844	0.962647	0.998713	0.000559304
AURKAIP1	18817.2	0.0107075	0.67055	0.0159683	0.975634	0.998713	0.000559304
AURKB	2715.56	-0.0801833	0.392738	-0.204165	0.696156	0.998109	0.000822131
AURKC	38.0176	0.145676	0.407831	0.357197	0.494464	0.959236	0.0180747
AUTS2	5.92365	1.24085	1.66475	0.745364	0.153957	0.665822	0.176642
AVEN	609.552	-0.174312	0.220214	-0.791557	0.130014	0.625842	0.203536
AVIL	9.42375	0.811962	0.98073	0.827916	0.113287	0.592712	0.227156
AVL9	2594.76	0.05435	0.406151	0.133817	0.797983	0.998713	0.000559304
AVPI1	938.902	-0.08093	0.4058	-0.199433	0.702858	0.998713	0.000559304
AXDND1	3.9719	0.681703	1.27998	0.53259	0.308341	0.859965	0.0655191
AXIN1	1810.18	0.0535478	0.423213	0.126527	0.80877	0.998713	0.000559304
AXIN2	33.3584	0.0448447	0.622498	0.07204	0.890403	0.998713	0.000559304
AXL	19278.7	-0.13112	0.3252	-0.403199	0.440578	0.941934	0.0259797
AZGP1	2.73939	-0.576239	1.57168	-0.36664	0.483123	0.956877	0.0191439
AZI2	2354.65	0.144107	0.31003	0.464817	0.373962	0.906235	0.0427591
AZIN1	4592.62	0.0824321	0.256383	0.321519	0.538565	0.967299	0.0144391
AZIN2	651.271	-0.157111	0.527714	-0.29772	0.569043	0.974592	0.0111773
AZU1	3.16103	-1.19595	1.40394	-0.851853	0.103233	0.567348	0.24615
B2M	87535.1	0.108668	0.393687	0.276027	0.59752	0.983378	0.00727964
B3GALNT1	384.207	-0.0745212	0.270764	-0.275225	0.598586	0.983378	0.00727964
B3GALNT2	599.648	-0.0341233	0.415004	-0.0822241	0.875029	0.998713	0.000559304
B3GALT1	10.6782	-1.2386	0.886915	-1.39652	0.00755817	0.131218	0.882006
B3GALT1-AS1	7.23093	-0.0737225	1.73157	-0.0425754	0.935095	0.998713	0.000559304
B3GALT4	83.5258	-0.13228	0.685873	-0.192863	0.712203	0.998713	0.000559304
B3GALT5	60.9128	-0.0312282	0.644181	-0.0484774	0.926122	0.998713	0.000559304
B3GALT5-AS1	5.61774	-0.0809856	1.16752	-0.0693653	0.894448	0.998713	0.000559304
B3GALT6	2591.27	-0.0992803	0.397525	-0.249746	0.632863	0.990152	0.00429829
B3GALT9	222.757	-0.0686591	0.269501	-0.254764	0.626047	0.987685	0.00538167
B3GAT2	2.88596	1.58406	1.98578	0.7977	0.127061	0.620201	0.207467
B3GAT3	6845.31	-0.0622745	0.549576	-0.113314	0.828411	0.998713	0.000559304
B3GAT3P1	25.3002	-0.0329137	0.76683	-0.0429218	0.934568	0.998713	0.000559304
B3GLCT	332.213	0.284161	0.258575	1.09895	0.0355524	0.322658	0.491257
B3GNT2	747.543	0.0596736	0.276906	0.215501	0.680193	0.996399	0.00156652
B3GNT3	2.26303	-2.05551	2.41145	-0.852397	0.103013	0.566798	0.246571
B3GNT4	17.2051	-0.893909	0.560857	-1.59383	0.00229923	0.0629243	1.20118
B3GNT5	1319.33	0.0878115	0.187856	0.467442	0.37127	0.904724	0.0434841
B3GNT7	4.35677	0.817689	1.21687	0.67196	0.198692	0.740797	0.130301
B3GNT8	75.278	0.513046	0.614969	0.834262	0.110549	0.586746	0.23155
B3GNT9	3910.03	-0.132781	0.258195	-0.514266	0.325283	0.872629	0.0591706
B3GNTL1	1065.02	-0.107606	0.418028	-0.257414	0.62246	0.986596	0.0058605
B4GALNT1	3945.62	-0.0467682	0.263049	-0.177793	0.733802	0.998713	0.000559304
B4GALNT2	2.82896	0.144238	2.00103	0.0720816	0.89034	0.998713	0.000559304
B4GALNT3	3.4376	0.475751	1.7092	0.278348	0.594443	0.982201	0.00779969
B4GALT1	6773.77	-0.00747501	0.248323	-0.030102	0.954085	0.998713	0.000559304
B4GALT1-AS1	22.8895	0.116638	0.56203	0.207529	0.691404	0.997849	0.000935096
B4GALT2	9812.02	0.0460038	0.521773	0.0881682	0.866077	0.998713	0.000559304
B4GALT3	4145.33	-0.0736435	0.414968	-0.177468	0.73427	0.998713	0.000559304
B4GALT4	874.975	0.11924	0.406769	0.29314	0.575	0.977536	0.00986709
B4GALT5	4328	0.0171196	0.333086	0.0513968	0.921687	0.998713	0.000559304
B4GALT6	567.113	0.11607	0.282379	0.411044	0.431738	0.937704	0.0279343
B4GALT7	2551.43	-0.0389963	0.428364	-0.0910355	0.861765	0.998713	0.000559304
B4GAT1	1502.19	-0.152367	0.252735	-0.602873	0.248852	0.803387	0.0950753
B9D1	2171.4	-0.117705	0.608838	-0.193327	0.711543	0.998713	0.000559304
B9D2	436.682	-0.201552	0.444115	-0.453829	0.385362	0.912816	0.0396169
BAALC	3346.13	-0.179978	0.343608	-0.523789	0.316404	0.864807	0.063081
BAALC-AS1	122.884	-0.222806	0.293017	-0.760386	0.145828	0.653848	0.184523
BAALC-AS2	10.7378	-0.686558	0.900452	-0.762459	0.144733	0.651613	0.186011
BAAT	6.47777	-1.16768	0.990688	-1.17865	0.0241669	0.259974	0.585071
BABAM1	1788.99	-0.0623402	0.552118	-0.112911	0.829011	0.998713	0.000559304
BABAM2	1511.33	-0.0636945	0.188922	-0.337148	0.519007	0.963386	0.0161999
BACE1	2638.91	-0.0192382	0.317575	-0.0605785	0.907755	0.998713	0.000559304
BACE1-AS	94.368	-0.471598	0.597676	-0.789052	0.131233	0.628442	0.201735
BACE2	8499.58	0.00408159	0.245484	0.0166267	0.974629	0.998713	0.000559304
BACH1	761.716	0.0805165	0.403775	0.19941	0.702892	0.998713	0.000559304
BACH1-IT1	9.30114	0.55906	0.842939	0.663227	0.204589	0.749876	0.12501
BACH1-IT2	1.59258	0.0114325	1.9638	0.00582165	0.991115	0.998713	0.000559304
BACH2	23.4555	0.129999	0.694499	0.187184	0.720317	0.998713	0.000559304
BAD	15266.9	0.0917869	0.706851	0.129853	0.803844	0.998713	0.000559304
BAG1	824.451	-0.182991	0.263799	-0.693676	0.184566	0.717851	0.143966
BAG2	938.412	-0.242895	0.316477	-0.767497	0.142097	0.647497	0.188763
BAG3	3857.41	-0.0794937	0.335873	-0.236678	0.650761	0.993074	0.00301837
BAG4	748.075	0.0286182	0.244285	0.117151	0.822695	0.998713	0.000559304
BAG5	1848.38	0.0170713	0.371551	0.045946	0.92997	0.998713	0.000559304
BAG6	5935.01	-0.000666192	0.296549	-0.00224648	0.996572	0.999233	0.000333044
BAGE2	21.6855	-1.08316	0.646239	-1.67609	0.00134624	0.0441157	1.35541
BAHCC1	22.8314	-0.503833	0.633312	-0.795553	0.128087	0.621509	0.206552
BAHD1	2083.7	-0.0597943	0.347523	-0.172059	0.742077	0.998713	0.000559304
BAIAP2	3881.66	0.0787411	0.43439	0.181268	0.728802	0.998713	0.000559304
BAIAP2-DT	893.324	-0.0681829	0.255579	-0.266778	0.609856	0.986344	0.0059716
BAIAP2L1	5.80671	0.130967	1.35485	0.0966652	0.853311	0.998713	0.000559304
BAIAP2L2	2.42896	2.16036	2.36966	0.911676	0.0811933	0.500561	0.300543
BAIAP3	18.0423	0.494177	0.691911	0.714221	0.1719	0.699	0.155523
BAK1	2020.34	0.158673	0.628181	0.252592	0.628994	0.988891	0.00485139
BAK1P1	3.75793	-1.2877	1.26722	-1.01616	0.0519382	0.395694	0.402641
BAMBI	15.0145	0.0571816	0.711979	0.0803136	0.87791	0.998713	0.000559304
BANF1	11620.4	-0.0949171	0.40886	-0.232151	0.65701	0.993649	0.00276686
BANF1P2	3.86331	1.51468	1.42478	1.0631	0.0420086	0.350082	0.45583
BANF1P3	12.3276	0.573705	0.707547	0.810836	0.12092	0.607063	0.216767
BANK1	7.6983	0.292977	0.783746	0.373817	0.474599	0.952189	0.021277
BANP	530.165	-0.0426521	0.297154	-0.143535	0.783665	0.998713	0.000559304
BAP1	11114.3	0.0122201	0.424921	0.0287586	0.956132	0.998713	0.000559304
BARD1	329.01	0.233704	0.407422	0.573618	0.27256	0.827926	0.0820086
BARX1	5.39926	-1.38338	1.29573	-1.06764	0.0411391	0.347764	0.458715
BASP1	11209.2	-0.0251532	0.209161	-0.120257	0.818075	0.998713	0.000559304
BASP1-AS1	4.67735	0.594676	1.36477	0.435733	0.404593	0.921902	0.0353152
BATF2	205.051	-0.213645	0.416659	-0.512759	0.326702	0.873366	0.0588035
BATF3	2945.45	-0.115571	0.667072	-0.173251	0.740354	0.998713	0.000559304
BAX	4767.24	-0.0233895	0.421254	-0.0555235	0.915422	0.998713	0.000559304
BAZ1A	457.08	-0.108317	0.410495	-0.26387	0.613758	0.986344	0.0059716
BAZ1A-AS1	54.9805	-0.149573	0.489438	-0.305601	0.558859	0.972057	0.0123084
BAZ1B	3827.59	-0.0978369	0.369301	-0.264924	0.612342	0.986344	0.0059716
BAZ2A	2625.21	-0.0334431	0.342562	-0.0976264	0.851869	0.998713	0.000559304
BAZ2B	365.63	-0.183051	0.557096	-0.328581	0.529682	0.966087	0.0149837
BAZ2B-AS1	99.0177	0.257427	0.340143	0.756819	0.147728	0.657684	0.181982
BBC3	562.829	-0.219626	0.485631	-0.452249	0.387018	0.913676	0.0392079
BBIP1	1299.82	0.344769	0.343285	1.00432	0.0547303	0.40529	0.392234
BBLN	4337.33	-0.0113101	0.583459	-0.0193846	0.970423	0.998713	0.000559304
BBOF1	202.027	0.0388753	0.353172	0.110075	0.833242	0.998713	0.000559304
BBOX1-AS1	16.7913	-0.083466	0.772484	-0.108049	0.836268	0.998713	0.000559304
BBS1	25.8745	-0.188513	0.490507	-0.384323	0.462272	0.948701	0.0228705
BBS10	213.961	0.176978	0.361842	0.489102	0.349517	0.890054	0.0505839
BBS12	134.764	0.241699	0.527707	0.458017	0.380992	0.909701	0.0411015
BBS2	470.159	0.0154989	0.412727	0.0375525	0.942739	0.998713	0.000559304
BBS4	612.786	-0.108277	0.270309	-0.400567	0.443567	0.942879	0.0255439
BBS5	251.868	0.0702317	0.370491	0.189564	0.716913	0.998713	0.000559304
BBS7	551.472	0.289032	0.363708	0.794681	0.128505	0.622547	0.205828
BBS9	489.866	0.0384668	0.421015	0.0913669	0.861267	0.998713	0.000559304
BBX	1973.72	0.01963	0.472598	0.0415364	0.936676	0.998713	0.000559304
BCAM	43.7281	0.380411	0.810034	0.469623	0.369042	0.903532	0.0440564
BCAN	179.133	0.134907	0.566125	0.238299	0.64853	0.992888	0.0030997
BCAN-AS1	15.9485	0.32209	0.726233	0.443508	0.396261	0.91842	0.0369588
BCAP29	19.1781	1.09188	0.556299	1.96276	0.000173856	0.0117617	1.92953
BCAP31	15570.4	-0.186788	0.379291	-0.492466	0.346212	0.887749	0.05171
BCAR1	12638	0.0359065	0.463838	0.0774118	0.882288	0.998713	0.000559304
BCAR3	791.439	0.0895254	0.358184	0.249942	0.632596	0.990152	0.00429829
BCAS1	18.8547	0.262949	0.863313	0.304581	0.560172	0.972295	0.012202
BCAS2	2510.89	0.198037	0.277135	0.714584	0.171683	0.698362	0.155919
BCAS3	571.241	0.123718	0.277869	0.445236	0.394423	0.917321	0.0374788
BCAS4	1088.28	0.0738798	0.553921	0.133376	0.798635	0.998713	0.000559304
BCAT1	3926.64	0.106736	0.424431	0.251479	0.630505	0.989547	0.00456373
BCAT2	1415.37	0.0456701	0.48414	0.0943325	0.856812	0.998713	0.000559304
BCCIP	4603.44	0.113454	0.302034	0.375634	0.472454	0.951619	0.0215371
BCDIN3D	161.677	-0.135915	0.252003	-0.539339	0.302251	0.85215	0.0694842
BCDIN3D-AS1	16.2086	-1.71426	0.805347	-2.12859	4.67204e-05	0.00476216	2.3222
BCHE	429.9	0.325645	0.418156	0.778766	0.136335	0.637191	0.19573
BCKDHA	314.819	0.010067	0.41024	0.0245393	0.962563	0.998713	0.000559304
BCKDHB	367.784	0.220671	0.245282	0.899659	0.0852839	0.515117	0.288094
BCKDK	9207.6	0.0245083	0.558727	0.0438646	0.933134	0.998713	0.000559304
BCL10	505.71	-0.0908989	0.230006	-0.395203	0.449696	0.943395	0.0253064
BCL10-AS1	8.6849	0.422332	0.968853	0.435909	0.404403	0.921786	0.03537
BCL11A	4.56645	1.05586	1.92871	0.547446	0.295042	0.845813	0.0727258
BCL11B	99.1836	-0.277501	0.470927	-0.589266	0.259694	0.813825	0.0894692
BCL2	179.093	-0.279882	0.318914	-0.877611	0.0932211	0.537169	0.269889
BCL2A1	23.7929	0.279085	0.956626	0.291739	0.57683	0.977595	0.00984114
BCL2L1	37472.1	0.0996332	0.490209	0.203246	0.697455	0.998109	0.000822131
BCL2L11	196.963	0.121097	0.264305	0.458171	0.380832	0.909697	0.0411033
BCL2L12	2053.04	-0.213898	0.528946	-0.404386	0.439235	0.94153	0.0261658
BCL2L13	3439.72	-0.0440877	0.261146	-0.168824	0.746758	0.998713	0.000559304
BCL2L15	3.33597	0.701078	1.80834	0.387692	0.458357	0.94635	0.0239481
BCL2L2	1147.6	-0.113342	0.297222	-0.381339	0.465755	0.948796	0.0228273
BCL2L2-PABPN1	20.8623	0.663266	0.595954	1.11295	0.033272	0.310062	0.508551
BCL3	4339.56	-0.0832656	0.418448	-0.198986	0.703492	0.998713	0.000559304
BCL6	798.374	-0.0993746	0.451446	-0.220125	0.673723	0.995893	0.00178723
BCL6B	11.5316	-0.668183	0.851861	-0.784381	0.133531	0.6316	0.199558
BCL7A	70.4695	-0.241836	0.383996	-0.629786	0.22835	0.779724	0.108059
BCL7B	5266.61	0.179831	0.382891	0.469666	0.368998	0.903532	0.0440564
BCL7C	5479.63	0.145841	0.599537	0.243255	0.641727	0.991058	0.00390073
BCL9	1553.85	0.0610263	0.255972	0.23841	0.648378	0.992848	0.00311706
BCL9L	5346.21	0.0242529	0.257497	0.094187	0.85703	0.998713	0.000559304
BCLAF1	1752.66	0.069556	0.473791	0.146807	0.77886	0.998713	0.000559304
BCLAF1P2	6.38263	1.5004	1.06779	1.40514	0.00719504	0.127916	0.893077
BCLAF3	187.291	0.423619	0.375918	1.12689	0.0311259	0.299617	0.523433
BCO1	2.85079	1.41168	2.14281	0.658799	0.207628	0.75422	0.122502
BCO2	11.53	0.0769938	0.944853	0.0814875	0.87614	0.998713	0.000559304
BCOR	521.42	-0.114362	0.398531	-0.28696	0.583087	0.979319	0.00907568
BCORL1	483.122	0.17569	0.425823	0.412589	0.430008	0.936349	0.0285622
BCORP1	1.7741	1.11829	2.45352	0.455789	0.383313	0.911582	0.0402044
BCR	3866.13	-0.106797	0.30326	-0.352165	0.500565	0.9604	0.017548
BCRP2	192.015	-0.0058041	0.518301	-0.0111983	0.982911	0.998713	0.000559304
BCRP7	10.3558	0.518655	1.0891	0.476224	0.362351	0.900854	0.0453454
BCRP8	2.83248	0.190315	1.67396	0.113691	0.827848	0.998713	0.000559304
BCS1L	1421.32	0.0730996	0.46307	0.157859	0.762695	0.998713	0.000559304
BCYRN1	791.553	0.463032	1.79378	0.258131	0.62149	0.986596	0.0058605
BDH1	44.0145	-0.150818	0.474445	-0.317883	0.543168	0.968158	0.0140539
BDH2	620.796	-0.147429	0.424795	-0.347058	0.506797	0.961065	0.0172474
BDKRB1	1681.47	-0.246245	0.414486	-0.594098	0.255806	0.810529	0.0912313
BDKRB2	1003.73	0.0512444	0.640365	0.0800238	0.878347	0.998713	0.000559304
BDNF	1701.54	0.00459661	0.403731	0.0113853	0.982626	0.998713	0.000559304
BDNF-AS	20.9276	0.307137	0.575407	0.533773	0.307268	0.858328	0.0663466
BDP1	914.453	0.00760603	0.452833	0.0167965	0.97437	0.998713	0.000559304
BEAN1	201.928	-0.330535	0.365246	-0.904964	0.0834579	0.507864	0.294252
BECN1	2826.02	0.0250038	0.31447	0.0795109	0.879121	0.998713	0.000559304
BEGAIN	564.059	-0.0542462	0.391747	-0.138473	0.791115	0.998713	0.000559304
BEND3	183.243	0.0737986	0.367484	0.200821	0.70089	0.998546	0.000631874
BEND3P1	1.60107	-0.583649	1.99623	-0.292376	0.575997	0.977595	0.00984114
BEND4	2.47213	3.27507	2.28691	1.43209	0.00615837	0.116214	0.934743
BEND5	1.29819	0.910579	2.56251	0.355347	0.496702	0.959769	0.0178331
BEND6	273.121	-0.122918	0.304798	-0.403277	0.44049	0.941934	0.0259797
BEND7	167.441	0.554723	0.329513	1.68346	0.00128176	0.0429139	1.3674
BEST1	491.896	0.0682658	0.329562	0.207141	0.691952	0.997849	0.000935096
BEST3	178.997	0.16918	0.499915	0.338417	0.517434	0.963191	0.0162875
BEST4	10.5817	-0.921297	0.759328	-1.2133	0.0203007	0.233841	0.63108
BET1	1707.33	0.245371	0.396242	0.619245	0.236232	0.789413	0.102696
BET1L	7127.44	-0.0494433	0.332464	-0.148718	0.776058	0.998713	0.000559304
BEX1	80.7121	0.0321683	0.423195	0.076013	0.8844	0.998713	0.000559304
BEX2	173.814	-0.0333715	0.499962	-0.0667481	0.898408	0.998713	0.000559304
BEX3	8897.58	0.0910608	0.279331	0.325995	0.532926	0.966087	0.0149837
BEX4	311.492	0.0467847	0.51453	0.0909272	0.861928	0.998713	0.000559304
BEX5	25.1691	-0.215081	0.659866	-0.325946	0.532988	0.966087	0.0149837
BFAR	3709.47	0.0222192	0.211951	0.104832	0.841076	0.998713	0.000559304
BFSP1	129.01	-0.173409	0.436147	-0.397593	0.446959	0.942879	0.0255439
BGLAP	166.753	0.0415453	0.705052	0.0589252	0.910261	0.998713	0.000559304
BGN	74.1159	-0.1704	0.519027	-0.328307	0.530025	0.966087	0.0149837
BHLHA15	11.4101	-0.812779	1.37526	-0.591	0.258294	0.813139	0.0898351
BHLHE40	6170.85	-0.0316156	0.476749	-0.066315	0.899064	0.998713	0.000559304
BHLHE40-AS1	16.8564	0.0674272	0.705888	0.0955211	0.855028	0.998713	0.000559304
BHLHE41	1767.71	-0.101841	0.468449	-0.217401	0.677532	0.996211	0.00164866
BHMT	3.89752	0.912966	1.68177	0.54286	0.299106	0.849821	0.0706728
BHMT2	1202.12	0.221195	0.319689	0.691906	0.185689	0.719357	0.143055
BICC1	1098.38	-0.0473169	0.415197	-0.113963	0.827444	0.998713	0.000559304
BICD1	887.152	-0.0383598	0.321379	-0.11936	0.819409	0.998713	0.000559304
BICD2	2917.77	-0.0261932	0.320708	-0.0816728	0.87586	0.998713	0.000559304
BICDL1	34.5458	0.481692	0.618876	0.778333	0.136553	0.637667	0.195406
BICRA	454.004	-0.121059	0.3273	-0.369873	0.479273	0.954301	0.0203145
BICRAL	465.527	-0.062701	0.471435	-0.133	0.79919	0.998713	0.000559304
BID	6147.85	-0.0900423	0.405165	-0.222236	0.670778	0.995649	0.00189378
BIN1	7212.51	-0.069535	0.275037	-0.25282	0.628683	0.988875	0.00485872
BIN2	8.68605	0.740274	1.06428	0.695565	0.183374	0.717171	0.144377
BIN3	1734.42	0.0891165	0.311648	0.285953	0.58441	0.979319	0.00907568
BIRC2	1126.96	0.241762	0.314248	0.769333	0.141146	0.645959	0.189795
BIRC3	249.152	0.473649	0.507935	0.932499	0.0744833	0.478087	0.320493
BIRC5	9730.89	-0.170288	0.300992	-0.565755	0.279188	0.83478	0.078428
BIRC6	650.228	-0.442887	0.486357	-0.910621	0.0815458	0.500916	0.300235
BIRC7	3.0798	-1.94637	1.69077	-1.15117	0.0276725	0.28069	0.551773
BISPR	32.9477	0.292867	0.555616	0.527103	0.313352	0.863129	0.0639244
BIVM	481.002	-0.0953416	0.353763	-0.269507	0.606205	0.98614	0.00606135
BLACAT1	9.81575	0.569011	0.836878	0.679921	0.193425	0.731626	0.135711
BLCAP	3879.58	-0.137125	0.246263	-0.556823	0.286849	0.840731	0.0753429
BLK	5857.11	-0.0904179	0.499997	-0.180837	0.729422	0.998713	0.000559304
BLM	321.951	-0.142998	0.37787	-0.378433	0.469161	0.950557	0.0220218
BLMH	827.727	0.107815	0.396646	0.271817	0.603122	0.985589	0.00630429
BLNK	3.24576	0.549089	1.66255	0.330269	0.52757	0.965891	0.015072
BLOC1S1	378.685	-0.19376	0.57529	-0.336804	0.519433	0.963386	0.0161999
BLOC1S2	1669.38	0.0764029	0.28582	0.267311	0.609142	0.986238	0.00601824
BLOC1S3	1408.47	-0.190146	0.336242	-0.565502	0.279403	0.834788	0.078424
BLOC1S4	406.763	-0.233734	0.240649	-0.971268	0.0631992	0.438949	0.357586
BLOC1S5	255.308	0.254688	0.256867	0.991515	0.057892	0.417383	0.379465
BLOC1S6	3027.61	0.178027	0.36605	0.486345	0.352239	0.892329	0.049475
BLVRA	1994.78	-0.0344293	0.257375	-0.133771	0.798051	0.998713	0.000559304
BLVRB	9785.21	-0.159216	0.479382	-0.332127	0.52525	0.965785	0.0151196
BLZF1	348.517	0.359549	0.468061	0.768167	0.141749	0.646941	0.189135
BMERB1	4396.59	-0.0869561	0.262216	-0.33162	0.525882	0.965785	0.0151196
BMF	39.7261	-0.0377366	0.549265	-0.0687039	0.895448	0.998713	0.000559304
BMI1	1474.93	0.072517	0.322003	0.225206	0.666642	0.995649	0.00189378
BMP1	2004.03	0.194651	0.338341	0.575308	0.27115	0.825978	0.0830316
BMP2	167.398	-0.331858	0.324422	-1.02292	0.0503958	0.389413	0.40959
BMP2K	1775.33	-0.0310758	0.38467	-0.0807858	0.877198	0.998713	0.000559304
BMP2K-DT	1.04284	2.94667	2.70269	1.09027	0.0370318	0.328715	0.483181
BMP4	1.17881	0.49047	3.03586	0.161559	0.757306	0.998713	0.000559304
BMP6	82.3562	0.703853	1.11312	0.632323	0.226481	0.778028	0.109005
BMP7	8.51048	-1.09952	1.08234	-1.01588	0.0520022	0.395824	0.402498
BMP8A	3.27271	0.393103	1.70954	0.229946	0.660061	0.993774	0.00271231
BMP8B	3.50838	0.441341	1.68296	0.262241	0.615949	0.986344	0.0059716
BMPER	431.476	0.118511	0.294516	0.402394	0.441492	0.942701	0.0256259
BMPR1A	738.511	0.127365	0.27198	0.468286	0.370407	0.904194	0.0437383
BMPR1AP1	6.19951	0.900437	1.00332	0.897459	0.0860506	0.517685	0.285935
BMPR1B	35.9886	-0.474605	0.71748	-0.661488	0.205779	0.750768	0.124494
BMPR2	1253.11	-0.0291403	0.362608	-0.080363	0.877835	0.998713	0.000559304
BMS1	1511.27	0.0336458	0.473295	0.0710884	0.891842	0.998713	0.000559304
BMS1P10	3.38801	-1.76606	1.38572	-1.27447	0.0147795	0.192763	0.714977
BMS1P20	5.93969	-1.66722	0.903621	-1.84504	0.000416986	0.0210642	1.67646
BMS1P23	310.19	0.198403	0.300312	0.660655	0.206351	0.752017	0.123772
BMS1P4	3.01676	0.677591	1.8144	0.373452	0.475031	0.952189	0.021277
BMS1P8	2.92387	-2.12175	1.41797	-1.49633	0.00420841	0.0922418	1.03507
BMT2	751.882	0.395156	0.373358	1.05838	0.0429271	0.354214	0.450735
BNC1	3.36153	-3.04825	1.79458	-1.69859	0.00115826	0.0405552	1.39195
BNC2	580.839	0.14154	0.366468	0.386227	0.460056	0.947546	0.0233995
BNC2-AS1	67.7439	-0.00462573	0.606244	-0.00763014	0.988356	0.998713	0.000559304
BNIP1	1033.87	-0.0383425	0.29753	-0.12887	0.805299	0.998713	0.000559304
BNIP2	2735.88	0.198886	0.362784	0.548222	0.294358	0.845689	0.0727894
BNIP3	11502.2	0.101311	0.520912	0.194488	0.709889	0.998713	0.000559304
BNIP3L	6626.16	0.13262	0.308546	0.429823	0.410996	0.92712	0.0328642
BNIP3P1	28.4067	-0.0711336	0.579292	-0.122794	0.814307	0.998713	0.000559304
BNIP3P5	1.16736	-0.508505	2.24613	-0.226391	0.664994	0.995649	0.00189378
BNIPL	6.0805	-0.84499	0.986049	-0.856945	0.101189	0.561225	0.250863
BOC	614.156	0.0273793	0.267617	0.102308	0.844854	0.998713	0.000559304
BOD1	2001.07	0.0924535	0.194458	0.475442	0.363139	0.900854	0.0453454
BOD1L1	622.015	-0.328361	0.563291	-0.582934	0.264849	0.820787	0.0857696
BOLA1	274.685	0.165849	0.472936	0.350679	0.502374	0.960842	0.0173482
BOLA2-SMG1P6	8.30593	0.227545	0.864802	0.263118	0.614769	0.986344	0.0059716
BOLA3	670.545	0.000447946	0.284321	0.00157549	0.997596	0.999295	0.000306331
BOLA3-DT	160.829	-0.121605	0.344465	-0.353027	0.499517	0.9604	0.017548
BOP1	7158.61	0.120407	0.634694	0.189709	0.716706	0.998713	0.000559304
BORA	1056.69	0.0274377	0.405177	0.0677178	0.896941	0.998713	0.000559304
BORCS5	455.318	-0.092152	0.182039	-0.506222	0.332908	0.876484	0.0572558
BORCS6	842.188	-0.0346675	0.57123	-0.0606892	0.907587	0.998713	0.000559304
BORCS7	717.372	-0.134166	0.193652	-0.692818	0.18511	0.71835	0.143664
BORCS8	559.521	0.0392986	0.584196	0.0672696	0.897619	0.998713	0.000559304
BPGM	1330.2	0.0480618	0.288292	0.166712	0.749819	0.998713	0.000559304
BPHL	136.433	-0.0361236	0.275331	-0.131201	0.80185	0.998713	0.000559304
BPIFC	1.71844	1.64138	2.79011	0.588285	0.260488	0.814422	0.0891505
BPNT1	710.204	-0.255602	0.351157	-0.727884	0.163845	0.684323	0.164739
BPNT2	6119.97	0.112607	0.312594	0.360235	0.4908	0.958192	0.0185475
BPTF	1076.59	-0.0568139	0.561663	-0.101153	0.846583	0.998713	0.000559304
BRAF	653.52	0.0942537	0.403189	0.233771	0.654772	0.993121	0.00299767
BRAP	681.988	-0.00308994	0.423706	-0.00729264	0.988871	0.998713	0.000559304
BRAT1	2399.46	0.101959	0.507972	0.200719	0.701035	0.998546	0.000631874
BRCA1	835.983	-0.0315412	0.35542	-0.0887434	0.865212	0.998713	0.000559304
BRCA2	250.146	-0.438483	0.411699	-1.06506	0.0416318	0.349347	0.456743
BRCC3	949.622	0.102189	0.370076	0.276131	0.597383	0.983378	0.00727964
BRD1	506.957	-0.0689086	0.38907	-0.177111	0.734785	0.998713	0.000559304
BRD2	4477.72	-0.0466245	0.243767	-0.191267	0.714481	0.998713	0.000559304
BRD3	1188.35	0.00604498	0.263966	0.0229006	0.965061	0.998713	0.000559304
BRD3OS	2367.63	-0.101094	0.32864	-0.307614	0.556272	0.971114	0.01273
BRD4	5031.18	-0.0516534	0.342991	-0.150597	0.773306	0.998713	0.000559304
BRD7	2160.88	-0.0344895	0.385678	-0.0894258	0.864185	0.998713	0.000559304
BRD7P2	4.48801	1.26187	1.32474	0.952547	0.0684582	0.458942	0.338242
BRD8	677.074	0.056846	0.405747	0.140102	0.788715	0.998713	0.000559304
BRD9	1694.8	-0.0972399	0.237556	-0.409335	0.433655	0.939351	0.0271721
BRF1	1994.8	0.035195	0.371984	0.0946143	0.856389	0.998713	0.000559304
BRF2	579.043	-0.0919099	0.250123	-0.367458	0.482147	0.956184	0.0194583
BRI3	13409.9	-0.0127884	0.508598	-0.0251444	0.961641	0.998713	0.000559304
BRI3BP	1324.46	0.119703	0.326237	0.366919	0.482789	0.956817	0.019171
BRI3P1	2.76416	-0.0622003	1.78623	-0.0348221	0.946895	0.998713	0.000559304
BRICD5	14.1328	0.144254	0.735719	0.196073	0.707633	0.998713	0.000559304
BRINP1	4.05867	-1.52331	1.62679	-0.936393	0.0732804	0.474889	0.323408
BRINP2	1.75556	-0.0463306	2.07438	-0.0223347	0.965924	0.998713	0.000559304
BRINP3	1.86705	2.965	1.87196	1.5839	0.00244879	0.0658389	1.18152
BRINP3-DT	2.41581	-2.60397	1.89139	-1.37674	0.00845447	0.138397	0.858872
BRIP1	225.519	-0.02537	0.516667	-0.0491031	0.925171	0.998713	0.000559304
BRIX1	1931.42	0.0533874	0.289451	0.184444	0.724243	0.998713	0.000559304
BRK1	6140.42	0.0773167	0.288316	0.268166	0.607998	0.986208	0.00603133
BRME1	317.838	-0.119265	0.464386	-0.256822	0.62326	0.986596	0.0058605
BRMS1	15955.5	0.104035	0.66943	0.155409	0.76627	0.998713	0.000559304
BRMS1L	253.909	0.486376	0.337389	1.44159	0.00582636	0.113239	0.946005
BROX	1802.97	0.0353803	0.271491	0.130318	0.803155	0.998713	0.000559304
BRPF1	1128.6	0.0139618	0.335203	0.0416517	0.936501	0.998713	0.000559304
BRPF3	846.972	-0.0439465	0.340834	-0.128938	0.805198	0.998713	0.000559304
BRSK1	2210.49	0.174809	0.395508	0.441985	0.397885	0.919034	0.0366682
BRSK2	36.5014	0.394349	0.679157	0.580645	0.266729	0.822492	0.0848684
BRWD1	909.425	0.201014	0.250405	0.802755	0.124669	0.614478	0.211494
BRWD1-AS2	4.63441	0.85252	1.11519	0.764462	0.14368	0.650068	0.187041
BRWD3	389.08	0.122489	0.46756	0.261975	0.616307	0.986354	0.00596722
BSCL2	985.322	-0.0722357	0.504184	-0.143273	0.784051	0.998713	0.000559304
BSDC1	3364.87	-0.0233553	0.29007	-0.080516	0.877604	0.998713	0.000559304
BSG	45710.2	-0.0742419	0.341472	-0.217417	0.67751	0.996211	0.00164866
BSG-AS1	146.854	0.0726048	0.414761	0.175052	0.737753	0.998713	0.000559304
BSN	20.5113	0.795877	0.815086	0.976432	0.0618086	0.434289	0.362222
BSN-DT	5.31659	1.86682	1.14454	1.63107	0.00180959	0.0538976	1.26843
BSND	3.43973	0.785071	1.54399	0.508468	0.330767	0.874979	0.0580021
BSPRY	2.08907	1.48118	2.72684	0.543186	0.298815	0.849304	0.070937
BST1	15.0651	-0.126966	0.752883	-0.168639	0.747025	0.998713	0.000559304
BST2	169.673	0.120682	0.53134	0.227127	0.663971	0.995393	0.0020055
BTAF1	497.171	0.072308	0.453653	0.159391	0.760462	0.998713	0.000559304
BTBD1	4914.95	0.084112	0.3543	0.237403	0.649763	0.992995	0.00305312
BTBD10	1510.75	0.179793	0.306934	0.585771	0.262531	0.817107	0.0877211
BTBD11	669.91	-0.107921	0.333582	-0.323521	0.53604	0.966245	0.0149127
BTBD16	2.93322	-1.44398	1.30987	-1.10238	0.0349813	0.319968	0.494893
BTBD17	18.3874	0.178195	0.769098	0.231694	0.657642	0.993649	0.00276686
BTBD19	234.969	0.172482	0.289738	0.595304	0.254843	0.808878	0.0921168
BTBD2	22926.9	0.206457	0.624984	0.33034	0.527481	0.965891	0.015072
BTBD3	675.218	0.212799	0.310195	0.686017	0.189461	0.725174	0.139558
BTBD3-AS1	1.29035	-1.72826	2.22192	-0.777822	0.13681	0.637899	0.195248
BTBD6	7388.91	0.00770738	0.474082	0.0162575	0.975193	0.998713	0.000559304
BTBD7	1446.15	0.0525228	0.430798	0.12192	0.815605	0.998713	0.000559304
BTBD8	25.0756	-0.155407	0.70715	-0.219765	0.674226	0.995893	0.00178723
BTBD9	303.599	-0.173549	0.415501	-0.417687	0.424331	0.933239	0.0300072
BTC	52.1418	-0.126823	0.517058	-0.245278	0.638959	0.990997	0.00392775
BTD	524.602	-0.13358	0.296352	-0.450745	0.388599	0.914812	0.038668
BTF3	14916.2	0.15141	0.208741	0.725346	0.165319	0.68663	0.163277
BTF3-DT	10.0578	0.139439	1.08111	0.128977	0.80514	0.998713	0.000559304
BTF3L4	1900.82	0.115361	0.264017	0.436946	0.403286	0.921404	0.0355498
BTF3L4P2	11.3569	0.592536	0.827644	0.71593	0.170877	0.697344	0.156553
BTF3P4	2.18294	-1.58812	1.86525	-0.851423	0.103407	0.567353	0.246147
BTF3P9	1.46136	-1.93173	2.2689	-0.851396	0.103418	0.567353	0.246147
BTG1	1384.42	0.133159	0.277178	0.480408	0.358149	0.898268	0.0465943
BTG1-DT	5.11283	-0.705876	1.09044	-0.647333	0.215648	0.764103	0.116848
BTG2	127.575	0.0313616	0.373407	0.0839877	0.872371	0.998713	0.000559304
BTG3	1839.25	-0.0209681	0.269716	-0.0777414	0.881791	0.998713	0.000559304
BTG3-AS1	39.0047	0.0693392	0.533135	0.130059	0.803538	0.998713	0.000559304
BTG4	2.00151	-1.07431	1.99213	-0.539278	0.302306	0.85215	0.0694842
BTK	3.17683	-0.303437	1.34722	-0.225233	0.666605	0.995649	0.00189378
BTLA	1.79917	3.42018	1.97953	1.72777	0.000950506	0.0353305	1.45185
BTN2A1	890.676	-0.0417565	0.297806	-0.140214	0.788551	0.998713	0.000559304
BTN2A2	443.59	-0.112549	0.314517	-0.357847	0.493678	0.959108	0.0181324
BTN2A3P	38.1022	0.112289	0.501091	0.22409	0.668195	0.995649	0.00189378
BTN3A1	691.611	0.026452	0.42511	0.0622239	0.905261	0.998713	0.000559304
BTN3A2	1464.8	-0.0707182	0.382952	-0.184666	0.723924	0.998713	0.000559304
BTN3A3	384.133	-0.156565	0.455382	-0.34381	0.510782	0.961648	0.0169839
BTNL8	9.44946	-0.429755	0.972309	-0.441995	0.397875	0.919034	0.0366682
BTNL9	11.8581	-0.422767	0.867144	-0.48754	0.351058	0.891108	0.0500695
BTRC	627.511	-0.0340086	0.25933	-0.13114	0.80194	0.998713	0.000559304
BUB1	1569.32	0.000684323	0.364703	0.00187638	0.997136	0.999233	0.000333044
BUB1B	803.602	0.0438018	0.368209	0.118959	0.820005	0.998713	0.000559304
BUB3	3944.59	0.00117093	0.237097	0.00493861	0.992463	0.998778	0.000531111
BUD13	515.722	0.0898803	0.2129	0.422172	0.419374	0.931083	0.0310117
BUD13P1	1.19526	4.46554	3.07135	1.45393	0.00541918	0.107698	0.967793
BUD23	7694.7	-0.0813122	0.229552	-0.354222	0.498066	0.960375	0.0175592
BUD31	2858.83	0.0318735	0.231784	0.137514	0.792528	0.998713	0.000559304
BVES	370.993	-0.106944	0.461278	-0.231842	0.657436	0.993649	0.00276686
BVES-AS1	32.1911	0.0861645	0.486746	0.177021	0.734913	0.998713	0.000559304
BYSL	836.993	-0.0808406	0.372966	-0.216751	0.678443	0.996211	0.00164866
BZW1	6886.94	0.135726	0.332903	0.407705	0.435487	0.940495	0.0266436
BZW1-AS1	1.5901	-0.970175	2.25686	-0.429878	0.410937	0.92712	0.0328642
BZW1P1	2.18339	-2.63525	1.71594	-1.53575	0.00330872	0.079792	1.09804
BZW1P2	26.9174	-0.658798	0.576244	-1.14326	0.0287592	0.287392	0.541526
BZW2	1458.63	0.10368	0.246097	0.421295	0.420341	0.931583	0.0307784
C10orf143	27.5666	-0.0863452	0.647503	-0.133351	0.798672	0.998713	0.000559304
C10orf55	75.4889	-0.692035	0.348684	-1.98471	0.000146908	0.0108684	1.96384
C10orf67	11.7288	-1.73409	0.788179	-2.20012	2.57336e-05	0.00319013	2.49619
C10orf67-AS1	9.91363	-0.190494	0.954813	-0.199509	0.70275	0.998713	0.000559304
C10orf88	342.626	-0.125964	0.282471	-0.445937	0.393679	0.917049	0.0376074
C10orf88B	16.5176	0.18828	0.731151	0.257512	0.622328	0.986596	0.0058605
C10orf90	573.46	0.0467059	0.314573	0.148474	0.776416	0.998713	0.000559304
C10orf95	3.07049	0.617981	1.60469	0.385109	0.461357	0.948069	0.0231602
C10orf95-AS1	67.2263	-0.00255014	0.500707	-0.00509308	0.992227	0.998716	0.000558043
C11orf1	377.814	0.0969344	0.261182	0.371137	0.477772	0.95369	0.0205927
C11orf21	66.971	0.109928	0.392618	0.279986	0.592275	0.98168	0.00803007
C11orf24	3662.25	-0.0922302	0.238062	-0.387422	0.45867	0.946561	0.0238513
C11orf45	131.417	-0.515796	0.405603	-1.27168	0.0149993	0.194773	0.710471
C11orf49	2109.06	-0.155228	0.215445	-0.720502	0.168161	0.692734	0.159433
C11orf54	61.2374	-0.0889289	0.517716	-0.171772	0.742492	0.998713	0.000559304
C11orf58	7294.77	0.130168	0.237389	0.548331	0.294262	0.845689	0.0727894
C11orf65	6.58258	1.75838	0.942799	1.86506	0.000360554	0.0194206	1.71174
C11orf68	3131.47	-0.142558	0.569586	-0.250283	0.632133	0.99008	0.00432952
C11orf71	135.695	-0.185961	0.486213	-0.382468	0.464435	0.948796	0.0228273
C11orf80	394.015	-0.00756535	0.2983	-0.0253615	0.96131	0.998713	0.000559304
C11orf86	2.0381	-0.973003	1.68904	-0.576068	0.270518	0.825775	0.083138
C11orf87	8.89589	0.364989	0.931389	0.391875	0.453521	0.944758	0.0246796
C11orf91	7.42814	-0.0403926	1.12561	-0.0358852	0.945277	0.998713	0.000559304
C11orf94	17.5371	0.134969	0.791314	0.170563	0.744241	0.998713	0.000559304
C11orf96	562.786	-0.326861	0.895419	-0.365037	0.485038	0.957485	0.0188681
C11orf98	12.7147	0.389077	0.734237	0.529906	0.310786	0.861631	0.0646786
C12orf29	578.535	0.174703	0.360104	0.485147	0.353427	0.893662	0.0488269
C12orf4	772.748	0.192781	0.412718	0.467101	0.371619	0.905027	0.0433386
C12orf43	1155.01	-0.117401	0.362786	-0.323611	0.535927	0.966245	0.0149127
C12orf50	1.71429	-1.11123	5.12268	-0.216924	0.6782	0.996211	0.00164866
C12orf57	6113.24	0.0106523	0.546135	0.019505	0.970239	0.998713	0.000559304
C12orf60	46.8899	0.250618	0.47644	0.526021	0.314346	0.863276	0.0638501
C12orf73	399.046	0.276223	0.274333	1.00689	0.0541147	0.403945	0.393678
C12orf75	1587.79	0.037503	0.214951	0.174472	0.73859	0.998713	0.000559304
C12orf76	288.45	-0.249777	0.343532	-0.727084	0.164308	0.685136	0.164223
C13orf46	34.1676	-0.138873	0.6485	-0.214145	0.682096	0.996399	0.00156652
C14orf119	1772.19	-0.253507	0.177238	-1.43032	0.00622226	0.11716	0.931219
C14orf132	3743.92	-0.0136663	0.292793	-0.0466755	0.928861	0.998713	0.000559304
C14orf28	82.9869	-0.0985385	0.423718	-0.232557	0.656448	0.993649	0.00276686
C14orf93	388.728	0.0804304	0.263997	0.304663	0.560066	0.972295	0.012202
C15orf39	2577.26	0.00817656	0.430282	0.0190028	0.971005	0.998713	0.000559304
C15orf40	760.782	-0.136169	0.422261	-0.322476	0.537358	0.966855	0.0146386
C15orf48	1.32123	-0.109249	2.8262	-0.0386557	0.941059	0.998713	0.000559304
C15orf61	276.67	-0.0660736	0.265657	-0.248718	0.634264	0.990365	0.00420476
C15orf62	18.0646	0.805401	0.652061	1.23516	0.0181496	0.217315	0.662911
C15orf65	128.037	0.0115521	0.532635	0.0216886	0.966909	0.998713	0.000559304
C16orf46	2.23882	-0.367633	1.3907	-0.264351	0.613112	0.986344	0.0059716
C16orf54	3.72966	-0.195628	1.55196	-0.126052	0.809473	0.998713	0.000559304
C16orf72	2165.18	0.213313	0.325728	0.654883	0.210343	0.757625	0.120546
C16orf74	19.6882	1.13923	0.997226	1.1424	0.0288799	0.287965	0.54066
C16orf86	349.293	-0.259338	0.640763	-0.404733	0.438842	0.941507	0.0261765
C16orf87	406.525	0.127472	0.279221	0.456527	0.382543	0.910465	0.0407368
C16orf89	15.5424	0.667356	0.622191	1.07259	0.0402093	0.34281	0.464946
C16orf91	345.863	0.0434138	0.333954	0.129999	0.803627	0.998713	0.000559304
C16orf95	100.073	0.085931	0.45314	0.189634	0.716812	0.998713	0.000559304
C16orf95-DT	98.8327	0.00406229	0.725665	0.00559802	0.991457	0.998713	0.000559304
C17orf100	76.258	-0.0366524	0.392465	-0.0933904	0.858227	0.998713	0.000559304
C17orf107	6.75337	2.34633	1.10618	2.12111	4.96784e-05	0.00501905	2.29938
C17orf113	7.06001	-0.381099	1.47477	-0.258412	0.621111	0.986596	0.0058605
C17orf114	12.7094	0.409249	1.19004	0.343896	0.510676	0.961648	0.0169839
C17orf49	10.1086	-0.348143	0.750878	-0.463649	0.375164	0.906511	0.0426269
C17orf58	367.494	0.135715	0.300281	0.451959	0.387323	0.913805	0.0391465
C17orf67	152.763	-0.0490564	0.281852	-0.17405	0.739199	0.998713	0.000559304
C17orf75	302.89	-0.0185645	0.25544	-0.0726767	0.889441	0.998713	0.000559304
C17orf80	516.893	0.18529	0.327497	0.565778	0.279169	0.83478	0.078428
C17orf97	198.931	-0.0537083	0.374764	-0.143312	0.783992	0.998713	0.000559304
C18orf21	379.564	-0.0600518	0.235945	-0.254516	0.626383	0.987685	0.00538167
C18orf25	796.759	0.00984033	0.306261	0.0321305	0.950995	0.998713	0.000559304
C18orf32	141.767	0.380099	0.312044	1.2181	0.0198111	0.230074	0.638132
C18orf54	441.649	-0.17765	0.392096	-0.453078	0.386149	0.913187	0.0394404
C19orf12	1308.69	0.0585674	0.25022	0.234064	0.654367	0.993074	0.00301837
C19orf25	6293.55	0.0508435	0.672119	0.0756465	0.884954	0.998713	0.000559304
C19orf38	6.17725	-0.676811	1.24957	-0.541634	0.300198	0.850349	0.0704026
C19orf44	263.315	0.149675	0.270357	0.553621	0.289629	0.842518	0.0744209
C19orf47	2365.96	0.11107	0.598731	0.185508	0.722717	0.998713	0.000559304
C19orf48	8714.22	0.198692	0.620808	0.320053	0.540418	0.968041	0.0141064
C19orf53	14689.6	-0.0314693	0.575853	-0.0546482	0.91675	0.998713	0.000559304
C19orf54	1319.93	-0.168531	0.28527	-0.590778	0.258473	0.813143	0.0898332
C19orf71	14.1513	0.431115	0.770706	0.559376	0.284644	0.838325	0.0765878
C19orf73	14.4145	-0.528055	0.764989	-0.690278	0.186726	0.721354	0.141852
C19orf81	150.045	-0.364939	0.494626	-0.737809	0.158174	0.673783	0.17148
C19orf84	42.2871	-0.0937995	0.589726	-0.159056	0.76095	0.998713	0.000559304
C1D	729.625	0.297385	0.309321	0.961413	0.0659244	0.449854	0.346928
C1DP1	3.33461	-0.294005	1.59974	-0.183783	0.725191	0.998713	0.000559304
C1GALT1	1496.54	0.105628	0.358462	0.29467	0.573007	0.976109	0.0105017
C1GALT1C1	780.574	0.0571514	0.434271	0.131603	0.801255	0.998713	0.000559304
C1GALT1C1L	44.2303	0.574943	0.538492	1.06769	0.0411294	0.347764	0.458715
C1orf109	708.649	-0.136789	0.318733	-0.429165	0.411713	0.92771	0.0325879
C1orf112	221.577	-0.132924	0.399565	-0.332671	0.524571	0.965785	0.0151196
C1orf115	3.38697	-0.673575	1.54454	-0.4361	0.404197	0.921786	0.03537
C1orf116	9.04826	-0.230049	0.768938	-0.299178	0.567152	0.974133	0.0113816
C1orf122	4936	0.076517	0.600578	0.127406	0.807467	0.998713	0.000559304
C1orf127	15.9387	-0.239116	0.735161	-0.325257	0.533854	0.966087	0.0149837
C1orf131	355.567	-0.0767989	0.231528	-0.331705	0.525777	0.965785	0.0151196
C1orf159	3037.65	0.138171	0.660118	0.209313	0.68889	0.997349	0.00115287
C1orf162	2.62384	1.51621	1.91385	0.792229	0.129688	0.625242	0.203952
C1orf167	8.34461	-0.463141	1.16516	-0.397493	0.447073	0.942879	0.0255439
C1orf174	701.887	-0.0487846	0.368484	-0.132392	0.800088	0.998713	0.000559304
C1orf198	623.884	-0.110272	0.327856	-0.336344	0.520003	0.963386	0.0161999
C1orf21	857.913	-0.0522874	0.240405	-0.217497	0.677398	0.996211	0.00164866
C1orf21-DT	2.19721	0.510764	1.61865	0.315549	0.546133	0.96848	0.0139093
C1orf216	1712.11	-0.189185	0.196461	-0.962965	0.0654888	0.449056	0.347699
C1orf220	3.9993	0.272213	1.26168	0.215755	0.679838	0.996399	0.00156652
C1orf226	182.832	-0.136295	0.342919	-0.397455	0.447117	0.942879	0.0255439
C1orf35	955.913	0.0340965	0.437128	0.0780011	0.881399	0.998713	0.000559304
C1orf43	9015.82	-0.112848	0.199247	-0.566372	0.278664	0.834481	0.0785837
C1orf50	99.8671	0.15837	0.371217	0.426624	0.414487	0.929642	0.0316841
C1orf52	441.727	-0.0265128	0.234522	-0.11305	0.828804	0.998713	0.000559304
C1orf53	91.5652	-0.0849083	0.656196	-0.129395	0.804522	0.998713	0.000559304
C1orf54	901.789	0.0450444	0.581041	0.0775237	0.882119	0.998713	0.000559304
C1orf56	500.586	-0.209716	0.35187	-0.596006	0.254283	0.808375	0.0923874
C1orf74	11.1959	-1.12172	0.846255	-1.32551	0.0112328	0.164714	0.783269
C1orf94	3866.54	0.191871	0.324884	0.590583	0.25863	0.813377	0.0897081
C1QBP	11264.9	-0.0344615	0.224818	-0.153286	0.769371	0.998713	0.000559304
C1QL1	4036.48	0.076702	0.550576	0.139312	0.789878	0.998713	0.000559304
C1QL4	34.9128	-0.363183	0.516427	-0.703261	0.178574	0.709598	0.148987
C1QTNF1	6355.11	-0.15446	0.323105	-0.478047	0.360516	0.899946	0.0457838
C1QTNF1-AS1	6.33341	-0.603585	1.04376	-0.578282	0.26868	0.824824	0.0836386
C1QTNF12	41.9469	0.0776946	0.689208	0.11273	0.82928	0.998713	0.000559304
C1QTNF2	88.7615	-0.072764	0.788381	-0.0922955	0.859871	0.998713	0.000559304
C1QTNF3	2.35821	0.313397	1.58287	0.197993	0.704904	0.998713	0.000559304
C1QTNF4	4.03697	1.10517	1.39811	0.790477	0.130538	0.626574	0.203028
C1QTNF6	209.058	0.034358	0.437304	0.0785678	0.880544	0.998713	0.000559304
C1R	2427.66	-0.0896038	0.453315	-0.197664	0.705371	0.998713	0.000559304
C1RL	1012.48	0.0337033	0.3256	0.103511	0.843052	0.998713	0.000559304
C1RL-AS1	121.277	0.259021	0.395528	0.654873	0.21035	0.757625	0.120546
C1S	1856.19	0.0185284	0.536387	0.034543	0.947321	0.998713	0.000559304
C2	33.378	0.431016	0.470854	0.915392	0.079961	0.496972	0.303668
C2-AS1	2.32451	0.398272	1.51516	0.262857	0.615119	0.986344	0.0059716
C20orf141	1.41536	-2.53193	2.49355	-1.01539	0.0521143	0.396151	0.402139
C20orf144	17.6936	-0.897066	0.637317	-1.40757	0.00709578	0.12674	0.897085
C20orf202	2.64998	1.09509	1.7028	0.643115	0.218654	0.767093	0.115152
C20orf203	2.3798	1.49817	2.26432	0.661643	0.205673	0.750722	0.124521
C20orf204	11.0926	-0.184113	1.08461	-0.169751	0.745416	0.998713	0.000559304
C20orf27	5540.11	0.0650741	0.654924	0.0993613	0.849268	0.998713	0.000559304
C20orf96	282.748	-0.213268	0.30835	-0.691642	0.185857	0.719514	0.142961
C21orf58	449.592	-0.0773209	0.344569	-0.224399	0.667765	0.995649	0.00189378
C21orf62-AS1	19.4725	0.308974	0.697658	0.442873	0.396937	0.919034	0.0366682
C21orf91	180.039	0.383772	0.42398	0.905167	0.0833887	0.507682	0.294408
C22orf15	2.00879	1.86491	2.19456	0.849789	0.104071	0.568685	0.245129
C22orf23	38.4811	0.297284	0.446748	0.665439	0.203084	0.747194	0.126566
C22orf39	769.678	-0.0924768	0.261254	-0.353973	0.498368	0.9604	0.017548
C22orf46	399.24	0.0814933	0.490868	0.166019	0.750825	0.998713	0.000559304
C2CD2	3405.24	-0.0751768	0.360434	-0.208573	0.689932	0.997477	0.00109711
C2CD2L	810.979	-0.0761216	0.325285	-0.234015	0.654434	0.993074	0.00301837
C2CD3	415.386	-0.137541	0.327542	-0.419919	0.421861	0.932106	0.0305346
C2CD4C	4.84998	-0.0409979	1.2747	-0.0321629	0.950946	0.998713	0.000559304
C2CD5	525.387	0.203477	0.403394	0.504412	0.334639	0.878299	0.0563575
C2orf15	13.1564	-0.261029	0.820666	-0.318069	0.542932	0.968158	0.0140539
C2orf16	4.91847	0.374017	1.35933	0.275147	0.598689	0.983378	0.00727964
C2orf27A	162.637	0.0314847	0.311325	0.101131	0.846615	0.998713	0.000559304
C2orf42	317.344	0.075717	0.321489	0.23552	0.652358	0.993074	0.00301837
C2orf49	811.42	0.096501	0.268679	0.359168	0.492084	0.958192	0.0185475
C2orf49-DT	44.5503	0.0482344	0.572626	0.0842337	0.872001	0.998713	0.000559304
C2orf50	10.9942	-1.0213	0.809271	-1.262	0.0157834	0.199987	0.698998
C2orf66	3.65702	-0.700014	1.21408	-0.576581	0.270091	0.825296	0.0833904
C2orf68	458.293	-0.103406	0.25403	-0.407062	0.436212	0.941118	0.0263558
C2orf69	810.981	0.205189	0.306209	0.670095	0.19994	0.743174	0.12891
C2orf72	174.593	-0.171984	0.511927	-0.335955	0.520486	0.963734	0.0160428
C2orf73	5.32802	0.166112	1.54423	0.10757	0.836984	0.998713	0.000559304
C2orf74	70.4534	0.155738	0.472286	0.329753	0.528214	0.965902	0.0150671
C2orf76	197.781	-0.0273032	0.392336	-0.0695915	0.894106	0.998713	0.000559304
C2orf81	22.2192	0.227636	0.579851	0.392577	0.452713	0.944467	0.0248131
C2orf83	2.70598	1.51782	2.49854	0.607485	0.24525	0.800105	0.0968529
C2orf88	32.9272	0.377623	0.548731	0.688175	0.188072	0.723272	0.140698
C2orf92	12.0291	0.435647	0.784647	0.555214	0.288243	0.840731	0.0753429
C3	2906.19	-0.528492	0.919994	-0.574451	0.271865	0.827026	0.082481
C3AR1	270.857	-0.0195736	0.432393	-0.045268	0.931	0.998713	0.000559304
C3orf14	601.065	0.148013	0.338895	0.43675	0.403497	0.921404	0.0355498
C3orf18	3185.91	0.024087	0.48535	0.0496282	0.924373	0.998713	0.000559304
C3orf33	11.5229	-0.0285828	0.770187	-0.0371115	0.94341	0.998713	0.000559304
C3orf38	816.365	0.226446	0.376045	0.602179	0.249397	0.803395	0.0950709
C3orf52	300.663	0.0615552	0.272402	0.225972	0.665577	0.995649	0.00189378
C3orf62	109.514	0.402008	0.389525	1.03205	0.0483765	0.379046	0.421308
C3orf80	5.62111	0.810475	1.1801	0.686786	0.188965	0.724157	0.140167
C4A	4.22378	3.53926	1.71944	2.05837	8.24569e-05	0.00732971	2.13491
C4B	2.13524	-0.226811	1.7508	-0.129547	0.804296	0.998713	0.000559304
C4orf17	1.29409	0.129573	2.48579	0.0521255	0.92058	0.998713	0.000559304
C4orf19	2.04236	0.343476	1.84736	0.185928	0.722116	0.998713	0.000559304
C4orf3	3807.67	0.0130697	0.272148	0.0480242	0.926811	0.998713	0.000559304
C4orf33	507.466	0.20227	0.468614	0.431635	0.409027	0.925111	0.0338061
C4orf46	883.577	0.00787245	0.303589	0.0259312	0.960441	0.998713	0.000559304
C4orf47	51.7498	0.289488	0.378332	0.76517	0.14331	0.649156	0.187651
C4orf48	163.877	1.13762	1.30156	0.874043	0.0945594	0.54133	0.266538
C4orf50	5.34325	-0.234068	1.55918	-0.150122	0.774001	0.998713	0.000559304
C4orf54	3.10028	-0.990933	1.76641	-0.560986	0.283261	0.837093	0.0772261
C5	105.416	0.703207	0.348716	2.01656	0.00011471	0.00923077	2.03476
C5AR1	296.197	-0.344218	0.469388	-0.733333	0.160712	0.677159	0.169309
C5AR2	73.3026	-0.0626333	0.544479	-0.115033	0.825848	0.998713	0.000559304
C5orf15	3185.86	0.146741	0.22827	0.642841	0.218851	0.767093	0.115152
C5orf22	618.936	0.133898	0.409573	0.326921	0.531763	0.966087	0.0149837
C5orf24	1673.22	0.189477	0.282634	0.670396	0.199739	0.742673	0.129203
C5orf34	154.983	0.246511	0.280986	0.87731	0.0933332	0.537545	0.269585
C5orf34-AS1	2.44536	2.01153	1.96701	1.02263	0.0504606	0.389782	0.409178
C5orf47	1.73267	0.214036	1.87299	0.114275	0.826978	0.998713	0.000559304
C5orf51	1985.43	0.0529027	0.365027	0.144928	0.781618	0.998713	0.000559304
C5orf63	105.002	0.0558969	0.323952	0.172547	0.741372	0.998713	0.000559304
C6orf120	1727.92	0.139234	0.232396	0.599121	0.251809	0.805762	0.0937935
C6orf132	20.6193	0.670821	0.834497	0.803862	0.124151	0.613095	0.212472
C6orf136	471.393	0.022013	0.335752	0.0655632	0.900202	0.998713	0.000559304
C6orf141	447.532	0.300206	0.353586	0.849031	0.10438	0.569151	0.244772
C6orf163	3.06257	-1.95527	1.30047	-1.50351	0.00402975	0.0906061	1.04284
C6orf201	1.98123	1.11688	2.41524	0.462433	0.376418	0.907084	0.0423526
C6orf223	52.8065	-0.962903	0.721824	-1.33399	0.0107237	0.160429	0.794718
C6orf226	139.737	0.00942443	0.535031	0.0176148	0.973122	0.998713	0.000559304
C6orf47	625.84	-0.11992	0.229239	-0.523124	0.317019	0.865125	0.0629213
C6orf47-AS1	1.56412	0.604587	2.6996	0.223955	0.668383	0.995649	0.00189378
C6orf52	81.5303	-0.280383	0.38092	-0.736069	0.159157	0.674798	0.170826
C6orf58	4.92458	0.944649	1.11954	0.843782	0.106541	0.575886	0.239663
C6orf62	2088.63	-0.022399	0.205386	-0.109058	0.83476	0.998713	0.000559304
C6orf89	2488.39	-0.0173144	0.32541	-0.0532079	0.918937	0.998713	0.000559304
C7	2.38342	-0.745107	2.13185	-0.349512	0.503797	0.961065	0.0172474
C7orf25	3.88472	1.61164	1.30167	1.23813	0.0178736	0.215631	0.66629
C7orf26	1686.22	-0.0336579	0.374334	-0.089914	0.863451	0.998713	0.000559304
C7orf31	51.275	0.0904626	0.584227	0.154842	0.767098	0.998713	0.000559304
C7orf50	13654.6	0.139968	0.634768	0.220502	0.673197	0.995893	0.00178723
C7orf57	3.04596	0.807517	1.51779	0.532036	0.308845	0.860278	0.0653611
C7orf61	12.7833	-0.0492831	0.857871	-0.0574481	0.912502	0.998713	0.000559304
C8G	4.52912	-1.20456	1.20403	-1.00044	0.0556737	0.409199	0.388065
C8orf33	5910.08	-0.0666512	0.336862	-0.197859	0.705093	0.998713	0.000559304
C8orf34	1.57813	2.80887	2.13962	1.31279	0.0120378	0.172159	0.76407
C8orf44	71.196	-0.199677	0.487912	-0.409248	0.433752	0.939351	0.0271721
C8orf48	197.516	0.243409	0.476033	0.511328	0.328054	0.873828	0.0585738
C8orf58	633.73	-0.0761068	0.39946	-0.190524	0.715541	0.998713	0.000559304
C8orf76	100.463	0.105024	0.346763	0.30287	0.562378	0.973034	0.0118718
C8orf82	5808.1	-0.0778292	0.571524	-0.136178	0.794498	0.998713	0.000559304
C8orf88	478.54	0.141366	0.283674	0.498339	0.340491	0.8831	0.05399
C9orf116	527.784	0.20531	0.452811	0.453413	0.385797	0.913187	0.0394404
C9orf152	5.01974	-0.333889	1.17855	-0.283304	0.587895	0.980116	0.00872246
C9orf153	10.4888	-1.90299	0.942356	-2.0194	0.00011219	0.00905973	2.04288
C9orf163	7.88951	0.159363	1.23128	0.129428	0.804472	0.998713	0.000559304
C9orf24	5.19755	-1.43998	1.11293	-1.29386	0.0133303	0.182408	0.738955
C9orf40	1146.04	0.0454777	0.1932	0.235391	0.652535	0.993074	0.00301837
C9orf43	24.2292	0.0919914	0.747554	0.123057	0.813917	0.998713	0.000559304
C9orf50	5.93588	-0.12817	1.28518	-0.0997293	0.848716	0.998713	0.000559304
C9orf64	725.552	0.123719	0.379812	0.325737	0.53325	0.966087	0.0149837
C9orf72	363.267	0.328639	0.506374	0.649004	0.214465	0.763108	0.117414
C9orf78	3148.18	-0.0543845	0.364367	-0.149257	0.775268	0.998713	0.000559304
C9orf85	470.19	0.124311	0.271596	0.457706	0.381316	0.909728	0.0410886
CA11	495.976	0.312813	0.320864	0.974909	0.0622162	0.436084	0.36043
CA12	9223.71	-0.0685014	0.367347	-0.186476	0.721331	0.998713	0.000559304
CA13	268.264	-0.066479	0.261032	-0.254678	0.626164	0.987685	0.00538167
CA14	1.76769	0.444168	2.20678	0.201274	0.700248	0.998397	0.000696589
CA2	4.45049	1.5251	1.74134	0.875818	0.0938917	0.539272	0.268192
CA3	4.78108	1.02048	1.05294	0.969169	0.0637716	0.441854	0.354721
CA3-AS1	1.21683	0.920355	3.07889	0.298924	0.567481	0.974133	0.0113816
CA4	1.8897	0.540745	2.18886	0.247044	0.636547	0.990365	0.00420476
CA5B	269.67	-0.0572582	0.364698	-0.157002	0.763945	0.998713	0.000559304
CA5BP1	397.782	-0.0109074	0.340238	-0.032058	0.951105	0.998713	0.000559304
CA9	6233.32	-0.150828	0.481156	-0.31347	0.548781	0.96882	0.0137569
CAAP1	491.779	0.067546	0.293957	0.229782	0.660289	0.993774	0.00271231
CAB39	2457.26	0.0726866	0.416104	0.174684	0.738285	0.998713	0.000559304
CAB39L	157.89	-0.206494	0.475252	-0.434495	0.40593	0.922712	0.0349338
CABIN1	2630.26	0.0141884	0.257048	0.0551974	0.915917	0.998713	0.000559304
CABLES1	3.78979	-1.1227	1.34386	-0.835433	0.11005	0.585179	0.232711
CABLES2	2192.53	-0.055754	0.360704	-0.15457	0.767495	0.998713	0.000559304
CABP1	115.388	-0.223817	0.413415	-0.541385	0.300421	0.850349	0.0704026
CABP1-DT	3.17705	0.74785	1.41966	0.526781	0.313648	0.863152	0.0639129
CABP4	5.27833	0.643187	1.16022	0.554364	0.288982	0.84134	0.0750283
CABP7	1.76125	-0.734093	2.74509	-0.26742	0.608997	0.986208	0.00603133
CABYR	103.999	0.402068	0.415678	0.967259	0.0642963	0.444148	0.352472
CACFD1	1213.6	-0.0596872	0.662804	-0.0900526	0.863243	0.998713	0.000559304
CACHD1	4.21834	-1.07055	1.59482	-0.671266	0.199156	0.741828	0.129697
CACNA1A	2611.86	-0.125636	0.407519	-0.308295	0.555399	0.970611	0.0129548
CACNA1B	3.30512	-2.73839	1.85617	-1.47529	0.00477459	0.0994032	1.0026
CACNA1C	1235.94	-0.047558	0.354728	-0.134069	0.797612	0.998713	0.000559304
CACNA1D	5.84357	-1.24329	1.44317	-0.861497	0.0993886	0.556897	0.254225
CACNA1E	7.68896	-1.05548	1.42368	-0.741374	0.156173	0.669347	0.174349
CACNA1G	18.6365	-0.189342	0.866976	-0.218394	0.676143	0.996211	0.00164866
CACNA1H	2.74979	0.211245	2.08898	0.101123	0.846628	0.998713	0.000559304
CACNA1I	8.97786	-0.436367	1.0822	-0.403221	0.440554	0.941934	0.0259797
CACNA1S	2.95492	-0.974337	2.00258	-0.486541	0.352045	0.892187	0.0495442
CACNA2D1	425.717	0.00806588	0.330984	0.0243694	0.962822	0.998713	0.000559304
CACNA2D1-AS1	24.7811	0.30112	0.719141	0.418722	0.423184	0.932304	0.0304423
CACNA2D2	3.85554	1.84154	1.87997	0.979562	0.0609784	0.429906	0.366627
CACNA2D3	24.3678	-0.623519	0.580314	-1.07445	0.0398642	0.341647	0.466423
CACNA2D4	10.2814	0.084803	0.818016	0.103669	0.842816	0.998713	0.000559304
CACNB1	560.59	0.110191	0.337425	0.326564	0.532212	0.966087	0.0149837
CACNB2	2.56392	0.192841	2.06659	0.0933138	0.858342	0.998713	0.000559304
CACNB3	2537.71	-0.037225	0.441971	-0.084225	0.872014	0.998713	0.000559304
CACNB4	33.5153	1.23547	0.492995	2.50604	1.63962e-06	0.000508681	3.29355
CACNG5	5.09744	0.263125	1.85245	0.142042	0.785861	0.998713	0.000559304
CACNG6	19.4631	-0.764983	0.647156	-1.18207	0.0237595	0.257741	0.588816
CACNG7	588.855	-0.024523	0.269567	-0.0909719	0.861861	0.998713	0.000559304
CACNG8	677.404	-0.00338724	0.591064	-0.00573074	0.991254	0.998713	0.000559304
CACTIN	2977.42	-0.00347708	0.333978	-0.0104111	0.984112	0.998713	0.000559304
CACTIN-AS1	257.066	0.0559474	0.368833	0.151688	0.771709	0.998713	0.000559304
CACUL1	1709.69	0.0996344	0.38805	0.256756	0.623349	0.986596	0.0058605
CACYBP	3115.6	-0.0138636	0.269809	-0.0513828	0.921708	0.998713	0.000559304
CACYBPP2	12.3198	0.419516	0.828931	0.506093	0.333031	0.876484	0.0572558
[truncated: 20,935 more rows]

## Sheet: pval_adj_005
Gene	baseMean	log2FoldChange	FoldChange	Fold-Change	lfcSE	stat	pvalue	padj
HMGN3	43.0565	-5.84723	0.0173703	-57.5695	1.17218	-4.98836	2.22045e-16	5.09237e-12
GABRG3	86.9166	-4.91176	0.033221	-30.1015	1.21358	-4.04732	9.76996e-15	1.12032e-10
TMEM139-AS1	9.35191	3.12596	8.72987	8.72987	0.852218	3.66803	2.28306e-12	1.74533e-08
ENSG00000244733	3.94279	5.55339	46.9609	46.9609	1.54093	3.60391	5.44875e-12	3.12404e-08
AKR7A3	8.44939	3.49739	11.2932	11.2932	0.992395	3.52419	1.57436e-11	7.22129e-08
ATP11A	79.6441	-3.93567	0.0653497	-15.3023	1.1657	-3.37623	1.06182e-10	4.05863e-07
ENSG00000276390	5.02593	-4.51085	0.043863	-22.7982	1.36088	-3.31466	2.29611e-10	7.52272e-07
EXOSC3P1	2.72915	-5.57673	0.0209526	-47.7268	1.70197	-3.27663	3.67226e-10	1.05274e-06
ENSG00000255240	1.52917	8.09374	273.186	273.186	2.55492	3.1679	1.36642e-09	3.48194e-06
ENSG00000206129	2.78429	-6.00933	0.0155243	-64.4153	1.91269	-3.14182	1.86088e-09	4.26775e-06
PASD1	202.403	3.42922	10.7721	10.7721	1.10123	3.11401	2.58014e-09	5.37936e-06
TF	6.27823	5.87023	58.4944	58.4944	1.90471	3.08195	3.74724e-09	7.1616e-06
LINC01151	8.7372	-2.41873	0.187021	-5.347	0.794597	-3.04397	5.80295e-09	1.02373e-05
OPLAH	9.10852	-4.00334	0.0623553	-16.0371	1.31926	-3.03453	6.46415e-09	1.05892e-05
PEBP1P2	4.28448	-4.64185	0.0400556	-24.9653	1.54806	-2.9985	9.7306e-09	1.39543e-05
ANKUB1	3.25909	5.03658	32.8218	32.8218	1.67973	2.99845	9.73525e-09	1.39543e-05
TPPP3	79.9782	-2.25032	0.210178	-4.75787	0.754084	-2.98417	1.14339e-08	1.5425e-05
ENSG00000240023	3.301	-5.0079	0.0310793	-32.1757	1.68525	-2.9716	1.3164e-08	1.66024e-05
ENSG00000267627	14.2255	4.39162	20.9899	20.9899	1.47982	2.96768	1.37545e-08	1.66024e-05
TECTA	5.44467	3.11891	8.68733	8.68733	1.05593	2.95372	1.60716e-08	1.84293e-05
ENSG00000269043	10.8941	-2.7384	0.149851	-6.6733	0.940308	-2.91224	2.54204e-08	2.77615e-05
ATRNL1	81.625	1.69665	3.24147	3.24147	0.58452	2.90264	2.82417e-08	2.94407e-05
ADH5P4	3.84837	-4.49419	0.0443725	-22.5365	1.55214	-2.89548	3.05399e-08	3.04522e-05
RAB6B	5.22514	-3.95923	0.0642913	-15.5542	1.38577	-2.85706	4.63334e-08	4.42754e-05
ADAMTS20	28.671	1.46032	2.7517	2.7517	0.513743	2.84251	5.41848e-08	4.9707e-05
MASP1	22.6529	-1.95205	0.258449	-3.86924	0.688315	-2.83599	5.81104e-08	5.12578e-05
EMB	2.793	4.87691	29.383	29.383	1.72466	2.82776	6.34543e-08	5.38985e-05
NBAT1	10.7418	3.53619	11.6011	11.6011	1.25518	2.81728	7.09536e-08	5.8116e-05
LINC00840	2.29767	5.23103	37.5576	37.5576	1.86353	2.80706	7.90939e-08	6.25496e-05
LGALS9	4.71657	3.73395	13.3055	13.3055	1.34039	2.78572	9.90942e-08	7.57542e-05
ENSG00000286741	2.39625	4.75709	27.0412	27.0412	1.71138	2.77968	1.05597e-07	7.81216e-05
IL12A	44.7277	1.08591	2.12271	2.12271	0.391363	2.77469	1.1128e-07	7.97532e-05
THBS1	34.5014	-1.37651	0.38515	-2.59639	0.497045	-2.76939	1.17638e-07	8.17546e-05
CBX3P9	4.81655	3.14322	8.83497	8.83497	1.14163	2.75328	1.39179e-07	9.38802e-05
ENSG00000260487	6.39714	-2.59548	0.165456	-6.0439	0.949695	-2.73296	1.71855e-07	0.000112609
MT-CO3	341403	-0.838302	0.559301	-1.78795	0.311342	-2.69255	2.60265e-07	0.000165803
KEL	2.38682	5.3298	40.2189	40.2189	1.98426	2.68604	2.78093e-07	0.000172373
EPHA7	18.8579	-2.72646	0.151096	-6.61831	1.01868	-2.67648	3.06474e-07	0.000175717
GUSBP14	5.10253	2.73356	6.65097	6.65097	1.02053	2.67858	3.00022e-07	0.000175717
ADGRB3	2.4407	4.9857	31.6843	31.6843	1.86094	2.67913	2.98338e-07	0.000175717
CCDC103	3.39395	3.70277	13.021	13.021	1.38661	2.67037	3.26039e-07	0.000182375
ENSG00000267943	8.75068	2.53808	5.80816	5.80816	0.95302	2.6632	3.5056e-07	0.000191422
ENSG00000275191	1.82263	-5.82158	0.0176819	-56.5551	2.1979	-2.64871	4.05622e-07	0.000216338
ENSG00000235522	1.61562	-5.76898	0.0183385	-54.53	2.1816	-2.64438	4.23616e-07	0.0002208
TMEM183BP	24.6256	-1.46644	0.361875	-2.76339	0.555506	-2.63982	4.43409e-07	0.000225981
LINC00972	4.94331	-4.29485	0.0509472	-19.6282	1.63741	-2.62295	5.2474e-07	0.000261617
ENSG00000272195	26.6591	-1.52286	0.347996	-2.8736	0.582463	-2.61451	5.70632e-07	0.000278444
MT-CYB	272096	-0.922427	0.527621	-1.8953	0.354446	-2.60245	6.43028e-07	0.000307234
NLRP10	4.59296	4.32436	20.0338	20.0338	1.66831	2.59207	7.12371e-07	0.00032675
H3P36	1.39888	5.56645	47.3879	47.3879	2.14584	2.59407	6.98445e-07	0.00032675
ENSG00000285476	4.87692	-3.94355	0.0649941	-15.386	1.52421	-2.58727	7.46785e-07	0.000333366
TRMT10B	7.48754	3.52772	11.5332	11.5332	1.36414	2.58604	7.55865e-07	0.000333366
ENSG00000279861	6.09745	-2.83355	0.140286	-7.12828	1.09818	-2.58023	8.00166e-07	0.000339834
ENSG00000232949	35.4712	1.78533	3.44697	3.44697	0.691449	2.58201	7.86325e-07	0.000339834
LINC01399	22.1704	1.22948	2.34482	2.34482	0.476889	2.57812	8.16912e-07	0.000340638
SKAP1	1.62898	7.03277	130.941	130.941	2.73723	2.5693	8.90447e-07	0.00036467
ENSG00000280011	7.1727	-2.78599	0.144988	-6.8971	1.09367	-2.54738	1.10206e-06	0.000443416
ENSG00000248787	4.99855	-3.08466	0.117876	-8.4835	1.21308	-2.54284	1.15148e-06	0.000455313
EEF1A1P10	3.0565	-4.0668	0.0596723	-16.7582	1.60045	-2.54102	1.17189e-06	0.000455526
PAQR9	5.2131	-4.52536	0.043424	-23.0287	1.78775	-2.53132	1.28688e-06	0.000476022
ENSG00000287424	5.25331	-4.13257	0.057013	-17.5399	1.63243	-2.53154	1.28411e-06	0.000476022
ENSG00000251460	2.12896	4.90917	30.0475	30.0475	1.93745	2.53383	1.25616e-06	0.000476022
TENM1	5.16049	-4.12133	0.0574587	-17.4038	1.62992	-2.52854	1.32175e-06	0.000481159
DOC2B	1.88879	-5.88938	0.0168702	-59.2761	2.34421	-2.51231	1.5444e-06	0.0005033
MT-CO1	382655	-0.853509	0.553437	-1.80689	0.339765	-2.51205	1.54817e-06	0.0005033
DCT	5.21816	2.71643	6.57243	6.57243	1.08143	2.51189	1.55055e-06	0.0005033
ENSG00000261766	2.8011	3.55725	11.7717	11.7717	1.41645	2.51138	1.55814e-06	0.0005033
TFEC	3.27709	4.27814	19.4021	19.4021	1.70284	2.51235	1.54371e-06	0.0005033
MACROD2	3.18522	4.49175	22.4984	22.4984	1.78411	2.51765	1.46745e-06	0.0005033
LINC00907	2.87409	4.94476	30.798	30.798	1.96081	2.5218	1.41015e-06	0.0005033
RPL3P9	1.57825	6.18499	72.7558	72.7558	2.45493	2.51942	1.44277e-06	0.0005033
ENSG00000279070	1.04352	-6.89399	0.00840816	-118.932	2.75265	-2.50449	1.664e-06	0.000508681
ENSG00000287180	2.12318	-5.61319	0.0204296	-48.9486	2.24008	-2.5058	1.64339e-06	0.000508681
PLEKHG3	4.55043	-4.62241	0.0405991	-24.6311	1.84532	-2.50493	1.65709e-06	0.000508681
CACNB4	33.5153	1.23547	2.35457	2.35457	0.492995	2.50604	1.63962e-06	0.000508681
NPM1P39	10.5878	2.10275	4.29526	4.29526	0.840045	2.50313	1.6857e-06	0.000508681
HAP1	8.30617	3.74614	13.4184	13.4184	1.50057	2.49647	1.79608e-06	0.000534951
SPATA25	8.82159	-2.2466	0.21072	-4.74563	0.900502	-2.49483	1.82427e-06	0.000536383
ENSG00000214776	1.01933	-6.99635	0.00783229	-127.677	2.83037	-2.47188	2.26653e-06	0.000642338
CCDC177	9.51992	-2.92549	0.131625	-7.59733	1.18298	-2.47298	2.24314e-06	0.000642338
ITGA4	78.8459	-2.019	0.246729	-4.05303	0.81682	-2.47178	2.26866e-06	0.000642338
MT-ND4	296464	-0.936374	0.522545	-1.91371	0.379182	-2.46946	2.31889e-06	0.000648554
SMG1P2	3.46954	3.53692	11.607	11.607	1.43338	2.46753	2.36117e-06	0.000652422
MTCO1P22	1.73079	-4.97029	0.0319003	-31.3477	2.01916	-2.46156	2.4974e-06	0.000672509
PCDHA13	4.79942	-4.00171	0.062426	-16.019	1.62879	-2.45687	2.60981e-06	0.000672509
SLC7A4	4.97641	-3.66896	0.0786201	-12.7194	1.49209	-2.45894	2.55958e-06	0.000672509
SELENOP	19.6561	1.60279	3.03731	3.03731	0.652226	2.45742	2.59635e-06	0.000672509
ALDH1A1	27.4806	2.14006	4.40782	4.40782	0.869031	2.46259	2.47348e-06	0.000672509
ENSG00000263218	5.09281	3.83651	14.2858	14.2858	1.56125	2.45733	2.59857e-06	0.000672509
IPCEF1	38.5105	1.64011	3.11689	3.11689	0.668417	2.45372	2.68789e-06	0.000677406
NTN1	3.56343	3.3951	10.5202	10.5202	1.38335	2.45425	2.67455e-06	0.000677406
MBL2	5.66229	3.2758	9.68535	9.68535	1.33972	2.44514	2.91212e-06	0.000725941
TMEM200A	11.7563	-3.64131	0.0801415	-12.4779	1.4952	-2.43533	3.19042e-06	0.000786764
ENSG00000282836	3.09157	-4.15925	0.0559682	-17.8673	1.71029	-2.4319	3.2937e-06	0.000786852
IRAG1-AS1	4.11312	-3.85439	0.0691374	-14.4639	1.58485	-2.43201	3.29012e-06	0.000786852
ZNF891	50.4968	1.14155	2.20618	2.20618	0.468998	2.43402	3.22958e-06	0.000786852
PCNPP3	9.3534	-1.98736	0.252199	-3.96512	0.817942	-2.42971	3.36112e-06	0.000794679
STOX2	13.4093	1.83899	3.5776	3.5776	0.758134	2.42568	3.48892e-06	0.000816477
MT-ND2	104202	-0.879984	0.543373	-1.84035	0.363415	-2.42143	3.62881e-06	0.000823991
LINC01711	24.0416	1.51403	2.85608	2.85608	0.625191	2.42172	3.61928e-06	0.000823991
PPM1E	6.35005	2.57296	5.95028	5.95028	1.06241	2.42181	3.61618e-06	0.000823991
PIPOX	6.10523	-3.23949	0.10588	-9.44462	1.34887	-2.40164	4.35398e-06	0.000960492
WNT9B	11.9406	-2.25165	0.209983	-4.76228	0.937563	-2.4016	4.35559e-06	0.000960492
ENSG00000277587	2.72543	3.81074	14.0329	14.0329	1.58561	2.40334	4.28678e-06	0.000960492
PCBP3-AS1	1.45552	-6.06391	0.014948	-66.8987	2.52808	-2.39862	4.47628e-06	0.000976586
ENSG00000287885	3.03085	4.20951	18.5008	18.5008	1.75564	2.39771	4.51374e-06	0.000976586
ENSG00000234818	1.53283	6.23312	75.2241	75.2241	2.60304	2.39456	4.64571e-06	0.000995745
SEC63P1	6.07744	2.65609	6.30323	6.30323	1.11011	2.39264	4.72778e-06	0.00100395
ENSG00000233849	15.2508	-1.52561	0.347332	-2.87909	0.638243	-2.39033	4.82858e-06	0.00101595
LINC02057	4.81708	-3.4846	0.089337	-11.1936	1.45935	-2.38777	4.94275e-06	0.00103052
AKR1B1P2	2.10517	-4.87842	0.0339976	-29.4138	2.04551	-2.38495	5.07189e-06	0.00104671
FAM238C	2.35364	5.68729	51.5283	51.5283	2.38552	2.38409	5.11169e-06	0.00104671
ENSG00000271551	6.9983	-2.08648	0.235454	-4.24711	0.876604	-2.38019	5.29642e-06	0.00107494
FHDC1	29.6304	1.37739	2.59799	2.59799	0.579333	2.37755	5.42483e-06	0.00109134
POLG-DT	9.59194	-2.05154	0.241226	-4.1455	0.864527	-2.37303	5.65229e-06	0.0011175
ENSG00000280356	5.39429	2.64539	6.25665	6.25665	1.11473	2.37312	5.6474e-06	0.0011175
PRSS38	23.7668	-3.24542	0.105446	-9.4835	1.36842	-2.37165	5.72307e-06	0.00112182
ENSG00000286689	2.24362	-4.51907	0.0436137	-22.9286	1.90934	-2.36683	5.97882e-06	0.00113593
LINC01615	29.7875	-1.41674	0.374558	-2.66982	0.598447	-2.36736	5.94991e-06	0.00113593
MERTK	2.7585	4.36829	20.6531	20.6531	1.84584	2.36656	5.99317e-06	0.00113593
ENSG00000280424	2.34287	4.38755	20.9307	20.9307	1.8532	2.36756	5.93955e-06	0.00113593
MYCT1	4.30152	3.65097	12.5618	12.5618	1.54379	2.36494	6.0819e-06	0.0011433
RAD9B	11.1637	-2.01457	0.247489	-4.04059	0.852606	-2.36283	6.19871e-06	0.00115578
RNF217-AS1	8.98099	-2.13404	0.227819	-4.38945	0.904289	-2.35991	6.3645e-06	0.00117712
ENSG00000249684	6.32259	-3.28322	0.102719	-9.73527	1.39662	-2.35083	6.90656e-06	0.00126716
ENSG00000273711	3.09892	3.39975	10.5542	10.5542	1.44676	2.3499	6.96486e-06	0.00126772
ENSG00000257327	6.0235	-2.59552	0.165452	-6.04406	1.105	-2.34889	7.02857e-06	0.00126924
LINC02308	2.89022	-3.90012	0.06698	-14.9298	1.66308	-2.34512	7.27035e-06	0.00130264
RAP2C-AS1	9.65854	-2.09874	0.233463	-4.28334	0.895634	-2.3433	7.39009e-06	0.00130373
HCG4	35.9673	-1.33974	0.395093	-2.53105	0.571602	-2.34383	7.35517e-06	0.00130373
ENSG00000289558	5.63226	-2.888	0.135091	-7.40244	1.23459	-2.33924	7.66379e-06	0.00134169
ENSG00000261691	9.16357	1.88176	3.68523	3.68523	0.812395	2.31631	9.40117e-06	0.00163338
CSMD3	12.6504	-2.16766	0.222571	-4.49294	0.937785	-2.31147	9.81318e-06	0.00167952
ENSG00000272247	2.82466	5.59884	48.4639	48.4639	2.42211	2.31155	9.80595e-06	0.00167952
ENSG00000285987	1.73849	4.27036	19.2978	19.2978	1.85019	2.30806	1.01133e-05	0.00171806
ENSG00000243696	3.53865	-3.9291	0.065648	-15.2328	1.70355	-2.30642	1.02608e-05	0.00171976
ENSG00000225032	38.0504	-0.998033	0.500682	-1.99728	0.432744	-2.30629	1.02733e-05	0.00171976
RASGRF2	8.24385	-2.86233	0.137516	-7.27189	1.24287	-2.30301	1.0575e-05	0.0017448
RPL6P27	109.335	0.79474	1.73476	1.73476	0.345065	2.30316	1.0561e-05	0.0017448
ZBTB16	3.90594	5.26627	38.4861	38.4861	2.2909	2.29878	1.0977e-05	0.0017982
GALC	16.9906	-2.83123	0.140513	-7.1168	1.2337	-2.29491	1.13566e-05	0.00184719
KCNK2	2.57308	-4.61112	0.0409179	-24.4392	2.01033	-2.29372	1.14767e-05	0.00185356
PRR4	1.52844	4.48989	22.4695	22.4695	1.95839	2.29264	1.15859e-05	0.00185812
RPL13AP25	11.3159	2.08067	4.23004	4.23004	0.909093	2.28873	1.19906e-05	0.00190967
ENSG00000277342	10.1449	-1.69619	0.3086	-3.24044	0.741921	-2.28621	1.22581e-05	0.00191243
ENSG00000285899	1.6577	4.2125	18.5392	18.5392	1.84201	2.2869	1.21847e-05	0.00191243
SV2C	4.81368	4.52402	23.0072	23.0072	1.97834	2.28678	1.21976e-05	0.00191243
EDRF1-DT	7.62074	2.22809	4.68513	4.68513	0.97653	2.28164	1.27592e-05	0.00197715
ANXA8	51.7948	0.929192	1.90421	1.90421	0.407529	2.28006	1.29366e-05	0.00199119
USP27X-DT	38.7751	-1.05277	0.482041	-2.07451	0.464587	-2.26604	1.46189e-05	0.00222033
ENSG00000255284	139.093	-0.613044	0.653816	-1.52948	0.270452	-2.26674	1.45301e-05	0.00222033
ZNF843	22.6853	1.23791	2.35856	2.35856	0.548127	2.25843	1.56168e-05	0.002343
ENSG00000267114	1.85688	4.60877	24.3994	24.3994	2.04079	2.25833	1.56309e-05	0.002343
ENSG00000237529	3.75041	-3.83799	0.069928	-14.3004	1.70217	-2.25476	1.61219e-05	0.00238541
PDCL3P4	20.3618	-1.21173	0.43175	-2.31616	0.537349	-2.25502	1.60854e-05	0.00238541
LINC02882	2.94624	-5.17041	0.0277684	-36.0121	2.29639	-2.25153	1.65774e-05	0.00243708
ENSG00000286688	2.1887	-4.79593	0.0359983	-27.7791	2.13233	-2.24915	1.69226e-05	0.00247149
ZNF583	5.55221	-3.28462	0.10262	-9.7447	1.46144	-2.24751	1.71631e-05	0.00247149
ENSG00000288989	11.1873	-1.83652	0.279996	-3.57148	0.816901	-2.24816	1.70676e-05	0.00247149
SPHKAP	2.85064	4.52	22.9433	22.9433	2.01159	2.24698	1.72424e-05	0.00247149
DKFZP434A062	14.9458	-1.61232	0.327073	-3.05742	0.718187	-2.24498	1.75421e-05	0.00248339
IZUMO1R	1.61296	6.41649	85.4192	85.4192	2.858	2.2451	1.75241e-05	0.00248339
CPLX1	13.8634	-2.9957	0.125373	-7.97619	1.33617	-2.24201	1.79969e-05	0.00253216
ZNF585A	5.00484	-3.46394	0.0906257	-11.0344	1.54673	-2.23952	1.83869e-05	0.0025524
PCDH15	10.6336	-2.16651	0.222749	-4.48935	0.96735	-2.23963	1.83695e-05	0.0025524
ENSG00000261298	1.45827	6.32703	80.2834	80.2834	2.82587	2.23897	1.84747e-05	0.0025524
OFCC1	3.53767	3.57935	11.9534	11.9534	1.60002	2.23706	1.87793e-05	0.00257895
CEP83-DT	2.74149	-4.38538	0.0478486	-20.8993	1.96449	-2.23233	1.95587e-05	0.00266999
ENSG00000257607	4.84015	-2.57781	0.167495	-5.97033	1.15582	-2.23028	1.9904e-05	0.00270106
ENSG00000169253	2.67636	-4.096	0.0584763	-17.1009	1.83794	-2.22858	2.01958e-05	0.00271583
NSG2	2.76302	4.78463	27.5624	27.5624	2.14724	2.22827	2.02497e-05	0.00271583
CXCL11	1.402	5.73456	53.2446	53.2446	2.57507	2.22695	2.04799e-05	0.00273073
ENSG00000286855	3.00782	4.87728	29.3905	29.3905	2.19147	2.22557	2.0723e-05	0.00274718
TNFRSF11A	19.6802	-1.45351	0.365133	-2.73873	0.653893	-2.22285	2.1211e-05	0.0027957
CHL1	3.32865	-3.59075	0.0829998	-12.0482	1.61791	-2.21937	2.18503e-05	0.00285168
MARCO	1.92792	5.05022	33.1334	33.1334	2.2757	2.21919	2.18844e-05	0.00285168
LSMEM1	1.46193	-4.6192	0.0406895	-24.5764	2.08229	-2.21833	2.20453e-05	0.00285433
LINC01772	9.52478	-1.79598	0.287975	-3.47252	0.809948	-2.2174	2.222e-05	0.00285433
DLGAP1	16.6742	-1.69222	0.309451	-3.23153	0.763349	-2.21683	2.23283e-05	0.00285433
LRFN1	22.2506	1.68655	3.21886	3.21886	0.761497	2.21478	2.27226e-05	0.00285433
PCSK2	75.4067	1.8934	3.7151	3.7151	0.854585	2.21558	2.25677e-05	0.00285433
ENSG00000257497	9.14595	1.93679	3.82853	3.82853	0.874593	2.2145	2.27759e-05	0.00285433
ENSG00000232883	6.34728	3.17986	9.06222	9.06222	1.4348	2.21624	2.24414e-05	0.00285433
GGT3P	5.8097	3.16525	8.97089	8.97089	1.43133	2.21141	2.33834e-05	0.00291454
C10orf67	11.7288	-1.73409	0.300599	-3.32669	0.788179	-2.20012	2.57336e-05	0.00319013
ANO1	3.53852	4.20572	18.4521	18.4521	1.91491	2.1963	2.65776e-05	0.00327705
CLDN19	1.9137	-5.2115	0.0269888	-37.0524	2.37428	-2.19498	2.68756e-05	0.00329607
HNRNPA1P48	70.4776	0.911586	1.88111	1.88111	0.415909	2.19179	2.76096e-05	0.00336807
MTCO1P12	116.357	-0.8677	0.54802	-1.82475	0.396213	-2.18998	2.80338e-05	0.00340173
LINC01602	22.1293	1.68291	3.21075	3.21075	0.7689	2.18873	2.83321e-05	0.00341984
ENSG00000279673	30.2835	-1.18934	0.438505	-2.28048	0.543837	-2.18693	2.87631e-05	0.00345368
ENSG00000287167	2.02985	-4.14306	0.0566	-17.6679	1.8956	-2.18561	2.90843e-05	0.00345606
ENSG00000274943	2.5979	3.75274	13.4799	13.4799	1.71681	2.18588	2.90187e-05	0.00345606
SNX20	3.36728	-3.94671	0.0648517	-15.4198	1.80644	-2.1848	2.92828e-05	0.00346171
FLJ13224	3.48856	3.31459	9.94928	9.94928	1.5179	2.18367	2.95642e-05	0.00347706
PDE3A	6.75984	-3.64505	0.0799337	-12.5104	1.67193	-2.18015	3.04513e-05	0.00355567
ENSG00000227279	3.4685	-3.40846	0.0941785	-10.6181	1.56366	-2.17979	3.05427e-05	0.00355567
LINC01980	1.69215	-4.69271	0.0386682	-25.861	2.16177	-2.17077	3.29405e-05	0.00379627
ENSG00000286977	4.10666	3.49469	11.2721	11.2721	1.60973	2.17098	3.2883e-05	0.00379627
ENSG00000272977	66.2703	-0.891094	0.539205	-1.85458	0.411015	-2.16803	3.37015e-05	0.00386455
LRRC8C-DT	24.6808	-1.23261	0.425546	-2.34992	0.569759	-2.16339	3.50324e-05	0.00399718
FITM1	3.38602	-2.76251	0.147368	-6.78576	1.2783	-2.16108	3.57146e-05	0.0040349
ENSG00000243960	6.17533	-2.27535	0.206562	-4.84116	1.05314	-2.16054	3.58742e-05	0.0040349
ENSG00000258082	4.8992	2.49889	5.65252	5.65252	1.15686	2.16006	3.60168e-05	0.0040349
LINC01127	6.90281	3.46562	11.0473	11.0473	1.60453	2.1599	3.60667e-05	0.0040349
ENSG00000287528	9.6239	1.99848	3.99577	3.99577	0.92622	2.15767	3.67415e-05	0.00407067
ZAN	4.21852	4.92409	30.3597	30.3597	2.28183	2.15796	3.6654e-05	0.00407067
ENSG00000289257	5.42451	2.69382	6.47026	6.47026	1.24936	2.15616	3.7204e-05	0.0041021
ATP5PDP4	2.93314	3.85968	14.5171	14.5171	1.79136	2.15462	3.76851e-05	0.00413526
GSTM3	1.48117	-6.1715	0.0138737	-72.0787	2.86807	-2.1518	3.8577e-05	0.00415364
ENSG00000272416	8.19736	-1.92548	0.263253	-3.79863	0.894624	-2.15228	3.8424e-05	0.00415364
CCDC146	15.3005	1.55884	2.94616	2.94616	0.724167	2.15259	3.83237e-05	0.00415364
LINC00664	4.39783	2.59142	6.02692	6.02692	1.20343	2.15337	3.80768e-05	0.00415364
SCG2	31.1955	1.35772	2.5628	2.5628	0.631499	2.15	3.91578e-05	0.00419648
MT-TE	25.8252	-1.33381	0.396719	-2.52068	0.620686	-2.14893	3.95038e-05	0.00421386
ENSG00000229321	2.78941	-3.27808	0.103086	-9.70063	1.52988	-2.1427	4.15958e-05	0.00441648
ENSG00000228714	12.1328	1.60613	3.04435	3.04435	0.749847	2.14195	4.18542e-05	0.00442343
PTPRD	118.016	-1.21069	0.432061	-2.31449	0.565471	-2.14103	4.21707e-05	0.00443643
DKKL1	2.44597	-3.58376	0.0834028	-11.99	1.68014	-2.13301	4.50546e-05	0.00468582
PPIAP29	18.6743	-1.26233	0.416869	-2.39883	0.591883	-2.13274	4.51542e-05	0.00468582
ENSG00000260788	3.06363	4.21473	18.5678	18.5678	1.9752	2.13382	4.47547e-05	0.00468582
TRPA1	4.26954	2.45798	5.49447	5.49447	1.15308	2.13166	4.55579e-05	0.00470642
ELAVL2	6.09154	-3.46818	0.0903593	-11.0669	1.62764	-2.1308	4.58804e-05	0.00471849
HCP5	10.6972	2.41529	5.33426	5.33426	1.13426	2.12939	4.64144e-05	0.00475209
BCDIN3D-AS1	16.2086	-1.71426	0.30476	-3.28127	0.805347	-2.12859	4.67204e-05	0.00476216
A1BG	4.16204	-3.21137	0.107964	-9.26232	1.5108	-2.12562	4.7876e-05	0.00485835
C17orf107	6.75337	2.34633	5.08529	5.08529	1.10618	2.12111	4.96784e-05	0.00501905
RSPH4A	3.96668	3.0973	8.55817	8.55817	1.46111	2.11983	5.02017e-05	0.00504968
ENSG00000254665	1.76566	5.06215	33.4087	33.4087	2.38912	2.11884	5.06085e-05	0.00506836
ENSG00000272010	13.5699	-1.70358	0.307022	-3.25709	0.804374	-2.1179	5.09989e-05	0.00508525
CRYBB2	1.72292	4.67955	25.6262	25.6262	2.21015	2.1173	5.12511e-05	0.00508828
YAP1P1	2.46425	3.80331	13.9608	13.9608	1.79873	2.11444	5.24622e-05	0.00518607
UNC93B2	4.79664	-3.14071	0.113384	-8.81957	1.48648	-2.11284	5.3148e-05	0.00523132
ENSG00000287683	2.58452	-3.4849	0.0893182	-11.1959	1.65009	-2.11195	5.35368e-05	0.00524707
MTCYBP18	9.63577	-1.80386	0.286408	-3.49152	0.856512	-2.10605	5.61739e-05	0.00548209
ZNF99	1.12492	5.11734	34.7114	34.7114	2.43412	2.10234	5.78929e-05	0.00562591
ACTG1P17	8.17392	1.70676	3.26427	3.26427	0.81344	2.0982	5.98707e-05	0.00579356
ENSG00000282393	1.55657	-4.11931	0.0575392	-17.3794	1.96569	-2.09561	6.11417e-05	0.0058917
PRORP	100.09	-0.676228	0.625799	-1.59796	0.323621	-2.08957	6.42014e-05	0.00616065
ENSG00000213385	2.63968	-3.06867	0.11919	-8.39	1.46937	-2.08842	6.47972e-05	0.00619191
MYOCD	6.42982	3.12734	8.73824	8.73824	1.4982	2.0874	6.53377e-05	0.00621765
ENSG00000284642	10.9756	-1.76893	0.293426	-3.40801	0.847928	-2.08618	6.59808e-05	0.00625291
TSPY26P	1.92745	-4.03462	0.061018	-16.3886	1.93451	-2.08561	6.62862e-05	0.006256
INSC	30.3012	-1.06223	0.478892	-2.08815	0.51013	-2.08227	6.80937e-05	0.00640025
POLDIP3	3.55438	-2.59488	0.165525	-6.0414	1.24688	-2.0811	6.87385e-05	0.00640833
ENSG00000269139	8.97592	-2.08439	0.235795	-4.24097	1.00154	-2.08119	6.86856e-05	0.00640833
ZFP91P1	1.77848	-5.1766	0.0276495	-36.167	2.48912	-2.07969	6.95211e-05	0.00645504
ENSG00000213514	1.92236	4.79367	27.7357	27.7357	2.3084	2.07662	7.12572e-05	0.00658957
LINC00517	18.2991	1.13237	2.19218	2.19218	0.545753	2.07487	7.22658e-05	0.00660296
ENSG00000289018	15.8973	1.49999	2.8284	2.8284	0.722911	2.07492	7.2235e-05	0.00660296
LCE2A	3.59353	3.68084	12.8246	12.8246	1.77394	2.07495	7.22191e-05	0.00660296
ENSG00000272715	1.27133	-5.55088	0.0213313	-46.8794	2.6789	-2.07208	7.39034e-05	0.00672579
ENSG00000284430	3.19668	-3.41821	0.0935439	-10.6902	1.6505	-2.07101	7.45366e-05	0.00675661
RBM25-AS1	6.0154	2.41024	5.31562	5.31562	1.1651	2.06869	7.59345e-05	0.00685622
PPP1CB-DT	9.6247	1.74397	3.34956	3.34956	0.846064	2.06128	8.05696e-05	0.00724621
ENSG00000260317	9.03479	-2.11268	0.231217	-4.32494	1.02553	-2.06009	8.13385e-05	0.00728678
ENSG00000243648	1.26505	-4.69091	0.0387165	-25.8288	2.27854	-2.05873	8.22228e-05	0.00732971
C4A	4.22378	3.53926	11.6258	11.6258	1.71944	2.05837	8.24569e-05	0.00732971
ARPC1A	742.231	-0.488643	0.712695	-1.40312	0.237626	-2.05635	8.37964e-05	0.00742003
PIEZO2	8.51763	-2.97483	0.1272	-7.86164	1.44901	-2.05301	8.60517e-05	0.00756134
KCNIP4-IT1	2.46773	5.11044	34.5458	34.5458	2.48921	2.05304	8.60331e-05	0.00756134
FTH1P4	6.79609	-2.42053	0.186787	-5.35369	1.18099	-2.04957	8.84337e-05	0.00774099
CCDC162P	6.34653	2.15033	4.43928	4.43928	1.04958	2.04875	8.90172e-05	0.00776244
ENSG00000225871	1.71821	4.21319	18.5479	18.5479	2.05887	2.04636	9.07209e-05	0.00788104
ADORA2BP1	1.50487	-4.76762	0.0367117	-27.2393	2.33277	-2.04376	9.26054e-05	0.00797052
ENSG00000253698	5.14705	2.36903	5.16595	5.16595	1.159	2.04402	9.24114e-05	0.00797052
ENSG00000289709	1.78244	6.22669	74.8895	74.8895	3.04707	2.0435	9.27936e-05	0.00797052
PCDHA4	3.4167	4.50773	22.749	22.749	2.20701	2.04246	9.35636e-05	0.00800667
CORIN	3.17357	3.29676	9.82707	9.82707	1.61499	2.04135	9.43897e-05	0.00804734
SLC4A1APP1	2.25225	-4.01019	0.0620602	-16.1134	1.96614	-2.03962	9.56885e-05	0.00804841
ENSG00000287278	1.92484	4.32604	20.0571	20.0571	2.12117	2.03946	9.5806e-05	0.00804841
ALOX15P2	1.24116	4.93929	30.6814	30.6814	2.42145	2.03981	9.55479e-05	0.00804841
PRSS56	1.09889	5.34615	40.6773	40.6773	2.62026	2.04032	9.51638e-05	0.00804841
RCAN2	6.45111	-2.11599	0.230688	-4.33486	1.03979	-2.03502	9.92304e-05	0.00826208
ENSG00000233799	8.54208	-2.02042	0.246486	-4.05703	0.992954	-2.03476	9.94302e-05	0.00826208
CCDC27	2.24271	4.60918	24.4062	24.4062	2.26466	2.03526	9.90405e-05	0.00826208
ENSG00000289626	12.6182	-1.65537	0.317456	-3.15004	0.813906	-2.03386	0.000100138	0.00829082
MEF2C	14.8785	-2.07787	0.236863	-4.22185	1.02323	-2.03071	0.000102655	0.00846869
STEAP3-AS1	5.3001	-2.39419	0.190229	-5.25683	1.18282	-2.02414	0.000108095	0.00887505
RRH	2.39288	3.46556	11.0468	11.0468	1.71237	2.02383	0.000108355	0.00887505
LLPHP3	3.80616	-2.55149	0.170578	-5.86241	1.263	-2.02019	0.000111493	0.00903528
ENSG00000275329	7.60868	-1.90814	0.266436	-3.75325	0.944411	-2.02046	0.000111264	0.00903528
ENSG00000289511	5.81249	2.34385	5.07657	5.07657	1.15976	2.02098	0.00011081	0.00903528
C9orf153	10.4888	-1.90299	0.267388	-3.73988	0.942356	-2.0194	0.00011219	0.00905973
C5	105.416	0.703207	1.62812	1.62812	0.348716	2.01656	0.00011471	0.00923077
ENSG00000269318	12.4558	-1.79235	0.288702	-3.46378	0.889082	-2.01595	0.000115257	0.00924235
DAAM2-AS1	4.43383	3.18914	9.12066	9.12066	1.5842	2.01309	0.000117865	0.00938581
ENSG00000231616	1.72897	4.30038	19.7035	19.7035	2.13603	2.01326	0.00011771	0.00938581
LINC00943	2.41203	4.84776	28.7953	28.7953	2.40887	2.01246	0.000118441	0.00939904
POT1-AS1	206.417	0.723648	1.65135	1.65135	0.360148	2.0093	0.000121398	0.00956749
RBM39P1	1.31283	5.78473	55.1286	55.1286	2.87871	2.00949	0.000121222	0.00956749
LEXM	2.82023	-2.98621	0.126201	-7.92387	1.48941	-2.00496	0.000125573	0.0097645
ENSG00000253507	4.66012	-2.31308	0.20123	-4.96944	1.1536	-2.0051	0.000125443	0.0097645
ZNF10	34.8779	1.12344	2.17866	2.17866	0.560339	2.00493	0.000125601	0.0097645
KCND2	10.6986	1.80426	3.4925	3.4925	0.899471	2.00591	0.00012465	0.0097645
CRACR2A	4.95172	3.27422	9.6747	9.6747	1.63765	1.99934	0.000131181	0.0101638
ENSG00000228061	1.83848	4.82886	28.4205	28.4205	2.41696	1.99791	0.000132649	0.010243
PKD1P5	21.837	1.04018	2.05648	2.05648	0.520806	1.99725	0.000133331	0.0102611
ENSG00000260100	2.61681	-3.94386	0.0649802	-15.3893	1.97684	-1.99503	0.000135637	0.0104037
SIRLNT	3.00133	-3.42244	0.0932701	-10.7215	1.71823	-1.99185	0.000139026	0.0105237
ENSG00000232611	7.26367	1.90753	3.75166	3.75166	0.957428	1.99234	0.000138491	0.0105237
ENSG00000259347	4.4343	2.69183	6.46132	6.46132	1.35115	1.99225	0.000138589	0.0105237
LINC01748	3.98123	3.1158	8.66862	8.66862	1.56429	1.99184	0.000139037	0.0105237
NPIPA1	32.5436	0.886681	1.84892	1.84892	0.445382	1.99083	0.00014012	0.0105524
ENSG00000248479	14.1574	1.40867	2.65492	2.65492	0.707649	1.99063	0.000140336	0.0105524
ENSG00000276945	3.72738	-3.06063	0.119856	-8.34335	1.53865	-1.98916	0.000141947	0.0106386
WDR5B-DT	37.572	0.896112	1.86104	1.86104	0.450942	1.9872	0.000144106	0.0107652
ENSG00000246090	19.035	1.18211	2.26908	2.26908	0.595068	1.9865	0.000144886	0.0107884
APBA1	14.5943	1.4197	2.6753	2.6753	0.715037	1.98549	0.000146023	0.0108379
C10orf55	75.4889	-0.692035	0.61898	-1.61556	0.348684	-1.98471	0.000146908	0.0108684
ABCB4	24.5652	1.06098	2.08635	2.08635	0.534723	1.98417	0.00014752	0.0108786
MT-ND4L	37080.2	-0.903075	0.534746	-1.87005	0.455839	-1.98113	0.000151017	0.010995
DENND2C	48.7412	0.85219	1.80524	1.80524	0.430017	1.98176	0.000150287	0.010995
TRPC5OS	2.42625	3.431	10.7853	10.7853	1.73164	1.98135	0.000150753	0.010995
ENSG00000253256	2.46384	3.6748	12.771	12.771	1.85448	1.98158	0.00015049	0.010995
RPL21P16	4.86434	-2.91894	0.132225	-7.56288	1.47391	-1.9804	0.000151866	0.0110218
PCDHGA7	1.98568	4.28157	19.4483	19.4483	2.16401	1.97853	0.000154061	0.0111459
TEX15	2.24437	4.28909	19.55	19.55	2.1702	1.97636	0.000156659	0.0112982
WAPL-DT	23.1447	-1.40281	0.378193	-2.64415	0.710105	-1.97549	0.000157704	0.0113379
LINC01912	2.66531	-4.33004	0.0497197	-20.1127	2.19397	-1.97361	0.000160004	0.0114051
ENSG00000245385	3.38632	-3.27233	0.103498	-9.66206	1.65798	-1.97369	0.000159901	0.0114051
H4C13	2.80277	3.09209	8.52729	8.52729	1.5668	1.9735	0.000160131	0.0114051
ZNF763	2.59925	3.00235	8.01303	8.01303	1.52227	1.97228	0.00016164	0.011433
LINC00032	1.4867	4.28066	19.436	19.436	2.17	1.97265	0.000161181	0.011433
CARD14	4.52621	4.4496	21.8506	21.8506	2.25642	1.97198	0.000162018	0.011433
FN1	11384.6	-1.13633	0.454915	-2.19821	0.576424	-1.97135	0.000162802	0.0114531
ENSG00000280078	1.88842	-5.32061	0.0250228	-39.9635	2.70307	-1.96836	0.000166574	0.0114721
ENSG00000283148	4.52409	-2.88681	0.135203	-7.39631	1.46656	-1.96842	0.000166487	0.0114721
ENSG00000272944	4.44291	-2.87025	0.136763	-7.31194	1.45769	-1.96905	0.000165695	0.0114721
ENSG00000257496	5.53372	-2.20958	0.216197	-4.62541	1.12189	-1.96952	0.000165098	0.0114721
NOX3	5.4851	-1.88066	0.271559	-3.68244	0.955031	-1.96921	0.000165483	0.0114721
LINC02777	13.015	-1.29254	0.408232	-2.44959	0.656431	-1.96904	0.000165703	0.0114721
ANKRD63	1.33798	5.57987	47.8308	47.8308	2.83478	1.96836	0.000166567	0.0114721
ENSG00000235159	4.23921	-3.30936	0.100875	-9.91324	1.68234	-1.96712	0.000168157	0.0115464
ENSG00000258137	1.85922	3.95256	15.4825	15.4825	2.00978	1.96666	0.000168749	0.0115525
PSTPIP2	18.5688	-1.45555	0.364616	-2.74261	0.740266	-1.96625	0.000169279	0.0115543
ENSG00000273077	2.11811	-3.96547	0.0640141	-15.6216	2.0175	-1.96554	0.000170204	0.0115829
FBXO10	131.619	-0.565067	0.675924	-1.47946	0.287626	-1.96459	0.000171446	0.011633
BCAP29	19.1781	1.09188	2.13152	2.13152	0.556299	1.96276	0.000173856	0.0117617
ENSG00000288949	3.06329	-3.22635	0.106849	-9.35899	1.64476	-1.96159	0.000175411	0.011832
ENSG00000285188	5.29228	-2.32513	0.199557	-5.01109	1.1882	-1.95685	0.000181869	0.0122317
ZNF260	11.0264	2.09472	4.27144	4.27144	1.07131	1.9553	0.000184029	0.0123368
XIRP2	3.3536	2.87525	7.33728	7.33728	1.47075	1.95496	0.000184508	0.0123368
CELF3	2.53109	4.10249	17.178	17.178	2.09965	1.95389	0.000186006	0.0124007
GAS5	1147.51	0.753979	1.68644	1.68644	0.386438	1.9511	0.00019	0.0126303
ENSG00000260651	3.86812	2.37962	5.20398	5.20398	1.22025	1.95011	0.000191438	0.0126892
ENSG00000278987	1.30482	-4.47344	0.0450152	-22.2147	2.29463	-1.94953	0.000192281	0.0127083
ENSG00000259495	15.5739	-1.51789	0.349197	-2.86371	0.779293	-1.94777	0.000194856	0.0128046
LHFPL5	3.32648	4.14493	17.6908	17.6908	2.12802	1.94779	0.000194838	0.0128046
NSMCE1-DT	5.65634	-2.02139	0.24632	-4.05976	1.03913	-1.94527	0.000198583	0.0130123
ENSG00000224376	7.5691	2.0939	4.269	4.269	1.07721	1.94382	0.000200777	0.0131186
STAR	25.6191	-1.17597	0.442586	-2.25945	0.605249	-1.94295	0.000202107	0.0131679
CASC15	162.434	0.737653	1.66746	1.66746	0.379909	1.94166	0.000204095	0.0132598
ENSG00000276148	1.56037	3.58711	12.0179	12.0179	1.84912	1.93991	0.000206814	0.0133608
ABHD17AP6	2.06245	4.61665	24.5329	24.5329	2.37946	1.94021	0.00020634	0.0133608
TMEM40	4.95701	2.09016	4.25794	4.25794	1.0778	1.93928	0.000207789	0.013386
EMBP1	5.14435	2.22259	4.66731	4.66731	1.1491	1.9342	0.00021592	0.0138709
LINC02284	1.02995	5.10518	34.4201	34.4201	2.64175	1.9325	0.000218701	0.0140103
ENSG00000275807	28.0971	-1.03814	0.486956	-2.05357	0.537417	-1.93172	0.000219992	0.0140537
RUNDC3A	12.8137	1.41353	2.66388	2.66388	0.731983	1.9311	0.00022102	0.0140802
ENSG00000228838	1.40158	-4.72408	0.0378365	-26.4295	2.44913	-1.92888	0.000224739	0.014216
ENSG00000250138	2.65573	3.66655	12.6982	12.6982	1.90103	1.92872	0.000225011	0.014216
PHBP7	1.35927	6.14876	70.9516	70.9516	3.18717	1.92922	0.000224158	0.014216
ZNF528	56.222	0.899239	1.86508	1.86508	0.466352	1.92824	0.000225815	0.0142276
EIF1AY	12.6434	-3.36579	0.0970055	-10.3087	1.74602	-1.9277	0.000226744	0.014247
ENSG00000223725	8.21003	1.77332	3.4184	3.4184	0.920326	1.92684	0.000228208	0.0142998
DYDC2	98.195	0.642812	1.56137	1.56137	0.333779	1.92586	0.000229885	0.0143656
ENSG00000286136	4.66916	-2.28828	0.20472	-4.88473	1.18919	-1.92424	0.000232707	0.0143717
ENSG00000275638	4.93326	-2.17115	0.222033	-4.50383	1.12846	-1.924	0.000233116	0.0143717
LINC02863	17.8604	-1.15858	0.447955	-2.23237	0.602007	-1.92452	0.000232211	0.0143717
ENSG00000236283	11.5326	1.69635	3.2408	3.2408	0.881392	1.92463	0.000232031	0.0143717
GPR183	4.29749	3.14026	8.81685	8.81685	1.63163	1.92462	0.000232042	0.0143717
CFAP276	1.72554	-4.52116	0.0435508	-22.9617	2.35062	-1.92339	0.000234188	0.0143991
ENSG00000257176	19.5131	1.20257	2.30149	2.30149	0.625766	1.92175	0.000237085	0.0145383
STIM1-AS1	15.2185	-1.16185	0.44694	-2.23744	0.605025	-1.92033	0.000239623	0.014623
APOBEC3A	1.80274	4.74922	26.8941	26.8941	2.47321	1.92026	0.000239743	0.014623
ENSG00000289100	20.0437	-1.23653	0.424393	-2.3563	0.645199	-1.9165	0.000246585	0.0150005
ENSG00000287434	5.99741	-2.19682	0.218118	-4.58466	1.14775	-1.91402	0.000251198	0.0152407
ENSG00000256943	5.74209	-2.15702	0.224219	-4.45992	1.12773	-1.91271	0.000253674	0.0152705
DDX19A-DT	45.3718	0.839797	1.7898	1.7898	0.43901	1.91293	0.000253245	0.0152705
ODAD1	4.55561	2.69025	6.45423	6.45423	1.40655	1.91266	0.000253763	0.0152705
OR2M3	3.70801	2.87683	7.34532	7.34532	1.50456	1.91207	0.000254879	0.0152705
NYAP2	3.29074	4.06894	16.7832	16.7832	2.12811	1.912	0.000255019	0.0152705
TRAM1L1	42.6865	0.868469	1.82572	1.82572	0.454935	1.909	0.000260791	0.0155754
ITPKB	60.2334	-0.83718	0.559737	-1.78655	0.439282	-1.90579	0.000267087	0.0157465
ENSG00000289194	78.2869	-0.697146	0.616791	-1.62129	0.365572	-1.907	0.000264691	0.0157465
ENSG00000283078	8.17611	1.80841	3.50255	3.50255	0.948841	1.90591	0.00026685	0.0157465
HSP90AA4P	3.03987	2.93979	7.67302	7.67302	1.54209	1.90637	0.000265946	0.0157465
LINC01988	1.76698	5.2232	37.3541	37.3541	2.73979	1.90642	0.000265835	0.0157465
HMGN1P37	1.90836	3.80188	13.947	13.947	1.9992	1.9017	0.000275335	0.0161911
ENSG00000276573	1.04308	5.22635	37.436	37.436	2.74988	1.90057	0.000277645	0.0162852
ENSG00000273387	7.03861	1.91881	3.7811	3.7811	1.00978	1.90023	0.000278357	0.0162853
ERBIN-DT	2.72053	3.33606	10.0984	10.0984	1.75677	1.89898	0.000280954	0.0163954
ENSG00000285492	1.7926	5.31858	39.9073	39.9073	2.80158	1.89842	0.000282109	0.016421
LINC02901	1.70967	4.6055	24.3441	24.3441	2.42914	1.89594	0.000287341	0.0166832
INMT	15.7087	2.00564	4.01566	4.01566	1.05905	1.89381	0.0002919	0.0168625
SETP8	4.12343	2.41165	5.32083	5.32083	1.2733	1.89402	0.000291451	0.0168625
ENSG00000287646	2.70146	-3.52494	0.0868732	-11.511	1.86166	-1.89344	0.0002927	0.0168663
PHACTR3	2.83781	4.05612	16.6347	16.6347	2.1431	1.89264	0.000294438	0.0169239
LINC01798	1.6571	-4.5602	0.042388	-23.5916	2.41045	-1.89185	0.000296173	0.0169811
ARPC3P3	13.0179	-1.21038	0.432154	-2.31399	0.641173	-1.88776	0.000305246	0.0174142
A3GALT2	2.5229	2.9669	7.81852	7.81852	1.57145	1.888	0.000304711	0.0174142
ENSG00000262160	2.57875	-3.2846	0.102621	-9.74459	1.7422	-1.88532	0.0003108	0.0175564
ZIC4	71.1021	-0.611271	0.65462	-1.5276	0.32414	-1.88582	0.00030964	0.0175564
FAM153B	4.45416	2.67972	6.40733	6.40733	1.42079	1.88607	0.000309068	0.0175564
ONECUT3	1.99442	4.01024	16.114	16.114	2.12687	1.88552	0.000310343	0.0175564
SLC2A1-DT	66.7555	-0.776644	0.583723	-1.71314	0.412113	-1.88454	0.000312574	0.0176132
PRELID1P1	6.85926	-2.28643	0.204982	-4.87848	1.21483	-1.8821	0.00031824	0.0178885
LAT	9.15153	2.05422	4.1532	4.1532	1.09187	1.88138	0.000319932	0.0178952
ENSG00000276564	3.84268	2.53533	5.79711	5.79711	1.34783	1.88105	0.0003207	0.0178952
OR2T6	1.53286	4.38314	20.8669	20.8669	2.3298	1.88134	0.000320023	0.0178952
ENSG00000228549	11.2352	1.43167	2.6976	2.6976	0.762563	1.87745	0.000329306	0.0183308
FOXO1	60.7086	0.877752	1.83751	1.83751	0.467613	1.87709	0.000330175	0.0183347
ENSG00000267458	5.16504	-1.86901	0.273762	-3.65281	0.99606	-1.8764	0.000331849	0.0183831
SEMA4D	22.4921	-1.23826	0.423883	-2.35914	0.660085	-1.87592	0.000333036	0.0184044
FAM192BP	7.19206	-1.74577	0.298176	-3.35373	0.93147	-1.8742	0.00033724	0.018592
CRISPLD1	4.76058	-2.94659	0.129714	-7.70927	1.57506	-1.87078	0.000345805	0.0190185
DDX3Y	3.98338	-3.35475	0.0977504	-10.2301	1.79534	-1.86859	0.000351396	0.0192797
RN7SKP16	1.73927	-3.71834	0.0759745	-13.1623	1.99228	-1.86637	0.000357124	0.0194082
SLC4A4	26.5237	-1.24574	0.421691	-2.37141	0.667362	-1.86667	0.000356358	0.0194082
FMN2	28.5652	1.03968	2.05576	2.05576	0.556914	1.86685	0.000355877	0.0194082
GGTA1	1.66228	4.12577	17.4574	17.4574	2.21025	1.86665	0.0003564	0.0194082
ENSG00000285664	6.32322	-2.09595	0.233915	-4.27506	1.12384	-1.86499	0.000360739	0.0194206
ENSG00000223343	17.0825	-1.33867	0.395386	-2.52917	0.717744	-1.8651	0.000360454	0.0194206
C11orf65	6.58258	1.75838	3.38318	3.38318	0.942799	1.86506	0.000360554	0.0194206
ENSG00000273373	4.74767	2.05303	4.14977	4.14977	1.10062	1.86533	0.000359843	0.0194206
ENSG00000183154	11.6866	1.59892	3.02917	3.02917	0.857888	1.86379	0.000363921	0.019546
SLC7A2	4.21355	2.98073	7.89388	7.89388	1.6	1.86296	0.000366136	0.0196191
ROBO2	3.71821	3.04908	8.27682	8.27682	1.63704	1.86255	0.000367214	0.019631
ZKSCAN2-DT	11.9245	1.74717	3.357	3.357	0.938437	1.86179	0.000369261	0.0196945
ENSG00000230790	1.62133	-4.22948	0.0533089	-18.7586	2.27314	-1.86063	0.000372397	0.0197873
CNKSR3	74.5236	0.937324	1.91497	1.91497	0.503809	1.86048	0.000372815	0.0197873
CLCA2	6.25455	2.18318	4.54154	4.54154	1.17363	1.86019	0.00037359	0.0197873
SEC22B4P	4.83459	2.32243	5.00175	5.00175	1.24874	1.85981	0.000374616	0.0197959
ITM2A	7.26828	-4.7769	0.0364763	-27.415	2.57128	-1.85779	0.000380177	0.0200436
ENSG00000263370	2.87175	-2.84324	0.139348	-7.17629	1.53153	-1.85647	0.00038383	0.0201898
ENSG00000273786	1.62155	-3.68065	0.0779856	-12.8229	1.98562	-1.85365	0.000391768	0.0203737
SLIT2	21.3552	-1.47155	0.360595	-2.7732	0.793339	-1.85488	0.00038829	0.0203737
ENSG00000268189	14.1647	-1.30952	0.403456	-2.47858	0.706247	-1.85419	0.000390243	0.0203737
NPL	53.2154	-0.771073	0.585982	-1.70654	0.415933	-1.85384	0.000391237	0.0203737
ITGAM	3.71405	2.14511	4.42327	4.42327	1.15687	1.85424	0.000390098	0.0203737
ENSG00000281468	25.9812	-1.12646	0.45804	-2.18322	0.607811	-1.8533	0.000392775	0.0203799
GABRA5	2.0706	-3.64613	0.079874	-12.5197	1.968	-1.85271	0.000394466	0.0204214
CNTNAP3	33.0547	-1.14599	0.45188	-2.21298	0.618889	-1.85169	0.000397398	0.0205269
DNASE1L3	3.15979	3.10505	8.60424	8.60424	1.67868	1.84969	0.000403178	0.0207786
SPINT1	2.84075	-3.54172	0.0858691	-11.6456	1.91566	-1.84882	0.000405744	0.020864
ENSG00000279561	9.54065	-1.88148	0.271405	-3.68453	1.01863	-1.84707	0.000410921	0.0209423
VSNL1	6.92029	-1.87841	0.271983	-3.6767	1.01676	-1.84745	0.000409781	0.0209423
SLAMF8	3.5815	2.57142	5.94396	5.94396	1.39205	1.84723	0.00041045	0.0209423
RPA4	3.26307	2.7961	6.9456	6.9456	1.51334	1.84763	0.000409249	0.0209423
LINC02623	1.46961	5.21025	37.0205	37.0205	2.82228	1.84611	0.000413771	0.0210409
ENSG00000215237	1.35617	-4.76647	0.0367409	-27.2176	2.5824	-1.84575	0.000414839	0.0210485
LCN1	1.41922	-3.77855	0.0728693	-13.7232	2.04789	-1.84509	0.000416826	0.0210642
BMS1P20	5.93969	-1.66722	0.31486	-3.17602	0.903621	-1.84504	0.000416986	0.0210642
MIRLET7A1HG	20.671	1.31833	2.49378	2.49378	0.714804	1.84433	0.000419145	0.0211268
RPS26P8	1.75144	-4.23614	0.0530634	-18.8454	2.29809	-1.84333	0.000422173	0.0212327
TMEM254-AS1	13.1797	1.49548	2.81957	2.81957	0.812077	1.84154	0.00042765	0.0214611
RBP5	2.1336	-3.79271	0.0721573	-13.8586	2.06117	-1.84008	0.000432201	0.0215395
CCDC181	33.7736	-1.34326	0.394129	-2.53724	0.730101	-1.83983	0.000432969	0.0215395
RAB11FIP4	23.8302	-1.15808	0.44811	-2.2316	0.629235	-1.84045	0.000431038	0.0215395
MRGPRX3	1.81559	3.63223	12.3997	12.3997	1.9741	1.83994	0.000432638	0.0215395
ZNF321P	13.6295	1.42296	2.68135	2.68135	0.773632	1.83932	0.000434557	0.0215717
SYT7	48.2634	-0.850109	0.554743	-1.80264	0.462684	-1.83734	0.000440799	0.0218343
SLC47A2	6.20237	2.55606	5.881	5.881	1.39203	1.83622	0.000444389	0.0219647
SLC16A9	2.09484	-4.31112	0.0503759	-19.8508	2.34947	-1.83493	0.000448511	0.0221208
CAV3	3.8009	2.39302	5.25255	5.25255	1.30438	1.8346	0.000449588	0.0221263
EIF4A1	26.7746	1.17814	2.26285	2.26285	0.642308	1.83423	0.000450778	0.0221373
ENTR1P2	2.14413	-3.59016	0.0830334	-12.0433	1.95788	-1.8337	0.000452503	0.022158
ENSG00000273272	18.3984	2.13347	4.38773	4.38773	1.1636	1.83351	0.000453132	0.022158
NCAM2	11.5479	-1.83697	0.279909	-3.57259	1.00239	-1.83258	0.000456158	0.0222586
EEF1A1P13	11.9332	1.39319	2.62659	2.62659	0.760708	1.83144	0.000459921	0.0223945
KIF12	2.84596	-3.71548	0.0761255	-13.1362	2.03062	-1.82973	0.000465609	0.0225757
ACTR3C	1.56249	4.89358	29.7246	29.7246	2.67445	1.82976	0.000465508	0.0225757
ENSG00000270589	1.40873	3.97284	15.7016	15.7016	2.17167	1.82939	0.000466731	0.0225823
ST3GAL1-DT	12.7809	-1.21985	0.429328	-2.32922	0.666915	-1.82909	0.00046774	0.0225835
NUTF2P2	1.58967	3.49309	11.2596	11.2596	1.91053	1.82833	0.000470277	0.0226583
EPHB1	4.43464	-2.79263	0.144323	-6.9289	1.52781	-1.82786	0.00047189	0.0226636
RBM34	18.3201	1.12324	2.17836	2.17836	0.614559	1.82772	0.000472365	0.0226636
ST13P19	2.90286	-2.55591	0.170056	-5.8804	1.39872	-1.82732	0.000473696	0.02268
LINC02641	17.3891	-1.94086	0.260461	-3.83934	1.06268	-1.82638	0.000476922	0.0227869
COL20A1	4.91754	2.52938	5.77324	5.77324	1.38552	1.82558	0.000479665	0.0228703
ZNF157	4.64492	1.99449	3.98475	3.98475	1.09276	1.82519	0.000481003	0.0228838
LINC01704	1.42294	4.99794	31.9544	31.9544	2.73873	1.82491	0.000481943	0.0228838
MGST2	4.21316	-2.907	0.133323	-7.50059	1.59365	-1.82412	0.000484697	0.0229396
HSPA8P9	4.44007	-2.05861	0.240047	-4.16585	1.12863	-1.82399	0.00048515	0.0229396
TLE2	34.848	1.47184	2.77375	2.77375	0.807056	1.82371	0.000486119	0.0229396
ANKRD20A11P	2.58427	-3.03571	0.121944	-8.20047	1.66615	-1.82199	0.000492136	0.0229951
SH3GL2	18.644	-2.43031	0.185525	-5.3901	1.33375	-1.82216	0.000491542	0.0229951
THRB	44.1499	-1.37957	0.384333	-2.60191	0.757198	-1.82194	0.000492308	0.0229951
DANT2	16.3834	-1.31526	0.401853	-2.48847	0.721836	-1.8221	0.000491737	0.0229951
MIR8078	1.46184	5.31263	39.743	39.743	2.91499	1.82252	0.000490274	0.0229951
TSPAN8	1.15136	4.31711	19.9333	19.9333	2.37206	1.81999	0.000499232	0.0232711
CFAP44	39.8391	0.850629	1.80329	1.80329	0.467639	1.81899	0.000502806	0.0233902
ATXN7L3-AS1	4.67064	-2.37188	0.193193	-5.17616	1.30495	-1.81761	0.00050777	0.0235733
ENSG00000255931	5.7656	-2.27696	0.206333	-4.84655	1.2536	-1.81633	0.000512413	0.0237408
FAM25A	1.93771	-3.50551	0.0880512	-11.357	1.93032	-1.81603	0.000513518	0.023744
ENSG00000233420	3.29956	2.78773	6.90543	6.90543	1.53654	1.8143	0.000519902	0.0239908
AKAP5	26.2638	1.00336	2.00467	2.00467	0.553149	1.81391	0.000521324	0.0240081
H4C4	9.8704	-2.00249	0.249569	-4.0069	1.10425	-1.81345	0.000523064	0.02404
CRIM1-DT	17.8262	-1.12082	0.459832	-2.17471	0.618337	-1.81264	0.000526067	0.0240815
RNPS1P1	9.4005	1.47581	2.7814	2.7814	0.814167	1.81266	0.000525978	0.0240815
MYT1L	7.30776	-3.20652	0.108328	-9.23119	1.76932	-1.81229	0.000527389	0.0240939
CHSY3	4.13197	3.13407	8.77906	8.77906	1.72961	1.81201	0.00052844	0.0240939
PLB1	58.6215	0.662613	1.58295	1.58295	0.36585	1.81116	0.000531637	0.0241916
MT-ND1	166171	-0.774657	0.584527	-1.71078	0.427874	-1.81048	0.00053421	0.0242605
DCDC2C	13.9638	-1.16757	0.445171	-2.24633	0.645227	-1.80955	0.000537776	0.0243742
ENSG00000288888	3.88936	-3.12034	0.114996	-8.69595	1.72499	-1.80891	0.000540221	0.0244056
RNF152	12.9177	-1.91157	0.265804	-3.76217	1.05681	-1.80881	0.000540596	0.0244056
RAB42	22.1524	-1.88185	0.271336	-3.68547	1.04065	-1.80833	0.000542428	0.0244402
GLMN	99.1065	0.754191	1.68669	1.68669	0.417345	1.80712	0.000547125	0.0246035
ENSG00000230825	9.06824	1.41941	2.67475	2.67475	0.785752	1.80643	0.000549802	0.0246755
PAICSP4	5.91361	-1.83622	0.280054	-3.57074	1.01711	-1.80534	0.000554069	0.02477
ENSG00000226266	12.9173	1.21238	2.31719	2.31719	0.671538	1.80537	0.000553935	0.02477
TRO	44.7812	-0.700787	0.615236	-1.62539	0.388502	-1.80382	0.000560081	0.0249901
LHX1-DT	3.0334	-2.95321	0.12912	-7.74472	1.63803	-1.8029	0.000563734	0.0251042
LINC00923	10.2517	2.07578	4.21573	4.21573	1.15156	1.80258	0.000565002	0.0251119
MIR302CHG	2.46071	-3.56118	0.0847185	-11.8038	1.97646	-1.80179	0.000568165	0.025155
FAM13B-AS1	3.77234	-2.24617	0.210783	-4.74422	1.24644	-1.80207	0.000567077	0.025155
NXPH3	43.1863	-1.03401	0.488352	-2.0477	0.574304	-1.80045	0.0005736	0.0253467
HTR5A	1.49775	-5.3647	0.0242697	-41.2037	2.98094	-1.79966	0.000576789	0.0254386
SIM2	2.45915	4.42656	21.5044	21.5044	2.46157	1.79827	0.000582505	0.0256414
EMILIN1	34.1925	1.00943	2.01311	2.01311	0.561509	1.7977	0.000584841	0.025686
ENSG00000254551	1.0461	5.32311	40.0329	40.0329	2.96143	1.79748	0.000585759	0.025686
COPS8-DT	17.1884	-1.2914	0.408554	-2.44766	0.718658	-1.79697	0.000587898	0.0257306
ENSG00000276740	4.20413	-2.30431	0.202457	-4.93932	1.28266	-1.79651	0.000589774	0.0257636
KLHL10	4.01258	-2.50097	0.176658	-5.66067	1.3938	-1.79435	0.000598831	0.0260784
ENSG00000259049	5.13323	2.39307	5.25274	5.25274	1.33374	1.79425	0.000599256	0.0260784
EFCAB6	12.3704	-1.31882	0.400864	-2.49461	0.735327	-1.79351	0.000602408	0.026166
HOXB7	8.1189	1.90304	3.74	3.74	1.06149	1.79281	0.000605402	0.0262463
ENSG00000228033	2.71788	-2.61061	0.16373	-6.10761	1.45652	-1.79236	0.000607299	0.0262789
ENSG00000273141	3.86074	-2.42371	0.186376	-5.36549	1.35278	-1.79165	0.000610372	0.0263621
ENSG00000289492	8.1513	1.76091	3.38911	3.38911	0.983427	1.79058	0.000614969	0.0265107
ENSG00000242951	2.0764	3.50395	11.3447	11.3447	1.95865	1.78897	0.000621994	0.0267633
ENSG00000263826	2.13352	4.05048	16.5698	16.5698	2.26553	1.78788	0.000626773	0.026868
OTP	1.59608	4.57545	23.8423	23.8423	2.55909	1.78792	0.000626581	0.026868
ARL9	2.39405	-3.29647	0.10178	-9.82508	1.8445	-1.78719	0.000629818	0.026898
ZSCAN5A-AS1	6.15176	1.98477	3.95799	3.95799	1.11055	1.7872	0.00062979	0.026898
EDN2	2.01798	-4.09019	0.0587124	-17.0322	2.28992	-1.78618	0.000634318	0.0270399
NAP1L1P3	4.81426	1.98507	3.95882	3.95882	1.11209	1.78499	0.000639602	0.0272145
ENSG00000243071	2.71218	2.95227	7.73965	7.73965	1.65549	1.78332	0.000647168	0.0274855
ENSG00000280219	37.7095	-0.844991	0.556714	-1.79625	0.474259	-1.78171	0.000654519	0.0276951
EFCAB12	3.37153	3.21092	9.25943	9.25943	1.80197	1.7819	0.000653648	0.0276951
IL19	1.77593	4.25929	19.1502	19.1502	2.3939	1.77922	0.000666016	0.0281297
ENSG00000288850	2.18194	3.70785	13.0669	13.0669	2.08566	1.77778	0.000672756	0.0283621
NDUFV2-AS1	50.8613	0.970084	1.95895	1.95895	0.545917	1.77698	0.000676546	0.0284695
GNA15-DT	3.05493	2.5304	5.77732	5.77732	1.42438	1.7765	0.000678838	0.0285137
ENSG00000224985	9.2231	-1.45075	0.365832	-2.7335	0.816857	-1.77601	0.000681145	0.0285583
ENSG00000289637	2.92139	-2.49767	0.177062	-5.64773	1.40775	-1.77423	0.000689682	0.0288218
LINC01695	2.27563	3.53145	11.5631	11.5631	1.99048	1.77417	0.000689944	0.0288218
ENSG00000270096	4.04202	-2.02494	0.245715	-4.06976	1.14184	-1.7734	0.000693687	0.0289018
ENSG00000259397	1.82085	4.11319	17.3059	17.3059	2.31957	1.77326	0.000694379	0.0289018
ENSG00000224415	4.24337	-1.90675	0.266693	-3.74964	1.07561	-1.77272	0.00069698	0.0289575
ENSG00000288951	2.55353	2.89353	7.43084	7.43084	1.633	1.77191	0.000700922	0.0290686
DNAJB5-DT	1.35382	4.14207	17.6557	17.6557	2.33813	1.77153	0.000702802	0.029094
RAG1	3.67972	-2.95978	0.128534	-7.78004	1.67141	-1.77082	0.000706269	0.0291564
KRT18P4	6.64154	-1.94293	0.260087	-3.84486	1.09742	-1.77045	0.000708124	0.0291564
DICER1-AS1	17.1614	0.992882	1.99016	1.99016	0.560794	1.77049	0.000707899	0.0291564
GTF2IRD2	12.4369	-1.26625	0.415738	-2.40536	0.716403	-1.76752	0.000722735	0.0292897
NEK8	79.8283	-0.743991	0.597086	-1.6748	0.420445	-1.76953	0.000712664	0.0292897
ZSCAN23	8.06828	1.44391	2.72058	2.72058	0.816219	1.76903	0.000715171	0.0292897
ABCA17P	5.99106	2.00028	4.00078	4.00078	1.13183	1.7673	0.000723828	0.0292897
ENSG00000214546	4.65344	2.80422	6.98482	6.98482	1.58623	1.76786	0.000721008	0.0292897
ABLIM2	3.61575	2.98972	7.94319	7.94319	1.6914	1.7676	0.000722294	0.0292897
KLHDC7A	3.38435	3.12504	8.72433	8.72433	1.76734	1.76822	0.000719221	0.0292897
CTNNA3	2.56137	3.42708	10.756	10.756	1.93923	1.76724	0.000724134	0.0292897
SYT2	1.57824	3.9725	15.6979	15.6979	2.24719	1.76776	0.000721498	0.0292897
EIF3FP1	1.55445	4.98937	31.7651	31.7651	2.82108	1.7686	0.000717282	0.0292897
PLXNA4	57.4408	-1.14918	0.450883	-2.21787	0.650471	-1.76668	0.000726937	0.0293514
CCDC168	12.3132	1.97575	3.93332	3.93332	1.11885	1.76588	0.000731009	0.0294639
LDHBP2	2.7392	3.50112	11.3225	11.3225	1.98766	1.76143	0.000753951	0.0303353
FBLN1	15.4588	1.48724	2.80352	2.80352	0.844783	1.7605	0.000758845	0.0304787
RAB33B-AS1	30.9463	0.95616	1.94014	1.94014	0.543215	1.76019	0.000760493	0.0304915
SLFN11	40.2289	2.1423	4.41464	4.41464	1.2173	1.75988	0.000762105	0.0305028
CCDC13	2.68494	-2.62602	0.161991	-6.1732	1.49276	-1.75917	0.00076589	0.0305466
MSANTD2-AS1	15.791	-1.11495	0.461708	-2.16587	0.633747	-1.75929	0.000765211	0.0305466
ENSG00000230721	3.44944	2.42477	5.36944	5.36944	1.37856	1.75892	0.000767194	0.0305466
MT-CO2	372651	-0.729319	0.603189	-1.65786	0.414828	-1.75813	0.000771434	0.0306091
LINC00954	2.02915	4.02529	16.2829	16.2829	2.28926	1.75833	0.000770329	0.0306091
MTATP8P1	12.0802	-1.68861	0.310226	-3.22345	0.96076	-1.75757	0.000774388	0.0306732
PCDHGA9	16.8982	-1.7144	0.304729	-3.2816	0.976014	-1.75653	0.00078	0.0308003
FKBP2	34.044	-0.808796	0.570858	-1.75175	0.460465	-1.75648	0.000780282	0.0308003
PDE1A	125.901	0.977133	1.96855	1.96855	0.556494	1.75587	0.000783568	0.0308769
PIK3C2G	3.0681	2.96099	7.78658	7.78658	1.68677	1.75542	0.000786037	0.030921
ENSG00000238832	17.2653	1.1718	2.25293	2.25293	0.6685	1.75288	0.000799925	0.0312529
CYP1A1	7.93258	2.003	4.00834	4.00834	1.14226	1.75354	0.000796291	0.0312529
ENSG00000283511	5.33703	2.06919	4.19651	4.19651	1.18036	1.75302	0.00079917	0.0312529
FETUB	3.8115	2.79921	6.96057	6.96057	1.59651	1.75333	0.000797475	0.0312529
ENSG00000280401	1.35937	4.65147	25.1323	25.1323	2.65587	1.75139	0.000808216	0.0315232
ZNF518B	124.583	0.89233	1.85617	1.85617	0.509672	1.75079	0.000811573	0.0316004
NAPSA	2.99613	-3.16705	0.111333	-8.98207	1.80951	-1.75022	0.00081477	0.0316711
H3C10	6.2839	-1.84004	0.279313	-3.58021	1.05304	-1.74737	0.000830961	0.0322458
ENSG00000267040	27.6032	0.847636	1.79955	1.79955	0.486134	1.74363	0.000852653	0.0330317
ENSG00000288848	1.52063	-5.02975	0.0306122	-32.6667	2.88649	-1.74251	0.000859212	0.0332296
VASH1-AS1	80.3287	-0.650157	0.637211	-1.56934	0.373472	-1.74085	0.000869101	0.0335555
ENSG00000277511	8.86428	-1.32051	0.400393	-2.49755	0.759234	-1.73927	0.000878561	0.0336445
XKR3	20.4522	1.12443	2.18016	2.18016	0.646346	1.73968	0.000876114	0.0336445
SFRP2	24.6331	2.34173	5.0691	5.0691	1.34607	1.73968	0.000876058	0.0336445
ACOXL	1.906	4.07507	16.8546	16.8546	2.34302	1.73924	0.000878741	0.0336445
ENSG00000280054	1.37142	4.12428	17.4395	17.4395	2.37065	1.73972	0.00087582	0.0336445
PDLIM3	5.54683	-2.69497	0.154431	-6.4754	1.55097	-1.73761	0.000888633	0.03391
CCDC33	3.66198	2.21125	4.63076	4.63076	1.27243	1.73781	0.000887396	0.03391
LINC00937	1.84562	3.66459	12.681	12.681	2.11022	1.73659	0.000894827	0.0340896
RNVU1-27	3.70908	-1.88752	0.270271	-3.69999	1.08727	-1.73602	0.00089834	0.0341667
ENSG00000272861	3.34817	-2.40082	0.189357	-5.28103	1.38471	-1.7338	0.000912099	0.0345461
PAPPA-AS1	4.81399	-1.96949	0.255344	-3.91628	1.13587	-1.7339	0.000911498	0.0345461
DTX4	12.5987	-1.1941	0.437059	-2.28802	0.688763	-1.73369	0.000912835	0.0345461
ENSG00000233191	1.64158	-4.12054	0.0574901	-17.3943	2.37744	-1.73318	0.000915985	0.0346083
ENSG00000219928	11.6284	1.76226	3.3923	3.3923	1.01735	1.73221	0.000922098	0.0347819
SLC24A3	2.23057	3.2501	9.51433	9.51433	1.87684	1.73169	0.000925375	0.0347911
PHLDA1-DT	1.92467	3.54432	11.6667	11.6667	2.04666	1.73176	0.000924954	0.0347911
MTND5P11	7.42427	-2.00229	0.249604	-4.00635	1.15662	-1.73115	0.00092878	0.0348416
MIR4500HG	23.2801	-1.14667	0.451666	-2.21403	0.662433	-1.731	0.000929758	0.0348416
ABHD1	11.0256	1.9445	3.84905	3.84905	1.1242	1.72968	0.000938152	0.0350417
SH3GL1P1	3.03888	2.66813	6.35605	6.35605	1.54251	1.72973	0.000937833	0.0350417
SHISA9	5.07938	-3.24131	0.105747	-9.45652	1.87498	-1.72872	0.000944365	0.0352164
EFHD2-AS1	24.3374	-0.973204	0.509374	-1.9632	0.563056	-1.72843	0.000946221	0.0352283
BTLA	1.79917	3.42018	10.7047	10.7047	1.97953	1.72777	0.000950506	0.0353305
ENSG00000255621	1.43754	3.99962	15.9958	15.9958	2.31602	1.72694	0.000955918	0.0354741
ENSG00000283217	4.99528	-2.80675	0.142917	-6.99706	1.62564	-1.72655	0.000958423	0.0355097
CROCCP3	31.7657	0.754058	1.68653	1.68653	0.436942	1.72576	0.000963619	0.0355872
ENSG00000287884	2.14138	3.49224	11.253	11.253	2.02342	1.72591	0.000962635	0.0355872
ENSG00000286747	4.22011	-2.90833	0.1332	-7.50751	1.68812	-1.72282	0.000983103	0.0362484
FBXL22	11.5569	-1.56219	0.338636	-2.95302	0.906982	-1.72241	0.00098588	0.0362924
NPY2R	1.90202	-4.11048	0.0578926	-17.2734	2.38713	-1.72194	0.000989041	0.0363135
ENSG00000232176	27.3194	0.944695	1.92478	1.92478	0.548726	1.72162	0.000991202	0.0363135
ENSG00000285596	3.43139	2.27677	4.84592	4.84592	1.32233	1.72179	0.000990033	0.0363135
SERTAD4-AS1	7.32052	1.49373	2.81616	2.81616	0.867806	1.72127	0.000993526	0.0363405
KRT8P41	1.39364	-4.40516	0.0471971	-21.1877	2.56015	-1.72066	0.000997657	0.0364336
CYBB	1.28697	-5.46573	0.0226283	-44.1925	3.17744	-1.72017	0.00100102	0.0364507
ENSG00000268069	15.0637	-1.38985	0.381605	-2.62051	0.807992	-1.72012	0.00100131	0.0364507
MTCO3P12	58.2104	-0.981364	0.5065	-1.97433	0.570611	-1.71985	0.00100318	0.036461
LINC01397	1.87364	3.61946	12.2904	12.2904	2.10551	1.71904	0.0010087	0.0366035
ENSG00000260597	3.36135	-3.15634	0.112163	-8.91563	1.83699	-1.71821	0.00101438	0.0367517
LINC00683	4.10394	2.76476	6.79637	6.79637	1.60969	1.71758	0.00101878	0.0367947
LINC02393	1.62371	4.50759	22.7467	22.7467	2.62416	1.71772	0.00101778	0.0367947
ENSG00000272444	1.71431	-3.71046	0.0763908	-13.0906	2.16068	-1.71726	0.00102098	0.0368162
SLC2A4	9.09225	1.74859	3.3603	3.3603	1.01855	1.71675	0.00102454	0.0368865
ENSG00000268583	4.84517	-1.75431	0.296414	-3.37366	1.02503	-1.71148	0.0010618	0.0381681
LINC01530	8.70434	1.26634	2.4055	2.4055	0.740133	1.71096	0.00106553	0.0382425
RPSAP3	4.70001	2.35964	5.13243	5.13243	1.37954	1.71046	0.00106913	0.0383115
ENSG00000264577	12.1974	-1.28321	0.410879	-2.43381	0.750481	-1.70986	0.00107351	0.0384084
CDH7	36.9568	0.831184	1.77914	1.77914	0.486392	1.70888	0.00108064	0.0386035
LINC01500	5.01669	-2.74281	0.149394	-6.69371	1.60532	-1.70857	0.00108287	0.038623
ARF4P2	4.6729	-2.23673	0.212167	-4.71326	1.31045	-1.70684	0.00109563	0.0390173
ENSG00000277597	13.727	-1.93727	0.26111	-3.82981	1.1352	-1.70655	0.00109777	0.039033
HS3ST5	2.49763	-3.50972	0.0877947	-11.3902	2.05789	-1.7055	0.00110557	0.0392494
KIAA0408	2.30078	3.56287	11.8177	11.8177	2.09037	1.70442	0.00111364	0.0394748
FAM201B	7.59822	1.54339	2.91478	2.91478	0.905643	1.70419	0.00111538	0.0394754
TLL1	5.08931	-2.09883	0.233447	-4.28362	1.23269	-1.70265	0.00112704	0.0398268
LINC02926	1.76236	3.3544	10.2276	10.2276	1.97044	1.70236	0.00112924	0.0398431
SNCB	3.13975	-3.66912	0.078611	-12.7209	2.15599	-1.70183	0.00113325	0.0399232
DLG5-AS1	21.0154	-0.851955	0.554033	-1.80495	0.500918	-1.70079	0.00114124	0.0400845
ENSG00000241280	7.46859	1.83443	3.56632	3.56632	1.07859	1.70078	0.00114133	0.0400845
PDE6A	6.44822	1.75507	3.37542	3.37542	1.03243	1.69995	0.00114773	0.0402477
BNC1	3.36153	-3.04825	0.120889	-8.27206	1.79458	-1.69859	0.00115826	0.0405552
ZFAND3-DT	1.15577	-4.51043	0.0438757	-22.7916	2.65692	-1.69762	0.00116582	0.0405744
ENSG00000230781	5.40525	-2.31838	0.200492	-4.98772	1.36548	-1.69785	0.00116399	0.0405744
ENSG00000289537	8.59704	-1.56391	0.338233	-2.95654	0.920955	-1.69814	0.00116175	0.0405744
RHOBTB1	139.867	1.45192	2.73572	2.73572	0.855273	1.69761	0.00116589	0.0405744
ENSG00000278954	2.64271	-2.69652	0.154264	-6.48237	1.589	-1.697	0.0011707	0.0406184
ARHGAP5-AS1	53.6738	0.697508	1.6217	1.6217	0.410974	1.69721	0.00116904	0.0406184
KCNMB1	3.30402	2.66773	6.35428	6.35428	1.57227	1.69674	0.00117272	0.0406272
MKI67	2538.67	-0.87008	0.547117	-1.82776	0.513032	-1.69596	0.00117892	0.040719
PRKDC	2013.81	-0.77414	0.584737	-1.71017	0.456428	-1.69608	0.0011779	0.040719
LINC01277	2.52219	3.0641	8.36348	8.36348	1.80698	1.6957	0.00118095	0.0407278
ENSG00000251131	42.7688	-1.69533	0.308785	-3.2385	1.00015	-1.69508	0.00118591	0.0408118
GNAT2	7.09326	-1.56077	0.338971	-2.95011	0.920836	-1.69495	0.00118695	0.0408118
ENSG00000283529	2.03106	-3.32603	0.0997158	-10.0285	1.96324	-1.69416	0.00119325	0.0409671
ENSG00000254648	2.62448	-2.55916	0.169674	-5.89365	1.51157	-1.69304	0.00120218	0.0412119
GRAMD4P7	5.67245	-1.73732	0.299927	-3.33414	1.02647	-1.69252	0.00120642	0.0412164
DPP6	20.3794	-1.06835	0.476865	-2.09703	0.631231	-1.69248	0.00120671	0.0412164
ENSG00000214955	18.6145	1.37236	2.58893	2.58893	0.810914	1.69236	0.0012077	0.0412164
PARL	205.339	-0.468459	0.722736	-1.38363	0.277102	-1.69057	0.00122231	0.0416531
NEBL	53.8407	0.811079	1.75452	1.75452	0.479849	1.69028	0.00122464	0.0416706
ENSG00000233577	2.6627	-2.63845	0.160601	-6.22662	1.56171	-1.68947	0.00123135	0.0418062
CCDC191	52.0495	0.887267	1.84967	1.84967	0.525211	1.68935	0.00123228	0.0418062
ENSG00000275897	1.88307	3.31083	9.92337	9.92337	1.96082	1.68849	0.00123941	0.041986
ENSG00000287647	2.46244	4.24914	19.016	19.016	2.51686	1.68827	0.00124124	0.041986
ENSG00000286340	4.52877	2.0825	4.23541	4.23541	1.23406	1.68752	0.00124745	0.0421341
TP53AIP1	3.49054	2.92326	7.58556	7.58556	1.73271	1.6871	0.00125096	0.0421903
ENSG00000286613	7.16899	1.90921	3.75603	3.75603	1.13189	1.68674	0.00125404	0.0422322
LRRIQ4	9.07398	-1.48661	0.35685	-2.8023	0.881955	-1.68558	0.00126372	0.0424957
ZNF426	44.1517	0.864131	1.82024	1.82024	0.512769	1.68523	0.00126676	0.0425356
ENTPD8	8.47772	-1.63893	0.321095	-3.11434	0.972767	-1.68481	0.00127027	0.0425912
BEND7	167.441	0.554723	1.46889	1.46889	0.329513	1.68346	0.00128176	0.0429139
ENSG00000213169	5.65974	2.62827	6.18286	6.18286	1.56251	1.68209	0.00129357	0.043183
ALMS1P1	2.33264	3.15485	8.90645	8.90645	1.87542	1.68221	0.00129253	0.043183
ENSG00000228981	84.6292	1.0344	2.04826	2.04826	0.615362	1.68096	0.00130331	0.043382
ENSG00000253270	2.75847	3.14163	8.82518	8.82518	1.86891	1.681	0.00130299	0.043382
KCNE1	2.43384	2.75883	6.76849	6.76849	1.64192	1.68025	0.00130949	0.0435243
LINC02384	3.81405	-2.16379	0.223169	-4.4809	1.28808	-1.67986	0.00131291	0.043575
ENSG00000261055	2.44134	-3.31049	0.100796	-9.92105	1.97265	-1.67819	0.00132755	0.0439552
ENSG00000233547	7.11793	-1.74013	0.299342	-3.34066	1.03695	-1.67812	0.0013282	0.0439552
TCF21	5.70062	-1.88131	0.271437	-3.6841	1.12246	-1.67606	0.00134652	0.0441157
BAGE2	21.6855	-1.08316	0.471995	-2.11866	0.646239	-1.67609	0.00134624	0.0441157
RIBC1	28.2217	0.883237	1.84451	1.84451	0.526622	1.67717	0.00133658	0.0441157
IQGAP2	9.82664	1.57079	2.97067	2.97067	0.937144	1.67614	0.00134577	0.0441157
GPR83	4.06204	3.18336	9.08419	9.08419	1.89819	1.67705	0.0013377	0.0441157
CEACAM22P	2.47347	3.19434	9.15358	9.15358	1.90509	1.67673	0.0013405	0.0441157
VSIG8	1.96448	3.63822	12.4512	12.4512	2.17069	1.67606	0.00134649	0.0441157
RP1	116.602	0.682895	1.60536	1.60536	0.407712	1.67494	0.00135654	0.0443806
SIRPG-AS1	1.94527	2.81085	7.01697	7.01697	1.67861	1.67451	0.00136047	0.044399
NR1I3	3.8279	3.76121	13.5593	13.5593	2.24623	1.67445	0.00136097	0.044399
ACTG1P23	1.71121	-3.4389	0.0922124	-10.8445	2.05503	-1.6734	0.0013705	0.0446463
ENSG00000260832	1.60242	-3.38848	0.0954921	-10.4721	2.02558	-1.67285	0.00137558	0.0446849
PPM1K-DT	3.43778	-2.03878	0.24337	-4.10897	1.21871	-1.6729	0.00137509	0.0446849
DNM1P51	2.09229	3.55359	11.7418	11.7418	2.12723	1.67053	0.00139691	0.0453136
RPL4P3	4.20227	2.18261	4.53974	4.53974	1.30706	1.66986	0.00140307	0.0454492
YWHAZP10	23.4244	-0.927081	0.525921	-1.90143	0.555351	-1.66936	0.00140774	0.0455362
SUCLG2P2	5.63939	-1.8045	0.28628	-3.49309	1.08146	-1.66857	0.00141509	0.0456478
ANKRD36	45.1384	0.880273	1.84072	1.84072	0.527563	1.66856	0.00141517	0.0456478
EMID1	1.56324	-3.82247	0.070684	-14.1475	2.29163	-1.66801	0.00142035	0.0457505
TFAP2A-AS2	9.58889	1.34463	2.53966	2.53966	0.806732	1.66677	0.00143211	0.0460645
FCMR	155.167	-0.502094	0.706081	-1.41627	0.301348	-1.66616	0.00143789	0.0461855
LRFN5	15.6672	-1.43458	0.369955	-2.70303	0.861248	-1.6657	0.00144228	0.0461972
ENSG00000279041	11.0255	-1.38161	0.383791	-2.60559	0.829348	-1.6659	0.00144037	0.0461972
LINC01948	8.80271	-1.89932	0.26807	-3.73037	1.14154	-1.66382	0.0014603	0.0467092
KCNH5	24.2155	-1.64507	0.31973	-3.12764	0.989267	-1.66292	0.00146896	0.0469209
ENSG00000253736	5.12218	1.77207	3.41543	3.41543	1.0663	1.66188	0.0014791	0.047179
ENSG00000254837	68.6393	0.57395	1.48859	1.48859	0.345688	1.66032	0.00149445	0.0476023
PTPN23-DT	16.8918	-1.09676	0.467564	-2.13874	0.660678	-1.66006	0.00149697	0.0476167
PABPC4-AS1	2.58199	3.11397	8.6576	8.6576	1.87639	1.65955	0.00150196	0.047709
ENSG00000273329	75.2606	-0.695779	0.617376	-1.61976	0.419472	-1.6587	0.00151042	0.0478481
MT-ATP6	119362	-0.616375	0.652308	-1.53302	0.371754	-1.65802	0.00151725	0.0478481
ZRANB2-DT	17.8248	1.13132	2.19059	2.19059	0.682375	1.65792	0.00151825	0.0478481
ENSG00000287382	15.2975	1.14718	2.2148	2.2148	0.691826	1.65819	0.00151555	0.0478481
ENSG00000212695	3.93205	2.8073	6.99971	6.99971	1.69333	1.65786	0.00151885	0.0478481
SYCP2	2.9315	3.21512	9.28642	9.28642	1.93853	1.65854	0.00151206	0.0478481
ENSG00000271862	15.2498	-1.42686	0.371939	-2.68861	0.860908	-1.65739	0.00152348	0.0479281
ENSG00000215835	3.4633	2.10066	4.28907	4.28907	1.26762	1.65717	0.00152574	0.0479334
ENSG00000272402	1.88117	-3.12642	0.114513	-8.73264	1.88717	-1.65667	0.00153075	0.0480249
ACTN2	10.2363	-1.53456	0.345185	-2.89699	0.926494	-1.65631	0.00153443	0.0480748
LINC01934	4.00712	3.04319	8.24313	8.24313	1.83758	1.65608	0.00153667	0.048079
LINC01622	1.43086	-4.44813	0.0458122	-21.8283	2.68654	-1.65571	0.00154048	0.0481326
ENSG00000258792	2.05261	3.91208	15.054	15.054	2.36643	1.65315	0.00156656	0.048881
AREG	1.83398	-4.61721	0.0407457	-24.5425	2.79348	-1.65285	0.0015697	0.0489123
XCR1	7.31484	-1.77347	0.292504	-3.41876	1.07347	-1.65209	0.00157755	0.0490902
ENSG00000227857	2.64994	2.98352	7.90911	7.90911	1.80654	1.65151	0.00158358	0.0492111
ENSG00000279722	11.1738	-1.46449	0.362364	-2.75965	0.887186	-1.65071	0.00159189	0.0494024
ADCY10	5.20779	-1.87211	0.273173	-3.66069	1.1344	-1.65032	0.00159602	0.0494103
SHISA6	2.25825	3.6306	12.3856	12.3856	2.2	1.65027	0.00159645	0.0494103
ZNF491	11.5599	-1.69576	0.308692	-3.23947	1.0279	-1.64973	0.00160221	0.0494549
ENSG00000275476	1.64976	3.55604	11.7618	11.7618	2.15536	1.64986	0.00160076	0.0494549
ASB9	8.96924	2.21354	4.63811	4.63811	1.34298	1.64823	0.00161804	0.0498766

## Sheet: wo_ENSG
Gene	baseMean	log2FoldChange	FoldChange	Fold-Change	lfcSE	stat	pvalue	padj
GSTM3	1.48117	-6.1715	0.0138737	-72.0787	2.86807	-2.1518	3.8577e-05	0.00415364
PCBP3-AS1	1.45552	-6.06391	0.014948	-66.8987	2.52808	-2.39862	4.47628e-06	0.000976586
DOC2B	1.88879	-5.88938	0.0168702	-59.2761	2.34421	-2.51231	1.5444e-06	0.0005033
HMGN3	43.0565	-5.84723	0.0173703	-57.5695	1.17218	-4.98836	2.22045e-16	5.09237e-12
EXOSC3P1	2.72915	-5.57673	0.0209526	-47.7268	1.70197	-3.27663	3.67226e-10	1.05274e-06
CYBB	1.28697	-5.46573	0.0226283	-44.1925	3.17744	-1.72017	0.00100102	0.0364507
HTR5A	1.49775	-5.3647	0.0242697	-41.2037	2.98094	-1.79966	0.000576789	0.0254386
CLDN19	1.9137	-5.2115	0.0269888	-37.0524	2.37428	-2.19498	2.68756e-05	0.00329607
ZFP91P1	1.77848	-5.1766	0.0276495	-36.167	2.48912	-2.07969	6.95211e-05	0.00645504
LINC02882	2.94624	-5.17041	0.0277684	-36.0121	2.29639	-2.25153	1.65774e-05	0.00243708
MTCO1P22	1.73079	-4.97029	0.0319003	-31.3477	2.01916	-2.46156	2.4974e-06	0.000672509
GABRG3	86.9166	-4.91176	0.033221	-30.1015	1.21358	-4.04732	9.76996e-15	1.12032e-10
AKR1B1P2	2.10517	-4.87842	0.0339976	-29.4138	2.04551	-2.38495	5.07189e-06	0.00104671
ITM2A	7.26828	-4.7769	0.0364763	-27.415	2.57128	-1.85779	0.000380177	0.0200436
ADORA2BP1	1.50487	-4.76762	0.0367117	-27.2393	2.33277	-2.04376	9.26054e-05	0.00797052
LINC01980	1.69215	-4.69271	0.0386682	-25.861	2.16177	-2.17077	3.29405e-05	0.00379627
PEBP1P2	4.28448	-4.64185	0.0400556	-24.9653	1.54806	-2.9985	9.7306e-09	1.39543e-05
PLEKHG3	4.55043	-4.62241	0.0405991	-24.6311	1.84532	-2.50493	1.65709e-06	0.000508681
LSMEM1	1.46193	-4.6192	0.0406895	-24.5764	2.08229	-2.21833	2.20453e-05	0.00285433
AREG	1.83398	-4.61721	0.0407457	-24.5425	2.79348	-1.65285	0.0015697	0.0489123
KCNK2	2.57308	-4.61112	0.0409179	-24.4392	2.01033	-2.29372	1.14767e-05	0.00185356
LINC01798	1.6571	-4.5602	0.042388	-23.5916	2.41045	-1.89185	0.000296173	0.0169811
PAQR9	5.2131	-4.52536	0.043424	-23.0287	1.78775	-2.53132	1.28688e-06	0.000476022
CFAP276	1.72554	-4.52116	0.0435508	-22.9617	2.35062	-1.92339	0.000234188	0.0143991
ZFAND3-DT	1.15577	-4.51043	0.0438757	-22.7916	2.65692	-1.69762	0.00116582	0.0405744
ADH5P4	3.84837	-4.49419	0.0443725	-22.5365	1.55214	-2.89548	3.05399e-08	3.04522e-05
LINC01622	1.43086	-4.44813	0.0458122	-21.8283	2.68654	-1.65571	0.00154048	0.0481326
KRT8P41	1.39364	-4.40516	0.0471971	-21.1877	2.56015	-1.72066	0.000997657	0.0364336
CEP83-DT	2.74149	-4.38538	0.0478486	-20.8993	1.96449	-2.23233	1.95587e-05	0.00266999
LINC01912	2.66531	-4.33004	0.0497197	-20.1127	2.19397	-1.97361	0.000160004	0.0114051
SLC16A9	2.09484	-4.31112	0.0503759	-19.8508	2.34947	-1.83493	0.000448511	0.0221208
LINC00972	4.94331	-4.29485	0.0509472	-19.6282	1.63741	-2.62295	5.2474e-07	0.000261617
RPS26P8	1.75144	-4.23614	0.0530634	-18.8454	2.29809	-1.84333	0.000422173	0.0212327
TENM1	5.16049	-4.12133	0.0574587	-17.4038	1.62992	-2.52854	1.32175e-06	0.000481159
NPY2R	1.90202	-4.11048	0.0578926	-17.2734	2.38713	-1.72194	0.000989041	0.0363135
EDN2	2.01798	-4.09019	0.0587124	-17.0322	2.28992	-1.78618	0.000634318	0.0270399
EEF1A1P10	3.0565	-4.0668	0.0596723	-16.7582	1.60045	-2.54102	1.17189e-06	0.000455526
TSPY26P	1.92745	-4.03462	0.061018	-16.3886	1.93451	-2.08561	6.62862e-05	0.006256
SLC4A1APP1	2.25225	-4.01019	0.0620602	-16.1134	1.96614	-2.03962	9.56885e-05	0.00804841
OPLAH	9.10852	-4.00334	0.0623553	-16.0371	1.31926	-3.03453	6.46415e-09	1.05892e-05
PCDHA13	4.79942	-4.00171	0.062426	-16.019	1.62879	-2.45687	2.60981e-06	0.000672509
RAB6B	5.22514	-3.95923	0.0642913	-15.5542	1.38577	-2.85706	4.63334e-08	4.42754e-05
SNX20	3.36728	-3.94671	0.0648517	-15.4198	1.80644	-2.1848	2.92828e-05	0.00346171
ATP11A	79.6441	-3.93567	0.0653497	-15.3023	1.1657	-3.37623	1.06182e-10	4.05863e-07
LINC02308	2.89022	-3.90012	0.06698	-14.9298	1.66308	-2.34512	7.27035e-06	0.00130264
IRAG1-AS1	4.11312	-3.85439	0.0691374	-14.4639	1.58485	-2.43201	3.29012e-06	0.000786852
EMID1	1.56324	-3.82247	0.070684	-14.1475	2.29163	-1.66801	0.00142035	0.0457505
RBP5	2.1336	-3.79271	0.0721573	-13.8586	2.06117	-1.84008	0.000432201	0.0215395
LCN1	1.41922	-3.77855	0.0728693	-13.7232	2.04789	-1.84509	0.000416826	0.0210642
RN7SKP16	1.73927	-3.71834	0.0759745	-13.1623	1.99228	-1.86637	0.000357124	0.0194082
KIF12	2.84596	-3.71548	0.0761255	-13.1362	2.03062	-1.82973	0.000465609	0.0225757
SNCB	3.13975	-3.66912	0.078611	-12.7209	2.15599	-1.70183	0.00113325	0.0399232
SLC7A4	4.97641	-3.66896	0.0786201	-12.7194	1.49209	-2.45894	2.55958e-06	0.000672509
GABRA5	2.0706	-3.64613	0.079874	-12.5197	1.968	-1.85271	0.000394466	0.0204214
PDE3A	6.75984	-3.64505	0.0799337	-12.5104	1.67193	-2.18015	3.04513e-05	0.00355567
TMEM200A	11.7563	-3.64131	0.0801415	-12.4779	1.4952	-2.43533	3.19042e-06	0.000786764
CHL1	3.32865	-3.59075	0.0829998	-12.0482	1.61791	-2.21937	2.18503e-05	0.00285168
ENTR1P2	2.14413	-3.59016	0.0830334	-12.0433	1.95788	-1.8337	0.000452503	0.022158
DKKL1	2.44597	-3.58376	0.0834028	-11.99	1.68014	-2.13301	4.50546e-05	0.00468582
MIR302CHG	2.46071	-3.56118	0.0847185	-11.8038	1.97646	-1.80179	0.000568165	0.025155
SPINT1	2.84075	-3.54172	0.0858691	-11.6456	1.91566	-1.84882	0.000405744	0.020864
HS3ST5	2.49763	-3.50972	0.0877947	-11.3902	2.05789	-1.7055	0.00110557	0.0392494
FAM25A	1.93771	-3.50551	0.0880512	-11.357	1.93032	-1.81603	0.000513518	0.023744
LINC02057	4.81708	-3.4846	0.089337	-11.1936	1.45935	-2.38777	4.94275e-06	0.00103052
ELAVL2	6.09154	-3.46818	0.0903593	-11.0669	1.62764	-2.1308	4.58804e-05	0.00471849
ZNF585A	5.00484	-3.46394	0.0906257	-11.0344	1.54673	-2.23952	1.83869e-05	0.0025524
ACTG1P23	1.71121	-3.4389	0.0922124	-10.8445	2.05503	-1.6734	0.0013705	0.0446463
SIRLNT	3.00133	-3.42244	0.0932701	-10.7215	1.71823	-1.99185	0.000139026	0.0105237
EIF1AY	12.6434	-3.36579	0.0970055	-10.3087	1.74602	-1.9277	0.000226744	0.014247
DDX3Y	3.98338	-3.35475	0.0977504	-10.2301	1.79534	-1.86859	0.000351396	0.0192797
ARL9	2.39405	-3.29647	0.10178	-9.82508	1.8445	-1.78719	0.000629818	0.026898
ZNF583	5.55221	-3.28462	0.10262	-9.7447	1.46144	-2.24751	1.71631e-05	0.00247149
PRSS38	23.7668	-3.24542	0.105446	-9.4835	1.36842	-2.37165	5.72307e-06	0.00112182
SHISA9	5.07938	-3.24131	0.105747	-9.45652	1.87498	-1.72872	0.000944365	0.0352164
PIPOX	6.10523	-3.23949	0.10588	-9.44462	1.34887	-2.40164	4.35398e-06	0.000960492
A1BG	4.16204	-3.21137	0.107964	-9.26232	1.5108	-2.12562	4.7876e-05	0.00485835
MYT1L	7.30776	-3.20652	0.108328	-9.23119	1.76932	-1.81229	0.000527389	0.0240939
NAPSA	2.99613	-3.16705	0.111333	-8.98207	1.80951	-1.75022	0.00081477	0.0316711
UNC93B2	4.79664	-3.14071	0.113384	-8.81957	1.48648	-2.11284	5.3148e-05	0.00523132
BNC1	3.36153	-3.04825	0.120889	-8.27206	1.79458	-1.69859	0.00115826	0.0405552
ANKRD20A11P	2.58427	-3.03571	0.121944	-8.20047	1.66615	-1.82199	0.000492136	0.0229951
CPLX1	13.8634	-2.9957	0.125373	-7.97619	1.33617	-2.24201	1.79969e-05	0.00253216
LEXM	2.82023	-2.98621	0.126201	-7.92387	1.48941	-2.00496	0.000125573	0.0097645
PIEZO2	8.51763	-2.97483	0.1272	-7.86164	1.44901	-2.05301	8.60517e-05	0.00756134
RAG1	3.67972	-2.95978	0.128534	-7.78004	1.67141	-1.77082	0.000706269	0.0291564
LHX1-DT	3.0334	-2.95321	0.12912	-7.74472	1.63803	-1.8029	0.000563734	0.0251042
CRISPLD1	4.76058	-2.94659	0.129714	-7.70927	1.57506	-1.87078	0.000345805	0.0190185
CCDC177	9.51992	-2.92549	0.131625	-7.59733	1.18298	-2.47298	2.24314e-06	0.000642338
RPL21P16	4.86434	-2.91894	0.132225	-7.56288	1.47391	-1.9804	0.000151866	0.0110218
MGST2	4.21316	-2.907	0.133323	-7.50059	1.59365	-1.82412	0.000484697	0.0229396
RASGRF2	8.24385	-2.86233	0.137516	-7.27189	1.24287	-2.30301	1.0575e-05	0.0017448
GALC	16.9906	-2.83123	0.140513	-7.1168	1.2337	-2.29491	1.13566e-05	0.00184719
EPHB1	4.43464	-2.79263	0.144323	-6.9289	1.52781	-1.82786	0.00047189	0.0226636
FITM1	3.38602	-2.76251	0.147368	-6.78576	1.2783	-2.16108	3.57146e-05	0.0040349
LINC01500	5.01669	-2.74281	0.149394	-6.69371	1.60532	-1.70857	0.00108287	0.038623
EPHA7	18.8579	-2.72646	0.151096	-6.61831	1.01868	-2.67648	3.06474e-07	0.000175717
PDLIM3	5.54683	-2.69497	0.154431	-6.4754	1.55097	-1.73761	0.000888633	0.03391
CCDC13	2.68494	-2.62602	0.161991	-6.1732	1.49276	-1.75917	0.00076589	0.0305466
POLDIP3	3.55438	-2.59488	0.165525	-6.0414	1.24688	-2.0811	6.87385e-05	0.00640833
ST13P19	2.90286	-2.55591	0.170056	-5.8804	1.39872	-1.82732	0.000473696	0.02268
LLPHP3	3.80616	-2.55149	0.170578	-5.86241	1.263	-2.02019	0.000111493	0.00903528
KLHL10	4.01258	-2.50097	0.176658	-5.66067	1.3938	-1.79435	0.000598831	0.0260784
SH3GL2	18.644	-2.43031	0.185525	-5.3901	1.33375	-1.82216	0.000491542	0.0229951
FTH1P4	6.79609	-2.42053	0.186787	-5.35369	1.18099	-2.04957	8.84337e-05	0.00774099
LINC01151	8.7372	-2.41873	0.187021	-5.347	0.794597	-3.04397	5.80295e-09	1.02373e-05
STEAP3-AS1	5.3001	-2.39419	0.190229	-5.25683	1.18282	-2.02414	0.000108095	0.00887505
ATXN7L3-AS1	4.67064	-2.37188	0.193193	-5.17616	1.30495	-1.81761	0.00050777	0.0235733
PRELID1P1	6.85926	-2.28643	0.204982	-4.87848	1.21483	-1.8821	0.00031824	0.0178885
WNT9B	11.9406	-2.25165	0.209983	-4.76228	0.937563	-2.4016	4.35559e-06	0.000960492
TPPP3	79.9782	-2.25032	0.210178	-4.75787	0.754084	-2.98417	1.14339e-08	1.5425e-05
SPATA25	8.82159	-2.2466	0.21072	-4.74563	0.900502	-2.49483	1.82427e-06	0.000536383
FAM13B-AS1	3.77234	-2.24617	0.210783	-4.74422	1.24644	-1.80207	0.000567077	0.025155
ARF4P2	4.6729	-2.23673	0.212167	-4.71326	1.31045	-1.70684	0.00109563	0.0390173
CSMD3	12.6504	-2.16766	0.222571	-4.49294	0.937785	-2.31147	9.81318e-06	0.00167952
PCDH15	10.6336	-2.16651	0.222749	-4.48935	0.96735	-2.23963	1.83695e-05	0.0025524
LINC02384	3.81405	-2.16379	0.223169	-4.4809	1.28808	-1.67986	0.00131291	0.043575
RNF217-AS1	8.98099	-2.13404	0.227819	-4.38945	0.904289	-2.35991	6.3645e-06	0.00117712
RCAN2	6.45111	-2.11599	0.230688	-4.33486	1.03979	-2.03502	9.92304e-05	0.00826208
TLL1	5.08931	-2.09883	0.233447	-4.28362	1.23269	-1.70265	0.00112704	0.0398268
RAP2C-AS1	9.65854	-2.09874	0.233463	-4.28334	0.895634	-2.3433	7.39009e-06	0.00130373
MEF2C	14.8785	-2.07787	0.236863	-4.22185	1.02323	-2.03071	0.000102655	0.00846869
HSPA8P9	4.44007	-2.05861	0.240047	-4.16585	1.12863	-1.82399	0.00048515	0.0229396
POLG-DT	9.59194	-2.05154	0.241226	-4.1455	0.864527	-2.37303	5.65229e-06	0.0011175
PPM1K-DT	3.43778	-2.03878	0.24337	-4.10897	1.21871	-1.6729	0.00137509	0.0446849
NSMCE1-DT	5.65634	-2.02139	0.24632	-4.05976	1.03913	-1.94527	0.000198583	0.0130123
ITGA4	78.8459	-2.019	0.246729	-4.05303	0.81682	-2.47178	2.26866e-06	0.000642338
RAD9B	11.1637	-2.01457	0.247489	-4.04059	0.852606	-2.36283	6.19871e-06	0.00115578
H4C4	9.8704	-2.00249	0.249569	-4.0069	1.10425	-1.81345	0.000523064	0.02404
MTND5P11	7.42427	-2.00229	0.249604	-4.00635	1.15662	-1.73115	0.00092878	0.0348416
PCNPP3	9.3534	-1.98736	0.252199	-3.96512	0.817942	-2.42971	3.36112e-06	0.000794679
PAPPA-AS1	4.81399	-1.96949	0.255344	-3.91628	1.13587	-1.7339	0.000911498	0.0345461
MASP1	22.6529	-1.95205	0.258449	-3.86924	0.688315	-2.83599	5.81104e-08	5.12578e-05
KRT18P4	6.64154	-1.94293	0.260087	-3.84486	1.09742	-1.77045	0.000708124	0.0291564
LINC02641	17.3891	-1.94086	0.260461	-3.83934	1.06268	-1.82638	0.000476922	0.0227869
RNF152	12.9177	-1.91157	0.265804	-3.76217	1.05681	-1.80881	0.000540596	0.0244056
C9orf153	10.4888	-1.90299	0.267388	-3.73988	0.942356	-2.0194	0.00011219	0.00905973
LINC01948	8.80271	-1.89932	0.26807	-3.73037	1.14154	-1.66382	0.0014603	0.0467092
RNVU1-27	3.70908	-1.88752	0.270271	-3.69999	1.08727	-1.73602	0.00089834	0.0341667
RAB42	22.1524	-1.88185	0.271336	-3.68547	1.04065	-1.80833	0.000542428	0.0244402
TCF21	5.70062	-1.88131	0.271437	-3.6841	1.12246	-1.67606	0.00134652	0.0441157
NOX3	5.4851	-1.88066	0.271559	-3.68244	0.955031	-1.96921	0.000165483	0.0114721
VSNL1	6.92029	-1.87841	0.271983	-3.6767	1.01676	-1.84745	0.000409781	0.0209423
ADCY10	5.20779	-1.87211	0.273173	-3.66069	1.1344	-1.65032	0.00159602	0.0494103
H3C10	6.2839	-1.84004	0.279313	-3.58021	1.05304	-1.74737	0.000830961	0.0322458
NCAM2	11.5479	-1.83697	0.279909	-3.57259	1.00239	-1.83258	0.000456158	0.0222586
PAICSP4	5.91361	-1.83622	0.280054	-3.57074	1.01711	-1.80534	0.000554069	0.02477
SUCLG2P2	5.63939	-1.8045	0.28628	-3.49309	1.08146	-1.66857	0.00141509	0.0456478
MTCYBP18	9.63577	-1.80386	0.286408	-3.49152	0.856512	-2.10605	5.61739e-05	0.00548209
LINC01772	9.52478	-1.79598	0.287975	-3.47252	0.809948	-2.2174	2.222e-05	0.00285433
XCR1	7.31484	-1.77347	0.292504	-3.41876	1.07347	-1.65209	0.00157755	0.0490902
FAM192BP	7.19206	-1.74577	0.298176	-3.35373	0.93147	-1.8742	0.00033724	0.018592
GRAMD4P7	5.67245	-1.73732	0.299927	-3.33414	1.02647	-1.69252	0.00120642	0.0412164
C10orf67	11.7288	-1.73409	0.300599	-3.32669	0.788179	-2.20012	2.57336e-05	0.00319013
PCDHGA9	16.8982	-1.7144	0.304729	-3.2816	0.976014	-1.75653	0.00078	0.0308003
BCDIN3D-AS1	16.2086	-1.71426	0.30476	-3.28127	0.805347	-2.12859	4.67204e-05	0.00476216
ZNF491	11.5599	-1.69576	0.308692	-3.23947	1.0279	-1.64973	0.00160221	0.0494549
DLGAP1	16.6742	-1.69222	0.309451	-3.23153	0.763349	-2.21683	2.23283e-05	0.00285433
MTATP8P1	12.0802	-1.68861	0.310226	-3.22345	0.96076	-1.75757	0.000774388	0.0306732
BMS1P20	5.93969	-1.66722	0.31486	-3.17602	0.903621	-1.84504	0.000416986	0.0210642
KCNH5	24.2155	-1.64507	0.31973	-3.12764	0.989267	-1.66292	0.00146896	0.0469209
ENTPD8	8.47772	-1.63893	0.321095	-3.11434	0.972767	-1.68481	0.00127027	0.0425912
DKFZP434A062	14.9458	-1.61232	0.327073	-3.05742	0.718187	-2.24498	1.75421e-05	0.00248339
FBXL22	11.5569	-1.56219	0.338636	-2.95302	0.906982	-1.72241	0.00098588	0.0362924
GNAT2	7.09326	-1.56077	0.338971	-2.95011	0.920836	-1.69495	0.00118695	0.0408118
ACTN2	10.2363	-1.53456	0.345185	-2.89699	0.926494	-1.65631	0.00153443	0.0480748
LRRIQ4	9.07398	-1.48661	0.35685	-2.8023	0.881955	-1.68558	0.00126372	0.0424957
SLIT2	21.3552	-1.47155	0.360595	-2.7732	0.793339	-1.85488	0.00038829	0.0203737
TMEM183BP	24.6256	-1.46644	0.361875	-2.76339	0.555506	-2.63982	4.43409e-07	0.000225981
PSTPIP2	18.5688	-1.45555	0.364616	-2.74261	0.740266	-1.96625	0.000169279	0.0115543
TNFRSF11A	19.6802	-1.45351	0.365133	-2.73873	0.653893	-2.22285	2.1211e-05	0.0027957
LRFN5	15.6672	-1.43458	0.369955	-2.70303	0.861248	-1.6657	0.00144228	0.0461972
LINC01615	29.7875	-1.41674	0.374558	-2.66982	0.598447	-2.36736	5.94991e-06	0.00113593
WAPL-DT	23.1447	-1.40281	0.378193	-2.64415	0.710105	-1.97549	0.000157704	0.0113379
THRB	44.1499	-1.37957	0.384333	-2.60191	0.757198	-1.82194	0.000492308	0.0229951
THBS1	34.5014	-1.37651	0.38515	-2.59639	0.497045	-2.76939	1.17638e-07	8.17546e-05
CCDC181	33.7736	-1.34326	0.394129	-2.53724	0.730101	-1.83983	0.000432969	0.0215395
HCG4	35.9673	-1.33974	0.395093	-2.53105	0.571602	-2.34383	7.35517e-06	0.00130373
MT-TE	25.8252	-1.33381	0.396719	-2.52068	0.620686	-2.14893	3.95038e-05	0.00421386
EFCAB6	12.3704	-1.31882	0.400864	-2.49461	0.735327	-1.79351	0.000602408	0.026166
DANT2	16.3834	-1.31526	0.401853	-2.48847	0.721836	-1.8221	0.000491737	0.0229951
LINC02777	13.015	-1.29254	0.408232	-2.44959	0.656431	-1.96904	0.000165703	0.0114721
COPS8-DT	17.1884	-1.2914	0.408554	-2.44766	0.718658	-1.79697	0.000587898	0.0257306
GTF2IRD2	12.4369	-1.26625	0.415738	-2.40536	0.716403	-1.76752	0.000722735	0.0292897
PPIAP29	18.6743	-1.26233	0.416869	-2.39883	0.591883	-2.13274	4.51542e-05	0.00468582
SLC4A4	26.5237	-1.24574	0.421691	-2.37141	0.667362	-1.86667	0.000356358	0.0194082
SEMA4D	22.4921	-1.23826	0.423883	-2.35914	0.660085	-1.87592	0.000333036	0.0184044
LRRC8C-DT	24.6808	-1.23261	0.425546	-2.34992	0.569759	-2.16339	3.50324e-05	0.00399718
ST3GAL1-DT	12.7809	-1.21985	0.429328	-2.32922	0.666915	-1.82909	0.00046774	0.0225835
PDCL3P4	20.3618	-1.21173	0.43175	-2.31616	0.537349	-2.25502	1.60854e-05	0.00238541
PTPRD	118.016	-1.21069	0.432061	-2.31449	0.565471	-2.14103	4.21707e-05	0.00443643
ARPC3P3	13.0179	-1.21038	0.432154	-2.31399	0.641173	-1.88776	0.000305246	0.0174142
DTX4	12.5987	-1.1941	0.437059	-2.28802	0.688763	-1.73369	0.000912835	0.0345461
STAR	25.6191	-1.17597	0.442586	-2.25945	0.605249	-1.94295	0.000202107	0.0131679
DCDC2C	13.9638	-1.16757	0.445171	-2.24633	0.645227	-1.80955	0.000537776	0.0243742
STIM1-AS1	15.2185	-1.16185	0.44694	-2.23744	0.605025	-1.92033	0.000239623	0.014623
LINC02863	17.8604	-1.15858	0.447955	-2.23237	0.602007	-1.92452	0.000232211	0.0143717
RAB11FIP4	23.8302	-1.15808	0.44811	-2.2316	0.629235	-1.84045	0.000431038	0.0215395
PLXNA4	57.4408	-1.14918	0.450883	-2.21787	0.650471	-1.76668	0.000726937	0.0293514
MIR4500HG	23.2801	-1.14667	0.451666	-2.21403	0.662433	-1.731	0.000929758	0.0348416
CNTNAP3	33.0547	-1.14599	0.45188	-2.21298	0.618889	-1.85169	0.000397398	0.0205269
FN1	11384.6	-1.13633	0.454915	-2.19821	0.576424	-1.97135	0.000162802	0.0114531
CRIM1-DT	17.8262	-1.12082	0.459832	-2.17471	0.618337	-1.81264	0.000526067	0.0240815
MSANTD2-AS1	15.791	-1.11495	0.461708	-2.16587	0.633747	-1.75929	0.000765211	0.0305466
PTPN23-DT	16.8918	-1.09676	0.467564	-2.13874	0.660678	-1.66006	0.00149697	0.0476167
BAGE2	21.6855	-1.08316	0.471995	-2.11866	0.646239	-1.67609	0.00134624	0.0441157
DPP6	20.3794	-1.06835	0.476865	-2.09703	0.631231	-1.69248	0.00120671	0.0412164
INSC	30.3012	-1.06223	0.478892	-2.08815	0.51013	-2.08227	6.80937e-05	0.00640025
USP27X-DT	38.7751	-1.05277	0.482041	-2.07451	0.464587	-2.26604	1.46189e-05	0.00222033
NXPH3	43.1863	-1.03401	0.488352	-2.0477	0.574304	-1.80045	0.0005736	0.0253467
MTCO3P12	58.2104	-0.981364	0.5065	-1.97433	0.570611	-1.71985	0.00100318	0.036461
EFHD2-AS1	24.3374	-0.973204	0.509374	-1.9632	0.563056	-1.72843	0.000946221	0.0352283
MT-ND4	296464	-0.936374	0.522545	-1.91371	0.379182	-2.46946	2.31889e-06	0.000648554
YWHAZP10	23.4244	-0.927081	0.525921	-1.90143	0.555351	-1.66936	0.00140774	0.0455362
MT-CYB	272096	-0.922427	0.527621	-1.8953	0.354446	-2.60245	6.43028e-07	0.000307234
MT-ND4L	37080.2	-0.903075	0.534746	-1.87005	0.455839	-1.98113	0.000151017	0.010995
MT-ND2	104202	-0.879984	0.543373	-1.84035	0.363415	-2.42143	3.62881e-06	0.000823991
MKI67	2538.67	-0.87008	0.547117	-1.82776	0.513032	-1.69596	0.00117892	0.040719
MTCO1P12	116.357	-0.8677	0.54802	-1.82475	0.396213	-2.18998	2.80338e-05	0.00340173
MT-CO1	382655	-0.853509	0.553437	-1.80689	0.339765	-2.51205	1.54817e-06	0.0005033
DLG5-AS1	21.0154	-0.851955	0.554033	-1.80495	0.500918	-1.70079	0.00114124	0.0400845
SYT7	48.2634	-0.850109	0.554743	-1.80264	0.462684	-1.83734	0.000440799	0.0218343
MT-CO3	341403	-0.838302	0.559301	-1.78795	0.311342	-2.69255	2.60265e-07	0.000165803
ITPKB	60.2334	-0.83718	0.559737	-1.78655	0.439282	-1.90579	0.000267087	0.0157465
FKBP2	34.044	-0.808796	0.570858	-1.75175	0.460465	-1.75648	0.000780282	0.0308003
SLC2A1-DT	66.7555	-0.776644	0.583723	-1.71314	0.412113	-1.88454	0.000312574	0.0176132
MT-ND1	166171	-0.774657	0.584527	-1.71078	0.427874	-1.81048	0.00053421	0.0242605
PRKDC	2013.81	-0.77414	0.584737	-1.71017	0.456428	-1.69608	0.0011779	0.040719
NPL	53.2154	-0.771073	0.585982	-1.70654	0.415933	-1.85384	0.000391237	0.0203737
NEK8	79.8283	-0.743991	0.597086	-1.6748	0.420445	-1.76953	0.000712664	0.0292897
MT-CO2	372651	-0.729319	0.603189	-1.65786	0.414828	-1.75813	0.000771434	0.0306091
TRO	44.7812	-0.700787	0.615236	-1.62539	0.388502	-1.80382	0.000560081	0.0249901
C10orf55	75.4889	-0.692035	0.61898	-1.61556	0.348684	-1.98471	0.000146908	0.0108684
PRORP	100.09	-0.676228	0.625799	-1.59796	0.323621	-2.08957	6.42014e-05	0.00616065
VASH1-AS1	80.3287	-0.650157	0.637211	-1.56934	0.373472	-1.74085	0.000869101	0.0335555
MT-ATP6	119362	-0.616375	0.652308	-1.53302	0.371754	-1.65802	0.00151725	0.0478481
ZIC4	71.1021	-0.611271	0.65462	-1.5276	0.32414	-1.88582	0.00030964	0.0175564
FBXO10	131.619	-0.565067	0.675924	-1.47946	0.287626	-1.96459	0.000171446	0.011633
FCMR	155.167	-0.502094	0.706081	-1.41627	0.301348	-1.66616	0.00143789	0.0461855
ARPC1A	742.231	-0.488643	0.712695	-1.40312	0.237626	-2.05635	8.37964e-05	0.00742003
PARL	205.339	-0.468459	0.722736	-1.38363	0.277102	-1.69057	0.00122231	0.0416531
BEND7	167.441	0.554723	1.46889	1.46889	0.329513	1.68346	0.00128176	0.0429139
DYDC2	98.195	0.642812	1.56137	1.56137	0.333779	1.92586	0.000229885	0.0143656
PLB1	58.6215	0.662613	1.58295	1.58295	0.36585	1.81116	0.000531637	0.0241916
RP1	116.602	0.682895	1.60536	1.60536	0.407712	1.67494	0.00135654	0.0443806
ARHGAP5-AS1	53.6738	0.697508	1.6217	1.6217	0.410974	1.69721	0.00116904	0.0406184
C5	105.416	0.703207	1.62812	1.62812	0.348716	2.01656	0.00011471	0.00923077
POT1-AS1	206.417	0.723648	1.65135	1.65135	0.360148	2.0093	0.000121398	0.00956749
CASC15	162.434	0.737653	1.66746	1.66746	0.379909	1.94166	0.000204095	0.0132598
GAS5	1147.51	0.753979	1.68644	1.68644	0.386438	1.9511	0.00019	0.0126303
CROCCP3	31.7657	0.754058	1.68653	1.68653	0.436942	1.72576	0.000963619	0.0355872
GLMN	99.1065	0.754191	1.68669	1.68669	0.417345	1.80712	0.000547125	0.0246035
RPL6P27	109.335	0.79474	1.73476	1.73476	0.345065	2.30316	1.0561e-05	0.0017448
NEBL	53.8407	0.811079	1.75452	1.75452	0.479849	1.69028	0.00122464	0.0416706
CDH7	36.9568	0.831184	1.77914	1.77914	0.486392	1.70888	0.00108064	0.0386035
DDX19A-DT	45.3718	0.839797	1.7898	1.7898	0.43901	1.91293	0.000253245	0.0152705
CFAP44	39.8391	0.850629	1.80329	1.80329	0.467639	1.81899	0.000502806	0.0233902
DENND2C	48.7412	0.85219	1.80524	1.80524	0.430017	1.98176	0.000150287	0.010995
ZNF426	44.1517	0.864131	1.82024	1.82024	0.512769	1.68523	0.00126676	0.0425356
TRAM1L1	42.6865	0.868469	1.82572	1.82572	0.454935	1.909	0.000260791	0.0155754
FOXO1	60.7086	0.877752	1.83751	1.83751	0.467613	1.87709	0.000330175	0.0183347
ANKRD36	45.1384	0.880273	1.84072	1.84072	0.527563	1.66856	0.00141517	0.0456478
RIBC1	28.2217	0.883237	1.84451	1.84451	0.526622	1.67717	0.00133658	0.0441157
NPIPA1	32.5436	0.886681	1.84892	1.84892	0.445382	1.99083	0.00014012	0.0105524
CCDC191	52.0495	0.887267	1.84967	1.84967	0.525211	1.68935	0.00123228	0.0418062
ZNF518B	124.583	0.89233	1.85617	1.85617	0.509672	1.75079	0.000811573	0.0316004
WDR5B-DT	37.572	0.896112	1.86104	1.86104	0.450942	1.9872	0.000144106	0.0107652
ZNF528	56.222	0.899239	1.86508	1.86508	0.466352	1.92824	0.000225815	0.0142276
HNRNPA1P48	70.4776	0.911586	1.88111	1.88111	0.415909	2.19179	2.76096e-05	0.00336807
ANXA8	51.7948	0.929192	1.90421	1.90421	0.407529	2.28006	1.29366e-05	0.00199119
CNKSR3	74.5236	0.937324	1.91497	1.91497	0.503809	1.86048	0.000372815	0.0197873
RAB33B-AS1	30.9463	0.95616	1.94014	1.94014	0.543215	1.76019	0.000760493	0.0304915
NDUFV2-AS1	50.8613	0.970084	1.95895	1.95895	0.545917	1.77698	0.000676546	0.0284695
PDE1A	125.901	0.977133	1.96855	1.96855	0.556494	1.75587	0.000783568	0.0308769
DICER1-AS1	17.1614	0.992882	1.99016	1.99016	0.560794	1.77049	0.000707899	0.0291564
AKAP5	26.2638	1.00336	2.00467	2.00467	0.553149	1.81391	0.000521324	0.0240081
EMILIN1	34.1925	1.00943	2.01311	2.01311	0.561509	1.7977	0.000584841	0.025686
FMN2	28.5652	1.03968	2.05576	2.05576	0.556914	1.86685	0.000355877	0.0194082
PKD1P5	21.837	1.04018	2.05648	2.05648	0.520806	1.99725	0.000133331	0.0102611
ABCB4	24.5652	1.06098	2.08635	2.08635	0.534723	1.98417	0.00014752	0.0108786
IL12A	44.7277	1.08591	2.12271	2.12271	0.391363	2.77469	1.1128e-07	7.97532e-05
BCAP29	19.1781	1.09188	2.13152	2.13152	0.556299	1.96276	0.000173856	0.0117617
RBM34	18.3201	1.12324	2.17836	2.17836	0.614559	1.82772	0.000472365	0.0226636
ZNF10	34.8779	1.12344	2.17866	2.17866	0.560339	2.00493	0.000125601	0.0097645
XKR3	20.4522	1.12443	2.18016	2.18016	0.646346	1.73968	0.000876114	0.0336445
ZRANB2-DT	17.8248	1.13132	2.19059	2.19059	0.682375	1.65792	0.00151825	0.0478481
LINC00517	18.2991	1.13237	2.19218	2.19218	0.545753	2.07487	7.22658e-05	0.00660296
ZNF891	50.4968	1.14155	2.20618	2.20618	0.468998	2.43402	3.22958e-06	0.000786852
EIF4A1	26.7746	1.17814	2.26285	2.26285	0.642308	1.83423	0.000450778	0.0221373
LINC01399	22.1704	1.22948	2.34482	2.34482	0.476889	2.57812	8.16912e-07	0.000340638
CACNB4	33.5153	1.23547	2.35457	2.35457	0.492995	2.50604	1.63962e-06	0.000508681
ZNF843	22.6853	1.23791	2.35856	2.35856	0.548127	2.25843	1.56168e-05	0.002343
LINC01530	8.70434	1.26634	2.4055	2.4055	0.740133	1.71096	0.00106553	0.0382425
MIRLET7A1HG	20.671	1.31833	2.49378	2.49378	0.714804	1.84433	0.000419145	0.0211268
TFAP2A-AS2	9.58889	1.34463	2.53966	2.53966	0.806732	1.66677	0.00143211	0.0460645
SCG2	31.1955	1.35772	2.5628	2.5628	0.631499	2.15	3.91578e-05	0.00419648
FHDC1	29.6304	1.37739	2.59799	2.59799	0.579333	2.37755	5.42483e-06	0.00109134
EEF1A1P13	11.9332	1.39319	2.62659	2.62659	0.760708	1.83144	0.000459921	0.0223945
RUNDC3A	12.8137	1.41353	2.66388	2.66388	0.731983	1.9311	0.00022102	0.0140802
APBA1	14.5943	1.4197	2.6753	2.6753	0.715037	1.98549	0.000146023	0.0108379
ZNF321P	13.6295	1.42296	2.68135	2.68135	0.773632	1.83932	0.000434557	0.0215717
ZSCAN23	8.06828	1.44391	2.72058	2.72058	0.816219	1.76903	0.000715171	0.0292897
RHOBTB1	139.867	1.45192	2.73572	2.73572	0.855273	1.69761	0.00116589	0.0405744
ADAMTS20	28.671	1.46032	2.7517	2.7517	0.513743	2.84251	5.41848e-08	4.9707e-05
TLE2	34.848	1.47184	2.77375	2.77375	0.807056	1.82371	0.000486119	0.0229396
RNPS1P1	9.4005	1.47581	2.7814	2.7814	0.814167	1.81266	0.000525978	0.0240815
FBLN1	15.4588	1.48724	2.80352	2.80352	0.844783	1.7605	0.000758845	0.0304787
SERTAD4-AS1	7.32052	1.49373	2.81616	2.81616	0.867806	1.72127	0.000993526	0.0363405
TMEM254-AS1	13.1797	1.49548	2.81957	2.81957	0.812077	1.84154	0.00042765	0.0214611
LINC01711	24.0416	1.51403	2.85608	2.85608	0.625191	2.42172	3.61928e-06	0.000823991
FAM201B	7.59822	1.54339	2.91478	2.91478	0.905643	1.70419	0.00111538	0.0394754
CCDC146	15.3005	1.55884	2.94616	2.94616	0.724167	2.15259	3.83237e-05	0.00415364
IQGAP2	9.82664	1.57079	2.97067	2.97067	0.937144	1.67614	0.00134577	0.0441157
SELENOP	19.6561	1.60279	3.03731	3.03731	0.652226	2.45742	2.59635e-06	0.000672509
IPCEF1	38.5105	1.64011	3.11689	3.11689	0.668417	2.45372	2.68789e-06	0.000677406
LINC01602	22.1293	1.68291	3.21075	3.21075	0.7689	2.18873	2.83321e-05	0.00341984
LRFN1	22.2506	1.68655	3.21886	3.21886	0.761497	2.21478	2.27226e-05	0.00285433
ATRNL1	81.625	1.69665	3.24147	3.24147	0.58452	2.90264	2.82417e-08	2.94407e-05
ACTG1P17	8.17392	1.70676	3.26427	3.26427	0.81344	2.0982	5.98707e-05	0.00579356
PPP1CB-DT	9.6247	1.74397	3.34956	3.34956	0.846064	2.06128	8.05696e-05	0.00724621
ZKSCAN2-DT	11.9245	1.74717	3.357	3.357	0.938437	1.86179	0.000369261	0.0196945
SLC2A4	9.09225	1.74859	3.3603	3.3603	1.01855	1.71675	0.00102454	0.0368865
PDE6A	6.44822	1.75507	3.37542	3.37542	1.03243	1.69995	0.00114773	0.0402477
C11orf65	6.58258	1.75838	3.38318	3.38318	0.942799	1.86506	0.000360554	0.0194206
KCND2	10.6986	1.80426	3.4925	3.4925	0.899471	2.00591	0.00012465	0.0097645
STOX2	13.4093	1.83899	3.5776	3.5776	0.758134	2.42568	3.48892e-06	0.000816477
PCSK2	75.4067	1.8934	3.7151	3.7151	0.854585	2.21558	2.25677e-05	0.00285433
HOXB7	8.1189	1.90304	3.74	3.74	1.06149	1.79281	0.000605402	0.0262463
ABHD1	11.0256	1.9445	3.84905	3.84905	1.1242	1.72968	0.000938152	0.0350417
CCDC168	12.3132	1.97575	3.93332	3.93332	1.11885	1.76588	0.000731009	0.0294639
ZSCAN5A-AS1	6.15176	1.98477	3.95799	3.95799	1.11055	1.7872	0.00062979	0.026898
NAP1L1P3	4.81426	1.98507	3.95882	3.95882	1.11209	1.78499	0.000639602	0.0272145
ZNF157	4.64492	1.99449	3.98475	3.98475	1.09276	1.82519	0.000481003	0.0228838
ABCA17P	5.99106	2.00028	4.00078	4.00078	1.13183	1.7673	0.000723828	0.0292897
CYP1A1	7.93258	2.003	4.00834	4.00834	1.14226	1.75354	0.000796291	0.0312529
INMT	15.7087	2.00564	4.01566	4.01566	1.05905	1.89381	0.0002919	0.0168625
LAT	9.15153	2.05422	4.1532	4.1532	1.09187	1.88138	0.000319932	0.0178952
LINC00923	10.2517	2.07578	4.21573	4.21573	1.15156	1.80258	0.000565002	0.0251119
RPL13AP25	11.3159	2.08067	4.23004	4.23004	0.909093	2.28873	1.19906e-05	0.00190967
TMEM40	4.95701	2.09016	4.25794	4.25794	1.0778	1.93928	0.000207789	0.013386
ZNF260	11.0264	2.09472	4.27144	4.27144	1.07131	1.9553	0.000184029	0.0123368
NPM1P39	10.5878	2.10275	4.29526	4.29526	0.840045	2.50313	1.6857e-06	0.000508681
ALDH1A1	27.4806	2.14006	4.40782	4.40782	0.869031	2.46259	2.47348e-06	0.000672509
SLFN11	40.2289	2.1423	4.41464	4.41464	1.2173	1.75988	0.000762105	0.0305028
ITGAM	3.71405	2.14511	4.42327	4.42327	1.15687	1.85424	0.000390098	0.0203737
CCDC162P	6.34653	2.15033	4.43928	4.43928	1.04958	2.04875	8.90172e-05	0.00776244
RPL4P3	4.20227	2.18261	4.53974	4.53974	1.30706	1.66986	0.00140307	0.0454492
CLCA2	6.25455	2.18318	4.54154	4.54154	1.17363	1.86019	0.00037359	0.0197873
CCDC33	3.66198	2.21125	4.63076	4.63076	1.27243	1.73781	0.000887396	0.03391
ASB9	8.96924	2.21354	4.63811	4.63811	1.34298	1.64823	0.00161804	0.0498766
EMBP1	5.14435	2.22259	4.66731	4.66731	1.1491	1.9342	0.00021592	0.0138709
EDRF1-DT	7.62074	2.22809	4.68513	4.68513	0.97653	2.28164	1.27592e-05	0.00197715
SEC22B4P	4.83459	2.32243	5.00175	5.00175	1.24874	1.85981	0.000374616	0.0197959
SFRP2	24.6331	2.34173	5.0691	5.0691	1.34607	1.73968	0.000876058	0.0336445
C17orf107	6.75337	2.34633	5.08529	5.08529	1.10618	2.12111	4.96784e-05	0.00501905
RPSAP3	4.70001	2.35964	5.13243	5.13243	1.37954	1.71046	0.00106913	0.0383115
CAV3	3.8009	2.39302	5.25255	5.25255	1.30438	1.8346	0.000449588	0.0221263
RBM25-AS1	6.0154	2.41024	5.31562	5.31562	1.1651	2.06869	7.59345e-05	0.00685622
SETP8	4.12343	2.41165	5.32083	5.32083	1.2733	1.89402	0.000291451	0.0168625
HCP5	10.6972	2.41529	5.33426	5.33426	1.13426	2.12939	4.64144e-05	0.00475209
TRPA1	4.26954	2.45798	5.49447	5.49447	1.15308	2.13166	4.55579e-05	0.00470642
COL20A1	4.91754	2.52938	5.77324	5.77324	1.38552	1.82558	0.000479665	0.0228703
GNA15-DT	3.05493	2.5304	5.77732	5.77732	1.42438	1.7765	0.000678838	0.0285137
SLC47A2	6.20237	2.55606	5.881	5.881	1.39203	1.83622	0.000444389	0.0219647
SLAMF8	3.5815	2.57142	5.94396	5.94396	1.39205	1.84723	0.00041045	0.0209423
PPM1E	6.35005	2.57296	5.95028	5.95028	1.06241	2.42181	3.61618e-06	0.000823991
LINC00664	4.39783	2.59142	6.02692	6.02692	1.20343	2.15337	3.80768e-05	0.00415364
SEC63P1	6.07744	2.65609	6.30323	6.30323	1.11011	2.39264	4.72778e-06	0.00100395
KCNMB1	3.30402	2.66773	6.35428	6.35428	1.57227	1.69674	0.00117272	0.0406272
SH3GL1P1	3.03888	2.66813	6.35605	6.35605	1.54251	1.72973	0.000937833	0.0350417
FAM153B	4.45416	2.67972	6.40733	6.40733	1.42079	1.88607	0.000309068	0.0175564
ODAD1	4.55561	2.69025	6.45423	6.45423	1.40655	1.91266	0.000253763	0.0152705
DCT	5.21816	2.71643	6.57243	6.57243	1.08143	2.51189	1.55055e-06	0.0005033
GUSBP14	5.10253	2.73356	6.65097	6.65097	1.02053	2.67858	3.00022e-07	0.000175717
KCNE1	2.43384	2.75883	6.76849	6.76849	1.64192	1.68025	0.00130949	0.0435243
LINC00683	4.10394	2.76476	6.79637	6.79637	1.60969	1.71758	0.00101878	0.0367947
RPA4	3.26307	2.7961	6.9456	6.9456	1.51334	1.84763	0.000409249	0.0209423
FETUB	3.8115	2.79921	6.96057	6.96057	1.59651	1.75333	0.000797475	0.0312529
SIRPG-AS1	1.94527	2.81085	7.01697	7.01697	1.67861	1.67451	0.00136047	0.044399
XIRP2	3.3536	2.87525	7.33728	7.33728	1.47075	1.95496	0.000184508	0.0123368
OR2M3	3.70801	2.87683	7.34532	7.34532	1.50456	1.91207	0.000254879	0.0152705
TP53AIP1	3.49054	2.92326	7.58556	7.58556	1.73271	1.6871	0.00125096	0.0421903
HSP90AA4P	3.03987	2.93979	7.67302	7.67302	1.54209	1.90637	0.000265946	0.0157465
PIK3C2G	3.0681	2.96099	7.78658	7.78658	1.68677	1.75542	0.000786037	0.030921
A3GALT2	2.5229	2.9669	7.81852	7.81852	1.57145	1.888	0.000304711	0.0174142
SLC7A2	4.21355	2.98073	7.89388	7.89388	1.6	1.86296	0.000366136	0.0196191
ABLIM2	3.61575	2.98972	7.94319	7.94319	1.6914	1.7676	0.000722294	0.0292897
ZNF763	2.59925	3.00235	8.01303	8.01303	1.52227	1.97228	0.00016164	0.011433
LINC01934	4.00712	3.04319	8.24313	8.24313	1.83758	1.65608	0.00153667	0.048079
ROBO2	3.71821	3.04908	8.27682	8.27682	1.63704	1.86255	0.000367214	0.019631
LINC01277	2.52219	3.0641	8.36348	8.36348	1.80698	1.6957	0.00118095	0.0407278
H4C13	2.80277	3.09209	8.52729	8.52729	1.5668	1.9735	0.000160131	0.0114051
RSPH4A	3.96668	3.0973	8.55817	8.55817	1.46111	2.11983	5.02017e-05	0.00504968
DNASE1L3	3.15979	3.10505	8.60424	8.60424	1.67868	1.84969	0.000403178	0.0207786
PABPC4-AS1	2.58199	3.11397	8.6576	8.6576	1.87639	1.65955	0.00150196	0.047709
LINC01748	3.98123	3.1158	8.66862	8.66862	1.56429	1.99184	0.000139037	0.0105237
TECTA	5.44467	3.11891	8.68733	8.68733	1.05593	2.95372	1.60716e-08	1.84293e-05
KLHDC7A	3.38435	3.12504	8.72433	8.72433	1.76734	1.76822	0.000719221	0.0292897
TMEM139-AS1	9.35191	3.12596	8.72987	8.72987	0.852218	3.66803	2.28306e-12	1.74533e-08
MYOCD	6.42982	3.12734	8.73824	8.73824	1.4982	2.0874	6.53377e-05	0.00621765
CHSY3	4.13197	3.13407	8.77906	8.77906	1.72961	1.81201	0.00052844	0.0240939
GPR183	4.29749	3.14026	8.81685	8.81685	1.63163	1.92462	0.000232042	0.0143717
CBX3P9	4.81655	3.14322	8.83497	8.83497	1.14163	2.75328	1.39179e-07	9.38802e-05
ALMS1P1	2.33264	3.15485	8.90645	8.90645	1.87542	1.68221	0.00129253	0.043183
GGT3P	5.8097	3.16525	8.97089	8.97089	1.43133	2.21141	2.33834e-05	0.00291454
GPR83	4.06204	3.18336	9.08419	9.08419	1.89819	1.67705	0.0013377	0.0441157
DAAM2-AS1	4.43383	3.18914	9.12066	9.12066	1.5842	2.01309	0.000117865	0.00938581
CEACAM22P	2.47347	3.19434	9.15358	9.15358	1.90509	1.67673	0.0013405	0.0441157
EFCAB12	3.37153	3.21092	9.25943	9.25943	1.80197	1.7819	0.000653648	0.0276951
SYCP2	2.9315	3.21512	9.28642	9.28642	1.93853	1.65854	0.00151206	0.0478481
SLC24A3	2.23057	3.2501	9.51433	9.51433	1.87684	1.73169	0.000925375	0.0347911
CRACR2A	4.95172	3.27422	9.6747	9.6747	1.63765	1.99934	0.000131181	0.0101638
MBL2	5.66229	3.2758	9.68535	9.68535	1.33972	2.44514	2.91212e-06	0.000725941
CORIN	3.17357	3.29676	9.82707	9.82707	1.61499	2.04135	9.43897e-05	0.00804734
FLJ13224	3.48856	3.31459	9.94928	9.94928	1.5179	2.18367	2.95642e-05	0.00347706
ERBIN-DT	2.72053	3.33606	10.0984	10.0984	1.75677	1.89898	0.000280954	0.0163954
LINC02926	1.76236	3.3544	10.2276	10.2276	1.97044	1.70236	0.00112924	0.0398431
NTN1	3.56343	3.3951	10.5202	10.5202	1.38335	2.45425	2.67455e-06	0.000677406
BTLA	1.79917	3.42018	10.7047	10.7047	1.97953	1.72777	0.000950506	0.0353305
CTNNA3	2.56137	3.42708	10.756	10.756	1.93923	1.76724	0.000724134	0.0292897
PASD1	202.403	3.42922	10.7721	10.7721	1.10123	3.11401	2.58014e-09	5.37936e-06
TRPC5OS	2.42625	3.431	10.7853	10.7853	1.73164	1.98135	0.000150753	0.010995
RRH	2.39288	3.46556	11.0468	11.0468	1.71237	2.02383	0.000108355	0.00887505
LINC01127	6.90281	3.46562	11.0473	11.0473	1.60453	2.1599	3.60667e-05	0.0040349
NUTF2P2	1.58967	3.49309	11.2596	11.2596	1.91053	1.82833	0.000470277	0.0226583
AKR7A3	8.44939	3.49739	11.2932	11.2932	0.992395	3.52419	1.57436e-11	7.22129e-08
LDHBP2	2.7392	3.50112	11.3225	11.3225	1.98766	1.76143	0.000753951	0.0303353
TRMT10B	7.48754	3.52772	11.5332	11.5332	1.36414	2.58604	7.55865e-07	0.000333366
LINC01695	2.27563	3.53145	11.5631	11.5631	1.99048	1.77417	0.000689944	0.0288218
NBAT1	10.7418	3.53619	11.6011	11.6011	1.25518	2.81728	7.09536e-08	5.8116e-05
SMG1P2	3.46954	3.53692	11.607	11.607	1.43338	2.46753	2.36117e-06	0.000652422
C4A	4.22378	3.53926	11.6258	11.6258	1.71944	2.05837	8.24569e-05	0.00732971
PHLDA1-DT	1.92467	3.54432	11.6667	11.6667	2.04666	1.73176	0.000924954	0.0347911
DNM1P51	2.09229	3.55359	11.7418	11.7418	2.12723	1.67053	0.00139691	0.0453136
KIAA0408	2.30078	3.56287	11.8177	11.8177	2.09037	1.70442	0.00111364	0.0394748
OFCC1	3.53767	3.57935	11.9534	11.9534	1.60002	2.23706	1.87793e-05	0.00257895
LINC01397	1.87364	3.61946	12.2904	12.2904	2.10551	1.71904	0.0010087	0.0366035
SHISA6	2.25825	3.6306	12.3856	12.3856	2.2	1.65027	0.00159645	0.0494103
MRGPRX3	1.81559	3.63223	12.3997	12.3997	1.9741	1.83994	0.000432638	0.0215395
VSIG8	1.96448	3.63822	12.4512	12.4512	2.17069	1.67606	0.00134649	0.0441157
MYCT1	4.30152	3.65097	12.5618	12.5618	1.54379	2.36494	6.0819e-06	0.0011433
LINC00937	1.84562	3.66459	12.681	12.681	2.11022	1.73659	0.000894827	0.0340896
LCE2A	3.59353	3.68084	12.8246	12.8246	1.77394	2.07495	7.22191e-05	0.00660296
CCDC103	3.39395	3.70277	13.021	13.021	1.38661	2.67037	3.26039e-07	0.000182375
LGALS9	4.71657	3.73395	13.3055	13.3055	1.34039	2.78572	9.90942e-08	7.57542e-05
HAP1	8.30617	3.74614	13.4184	13.4184	1.50057	2.49647	1.79608e-06	0.000534951
NR1I3	3.8279	3.76121	13.5593	13.5593	2.24623	1.67445	0.00136097	0.044399
HMGN1P37	1.90836	3.80188	13.947	13.947	1.9992	1.9017	0.000275335	0.0161911
YAP1P1	2.46425	3.80331	13.9608	13.9608	1.79873	2.11444	5.24622e-05	0.00518607
ATP5PDP4	2.93314	3.85968	14.5171	14.5171	1.79136	2.15462	3.76851e-05	0.00413526
SYT2	1.57824	3.9725	15.6979	15.6979	2.24719	1.76776	0.000721498	0.0292897
ONECUT3	1.99442	4.01024	16.114	16.114	2.12687	1.88552	0.000310343	0.0175564
LINC00954	2.02915	4.02529	16.2829	16.2829	2.28926	1.75833	0.000770329	0.0306091
PHACTR3	2.83781	4.05612	16.6347	16.6347	2.1431	1.89264	0.000294438	0.0169239
NYAP2	3.29074	4.06894	16.7832	16.7832	2.12811	1.912	0.000255019	0.0152705
ACOXL	1.906	4.07507	16.8546	16.8546	2.34302	1.73924	0.000878741	0.0336445
CELF3	2.53109	4.10249	17.178	17.178	2.09965	1.95389	0.000186006	0.0124007
GGTA1	1.66228	4.12577	17.4574	17.4574	2.21025	1.86665	0.0003564	0.0194082
DNAJB5-DT	1.35382	4.14207	17.6557	17.6557	2.33813	1.77153	0.000702802	0.029094
LHFPL5	3.32648	4.14493	17.6908	17.6908	2.12802	1.94779	0.000194838	0.0128046
ANO1	3.53852	4.20572	18.4521	18.4521	1.91491	2.1963	2.65776e-05	0.00327705
IL19	1.77593	4.25929	19.1502	19.1502	2.3939	1.77922	0.000666016	0.0281297
TFEC	3.27709	4.27814	19.4021	19.4021	1.70284	2.51235	1.54371e-06	0.0005033
LINC00032	1.4867	4.28066	19.436	19.436	2.17	1.97265	0.000161181	0.011433
PCDHGA7	1.98568	4.28157	19.4483	19.4483	2.16401	1.97853	0.000154061	0.0111459
TEX15	2.24437	4.28909	19.55	19.55	2.1702	1.97636	0.000156659	0.0112982
TSPAN8	1.15136	4.31711	19.9333	19.9333	2.37206	1.81999	0.000499232	0.0232711
NLRP10	4.59296	4.32436	20.0338	20.0338	1.66831	2.59207	7.12371e-07	0.00032675
MERTK	2.7585	4.36829	20.6531	20.6531	1.84584	2.36656	5.99317e-06	0.00113593
OR2T6	1.53286	4.38314	20.8669	20.8669	2.3298	1.88134	0.000320023	0.0178952
SIM2	2.45915	4.42656	21.5044	21.5044	2.46157	1.79827	0.000582505	0.0256414
CARD14	4.52621	4.4496	21.8506	21.8506	2.25642	1.97198	0.000162018	0.011433
PRR4	1.52844	4.48989	22.4695	22.4695	1.95839	2.29264	1.15859e-05	0.00185812
MACROD2	3.18522	4.49175	22.4984	22.4984	1.78411	2.51765	1.46745e-06	0.0005033
LINC02393	1.62371	4.50759	22.7467	22.7467	2.62416	1.71772	0.00101778	0.0367947
PCDHA4	3.4167	4.50773	22.749	22.749	2.20701	2.04246	9.35636e-05	0.00800667
SPHKAP	2.85064	4.52	22.9433	22.9433	2.01159	2.24698	1.72424e-05	0.00247149
SV2C	4.81368	4.52402	23.0072	23.0072	1.97834	2.28678	1.21976e-05	0.00191243
OTP	1.59608	4.57545	23.8423	23.8423	2.55909	1.78792	0.000626581	0.026868
LINC02901	1.70967	4.6055	24.3441	24.3441	2.42914	1.89594	0.000287341	0.0166832
CCDC27	2.24271	4.60918	24.4062	24.4062	2.26466	2.03526	9.90405e-05	0.00826208
ABHD17AP6	2.06245	4.61665	24.5329	24.5329	2.37946	1.94021	0.00020634	0.0133608
CRYBB2	1.72292	4.67955	25.6262	25.6262	2.21015	2.1173	5.12511e-05	0.00508828
APOBEC3A	1.80274	4.74922	26.8941	26.8941	2.47321	1.92026	0.000239743	0.014623
NSG2	2.76302	4.78463	27.5624	27.5624	2.14724	2.22827	2.02497e-05	0.00271583
LINC00943	2.41203	4.84776	28.7953	28.7953	2.40887	2.01246	0.000118441	0.00939904
EMB	2.793	4.87691	29.383	29.383	1.72466	2.82776	6.34543e-08	5.38985e-05
ACTR3C	1.56249	4.89358	29.7246	29.7246	2.67445	1.82976	0.000465508	0.0225757
ZAN	4.21852	4.92409	30.3597	30.3597	2.28183	2.15796	3.6654e-05	0.00407067
ALOX15P2	1.24116	4.93929	30.6814	30.6814	2.42145	2.03981	9.55479e-05	0.00804841
LINC00907	2.87409	4.94476	30.798	30.798	1.96081	2.5218	1.41015e-06	0.0005033
ADGRB3	2.4407	4.9857	31.6843	31.6843	1.86094	2.67913	2.98338e-07	0.000175717
EIF3FP1	1.55445	4.98937	31.7651	31.7651	2.82108	1.7686	0.000717282	0.0292897
LINC01704	1.42294	4.99794	31.9544	31.9544	2.73873	1.82491	0.000481943	0.0228838
ANKUB1	3.25909	5.03658	32.8218	32.8218	1.67973	2.99845	9.73525e-09	1.39543e-05
MARCO	1.92792	5.05022	33.1334	33.1334	2.2757	2.21919	2.18844e-05	0.00285168
LINC02284	1.02995	5.10518	34.4201	34.4201	2.64175	1.9325	0.000218701	0.0140103
KCNIP4-IT1	2.46773	5.11044	34.5458	34.5458	2.48921	2.05304	8.60331e-05	0.00756134
ZNF99	1.12492	5.11734	34.7114	34.7114	2.43412	2.10234	5.78929e-05	0.00562591
LINC02623	1.46961	5.21025	37.0205	37.0205	2.82228	1.84611	0.000413771	0.0210409
LINC01988	1.76698	5.2232	37.3541	37.3541	2.73979	1.90642	0.000265835	0.0157465
LINC00840	2.29767	5.23103	37.5576	37.5576	1.86353	2.80706	7.90939e-08	6.25496e-05
ZBTB16	3.90594	5.26627	38.4861	38.4861	2.2909	2.29878	1.0977e-05	0.0017982
MIR8078	1.46184	5.31263	39.743	39.743	2.91499	1.82252	0.000490274	0.0229951
KEL	2.38682	5.3298	40.2189	40.2189	1.98426	2.68604	2.78093e-07	0.000172373
PRSS56	1.09889	5.34615	40.6773	40.6773	2.62026	2.04032	9.51638e-05	0.00804841
H3P36	1.39888	5.56645	47.3879	47.3879	2.14584	2.59407	6.98445e-07	0.00032675
ANKRD63	1.33798	5.57987	47.8308	47.8308	2.83478	1.96836	0.000166567	0.0114721
FAM238C	2.35364	5.68729	51.5283	51.5283	2.38552	2.38409	5.11169e-06	0.00104671
CXCL11	1.402	5.73456	53.2446	53.2446	2.57507	2.22695	2.04799e-05	0.00273073
RBM39P1	1.31283	5.78473	55.1286	55.1286	2.87871	2.00949	0.000121222	0.00956749
TF	6.27823	5.87023	58.4944	58.4944	1.90471	3.08195	3.74724e-09	7.1616e-06
PHBP7	1.35927	6.14876	70.9516	70.9516	3.18717	1.92922	0.000224158	0.014216
RPL3P9	1.57825	6.18499	72.7558	72.7558	2.45493	2.51942	1.44277e-06	0.0005033
IZUMO1R	1.61296	6.41649	85.4192	85.4192	2.858	2.2451	1.75241e-05	0.00248339
SKAP1	1.62898	7.03277	130.941	130.941	2.73723	2.5693	8.90447e-07	0.00036467
