# Supplementary material for: Praja2 controls P-body assembly and translation in glioblastoma by non-proteolytic ubiquitylation of DDX6
Source: EMBO Rep. 2025 Mar 27;26(9):2347–77. doi: 10.1038/s44319-025-00425-5 (PMC12069581; doi:10.1038/s44319-025-00425-5)
Supplement: Supplementary file 8 — Data Set EV5 [file 44319_2025_425_MOESM8_ESM.xlsx]

## Sheet: Dataset EV5 Legend
Dataset EV5
Output Table of DESeq2 obtained comparing RNAseq of three samples from praja2KO versus three samples from WT U87MG
FC= fold change
IN16,IN20,IN22=WT
IN17,IN21,IN23=praja2KO

## Sheet: Output_Table_DESeq2_KO_vs_WT
Gene_Name	log2FoldChange	FC	pvalue	padj	IN16	IN20	IN22	IN17	IN21	IN23
FOXRED2	-8.64717	-400.919	6.19836e-63	1.0337e-58	2092.03	1959.31	3540.93	5.42469	3.41013	9.93388
CDIP1	3.67265	12.752	2.98099e-60	2.48569e-56	259.956	207.74	335.555	3609.23	2994.09	3228.51
SEMA6B	-3.19506	-9.15816	1.21299e-46	6.74304e-43	6416.89	6175.3	10981.8	920.39	714.421	798.684
PGBD5	4.47505	22.2395	6.17476e-46	2.57441e-42	49.5154	34.1491	51.6239	1005.38	985.526	900.01
ADRA1B	-4.08018	-16.9144	3.38917e-44	1.13043e-40	1688.17	1142.57	1612.07	90.4116	100.599	63.5768
CDH11	3.23642	9.42453	3.89918e-40	1.08378e-36	422.429	507.968	276.892	3309.06	3694.87	3898.06
CELSR1	-3.03111	-8.17436	5.12312e-40	1.22055e-36	3388.71	2970.97	4270.71	388.77	472.302	397.355
IRX5	-3.60722	-12.1865	3.50282e-36	7.30207e-33	1381.79	1034.43	1123.99	124.768	105.714	59.6033
SBSN	-2.33087	-5.03108	2.16815e-35	4.01758e-32	9318.19	8066.31	8926.24	1775.68	1517.51	1819.89
RAMP1	-4.72866	-26.5135	8.31188e-35	1.38617e-31	605.017	645.987	696.923	25.3152	30.6911	15.8942
MSC	-2.30166	-4.93026	2.67676e-34	4.05821e-31	8939.08	5735.63	7464.35	1848.01	1166.26	1378.82
G0S2	2.41405	5.32967	1.15335e-32	1.60286e-29	1793.39	1503.98	1806.84	11755.3	8037.67	7247.76
DLX3	3.81678	14.0917	2.70731e-32	3.47306e-29	77.3679	45.5322	79.7824	806.471	1045.2	888.089
PADI3	-2.84433	-7.18173	5.51604e-32	6.57079e-29	2208.08	2043.26	3531.54	321.865	366.589	337.752
COL13A1	-2.68513	-6.43139	3.74185e-31	4.16019e-28	2471.13	1863.97	1811.53	318.249	296.681	309.937
JAM2	-3.26051	-9.58324	5.15528e-31	5.37341e-28	1134.21	966.135	950.349	94.028	119.354	97.352
ACTL8	-5.96784	-62.5893	1.44482e-30	1.41737e-27	4190.24	4295.67	6959.84	122.96	71.6126	51.6562
GABRG3-AS1	-5.93218	-61.0609	5.597e-30	5.18562e-27	608.111	468.127	415.338	7.23292	8.52531	7.94711
SLC38A5	3.79472	13.8779	1.39004e-29	1.22009e-26	41.7787	39.8406	65.7032	795.622	543.915	625.835
LRP5	3.15812	8.92665	4.33109e-29	3.61148e-26	196.514	126.636	307.397	1739.52	1652.21	1784.13
SREBF2	-2.31181	-4.96507	7.69588e-29	6.11163e-26	26769.3	21125.5	33656.4	5997.9	5086.2	4734.49
INHBE	-3.46599	-11.0501	6.44485e-28	4.88549e-25	1304.42	836.653	1013.71	133.809	109.124	47.6826
DMKN	-2.3876	-5.23288	1.80826e-27	1.31114e-24	4021.58	2933.98	4430.27	658.196	709.306	727.16
KRT81	6.04725	66.131	3.34115e-27	2.32168e-24	55.7049	35.572	14.0792	2280.18	1844.88	2183.47
KLHL4	4.70891	26.1532	3.79919e-27	2.53436e-24	15.4736	42.6864	9.38617	477.373	589.952	534.443
MYH9	-2.09848	-4.28259	6.04925e-27	3.88013e-24	49492.2	48369.4	52858.2	9460.67	11084.6	14288.9
IL36B	-7.8883	-236.927	1.07954e-26	6.66797e-24	3124.11	2555.49	3648.87	25.3152	13.6405	3.97355
SCD	-2.07292	-4.20738	2.00852e-26	1.19629e-23	58222.4	48473.2	54836.3	11359.3	13359.2	12737.2
IL21R	-2.55921	-5.89384	3.04688e-25	1.75217e-22	3447.51	2478.66	4500.67	678.087	549.03	464.906
ANXA10	5.57092	47.5349	1.20534e-24	6.70049e-22	6.18943	5.69152	11.7327	253.152	359.768	450.998
PODXL2	2.33883	5.05894	5.13058e-24	2.76009e-21	436.355	432.555	692.23	2786.48	2296.72	2455.66
SIGLEC15	-2.07241	-4.20588	1.13628e-23	5.92182e-21	19544.7	16707.5	25945.7	5676.04	4322.33	4309.32
SLITRK5	-2.43738	-5.41656	1.24694e-23	6.3016e-21	1253.36	1291.97	1189.7	218.796	231.889	222.519
NAT16	-2.70786	-6.53351	1.34255e-23	6.5852e-21	1401.91	821.002	1781.02	253.152	153.456	174.836
IL1RN	-4.01412	-16.1573	2.13479e-23	1.0172e-20	639.059	361.411	619.487	72.3292	15.3456	23.8413
RENBP	-2.74567	-6.70699	2.69614e-23	1.24899e-20	1714.47	2121.51	3564.4	432.167	303.501	301.99
EEF1A2	-6.69801	-103.825	4.30398e-23	1.93993e-20	10958.4	9463.57	16571.3	249.536	92.0734	59.6033
CSDC2	-2.94495	-7.7005	7.93489e-23	3.48237e-20	1220.87	924.872	1670.74	256.769	119.354	121.193
IL36RN	-4.13337	-17.5496	1.17374e-22	4.9722e-20	479.681	337.223	431.764	32.5482	23.8709	13.9074
GALNT16	-2.26648	-4.81147	1.19259e-22	4.9722e-20	1966.69	1704.61	2574.16	426.743	417.74	403.316
SSX1	-4.177	-18.0885	3.03292e-22	1.23366e-19	394.576	338.645	410.645	21.6988	23.8709	15.8942
NCAM1	-3.13741	-8.79942	5.16344e-22	2.05025e-19	835.573	764.086	600.715	68.7128	73.3177	103.312
ATP2A3	-3.21997	-9.31766	8.64085e-22	3.35124e-19	523.007	594.764	1105.22	88.6033	64.7924	67.5504
IGFBP4	1.69779	3.24405	1.75814e-20	6.66375e-18	4318.67	3238.47	4071.25	14180.1	10719.7	11898.8
ENSG00000289575	2.81867	7.05511	1.99091e-20	7.37832e-18	74.2732	108.139	107.941	712.443	622.348	643.716
MIR3667HG	-4.711	-26.1911	2.61984e-20	9.49808e-18	219.725	305.919	408.298	7.23292	15.3456	11.9207
PCDHGA4	2.65154	6.28338	2.69424e-20	9.55998e-18	179.493	125.213	171.298	795.622	1058.84	1060.94
CCL3	-2.83153	-7.11828	6.6244e-20	2.30157e-17	1604.61	1307.63	1940.59	358.03	223.363	123.18
SMPDL3B	3.04701	8.26495	1.11471e-19	3.79389e-17	54.1575	56.9152	65.7032	490.031	455.252	474.84
TYMP	-2.97484	-7.86169	2.36111e-19	7.87524e-17	547.765	465.282	596.022	61.4799	71.6126	65.5636
SELENOM	-1.97946	-3.94345	4.69147e-19	1.53411e-16	11035.8	11078.5	15944.7	4046.82	2666.72	2737.78
NFATC4	-4.24158	-18.9165	5.71075e-19	1.8315e-16	3831.26	3607	5908.59	383.345	173.916	166.889
NAPRT	-2.66523	-6.3433	6.98747e-19	2.19868e-16	923.772	1129.77	1724.71	240.495	179.032	149.008
RCN3	-2.53469	-5.79452	1.31383e-18	4.05755e-16	1225.51	917.757	1849.07	242.303	223.363	180.797
APCDD1L	-1.7327	-3.32349	1.83646e-18	5.56848e-16	7739.88	6203.76	9552.77	2372.4	2126.21	2304.66
CHST1	-2.27946	-4.85496	2.17074e-18	6.46454e-16	1519.5	1021.63	1755.21	294.742	288.156	260.268
XBP1	-1.74317	-3.34771	2.29439e-18	6.71289e-16	5768.55	4075.13	4165.11	1556.89	1340.18	1164.25
H1-0	-2.10159	-4.29182	7.37427e-18	2.12036e-15	3851.37	2265.22	2388.78	602.141	607.002	669.544
HMGCS1	-2.27796	-4.84992	4.8863e-17	1.38117e-14	1974.43	1752.99	1070.02	280.276	329.077	329.805
LTBR	-6.51234	-91.287	9.66906e-17	2.66466e-14	1046.01	961.867	1529.95	23.507	13.6405	3.97355
LINC00922	1.73081	3.31914	9.74662e-17	2.66466e-14	767.489	665.908	772.012	2578.54	1960.82	2658.31
C6orf223	-4.57151	-23.7772	1.01784e-16	2.73784e-14	269.24	217.701	279.238	18.0823	8.52531	5.96033
MAPK8IP2	-2.23235	-4.69899	1.39534e-16	3.69366e-14	1097.08	1015.94	1849.07	318.249	233.594	246.36
INSIG1	-1.55069	-2.92957	1.67892e-16	4.37491e-14	18559	15320.1	15644.4	5625.41	5706.85	5127.87
PGF	1.69038	3.22742	2.89918e-16	7.43839e-14	826.289	759.818	997.28	2922.1	2474.05	2705.99
IRF5	2.46418	5.51812	4.47573e-16	1.13093e-13	120.694	91.0643	147.832	660.004	622.348	617.887
ARHGEF40	-1.65555	-3.15043	7.80443e-16	1.9426e-13	12097.2	11109.8	18364	4484.41	3948.93	4140.44
IGFL3	-2.89333	-7.42985	8.7567e-16	2.14758e-13	581.806	515.082	661.725	112.11	86.9582	41.7223
ATP10A	2.59445	6.03958	1.01237e-15	2.44685e-13	75.8205	81.1041	114.981	556.935	535.39	482.787
FZD8	1.52995	2.88777	1.62046e-15	3.86063e-13	3659.5	2996.58	3965.66	11024.8	9497.2	9302.09
PTPRD	-4.92625	-30.4053	1.80371e-15	4.23668e-13	201.156	294.536	192.416	5.42469	5.11519	11.9207
ADAMTS2	-1.93631	-3.82725	2.65386e-15	6.14701e-13	1041.37	916.335	1224.89	282.084	238.709	288.083
NEU4	2.47599	5.56348	2.8451e-15	6.4997e-13	176.399	85.3728	119.674	663.621	627.463	709.279
EPHB2	-1.58576	-3.00167	8.56785e-15	1.93089e-12	6305.48	5401.25	8830.04	2451.96	1931.84	2181.48
IRX3	-1.64833	-3.13471	8.97757e-15	1.99625e-12	3238.62	2653.67	3620.71	1032.5	990.642	917.891
MSMO1	-1.74568	-3.35354	1.15247e-14	2.52891e-12	2673.83	2306.49	1773.99	665.429	630.873	645.702
SLC9A3R2	1.69805	3.24463	1.83488e-14	3.97406e-12	962.456	822.424	1234.28	3822.6	2866.21	2825.2
MAGEA12	-6.21193	-74.1269	1.99462e-14	4.26466e-12	187.23	217.701	244.04	0	1.70506	7.94711
GLB1L2	-2.31102	-4.96233	2.05141e-14	4.33054e-12	646.795	550.654	825.983	101.261	144.93	150.995
RPH3AL	2.13931	4.40553	2.24576e-14	4.68156e-12	304.829	257.541	567.863	1829.93	1408.38	1368.89
UCA1	6.14134	70.5877	2.32522e-14	4.78738e-12	3.09471	0	7.03962	186.248	180.737	220.532
MRGPRF	-2.03203	-4.08981	2.36835e-14	4.8167e-12	1499.39	1538.13	2337.16	565.976	366.589	349.673
FAM43B	-6.58983	-96.3245	3.09023e-14	6.20912e-12	275.43	147.979	319.13	3.61646	3.41013	0
OLFML3	-2.0587	-4.1661	5.08827e-14	1.0102e-11	2415.42	2401.82	4606.26	943.897	615.528	584.112
ID2	1.84499	3.5925	5.63962e-14	1.10649e-11	708.69	554.923	483.388	1770.26	2370.04	1958.96
SNHG29	1.34587	2.54183	5.8636e-14	1.13706e-11	23301.7	19955.9	21367.6	55382.5	50993.3	53766.1
SP5	-4.15507	-17.8156	6.19582e-14	1.18767e-11	204.251	268.924	394.219	32.5482	10.2304	7.94711
DHCR24	-1.61586	-3.06493	7.97976e-14	1.51225e-11	15745.9	12518.5	21707.9	5739.33	5087.91	4724.55
PEX6	-1.93994	-3.8369	8.63833e-14	1.61867e-11	1141.95	1071.43	1964.06	388.77	305.206	331.792
PCK2	-1.70061	-3.25038	8.85403e-14	1.64065e-11	3580.59	2820.15	4148.69	1388.72	954.835	850.34
TNFSF12	1.69858	3.24581	1.06998e-13	1.96089e-11	572.522	466.705	722.735	2258.48	1543.08	1758.3
PTK7	1.69853	3.2457	1.23573e-13	2.24003e-11	2195.7	2115.82	3883.53	9218.36	7933.66	7813.99
NDN	1.65207	3.14284	1.64212e-13	2.94469e-11	492.06	455.322	544.398	1735.9	1377.69	1470.21
FGD3	1.76442	3.39737	2.30289e-13	4.08567e-11	690.121	682.982	1175.62	3090.27	2579.76	2527.18
ST8SIA5	2.03712	4.10425	2.35055e-13	4.12632e-11	420.881	267.501	232.308	1166.31	1069.07	1378.82
TGFA	1.78725	3.45157	2.49324e-13	4.33123e-11	1401.91	1613.55	917.498	3518.82	4736.66	4821.91
LIF	-1.46875	-2.76783	2.71905e-13	4.6748e-11	23806.1	14668.5	25636	8703.02	6450.25	6999.41
KREMEN1	-1.67104	-3.18444	3.44321e-13	5.85942e-11	2031.68	1747.3	2416.94	553.319	688.845	647.689
OLMALINC	-1.72949	-3.3161	3.73364e-13	6.28949e-11	1655.67	1089.93	1473.63	437.592	388.754	399.342
PLCB1	-3.57389	-11.9083	4.06163e-13	6.77358e-11	216.63	348.606	213.535	34.3564	17.0506	13.9074
KLHDC7B	-2.67095	-6.36848	4.30897e-13	7.11492e-11	618.943	425.441	520.932	106.686	105.714	39.7355
GLUL	-1.66901	-3.17997	6.01935e-13	9.84164e-11	2040.96	1400.11	1675.43	526.195	508.109	518.549
POU2F2	-1.35748	-2.56238	6.66878e-13	1.07976e-10	6947.63	6439.95	6746.31	2558.65	2610.45	2499.36
LOX	-1.4739	-2.77772	1.05477e-12	1.69138e-10	3351.58	3730.79	2332.46	1202.47	1121.93	941.732
PYCARD	-5.37635	-41.5379	1.33957e-12	2.12762e-10	145.452	184.974	229.961	3.61646	10.2304	0
ITGAE	1.69597	3.23996	1.36436e-12	2.14655e-10	337.324	355.72	328.516	1146.42	1154.33	939.745
ENSG00000286190	-1.88068	-3.68249	1.62359e-12	2.53052e-10	1974.43	1445.65	2341.85	726.909	467.187	359.607
SERPIND1	1.74786	3.3586	2.5935e-12	4.0048e-10	328.04	260.387	375.447	942.088	1007.69	1192.07
IL13RA2	-1.46626	-2.76304	2.91313e-12	4.45708e-10	2367.46	3190.1	2142.39	983.678	949.72	764.909
SLC25A23	-1.55731	-2.94305	4.62632e-12	7.01392e-10	3220.05	2494.31	4256.63	1215.13	1024.74	999.349
OLFML2A	-1.58822	-3.00677	5.75833e-12	8.65151e-10	3051.39	2457.31	4200.31	925.814	1115.11	1045.04
TFPI2	1.47935	2.78822	6.06231e-12	9.02688e-10	53142.4	46711.7	28271.1	113255	116425	107570
FADS1	-1.34152	-2.53418	6.68472e-12	9.86558e-10	6891.93	7056.06	6443.6	2419.41	2596.81	2853.01
PRSS3	1.39151	2.62353	7.07028e-12	1.03431e-09	2884.27	3232.78	4723.59	9773.49	8008.68	9457.06
PARD6G	3.33779	10.1105	8.57359e-12	1.24332e-09	55.7049	11.383	42.2377	291.125	369.999	301.99
MVB12B	1.95094	3.86626	9.52811e-12	1.36757e-09	235.198	210.586	401.259	1202.47	982.116	900.01
EIF3L	-1.6911	-3.22904	9.59437e-12	1.36757e-09	2568.61	2324.99	2304.3	531.62	762.163	931.798
RPL39L	-1.66401	-3.16897	1.15797e-11	1.63656e-09	2170.94	2199.77	2015.68	947.513	711.011	411.263
ATOH8	1.61758	3.06859	1.21914e-11	1.70854e-09	847.952	701.48	1321.1	2719.58	2883.26	2694.07
TXNDC17	1.28712	2.44041	1.33583e-11	1.85648e-09	2449.47	2477.23	2062.61	6618.13	5311.27	4815.95
TCIM	-2.50131	-5.662	1.41616e-11	1.95185e-09	688.574	469.55	366.06	65.0963	88.6633	103.312
NPTXR	-1.45055	-2.73313	1.43083e-11	1.9559e-09	30405.6	25755.5	49779.5	12522	11708.7	12091.5
CEBPD	-1.29315	-2.45063	1.60671e-11	2.17847e-09	5338.38	3626.92	4268.36	2126.48	1430.55	1718.56
C3	-1.4697	-2.76963	1.62887e-11	2.19069e-09	11792.4	8565.74	10930.2	3014.32	3623.26	4412.63
ID1	1.34267	2.53621	1.923e-11	2.56559e-09	10440	8698.06	12615	27575.5	26414.8	23865.2
SLC44A2	-1.53698	-2.90187	2.13038e-11	2.81971e-09	2639.79	2083.1	3158.44	958.362	896.863	766.896
CRIP2	-1.31112	-2.48133	2.29787e-11	3.01744e-09	10778.9	10093.9	13103.1	5388.53	3860.26	4172.23
PRR29	2.62135	6.15326	2.31763e-11	3.01962e-09	49.5154	36.9949	75.0893	321.865	293.271	317.884
FLNA	-9.44016	-694.659	2.62685e-11	3.39597e-09	333986	278183	598504	1627.41	664.975	87.4182
RPL3	-1.18028	-2.26621	2.64762e-11	3.39649e-09	62095.5	51284.9	58771.5	28575.5	22350	23430.1
ZNF826P	4.08842	17.0112	2.67748e-11	3.40857e-09	3.09471	15.6517	14.0792	142.85	199.492	150.995
ZNF91	3.41515	10.6675	2.70112e-11	3.41262e-09	15.4736	14.2288	37.5447	184.44	267.695	196.691
PIANP	-1.49551	-2.81964	3.20402e-11	4.01756e-09	4318.67	3259.82	5967.25	1862.48	1336.77	1394.72
TRIB3	-1.30217	-2.466	3.2691e-11	4.06857e-09	7546.46	5408.37	7274.28	3319.91	2368.33	2340.42
PRKCZ	2.08396	4.2397	3.3993e-11	4.19927e-09	103.673	116.676	215.882	658.196	453.547	625.835
MAGEC1	-1.32926	-2.51274	3.937e-11	4.82775e-09	2853.33	2384.75	2794.73	1168.12	890.043	1072.86
CSNK1E	-1.26476	-2.40287	4.18453e-11	5.09383e-09	6803.73	5079.68	6441.26	2828.07	2272.85	2322.54
TTC28	-1.86464	-3.64177	4.4056e-11	5.32408e-09	570.975	692.942	635.913	157.316	202.902	150.995
GNG11	1.17834	2.26317	5.22514e-11	6.26904e-09	20281.2	18399.3	15341.7	44352.3	38532.7	36141.5
CALB2	-2.32063	-4.99549	5.5233e-11	6.57943e-09	473.491	338.645	405.952	86.7951	92.0734	59.6033
EML2	-1.41451	-2.66569	5.61394e-11	6.63997e-09	2235.93	1617.81	2400.51	763.074	676.91	826.499
DDIT4	-1.56565	-2.96011	5.79577e-11	6.80676e-09	11462.8	7771.77	6429.52	2614.7	2475.75	3178.84
TSHZ2	-3.06984	-8.39681	6.29042e-11	7.33604e-09	171.757	271.77	204.149	18.0823	34.1013	23.8413
ENSG00000242611	-2.85506	-7.23533	6.59125e-11	7.6335e-09	225.914	212.009	286.278	34.3564	30.6911	31.7884
BCAT1	-1.43334	-2.70071	6.70025e-11	7.70621e-09	2986.4	4644.28	2520.19	1220.56	1234.47	1098.69
SEC14L2	-1.48922	-2.80737	6.89744e-11	7.87868e-09	1268.83	1223.68	1377.42	480.989	412.625	452.985
GRIK5	1.56044	2.94943	7.05179e-11	8.00018e-09	1293.59	1031.59	1783.37	4800.85	3674.41	3200.7
SDC3	-1.81068	-3.50806	8.6783e-11	9.72166e-09	717.974	579.112	1074.72	238.687	187.557	214.572
ADD2	1.41497	2.66655	8.68578e-11	9.72166e-09	985.667	1045.82	936.27	2256.67	2497.92	3031.82
GLI1	-1.80473	-3.49365	9.42535e-11	1.04791e-08	713.332	553.5	746.2	186.248	177.327	194.704
CSAG1	-3.53894	-11.6233	9.71267e-11	1.0727e-08	136.167	169.323	220.575	14.4658	10.2304	19.8678
FBLN2	-3.08828	-8.50484	1.10427e-10	1.21158e-08	233.651	91.0643	328.516	28.9317	10.2304	35.762
ZNF232-AS1	1.36328	2.5727	1.11469e-10	1.21501e-08	1810.41	1996.3	2018.03	6236.59	4629.25	3999.38
KRT75	-1.53132	-2.89051	1.16353e-10	1.26001e-08	1863.02	1815.59	3163.14	876.992	630.873	743.054
FILIP1L	-2.47342	-5.5536	1.19967e-10	1.29077e-08	337.324	344.337	295.664	83.1786	54.562	39.7355
SELENOW	1.31931	2.49547	1.36898e-10	1.46349e-08	3216.96	3642.57	4564.02	10527.5	8620.8	8519.3
RAB4A	-8.46966	-354.504	1.40115e-10	1.48835e-08	119.147	105.293	145.486	0	0	0
RASL10B	1.62024	3.07427	1.743e-10	1.83975e-08	581.806	552.077	1154.5	2244.01	2102.34	2117.9
MRTFA	-1.37104	-2.58656	1.81401e-10	1.90266e-08	4055.62	3303.93	5540.18	1842.59	1422.02	1519.88
GTPBP1	-1.41565	-2.6678	2.15493e-10	2.24611e-08	4634.34	4181.84	7192.15	1970.97	1921.61	1798.03
NRP2	-1.31421	-2.48666	2.18965e-10	2.26812e-08	7042.02	6206.6	5432.24	2263.91	2467.23	2572.88
RSPO3	-2.84739	-7.19697	2.48023e-10	2.55326e-08	250.672	256.118	178.337	28.9317	40.9215	23.8413
FAM241B	2.09364	4.26824	2.61017e-10	2.67054e-08	95.9362	96.7558	122.02	453.866	487.648	365.567
MTSS1	-1.69814	-3.24483	2.74014e-10	2.78642e-08	1798.03	1199.49	964.429	383.345	354.653	419.21
ZNF875	-4.87453	-29.3346	2.92116e-10	2.9525e-08	146.999	135.174	100.901	3.61646	5.11519	3.97355
PIK3CD	-1.30297	-2.46736	3.02255e-10	3.02054e-08	3614.63	2956.74	4331.72	1663.57	1270.27	1354.98
MT1X	1.29196	2.4486	3.02471e-10	3.02054e-08	1460.71	1559.48	2435.71	4180.63	3964.27	4571.57
FHAD1	-1.5232	-2.87427	4.0715e-10	4.04169e-08	1315.25	1264.94	1213.16	368.879	434.791	492.721
TNS1	-1.28178	-2.43139	4.12076e-10	4.06639e-08	2365.91	2182.7	2670.36	989.102	915.619	985.441
ZC3H12A	-1.26091	-2.39647	4.7832e-10	4.69232e-08	13107.7	9107.85	15421.5	5865.9	4467.26	4746.41
MPST	-1.31625	-2.49018	4.8831e-10	4.76231e-08	8855.53	8796.24	13572.4	4728.52	3503.9	3840.44
TLCD3B	1.881	3.68331	6.22411e-10	6.03485e-08	120.694	147.979	183.03	596.716	487.648	522.522
ENSG00000237265	-3.12917	-8.74932	6.72621e-10	6.48399e-08	211.988	177.86	391.872	27.1235	40.9215	15.8942
LIPE	-1.58209	-2.99402	6.93405e-10	6.64593e-08	4236.66	3407.8	6743.96	1777.49	1532.85	1223.85
FDPS	-1.18008	-2.2659	7.00414e-10	6.67474e-08	8953.01	7026.18	10252	3970.88	3432.29	3784.81
ADGRL2	-4.20267	-18.4132	7.21164e-10	6.83343e-08	162.473	160.785	152.525	10.8494	18.7557	0
ODF3B	-2.72006	-6.58902	7.46011e-10	7.02894e-08	241.388	227.661	274.545	47.014	40.9215	23.8413
NYAP1	-1.92147	-3.78808	8.50447e-10	7.96793e-08	524.554	412.635	448.189	130.193	100.599	127.154
RPL26	1.12783	2.1853	8.85895e-10	8.25367e-08	8224.2	9093.62	7013.81	20820	17626.9	13879.6
ACOT11	2.33649	5.05071	1.03541e-09	9.59307e-08	47.9681	61.1838	154.872	356.222	361.473	435.104
SLC35E4	-1.21986	-2.32925	1.13e-09	1.04116e-07	8255.15	7307.91	10824.6	4099.26	3367.5	3478.85
DTNBP1	-5.02089	-32.4668	1.15458e-09	1.05797e-07	133.073	96.7558	154.872	9.04116	3.41013	0
WDR81	1.37835	2.5997	1.22214e-09	1.11375e-07	4830.85	4981.5	9264.15	16823.8	14489.6	14886.9
LRATD1	-2.57437	-5.95612	1.29898e-09	1.17734e-07	182.588	244.735	295.664	32.5482	40.9215	43.7091
ZC3H7B	-1.22841	-2.34309	1.33253e-09	1.20122e-07	12693	10700.1	17437.1	5328.86	5628.41	5713.97
PSMC1	-1.33965	-2.5309	1.45958e-09	1.30867e-07	1398.81	1505.41	1410.27	571.401	572.901	520.535
MICALL1	-1.2758	-2.42134	1.51772e-09	1.35353e-07	17678.6	16267.8	27879.3	8818.74	7645.5	7774.26
DNAJB5	-1.24824	-2.37552	1.53332e-09	1.36017e-07	3524.88	3356.57	4153.38	1631.02	1544.79	1351.01
CD24	-2.91223	-7.52781	1.70971e-09	1.50862e-07	204.251	217.701	157.218	27.1235	23.8709	23.8413
PRR5L	-2.04448	-4.12526	1.84548e-09	1.61985e-07	397.671	357.143	481.041	130.193	80.138	85.4314
PDE4A	-2.48426	-5.59549	1.97657e-09	1.72583e-07	283.166	244.735	293.318	65.0963	49.4468	31.7884
GPR162	-1.58314	-2.99622	2.51522e-09	2.1847e-07	855.689	953.329	1555.76	415.893	289.861	363.58
DERL2	1.16545	2.24303	2.66345e-09	2.30147e-07	2229.74	2376.21	1910.08	5809.85	5108.37	3574.21
DHCR7	-1.46345	-2.75768	2.74596e-09	2.36053e-07	30582	24738.2	45896	14919.7	11314.8	9023.94
PPFIBP2	1.84399	3.59002	3.19266e-09	2.72216e-07	133.073	119.522	168.951	367.071	494.468	635.768
TMEM184B	-1.28818	-2.4422	3.19928e-09	2.72216e-07	17672.4	14373.9	23432.6	8630.69	7031.68	6242.45
EP300	-1.61119	-3.05503	3.25727e-09	2.75744e-07	1347.75	1666.19	1231.93	329.098	436.496	629.808
ZNF90	3.43948	10.849	3.4137e-09	2.87527e-07	9.28414	15.6517	16.4258	169.974	126.175	137.088
SLC6A9	-1.48377	-2.79678	3.4919e-09	2.92635e-07	3410.38	1690.38	2773.61	1197.05	888.338	637.755
SQLE	-1.41196	-2.66098	3.60215e-09	3.00365e-07	2282.35	2186.97	1565.14	623.84	845.711	731.134
DAB2	-1.3217	-2.49961	3.83147e-09	3.17897e-07	2469.58	2248.15	2083.73	792.005	871.287	999.349
ARTN	-1.53664	-2.90117	4.259e-09	3.51621e-07	911.394	813.887	1011.36	376.112	298.386	252.321
ULK2	2.68288	6.42135	4.34776e-09	3.5718e-07	40.2313	41.2635	23.4654	182.631	243.824	232.453
COL1A2	-1.22432	-2.33645	4.73428e-09	3.87027e-07	25836.2	17679.3	28329.8	9496.83	10066.7	9896.13
H2AJ	1.34168	2.53446	5.03957e-09	4.09975e-07	1180.63	1005.98	1597.99	3833.45	2780.96	2686.12
CYP27A1	1.96719	3.91005	5.10426e-09	4.11226e-07	106.768	98.1787	232.308	596.716	448.432	508.615
CRELD2	-1.17611	-2.25967	5.0977e-09	4.11226e-07	5655.59	4840.64	7309.48	3021.55	2138.15	2495.39
RAC2	-1.19198	-2.28466	5.34058e-09	4.28196e-07	45834.3	37709.2	57570	24628.1	17840.1	17638.6
LSS	-1.29463	-2.45314	5.58336e-09	4.4552e-07	24304.3	20206.3	38673.4	12395.4	9722.27	9888.19
SCN1B	-2.08686	-4.24824	5.68793e-09	4.51703e-07	368.271	421.172	713.349	159.124	83.5481	99.3388
REM1	2.5872	6.00931	5.76326e-09	4.54612e-07	60.3469	25.6118	37.5447	254.961	211.428	226.493
EIF3D	-1.2642	-2.40194	5.77908e-09	4.54612e-07	6803.73	6008.82	6091.62	2102.97	2538.84	3127.19
NAA38	1.21202	2.31662	5.80663e-09	4.54635e-07	12417.5	16247.9	18781.7	41025.1	31460.1	34039.4
PCDHGC3	-1.27209	-2.41512	5.99228e-09	4.66977e-07	6368.92	5465.28	8679.86	2471.85	3040.13	2658.31
SELENOO	-1.24063	-2.36301	6.28462e-09	4.87482e-07	9318.19	9439.38	15013.2	5448.2	3797.18	4500.05
TMEM171	-1.47397	-2.77785	6.44733e-09	4.97132e-07	962.456	775.469	980.854	421.318	242.119	309.937
CD74	-1.0851	-2.12153	6.46865e-09	4.97132e-07	38506	24785.1	33560.2	16154.7	13035.2	14825.3
CPE	-2.81687	-7.04633	7.41128e-09	5.66963e-07	210.441	166.477	208.842	39.7811	25.5759	17.881
ASCC2	-1.14862	-2.21701	8.24592e-09	6.27933e-07	3442.87	3080.53	4251.93	1589.44	1488.52	1627.17
CHAC1	-1.33081	-2.51543	8.5176e-09	6.45673e-07	2727.99	2066.02	2649.25	1303.73	936.08	709.279
NFKBIA	-1.13255	-2.19246	8.8347e-09	6.6668e-07	9431.14	5540.69	7525.36	3630.93	2796.3	3421.23
BCAM	-3.49672	-11.288	9.29335e-09	6.98132e-07	139.262	105.293	166.604	10.8494	6.82025	19.8678
SAT2	1.14604	2.21305	9.68612e-09	7.24374e-07	3305.16	2945.36	4402.11	8800.66	6615.64	7416.64
ARHGAP27	1.33156	2.51675	1.01701e-08	7.5717e-07	742.732	833.808	1269.48	2506.21	2100.64	2213.27
LYL1	2.74814	6.71849	1.02161e-08	7.5722e-07	24.7577	19.9203	58.6635	254.961	156.866	210.598
MAFF	-1.1622	-2.23799	1.03679e-08	7.65067e-07	8122.08	6257.83	9149.17	3918.44	3224.27	3051.69
PASD1	-7.88416	-236.248	1.09835e-08	8.06925e-07	74.2732	91.0643	79.7824	0	0	0
MAPK12	-1.29052	-2.44616	1.10871e-08	8.10961e-07	3710.56	4153.39	6870.67	2140.95	1645.39	1909.29
NRXN2	-1.12591	-2.18239	1.16979e-08	8.51903e-07	19653	16313.3	27072	10241.8	8230.34	9208.71
TUBB4A	-3.30175	-9.86112	1.20042e-08	8.7041e-07	156.283	102.447	206.496	25.3152	5.11519	19.8678
CYSRT1	1.62883	3.09262	1.30066e-08	9.34964e-07	210.441	150.825	187.723	743.183	446.726	490.734
KIAA0930	-1.24105	-2.36371	1.29899e-08	9.34964e-07	11988.9	10028.5	20051.2	6276.37	4888.42	5517.28
CYB5R3	-1.16745	-2.24614	1.33554e-08	9.55917e-07	33580.8	26269.2	41815.4	17697.2	13193.8	12945.8
SNAP25	1.45246	2.73675	1.42427e-08	1.01507e-06	475.039	544.963	340.249	1065.05	1254.93	1277.5
ZNF675	2.84536	7.18684	1.44986e-08	1.0289e-06	26.3051	21.3432	25.812	139.234	201.197	178.81
FDFT1	-1.13869	-2.20181	1.55263e-08	1.09717e-06	9520.89	6412.92	8374.81	3493.5	3289.07	3878.19
ZNF710-AS1	-2.16842	-4.49531	1.62625e-08	1.14434e-06	332.682	246.158	272.199	81.3704	57.9721	47.6826
SOD2	-1.34088	-2.53305	1.87001e-08	1.31035e-06	13053.5	10074	7447.92	3475.42	3732.38	4329.19
ENSG00000278948	-1.30501	-2.47085	1.91325e-08	1.33503e-06	1838.26	1583.67	2093.12	594.908	791.149	796.697
ITGA4	-5.90843	-60.0639	1.92791e-08	1.33966e-06	106.768	136.596	77.4359	0	3.41013	1.98678
RRAD	-1.08782	-2.12553	1.969e-08	1.36253e-06	26272.6	18723.7	27494.4	14406.2	9236.33	9840.5
DSE	-1.32243	-2.50087	1.99977e-08	1.3781e-06	1316.8	1639.16	1088.8	493.647	549.03	518.549
MVD	-1.19561	-2.29041	2.04741e-08	1.40513e-06	17090.6	14467.8	23826.8	9082.74	7214.12	6941.8
AKNA	-1.25291	-2.38321	2.15209e-08	1.47092e-06	2096.67	1626.35	2264.41	829.978	826.956	772.856
CTSH	2.07024	4.19958	2.28877e-08	1.55795e-06	88.1994	81.1041	145.486	511.729	450.137	305.964
OSCAR	-2.33887	-5.05906	2.33944e-08	1.58597e-06	393.029	204.895	305.05	41.5893	54.562	75.4975
HIC1	1.62202	3.07805	2.40253e-08	1.61994e-06	199.609	156.517	154.872	625.648	467.187	449.011
SYN1	2.42857	5.38359	2.40897e-08	1.61994e-06	54.1575	49.8008	28.1585	242.303	221.658	220.532
APOBEC3G	-2.09032	-4.25843	2.73599e-08	1.83246e-06	224.367	270.347	373.1	50.6305	61.3823	87.4182
CTNNBIP1	1.143	2.20839	2.89273e-08	1.92968e-06	2121.43	2110.13	2905.02	5900.26	4528.65	4873.56
EFEMP1	1.16838	2.24759	3.11506e-08	2.06972e-06	1946.58	2043.26	1407.92	3793.67	4003.49	3913.95
ETS2	-1.34849	-2.54645	3.19355e-08	2.11345e-06	2681.57	2056.06	1896.01	716.06	920.734	890.076
CXCL2	-1.10145	-2.1457	3.21361e-08	2.11831e-06	5559.66	3207.17	3085.7	2329	1624.92	1370.88
BGLAP	2.64347	6.24832	3.36118e-08	2.20687e-06	30.9471	22.7661	32.8516	211.563	138.11	178.81
ENSG00000234147	3.7052	13.043	3.51299e-08	2.28852e-06	4.64207	14.2288	9.38617	119.343	115.944	107.286
SAMD4A	-1.26722	-2.40697	3.50631e-08	2.28852e-06	1329.18	1263.52	1163.88	518.962	489.353	514.575
PCDHB2	1.30745	2.47504	3.75086e-08	2.43397e-06	572.522	512.237	417.684	1206.09	1236.17	1166.24
NLRP12	-1.48034	-2.79014	3.7859e-08	2.44719e-06	903.657	563.46	1220.2	287.509	267.695	347.686
MME	-1.22075	-2.33068	4.10007e-08	2.64003e-06	1500.94	2175.58	1307.02	728.717	751.933	574.178
LINC00839	1.12881	2.18678	4.13099e-08	2.64971e-06	1233.24	1192.37	1253.05	2453.77	2450.18	2986.13
LHFPL4	1.47311	2.77619	4.57519e-08	2.92339e-06	351.25	320.148	544.398	1182.58	1086.13	943.719
PGD	-1.03204	-2.04491	4.98294e-08	3.17177e-06	14566.8	10687.2	12847.3	6180.53	5413.57	6504.71
TOR4A	1.23127	2.34774	5.00537e-08	3.17394e-06	5022.72	5223.39	9571.54	16194.5	13215.9	14078.3
ENSG00000259436	-1.96617	-3.9073	5.05953e-08	3.19613e-06	394.576	281.73	363.714	126.576	78.4329	61.5901
OSBP2	-1.20755	-2.30945	5.11157e-08	3.21682e-06	2981.76	2502.85	3747.43	1272.99	1372.58	1207.96
FOXD2-AS1	-1.87826	-3.67631	5.14019e-08	3.22267e-06	448.734	325.839	499.813	175.398	88.6633	85.4314
SPANXD	3.32991	10.0555	5.24351e-08	3.27513e-06	21.663	17.0746	4.69308	173.59	109.124	131.127
TPP1	-1.1998	-2.29709	5.35867e-08	3.33457e-06	10440	7115.82	10941.9	4046.82	4320.63	3578.18
FNDC4	1.09244	2.13234	5.54999e-08	3.44079e-06	4781.33	4470.69	6326.28	12737.2	9498.91	10074.9
ZNF726	2.36507	5.15179	6.24859e-08	3.85955e-06	80.4626	28.4576	65.7032	292.933	301.796	230.466
KDELR3	-1.14783	-2.2158	6.40234e-08	3.93992e-06	1957.41	1980.65	1375.07	871.567	869.582	601.993
ENSG00000287538	-8.09951	-274.28	6.76497e-08	4.14777e-06	397.671	284.576	368.407	7.23292	0	0
LGALS1	-1.09464	-2.1356	6.87523e-08	4.19993e-06	209891	211352	276458	133183	91589.2	96100.4
CCNE1	1.28644	2.43925	6.96708e-08	4.24051e-06	516.817	478.088	412.991	1150.03	1057.14	1140.41
ASAP3	-1.44004	-2.71329	7.09034e-08	4.29984e-06	1397.26	983.21	1572.18	551.51	499.583	361.593
DAAM2	1.64842	3.13489	7.282e-08	4.40007e-06	174.851	147.979	366.06	611.182	639.399	699.345
UPP1	-1.17006	-2.25021	7.36622e-08	4.43489e-06	8988.6	8533.01	14443	5355.98	3918.23	4301.37
PLXNB1	1.34924	2.54777	7.67022e-08	4.56844e-06	651.437	482.356	1048.9	1786.53	1643.68	1728.5
PROSER2	1.53115	2.89016	7.65512e-08	4.56844e-06	253.767	186.397	305.05	913.157	596.772	590.073
ADA	-1.29383	-2.45177	7.66329e-08	4.56844e-06	1211.58	1082.81	1478.32	618.415	431.381	456.959
PIP5KL1	-1.33765	-2.52739	7.96549e-08	4.72742e-06	964.004	771.201	1201.43	399.619	342.718	375.501
FAM222A-AS1	-2.9526	-7.74143	8.18867e-08	4.82553e-06	154.736	135.174	157.218	28.9317	13.6405	15.8942
MPDU1	1.13318	2.19341	8.17845e-08	4.82553e-06	19566.3	20902.1	31026	57749.5	46437.4	46399.2
ATF4	-1.00126	-2.00175	8.37535e-08	4.91816e-06	19817	14307.1	12666.6	8918.2	7781.91	6004.04
STX11	2.95128	7.73434	8.43904e-08	4.93817e-06	37.1366	8.53728	28.1585	197.097	163.686	141.061
PACSIN2	-1.456	-2.74347	9.40387e-08	5.48351e-06	1213.13	1149.69	1262.44	332.715	341.013	697.359
ATP8B2	-1.09423	-2.135	9.44584e-08	5.48879e-06	2317.94	1979.23	2555.38	1070.47	948.015	1104.65
FLNB	-1.00238	-2.0033	9.58929e-08	5.5528e-06	9858.21	9571.71	10681.5	4441.02	4629.25	5674.23
FMNL3	-1.01865	-2.02602	1.08995e-07	6.28966e-06	3515.6	3819.01	5584.77	1730.48	1919.9	2525.19
GPR173	-1.26655	-2.40586	1.11108e-07	6.38945e-06	1237.89	1007.4	1595.65	535.236	485.943	510.602
SH3PXD2B	-1.12626	-2.18293	1.29346e-07	7.41271e-06	4033.96	3022.2	4195.62	1535.19	1705.06	1748.36
TOB2	-1.2152	-2.32173	1.29893e-07	7.41861e-06	3008.06	2453.04	2548.34	936.664	1154.33	1289.42
FAM83G	1.14829	2.21652	1.32993e-07	7.56969e-06	8832.32	8330.96	15599.8	23707.7	21879.4	22347.3
TBC1D10A	-1.12904	-2.18714	1.33745e-07	7.57636e-06	2362.81	2140.01	3369.63	1294.69	990.642	1180.15
BGN	-2.01417	-4.03947	1.34018e-07	7.57636e-06	365.176	243.312	356.674	115.727	71.6126	51.6562
ACO2	-1.11172	-2.16103	1.53036e-07	8.62224e-06	16448.4	13654	24005.1	8730.14	7546.61	7527.9
TCF20	-1.54203	-2.91204	1.54945e-07	8.70038e-06	866.52	1216.56	779.052	191.672	388.754	411.263
HTRA1	1.12292	2.17787	1.58505e-07	8.87041e-06	15032.6	11319	12974	23196	28559.8	31939.4
ANO5	-3.6664	-12.6968	1.79936e-07	1.00361e-05	77.3679	132.328	122.02	7.23292	15.3456	3.97355
HIVEP3	-1.09627	-2.13801	1.84614e-07	1.02627e-05	2616.58	2519.92	3313.32	1197.05	1367.46	1269.55
SEMA3F	-2.89741	-7.45088	1.86101e-07	1.0311e-05	162.473	82.527	183.03	18.0823	11.9354	25.8281
PMEPA1	-1.54878	-2.9257	1.88356e-07	1.04014e-05	697.858	472.396	581.942	206.138	211.428	162.916
GOLGA4	-1.14908	-2.21773	1.93951e-07	1.0675e-05	3438.23	5284.58	2975.41	1578.59	1717	1706.64
FADS2	-2.47142	-5.54591	2.03329e-07	1.11543e-05	12977.7	9463.57	17418.4	3025.17	2516.67	1503.99
GOLGA7B	-1.30396	-2.46906	2.05559e-07	1.12397e-05	1151.23	1220.83	2292.57	618.415	531.98	603.98
DEPP1	-1.09598	-2.13759	2.14199e-07	1.16739e-05	2485.06	1838.36	2820.54	1070.47	763.868	1500.02
TLN2	-1.36914	-2.58316	2.25562e-07	1.22531e-05	778.321	900.683	936.27	245.919	322.257	445.038
CTAG2	4.81563	28.1611	2.31735e-07	1.25475e-05	6.18943	2.84576	0	133.809	47.7418	71.524
ADAM23	-1.3867	-2.61479	2.53153e-07	1.36188e-05	643.701	761.241	591.328	249.536	252.349	240.4
GPR78	-3.3325	-10.0736	2.52916e-07	1.36188e-05	92.8414	112.408	161.911	9.04116	18.7557	7.94711
ZFAS1	1.07402	2.10529	2.58004e-07	1.38351e-05	1299.78	1190.95	722.735	2878.7	2127.92	1591.41
GIMAP6	3.32602	10.0284	2.74332e-07	1.46636e-05	6.18943	14.2288	14.0792	99.4527	105.714	119.207
KHNYN	-1.14179	-2.20655	2.81743e-07	1.50116e-05	1326.09	1247.87	1546.37	631.073	562.671	623.848
RHOBTB1	-4.09264	-17.0612	2.87513e-07	1.52703e-05	142.357	189.243	51.6239	3.61646	3.41013	15.8942
HGF	1.14885	2.21738	3.14213e-07	1.66353e-05	1380.24	1508.25	905.765	2791.91	2625.8	2632.48
ATP11A	-3.15817	-8.927	3.28156e-07	1.73185e-05	139.262	119.522	96.2082	16.2741	15.3456	7.94711
TEAD2	-1.16519	-2.24262	3.31763e-07	1.74537e-05	1513.32	1367.39	1940.59	813.704	615.528	659.61
CFAP119	1.15349	2.22451	3.32819e-07	1.74541e-05	841.762	805.35	1173.27	2412.18	1747.69	1929.16
SSC5D	-1.18271	-2.27003	3.55772e-07	1.85994e-05	5553.47	4445.08	8147.19	2793.72	2543.95	2241.08
TMEM200C	-3.08231	-8.46971	3.62529e-07	1.88934e-05	150.094	85.3728	154.872	14.4658	17.0506	11.9207
GBP2	-1.73174	-3.32129	3.65861e-07	1.90077e-05	505.986	406.944	370.754	101.261	132.995	143.048
AHNAK2	-0.997384	-1.99638	3.79911e-07	1.96763e-05	7448.98	9089.36	8851.15	3184.29	4351.32	5056.35
PLPPR4	-3.04088	-8.22995	3.86693e-07	1.99656e-05	129.978	160.785	103.248	9.04116	18.7557	19.8678
SF3A1	-0.999619	-1.99947	3.8865e-07	2.00047e-05	8771.97	6680.42	9282.92	4099.26	3940.4	3921.9
IGFBP1	1.53523	2.89834	3.9582e-07	2.03111e-05	328.04	241.89	159.565	643.73	690.55	663.583
LDLR	-1.02942	-2.04121	3.9853e-07	2.03874e-05	16736.2	12433.1	19849.4	7534.9	7710.29	7788.16
C6orf141	1.2554	2.38733	4.16599e-07	2.12465e-05	354.345	357.143	384.833	770.306	855.942	935.772
RILP	1.08248	2.11767	4.39373e-07	2.23397e-05	2045.61	2128.63	3142.02	5784.53	4332.56	4821.91
SUN2	-1.06659	-2.09448	4.45466e-07	2.25807e-05	42143.8	36296.2	61613.1	24409.3	19862.3	19631.3
SLIT3	-1.48109	-2.79159	4.49936e-07	2.27381e-05	1089.34	648.833	1161.54	312.824	380.229	296.03
MPZ	1.30428	2.4696	4.52109e-07	2.27789e-05	433.26	318.725	527.972	1012.61	1033.27	977.494
DNAJC12	2.01749	4.04878	4.54339e-07	2.28223e-05	102.126	76.8355	44.5843	271.235	300.091	284.109
EZR	-1.27119	-2.4136	4.61778e-07	2.31263e-05	1417.38	1316.16	1260.09	421.318	571.196	643.716
ARFGAP3	-1.54102	-2.90999	4.907e-07	2.45012e-05	731.9	700.057	471.655	231.454	165.391	240.4
RANGRF	1.06711	2.09523	4.96792e-07	2.47313e-05	2070.36	1923.73	2691.48	5468.09	4119.43	4064.94
PTGIR	-1.63467	-3.10516	5.02994e-07	2.49656e-05	444.092	254.695	476.348	144.658	88.6633	131.127
MUC1	1.51496	2.85791	5.66682e-07	2.80432e-05	164.02	165.054	201.803	614.799	433.086	443.051
DNAL4	-1.09978	-2.14322	5.76175e-07	2.84286e-05	2792.98	2307.91	3479.92	1522.53	1200.36	1156.3
C1QBP	0.907904	1.87632	5.78163e-07	2.84426e-05	8654.37	7562.61	7185.11	15460.4	13773.5	13577.6
LINC02870	-2.35755	-5.12498	5.84489e-07	2.86692e-05	204.251	156.517	262.813	41.5893	47.7418	27.8149
ACTN1	-0.990153	-1.9864	5.8951e-07	2.88307e-05	25785.2	20563.5	27095.5	10457	12123	13448.5
MDK	-1.1895	-2.28074	6.41071e-07	3.12607e-05	2076.55	1661.92	2867.47	1198.86	782.624	822.525
EPN2	0.939242	1.91752	6.51486e-07	3.16759e-05	3899.34	3683.84	3996.16	6826.07	7418.73	7436.5
SYNE1	-1.42211	-2.67977	6.60749e-07	3.20329e-05	680.837	1111.27	668.764	213.371	313.732	367.554
NFKBIZ	-1.20999	-2.31336	6.6543e-07	3.21663e-05	1886.23	1498.29	1475.97	589.483	775.804	683.451
TMEM108	-1.46078	-2.75258	6.96567e-07	3.35741e-05	810.815	590.495	741.507	367.071	257.465	162.916
TMEM220	1.37147	2.58734	7.10192e-07	3.41322e-05	222.819	266.079	302.704	764.882	603.592	625.835
TMEM45A	1.31592	2.48961	7.2872e-07	3.4922e-05	301.735	270.347	229.961	728.717	639.399	580.139
LTBP4	-1.06091	-2.08625	7.41517e-07	3.54335e-05	12202.5	9129.2	17038.2	6750.13	5239.66	5485.49
NIPSNAP1	-0.985485	-1.97998	7.57573e-07	3.60973e-05	6282.27	5406.94	7290.7	3422.98	3036.72	2853.01
AARS1	-1.0818	-2.11668	7.9152e-07	3.76074e-05	8055.54	5919.18	6722.84	2719.58	3091.28	3731.17
TNFAIP8L1	-1.02134	-2.02981	8.70167e-07	4.12266e-05	3121.02	2831.53	4066.56	1710.59	1514.1	1541.74
TMEM11	0.948003	1.9292	8.77812e-07	4.1471e-05	2758.94	2618.1	3066.93	6066.62	4912.29	4962.97
GJB5	3.0973	8.55817	9.00731e-07	4.24336e-05	12.3789	11.383	14.0792	104.877	102.304	107.286
CTF1	-1.44162	-2.71626	9.25429e-07	4.3421e-05	721.069	482.356	814.25	285.701	231.889	196.691
ATXN10	-1.12794	-2.18547	9.26899e-07	4.3421e-05	1733.04	1755.83	1349.26	793.813	625.758	739.081
EGLN3	2.66474	6.34111	9.83437e-07	4.59406e-05	30.9471	17.0746	18.7723	148.275	115.944	143.048
MMP11	-2.3344	-5.04341	1.01436e-06	4.72526e-05	253.767	176.437	351.981	92.2198	44.3316	23.8413
APOL1	-2.47054	-5.54249	1.03478e-06	4.80698e-05	216.63	145.134	122.02	28.9317	30.6911	23.8413
C4orf48	-8.72682	-423.678	1.04678e-06	4.84923e-05	389.934	446.784	607.754	0	8.52531	0
IL33	-2.3345	-5.04377	1.05611e-06	4.87889e-05	191.872	280.307	122.02	36.1646	34.1013	39.7355
UCHL1	0.876619	1.83607	1.06833e-06	4.92168e-05	21157	17966.7	22902.2	36475.6	33876.2	40579.9
ALDH2	1.12885	2.18684	1.09048e-06	5.00988e-05	691.669	593.341	736.814	1282.04	1539.67	1490.08
HAND2	-3.89168	-14.8427	1.15806e-06	5.30577e-05	80.4626	51.2237	126.713	7.23292	3.41013	5.96033
RNF112	0.943655	1.9234	1.17174e-06	5.35375e-05	2656.81	2332.1	3332.09	5522.34	4697.45	5266.94
PES1	-0.971207	-1.96048	1.2074e-06	5.50157e-05	11261.7	9894.71	14726.9	6997.85	5186.8	5576.88
PTGES	-1.0914	-2.1308	1.21409e-06	5.51701e-05	36028.7	31326.1	53534	23499.8	15739.4	15649.8
MC3R	4.92505	30.3799	1.23622e-06	5.6023e-05	1.54736	2.84576	2.34654	63.2881	52.857	91.3917
ENSG00000283599	-2.29722	-4.9151	1.2575e-06	5.68328e-05	211.988	169.323	342.595	54.2469	57.9721	27.8149
SBF2	-1.17695	-2.26098	1.26279e-06	5.69176e-05	1004.23	1314.74	863.527	374.304	579.721	423.183
KCNQ3	-2.04701	-4.13247	1.29575e-06	5.82458e-05	216.63	293.113	183.03	66.9046	76.7278	27.8149
PCOLCE	-0.981334	-1.97429	1.30979e-06	5.87186e-05	16541.3	12878.5	20039.5	10165.9	6961.77	7281.54
FRMD4A	-1.00329	-2.00456	1.38089e-06	6.174e-05	2304.02	2656.52	2360.62	1025.27	1280.5	1271.54
PYGL	-1.21631	-2.32352	1.39578e-06	6.22389e-05	1459.16	1555.21	1123.99	480.989	600.182	657.623
TSSC2	-1.70663	-3.26397	1.44058e-06	6.40653e-05	323.398	283.153	337.902	113.919	69.9076	103.312
MCM5	-1.04796	-2.06761	1.45169e-06	6.43876e-05	28195.9	28282.6	52295	18326.4	14513.5	16460.4
ENSG00000226708	-6.71215	-104.848	1.45578e-06	6.43979e-05	60.3469	55.4923	100.901	1.80823	0	0
LRIG1	-1.29435	-2.45267	1.5005e-06	6.62008e-05	1008.88	1331.82	821.29	343.564	421.151	484.773
PCDH10	-6.32376	-80.1017	1.5241e-06	6.70645e-05	259.956	196.357	204.149	0	10.2304	1.98678
HLX	-1.2498	-2.37809	1.53034e-06	6.71618e-05	1118.74	788.275	1285.9	544.278	395.575	361.593
GLP2R	2.29942	4.92259	1.54522e-06	6.7637e-05	40.2313	39.8406	25.812	160.933	182.442	162.916
EMP1	-0.953992	-1.93723	1.56057e-06	6.81301e-05	11040.4	13323.8	8823	5563.93	5481.78	5453.7
MARCKSL1	-1.54297	-2.91394	1.61511e-06	7.03269e-05	643.701	449.63	657.032	267.618	206.313	125.167
KLF9	-2.6828	-6.421	1.6475e-06	7.15502e-05	210.441	170.746	117.327	14.4658	23.8709	39.7355
ANK1	-1.43127	-2.69684	1.68248e-06	7.28799e-05	631.322	441.093	654.685	169.974	196.082	258.281
LINC01694	2.06214	4.17605	1.73928e-06	7.5145e-05	58.7996	45.5322	42.2377	271.235	201.197	137.088
APOBEC3C	-0.947095	-1.92799	1.74621e-06	7.52497e-05	7794.04	5650.26	7813.98	3634.54	3452.75	3562.29
SEC13	-0.877775	-1.83754	1.75276e-06	7.53372e-05	11526.3	8120.37	10460.9	6079.27	4561.04	5296.75
ZNF467	-2.12147	-4.35138	1.76337e-06	7.55984e-05	304.829	189.243	361.367	75.9457	80.138	35.762
MAN1C1	1.07198	2.10232	1.76945e-06	7.56643e-05	733.447	655.948	764.973	1746.75	1418.61	1279.48
XRCC6	-0.898628	-1.86429	1.78656e-06	7.62007e-05	14279	12897	13675.6	6730.24	6852.65	7841.81
CIB2	1.23286	2.35033	1.8423e-06	7.83777e-05	535.386	560.615	948.003	1810.04	1367.46	1384.78
SNCG	1.48868	2.80633	1.91903e-06	8.14343e-05	142.357	182.129	197.109	573.209	388.754	472.853
IFITM10	1.15351	2.22455	1.94589e-06	8.23645e-05	762.847	522.197	879.953	1593.05	1548.2	1458.29
SHANK1	-1.02724	-2.03812	2.0027e-06	8.45546e-05	3196.84	2813.03	4571.06	1699.74	1635.16	1623.2
B4GALNT1	0.986834	1.98183	2.0625e-06	8.68592e-05	4509	3745.02	6253.53	9442.58	9038.54	8956.39
FBXO7	-0.923568	-1.8968	2.07177e-06	8.70299e-05	4173.22	3269.78	3477.57	2083.08	1694.83	1833.79
PYCR1	-0.937671	-1.91543	2.08104e-06	8.71997e-05	13180.4	11432.8	18833.3	7892.93	6477.53	7343.13
DACT3	-1.26999	-2.4116	2.13924e-06	8.94139e-05	1059.94	899.26	1372.73	549.702	443.316	351.659
TNS3	-1.09835	-2.14109	2.25701e-06	9.41005e-05	1268.83	1225.1	1224.89	511.729	574.606	613.914
FSCN2	1.86066	3.63175	2.26949e-06	9.43845e-05	77.3679	48.3779	93.8617	285.701	221.658	248.347
PCDHB4	2.46368	5.51621	2.31504e-06	9.60397e-05	12.3789	39.8406	37.5447	119.343	170.506	154.969
ALDH1A3	1.0362	2.05082	2.45815e-06	0.000101723	2941.53	3850.31	2515.49	4997.95	6509.93	7062.99
DIRAS1	-1.15938	-2.23361	2.52054e-06	0.000104047	3370.14	2418.9	4373.95	1851.63	1382.81	1152.33
LRRC75A	2.51427	5.71309	2.5309e-06	0.000104217	15.4736	21.3432	37.5447	104.877	117.649	176.823
FOS	1.11634	2.16797	2.54315e-06	0.000104463	1011.97	657.37	659.378	1640.07	1549.9	1643.06
LAMC1	-1.03257	-2.04566	2.60869e-06	0.000106892	4380.57	5012.81	3623.06	1688.89	2221.7	2308.63
IGFBP3	1.32453	2.50451	2.6721e-06	0.000109222	1372.51	1121.23	818.943	1992.67	2622.39	3556.33
RNASE1	-2.42334	-5.36411	2.71505e-06	0.000110706	159.378	130.905	164.258	32.5482	30.6911	19.8678
SLC25A11	0.979431	1.97169	2.75337e-06	0.000111995	11549.5	11279.2	20055.9	29429	23231.5	27212.9
ID4	-3.34186	-10.1391	2.81119e-06	0.000114069	89.7467	108.139	84.4755	14.4658	10.2304	3.97355
MYO10	-1.12892	-2.18695	2.88331e-06	0.000116711	1448.33	1969.27	1248.36	569.593	736.587	758.949
GRB7	-1.5023	-2.83294	2.94258e-06	0.000118822	408.502	364.257	474.001	188.056	114.239	133.114
CLGN	-1.27462	-2.41935	2.99089e-06	0.000120481	738.089	1084.23	607.754	356.222	306.911	294.043
CBX6	-0.962864	-1.94918	3.02066e-06	0.000121387	11580.4	10812.5	16498.5	6502.4	6598.59	6041.79
ENSG00000262202	2.30016	4.92511	3.04549e-06	0.000121798	44.8734	29.8805	23.4654	191.672	136.405	139.074
PMM1	-1.03304	-2.04634	3.04247e-06	0.000121798	7609.9	6730.22	11828.9	4952.74	3507.31	3774.88
SLCO2B1	-1.64955	-3.13736	3.10619e-06	0.000123928	337.324	256.118	389.526	92.2198	102.304	107.286
ZNRF3	-1.19595	-2.29095	3.27453e-06	0.000130332	928.414	860.842	1271.83	443.017	453.547	389.408
LMF1	-5.59165	-48.223	3.32573e-06	0.000132055	283.166	202.049	363.714	12.6576	8.52531	0
DUSP8	-1.15246	-2.22293	3.3349e-06	0.000132105	2099.76	1402.96	1996.91	1104.83	787.739	566.231
FBLN5	-2.77759	-6.85707	3.46347e-06	0.000136873	136.167	136.596	79.7824	16.2741	17.0506	15.8942
FABP3	-5.96786	-62.5901	3.63842e-06	0.000143446	111.41	36.9949	93.8617	0	3.41013	0
MATK	2.38502	5.22352	3.70595e-06	0.000145764	30.9471	19.9203	35.1981	173.59	127.88	129.14
CLCN6	-1.10476	-2.15063	3.82788e-06	0.000149853	1316.8	914.912	1051.25	537.045	479.123	460.932
OPLAH	-3.09022	-8.51629	3.82788e-06	0.000149853	103.673	106.716	229.961	30.7399	17.0506	3.97355
STX8	0.947792	1.92892	3.94217e-06	0.000153966	1225.51	1363.12	1271.83	2500.78	2209.76	2570.89
PYHIN1	3.65411	12.5892	4.06938e-06	0.000158563	6.18943	7.1144	4.69308	61.4799	75.0228	91.3917
FZD2	-1.09534	-2.13664	4.1185e-06	0.000160103	3577.49	3131.76	4826.84	2231.36	1659.03	1382.8
TUBGCP6	-1.16303	-2.23927	4.18769e-06	0.000162414	1833.62	1937.96	3289.85	1178.97	929.259	878.155
HLA-DRA	-1.06611	-2.09378	4.23566e-06	0.000163894	2246.76	2131.47	1863.15	882.417	879.812	1168.22
ALDH1L2	-2.03286	-4.09214	4.28118e-06	0.000165271	250.672	294.536	206.496	28.9317	93.7785	69.5372
NOP9	-0.981433	-1.97443	4.31263e-06	0.000166101	1784.1	1577.97	2161.16	813.704	826.956	1092.73
PTPRF	-1.04915	-2.06931	4.35154e-06	0.000167213	1561.28	1272.05	1992.21	828.17	690.55	725.173
SH2D3C	-2.18167	-4.53678	4.46222e-06	0.000170944	224.367	143.711	192.416	43.3975	49.4468	27.8149
MED31	1.10429	2.14993	4.47937e-06	0.000170944	499.796	566.306	478.694	1363.41	1021.33	898.023
PNPLA3	-1.17509	-2.25806	4.47436e-06	0.000170944	776.773	765.509	924.537	291.125	354.653	429.144
CHI3L1	-0.900009	-1.86608	4.63798e-06	0.000176593	14025.2	10701.5	17610.8	6965.31	6907.21	7873.6
DYNC1I1	2.06221	4.17625	5.08084e-06	0.000193014	41.7787	41.2635	61.0101	121.151	262.58	220.532
ZNF480	-4.1223	-17.4155	5.20974e-06	0.000197461	72.7258	92.4872	56.317	1.80823	3.41013	7.94711
ABI3BP	-1.31853	-2.49412	5.45408e-06	0.000206253	540.028	507.968	438.803	216.988	206.313	160.929
GBGT1	2.74482	6.70305	5.5305e-06	0.000208199	18.5683	8.53728	35.1981	119.343	114.239	127.154
AHNAK	-0.925958	-1.89995	5.52381e-06	0.000208199	12694.5	18427.7	11610.7	6424.65	7500.57	7659.02
BNIP3	0.91731	1.88859	5.64636e-06	0.000212082	4762.77	4749.57	4310.6	7370.35	8564.53	9689.51
LGR4	-1.25034	-2.37897	5.74062e-06	0.000215138	631.322	870.802	574.903	354.413	286.451	214.572
TMEM44-AS2	1.52333	2.87453	5.95956e-06	0.000222842	145.452	99.6016	105.594	433.975	248.939	313.911
VCAN	-0.986758	-1.98173	6.04478e-06	0.000225215	1796.48	3036.43	1727.05	828.17	1306.08	1045.04
RPS6KA2	-1.06795	-2.09646	6.05003e-06	0.000225215	1451.42	1210.87	1748.17	542.469	678.615	840.406
RNF167	0.959756	1.94498	6.06559e-06	0.000225291	17482	16993.5	25814.3	44554.8	34892.4	33699.7
GPR160	3.38588	10.4532	6.15731e-06	0.000227684	3.09471	17.0746	9.38617	135.617	93.7785	57.6165
TSPO	-0.95955	-1.9447	6.14842e-06	0.000227684	18769.4	21711.7	26987.6	13769.7	10046.2	10069
ABCC9	-1.54893	-2.926	6.24409e-06	0.000230382	283.166	424.018	302.704	88.6033	126.175	121.193
NUP50	-1.05116	-2.0722	6.2817e-06	0.000231258	1383.34	1842.63	1307.02	569.593	791.149	774.843
TGFBR3L	-1.44893	-2.73006	6.5307e-06	0.000239895	482.776	462.436	483.388	262.194	151.751	121.193
GJC1	-0.986553	-1.98144	6.68895e-06	0.000244631	1469.99	1647.69	1314.06	690.744	840.596	655.636
TRIOBP	-0.891062	-1.85454	6.67888e-06	0.000244631	18289.8	17712	25434.2	11838.5	9986.55	10156.4
IL1R1	-1.19566	-2.2905	6.71565e-06	0.000244769	956.267	1108.42	741.507	327.29	431.381	433.117
HERPUD1	-1.00499	-2.00692	6.72208e-06	0.000244769	5804.14	3296.81	2942.56	2092.12	1795.43	1726.51
LINC02392	-5.34902	-40.7582	6.89166e-06	0.000250397	75.8205	62.6067	70.3962	0	6.82025	0
PLTP	-0.953151	-1.9361	7.16179e-06	0.000259646	37514.1	30399.8	46766.6	24584.7	17256.9	16071
YWHAH	-0.994579	-1.9925	7.24926e-06	0.000262247	4332.6	4206.03	3618.37	1723.24	1878.98	2400.03
ZNF528	-4.39263	-21.0046	7.27073e-06	0.000262455	83.5573	56.9152	61.0101	7.23292	3.41013	0
ANGPTL4	0.962359	1.94849	7.33207e-06	0.000264097	4362	4008.25	5730.25	11570.9	7659.14	7772.27
ITGA10	-1.87366	-3.66461	7.60744e-06	0.000273425	289.356	163.631	412.991	66.9046	81.843	67.5504
CPNE7	-0.996286	-1.99486	7.68456e-06	0.000275603	5878.41	6508.25	10808.2	4023.31	3381.14	3554.34
VASH1	-1.08847	-2.12649	7.76841e-06	0.000278012	1456.06	1237.91	2116.58	793.813	695.666	665.57
ADAMTS14	-1.87955	-3.6796	7.90453e-06	0.000282278	261.503	159.363	272.199	94.028	47.7418	45.6959
AP1G2	-1.77634	-3.42556	7.94161e-06	0.000282996	349.703	267.501	509.2	188.056	81.843	67.5504
MACF1	-0.970433	-1.95943	7.98202e-06	0.00028383	6118.25	9630.05	5225.75	2979.96	3613.03	3548.38
HDAC5	-0.902061	-1.86873	8.17039e-06	0.00028991	9418.76	8504.55	14604.9	5657.96	5152.7	5715.96
ARHGEF25	-1.1442	-2.21024	8.20632e-06	0.000290567	741.184	677.291	1018.4	381.537	320.552	359.607
SART1	-0.84375	-1.79471	8.26358e-06	0.000291974	10466.3	8308.19	12760.5	6404.75	4823.62	5779.53
SLC2A6	-1.04759	-2.06708	8.32511e-06	0.000292907	3970.52	3810.47	5734.95	2728.62	1913.08	1742.4
SALL2	-2.41595	-5.33672	8.3147e-06	0.000292907	139.262	105.293	192.416	27.1235	30.6911	19.8678
BIN1	-0.869615	-1.82717	8.61305e-06	0.0003024	17627.5	14339.8	20541.6	10858.4	8579.88	8493.47
TEF	-0.924551	-1.89809	8.66581e-06	0.000303613	2418.52	1836.94	2660.98	1144.61	1031.56	1362.93
NUAK2	-1.61718	-3.06776	8.94132e-06	0.000312609	772.131	401.252	685.19	262.194	250.644	99.3388
VGLL3	-1.27206	-2.41506	8.98547e-06	0.000313495	507.533	943.369	506.853	260.385	269.4	230.466
MRPS23	0.890022	1.8532	9.03589e-06	0.000314596	1491.65	1377.35	1309.37	2674.37	2439.95	2443.74
TPBG	0.903815	1.87101	9.19297e-06	0.000319398	3568.21	2958.17	2414.59	5372.25	5904.63	4899.39
OLFM2	-3.62998	-12.3803	9.22348e-06	0.000319792	117.599	68.2982	79.7824	14.4658	10.2304	0
BTG2	1.59103	3.01264	9.36606e-06	0.000324062	188.778	179.283	98.5547	385.153	414.33	564.245
NF2	-0.901426	-1.86791	9.69035e-06	0.000334588	3483.1	3293.97	3963.31	1582.2	1928.43	2125.85
TBC1D22A	-0.923452	-1.89665	1.01475e-05	0.00034965	5144.96	4326.98	7173.38	3054.1	2612.16	2725.86
CDKN1C	-2.8109	-7.01724	1.0201e-05	0.000350767	289.356	48.3779	70.3962	18.0823	13.6405	11.9207
NNMT	-0.988009	-1.98345	1.03929e-05	0.000356629	1638.65	1266.36	1466.59	882.417	685.435	598.02
NR0B1	-1.04391	-2.06181	1.05403e-05	0.000360944	1632.46	1153.96	1332.84	924.006	612.118	466.892
SYNE2	-1.32365	-2.50299	1.10059e-05	0.000375226	368.271	563.46	462.269	139.234	194.377	210.598
RTN2	-0.999627	-1.99948	1.10111e-05	0.000375226	2947.72	2666.48	4510.05	1952.89	1394.74	1509.95
CDC42EP1	-0.931554	-1.90733	1.10248e-05	0.000375226	27184	26168.2	44124.4	18194.4	14905.7	15481
KRT7	1.19813	2.29442	1.11963e-05	0.000380286	273.882	307.342	469.308	873.376	661.564	768.883
FLRT2	-1.10256	-2.14735	1.14747e-05	0.000388951	1066.13	1358.85	886.993	433.975	520.044	538.416
ATP6V0D2	-1.64275	-3.1226	1.15611e-05	0.000391083	272.335	241.89	305.05	97.6445	57.9721	107.286
ALG12	-0.944213	-1.92414	1.19848e-05	0.000404597	4201.08	3720.83	5415.82	2679.8	2095.52	1962.94
ADAMTS5	0.984452	1.97856	1.20548e-05	0.000406136	1808.86	1421.46	915.151	2734.05	2794.6	2233.14
SMIM10L1	0.927285	1.90169	1.22777e-05	0.000412812	1231.7	1104.15	992.587	2130.1	2349.58	1724.52
FBN2	-1.38337	-2.60876	1.23101e-05	0.000413071	459.565	498.008	319.13	151.891	168.801	150.995
TNFRSF14	1.00646	2.00898	1.24592e-05	0.000416397	1861.47	1819.86	2893.29	5218.55	3747.73	3770.9
WARS1	-0.985313	-1.97974	1.24442e-05	0.000416397	6743.38	4776.61	4458.43	2419.41	2465.52	2884.8
SHISAL1	-0.980476	-1.97312	1.25051e-05	0.000417095	2905.94	2793.11	3341.48	1092.17	1464.65	2046.38
GABRG3	-2.76481	-6.7966	1.27963e-05	0.000425955	120.694	129.482	70.3962	10.8494	18.7557	15.8942
TLCD3A	0.880723	1.8413	1.3404e-05	0.000445296	2666.1	2381.9	3489.31	5784.53	4545.7	4889.46
EMC10	0.891554	1.85517	1.34372e-05	0.000445512	11518.5	10426.9	15771.1	26805.2	20300.5	20648.6
TRPM4	-0.971247	-1.96053	1.35635e-05	0.000448806	3681.16	3360.84	5645.78	2415.8	1848.29	1925.19
LRRC32	-1.72315	-3.30156	1.36899e-05	0.00045209	334.229	250.427	276.892	137.426	92.0734	43.7091
RBFOX2	-1.04949	-2.0698	1.37579e-05	0.00045344	1824.33	2155.66	1468.93	670.854	949.72	953.653
ENSG00000234311	-2.70567	-6.52361	1.40445e-05	0.000461974	83.5573	93.9101	152.525	7.23292	20.4608	23.8413
ACACA	-0.986781	-1.98176	1.46911e-05	0.000482289	1168.25	1747.3	1206.12	520.771	825.25	685.438
ATP1A3	-1.45374	-2.73918	1.48423e-05	0.000486296	379.103	287.422	478.694	197.097	83.5481	141.061
TCN2	-1.05445	-2.07692	1.49953e-05	0.000490347	1469.99	1293.4	2006.29	840.827	729.767	641.729
APBB1IP	-1.00968	-2.01346	1.50384e-05	0.000490792	1482.37	1227.95	1473.63	591.292	675.205	764.909
ZBED4	-1.35991	-2.56669	1.55709e-05	0.000507178	512.175	587.649	499.813	130.193	245.529	254.307
EMC6	0.923966	1.89732	1.56944e-05	0.000510205	5237.8	5052.65	5997.76	13737.1	9147.66	8020.62
SAMM50	-0.992106	-1.98909	1.5951e-05	0.000517539	1699	1471.26	1562.8	707.018	695.666	939.745
NAGA	-1.01226	-2.01706	1.60891e-05	0.000521005	3688.9	3420.6	5861.66	2325.39	2000.04	1792.07
TMEM132D	1.49698	2.82251	1.61318e-05	0.000521378	145.452	109.562	133.753	278.468	344.423	466.892
KCNG1	-1.0207	-2.02891	1.63245e-05	0.000526582	3475.36	3178.71	4730.63	2281.99	1763.04	1436.44
COPS3	0.937399	1.91507	1.64142e-05	0.000528456	1988.35	2455.89	1389.15	3625.5	3604.5	3413.28
PHF23	0.818273	1.76329	1.64617e-05	0.000528962	4932.98	4386.74	5218.71	8721.1	8501.44	7768.3
KRT8	-0.99377	-1.99138	1.65909e-05	0.000532089	1191.47	994.593	1377.42	614.799	538.8	580.139
TAB1	-0.907822	-1.87621	1.66929e-05	0.000534334	5008.8	4696.93	7947.74	3135.47	2804.83	2990.1
TP73	-3.47327	-11.106	1.67933e-05	0.000536517	71.1784	54.0694	133.753	18.0823	3.41013	3.97355
XRCC1	-0.896457	-1.86149	1.7194e-05	0.000548267	4470.32	3582.81	5270.33	2578.54	2237.04	2107.97
TTLL12	-0.987562	-1.98283	1.7487e-05	0.000556547	11769.2	12093.1	22576.1	8055.67	6862.88	6900.07
ACSM5	1.14699	2.21452	1.781e-05	0.000565746	300.187	274.616	351.981	714.251	670.09	609.94
ENSG00000184441	1.27895	2.42663	1.7874e-05	0.000566701	173.304	176.437	218.228	462.907	431.381	443.051
NUP50-DT	-1.16438	-2.24137	1.79763e-05	0.000568826	714.879	621.798	929.23	347.18	332.487	294.043
ENSG00000285722	2.17376	4.51197	1.80092e-05	0.000568826	47.9681	32.7262	23.4654	148.275	156.866	143.048
SPRR2D	-1.86725	-3.64835	1.82517e-05	0.000574308	442.544	149.402	213.535	92.2198	80.138	35.762
CREB3L1	-0.890701	-1.85408	1.8246e-05	0.000574308	27546.1	21364.5	33867.6	17205.3	13434.2	12562.4
PLD6	1.21938	2.32846	1.84739e-05	0.000580207	244.482	196.357	222.921	567.785	477.418	462.919
NTNG1	-0.955167	-1.9388	1.94252e-05	0.000608937	1462.25	1795.67	1337.53	766.69	757.048	774.843
PLA2G6	-1.19716	-2.29288	1.94973e-05	0.000610049	700.953	529.311	1013.71	325.482	296.681	300.003
PDE4DIP	-1.00915	-2.01273	1.9628e-05	0.000612989	3093.17	3616.96	2341.85	1173.54	1549.9	1651.01
FLCN	0.850847	1.80356	1.96747e-05	0.0006133	2607.3	2218.27	3360.25	4871.37	4489.43	4849.72
PTPRN	-0.90518	-1.87278	2.00901e-05	0.000623917	18702.9	13988.3	25917.6	10881.9	9311.35	9466.99
USP43	1.60073	3.03297	2.00707e-05	0.000623917	91.2941	91.0643	84.4755	240.495	231.889	331.792
FAM171A2	-1.19621	-2.29137	2.01336e-05	0.000624104	917.583	973.25	1443.12	638.306	405.805	381.461
PTRHD1	0.910326	1.87947	2.04229e-05	0.000630728	1818.14	1684.69	2102.5	4361.45	3120.27	2916.59
GTF2A2	0.86478	1.82106	2.04163e-05	0.000630728	1763.99	1846.9	1466.59	3028.79	2968.51	2994.07
ATP6V0E1	0.795787	1.73602	2.06788e-05	0.000637451	4057.17	4455.04	4254.28	7992.38	6989.05	6701.4
HINT1	0.787349	1.7259	2.08958e-05	0.00064295	11512.3	12510	10024.4	23304.5	20039.6	14785.6
FERMT2	-1.12288	-2.17782	2.1135e-05	0.000648312	801.531	1126.92	708.656	314.632	429.676	429.144
SPAG7	0.86309	1.81893	2.11478e-05	0.000648312	4957.73	4652.82	5964.91	10496.8	9282.36	7893.46
ACSL3	-0.951076	-1.93331	2.18159e-05	0.000667568	2689.31	3389.3	2271.45	1272.99	1367.46	1537.77
HES4	-6.68416	-102.833	2.18761e-05	0.000668183	24.7577	54.0694	32.8516	0	0	0
CBY1	-1.11529	-2.16639	2.27275e-05	0.00069292	745.826	691.52	835.369	396.003	242.119	409.276
LINC01550	-4.24856	-19.0083	2.29114e-05	0.000697251	71.1784	61.1838	56.317	0	6.82025	3.97355
ARF6	-0.81963	-1.76495	2.30238e-05	0.000698124	3787.93	3634.03	3414.22	2133.71	1892.62	1970.88
MED11	1.00419	2.00582	2.29838e-05	0.000698124	431.713	466.705	556.13	824.553	879.812	1160.28
PTPRH	-1.54066	-2.90928	2.34017e-05	0.000708294	416.239	276.039	415.338	169.974	131.29	77.4843
RTCB	-1.01637	-2.02282	2.3702e-05	0.000716085	2279.26	2107.28	1867.85	853.485	932.669	1269.55
GEMIN6	0.859176	1.814	2.38685e-05	0.00071981	1319.9	1603.59	1025.44	2594.81	2542.25	1829.82
LYPD1	0.916572	1.88762	2.43211e-05	0.000732134	871.162	700.057	950.349	1696.12	1389.63	1537.77
RNF215	-0.95699	-1.94125	2.43927e-05	0.000732966	3235.52	3110.42	4343.45	2287.41	1595.94	1517.9
RTL6	-0.897761	-1.86317	2.45218e-05	0.000735522	1745.42	1542.4	2079.04	882.417	881.518	1035.11
HEG1	-0.893246	-1.85735	2.46172e-05	0.000735736	2995.68	3905.8	2590.58	1529.76	1705.06	1692.73
ZNF469	1.64748	3.13286	2.46146e-05	0.000735736	89.7467	79.6813	192.416	356.222	381.934	288.083
ENSG00000260454	-2.9439	-7.69488	2.49084e-05	0.000743109	133.073	68.2982	89.1686	7.23292	17.0506	11.9207
C19orf25	0.914841	1.88536	2.52307e-05	0.000751378	4922.14	5603.3	8630.58	12829.4	10477.6	11032.6
GPR84	-2.36502	-5.15161	2.55247e-05	0.000758779	156.283	93.9101	131.406	28.9317	27.281	15.8942
ALOXE3	1.20091	2.29885	2.5797e-05	0.000765509	300.187	184.974	326.169	716.06	526.864	542.39
LMO2	1.20873	2.31133	2.60894e-05	0.000771482	321.85	270.347	215.882	553.319	656.449	600.006
OXA1L	-0.833764	-1.78233	2.60908e-05	0.000771482	4173.22	3229.94	4033.7	2128.29	1984.69	2115.92
SLC7A4	-5.43089	-43.1381	2.63488e-05	0.000777732	148.546	108.139	220.575	3.61646	10.2304	0
LRFN1	-2.36824	-5.16309	2.64058e-05	0.000778038	174.851	99.6016	183.03	43.3975	34.1013	11.9207
ZNF518B	2.02028	4.05663	2.74595e-05	0.000807658	34.0419	48.3779	32.8516	126.576	170.506	158.942
STAC2	-1.27262	-2.416	2.75659e-05	0.000809361	643.701	415.481	664.071	235.07	245.529	202.651
ZNF93	1.90784	3.75247	2.76507e-05	0.000810422	27.8524	72.5669	70.3962	189.864	209.723	184.77
CACNA1C	-0.93197	-1.90788	2.81288e-05	0.00082299	1685.07	1370.23	1968.75	858.91	835.481	848.354
LINC01807	1.55327	2.93482	2.88473e-05	0.000839591	160.925	102.447	65.7032	343.564	289.861	268.215
HLA-DRB1	-0.824768	-1.77125	2.87782e-05	0.000839591	11272.5	9389.58	16566.6	7292.6	5717.08	7037.16
ENSG00000266208	1.42351	2.68237	2.88151e-05	0.000839591	120.694	115.253	218.228	457.482	322.257	369.54
NLRX1	-6.96049	-124.542	2.93082e-05	0.000848046	167.115	103.87	248.733	0	0	11.9207
LINC02714	1.30048	2.46311	2.93724e-05	0.000848046	188.778	153.671	260.466	502.688	480.828	433.117
PAQR5	-0.903803	-1.87099	2.92724e-05	0.000848046	2311.75	2024.76	1759.91	1036.12	1120.23	1009.28
PATZ1	-1.06399	-2.09071	2.9392e-05	0.000848046	1607.7	1634.89	2698.52	1097.6	840.596	776.83
DENND6B	-1.41145	-2.66004	2.93764e-05	0.000848046	365.176	274.616	490.427	166.357	117.649	123.18
BCL11B	-1.80119	-3.48508	2.95201e-05	0.000850269	216.63	192.089	178.337	50.6305	57.9721	55.6297
SEC23A	-0.983394	-1.97711	2.99177e-05	0.000860237	1932.65	2398.98	1468.93	793.813	1045.2	993.388
SHMT1	0.836419	1.78561	3.03399e-05	0.000870875	2228.19	1912.35	2675.06	4166.16	3771.6	3840.44
PLXNB2	-0.929078	-1.90406	3.05149e-05	0.000874395	44300.8	37949.6	71799.5	27801.6	24778	23517.5
SOX12	-0.862283	-1.81791	3.06741e-05	0.000877447	6593.29	5734.21	8891.05	4489.84	3277.13	3532.49
MT-ND4L	-0.961968	-1.94797	3.07568e-05	0.000878307	171014	155738	252493	109546	100370	76488.9
AZIN2	-0.9321	-1.90805	3.14776e-05	0.000897352	1380.24	1072.85	1424.35	743.183	584.837	649.676
NIN	-0.982158	-1.97542	3.20629e-05	0.000912479	827.836	1438.53	901.072	462.907	607.002	462.919
PODXL	1.04721	2.06653	3.25159e-05	0.000923795	516.817	724.246	544.398	884.225	1237.88	1539.75
NRXN3	-3.54336	-11.6589	3.27578e-05	0.000929084	74.2732	91.0643	42.2377	10.8494	3.41013	3.97355
FGF7	-2.72251	-6.60019	3.36142e-05	0.000951756	102.126	125.213	65.7032	21.6988	10.2304	11.9207
MOCS1	1.03365	2.0472	3.46689e-05	0.000979954	481.228	482.356	938.617	1271.19	1050.32	1303.33
NDRG2	-2.86521	-7.28642	3.54087e-05	0.000999172	89.7467	59.7609	150.179	12.6576	17.0506	7.94711
SP140	-4.21973	-18.6322	3.59421e-05	0.00101251	29.3998	76.8355	72.7428	0	3.41013	7.94711
AFMID	0.857312	1.81166	3.60764e-05	0.00101458	1033.63	914.912	1135.73	1887.79	1573.77	2000.68
WRAP53	0.894467	1.85892	3.61585e-05	0.00101518	4064.91	4223.11	6326.28	10614.3	7406.79	8257.04
PLEKHB1	1.12273	2.17759	3.85987e-05	0.00108187	341.966	230.507	403.605	806.471	593.362	637.755
ENSG00000261625	-5.64361	-49.9913	3.87325e-05	0.0010838	49.5154	45.5322	65.7032	0	3.41013	0
CREM	0.896245	1.86122	3.93782e-05	0.00110002	860.331	805.35	711.002	1556.89	1572.07	1205.97
PI3	1.10295	2.14794	3.95163e-05	0.00110203	668.458	342.914	328.516	1012.61	821.84	844.38
LRP4	-1.47589	-2.78156	3.98176e-05	0.00110858	428.618	381.332	305.05	97.6445	134.7	162.916
HDAC6	-0.894892	-1.85947	3.98895e-05	0.00110873	2310.2	1748.72	2721.99	1334.47	1074.19	1108.62
OSR1	1.06844	2.09717	3.99974e-05	0.0011093	512.175	377.063	518.586	1242.25	937.785	731.134
RAB31	-0.933838	-1.91035	4.00431e-05	0.0011093	3580.59	4272.91	2848.7	1553.27	1826.12	2060.29
HEATR3	0.911439	1.88092	4.02156e-05	0.00111223	762.847	889.3	814.25	1256.72	1855.11	1464.25
GATA2	-3.23312	-9.40297	4.19748e-05	0.00115462	114.504	32.7262	91.5151	21.6988	3.41013	3.97355
CSF3	-0.822995	-1.76908	4.19852e-05	0.00115462	94195.4	77384.7	110367	70278.7	41612.1	46234.3
TNRC6B	-1.1653	-2.2428	4.20252e-05	0.00115462	487.418	728.514	438.803	189.864	300.091	226.493
GRAMD4	-0.962888	-1.94921	4.1953e-05	0.00115462	1126.48	913.489	1356.3	537.045	533.685	611.927
ADGRB2	-0.867182	-1.8241	4.22792e-05	0.00115778	9141.79	7521.34	13450.4	5952.7	4714.5	5040.45
GREM1-AS1	1.50285	2.83402	4.22475e-05	0.00115778	91.2941	95.3329	145.486	273.043	363.178	268.215
CCDC181	-4.1857	-18.1979	4.24618e-05	0.00116088	44.8734	56.9152	72.7428	0	6.82025	3.97355
CCDC30	-1.47092	-2.77199	4.25594e-05	0.00116164	324.945	418.327	328.516	193.481	104.009	95.3653
BCAN	1.22259	2.33366	4.27245e-05	0.001163	179.493	176.437	258.12	538.853	349.538	512.588
C1QTNF6	-1.2801	-2.42856	4.27486e-05	0.001163	383.745	345.76	668.764	177.207	170.506	190.731
PPARA	-1.17448	-2.25712	4.2889e-05	0.00116492	510.628	583.381	474.001	195.289	254.054	230.466
PNRC1	-0.922216	-1.89502	4.41994e-05	0.00119856	3746.15	2016.22	2015.68	1475.52	1241.29	1138.42
ME3	-2.08156	-4.23265	4.45083e-05	0.00120498	114.504	135.174	215.882	47.014	23.8709	35.762
MANEAL	1.00222	2.00308	4.46027e-05	0.00120558	834.026	944.792	1515.87	2318.15	2013.68	1907.31
PELI2	1.70105	3.25138	4.50569e-05	0.00121516	52.6102	76.8355	61.0101	193.481	197.787	208.612
CFAP52	2.55327	5.86961	4.5103e-05	0.00121516	26.3051	31.3034	7.03962	84.9869	132.995	139.074
LINC01050	-1.59812	-3.02749	4.59639e-05	0.00123635	216.63	268.924	328.516	56.0552	132.995	83.4446
MAGEC2	-3.98064	-15.7867	4.61078e-05	0.00123823	83.5573	51.2237	46.9308	10.8494	3.41013	0
AGAP2	-1.26874	-2.40951	4.67077e-05	0.00125232	422.429	359.989	626.527	197.097	179.032	178.81
TNS2	-0.949525	-1.93124	4.70768e-05	0.00126019	4707.06	3921.46	6689.99	3072.18	2424.6	2127.84
CDYL2	-2.35578	-5.11872	4.79978e-05	0.00127869	136.167	147.979	110.287	10.8494	34.1013	35.762
ELAC2	0.788357	1.72711	4.79476e-05	0.00127869	4787.52	4015.37	5856.97	7630.74	8005.27	8839.17
FCHO1	-0.991613	-1.98841	4.79862e-05	0.00127869	922.225	722.823	990.241	517.154	354.653	425.17
ST13	-0.908399	-1.87696	4.92084e-05	0.00130885	5946.49	6229.37	4927.74	2571.3	2738.33	3661.63
DLX2	1.27841	2.42571	4.98261e-05	0.00132247	256.861	173.591	286.278	502.688	666.68	508.615
HSPA5	-0.896234	-1.8612	4.98792e-05	0.00132247	30634.6	29179	22198.3	12744.4	13306.3	16947.2
NPC1	-0.908101	-1.87657	5.0244e-05	0.00133003	7555.75	7993.74	6321.58	3010.7	3860.26	4633.16
PTGS2	-1.06515	-2.09239	5.08962e-05	0.00134516	1986.81	880.763	459.922	670.854	477.418	260.268
LONRF2	1.45579	2.74307	5.20978e-05	0.00137474	83.5573	147.979	89.1686	202.522	351.243	301.99
SVIL	-0.957773	-1.94231	5.23153e-05	0.00137612	3630.1	4635.74	2944.91	1553.27	1822.71	2237.11
PITPNC1	0.747837	1.67927	5.22893e-05	0.00137612	3975.16	3782.01	4061.86	6572.92	6126.29	6683.52
SYNGAP1	-0.954457	-1.93785	5.36511e-05	0.00140904	1322.99	872.225	1513.52	650.963	538.8	637.755
SNHG4	1.09104	2.13028	5.40042e-05	0.00141608	273.882	303.073	244.04	605.757	603.592	498.681
LINC00665	1.04331	2.06096	5.51501e-05	0.00144386	372.913	313.034	490.427	945.705	641.104	766.896
BICDL1	1.72381	3.30309	5.55756e-05	0.00145272	64.989	45.5322	63.3566	207.947	161.981	186.757
SBF1	-0.853398	-1.80675	5.60706e-05	0.00146336	43530.3	41363.1	76647.4	29145.1	26433.6	28182.4
TMEM102	1.10775	2.1551	5.62574e-05	0.00146595	916.036	1122.65	1839.69	3540.52	2264.32	2201.35
C1R	-0.791619	-1.73102	5.68502e-05	0.00147746	5377.07	4561.75	6603.17	2909.44	3017.96	3309.97
SCAMP5	0.945486	1.92584	5.68766e-05	0.00147746	1052.2	1205.18	2083.73	2808.18	2361.51	2646.39
MIGA2	0.868014	1.82515	5.71899e-05	0.00148329	4761.22	4679.85	7523.01	10759	9618.26	9137.19
JPH4	-2.65169	-6.28401	5.78354e-05	0.0014977	143.904	79.6813	103.248	39.7811	17.0506	3.97355
RTN4RL2	-0.896447	-1.86148	5.84206e-05	0.00151051	7181.29	5708.59	9545.73	4947.32	3444.23	3298.05
CDH3	-2.03315	-4.09298	5.86966e-05	0.0015153	167.115	106.716	204.149	30.7399	44.3316	35.762
GJB2	-6.51659	-91.5565	5.90101e-05	0.00151869	30.9471	42.6864	23.4654	0	0	0
ADM2	-2.40503	-5.29645	5.8971e-05	0.00151869	148.546	102.447	98.5547	14.4658	30.6911	19.8678
INPP5K	0.844552	1.79571	5.91533e-05	0.00152003	2735.73	2555.49	4247.24	6039.49	4869.66	5431.85
PLK2	-0.988327	-1.98388	5.95033e-05	0.00152667	925.32	845.191	764.973	531.62	395.575	337.752
PLEKHG3	-5.44548	-43.5764	5.95994e-05	0.00152679	30.9471	38.4178	82.129	0	3.41013	0
RNF157	-1.09119	-2.13049	5.97915e-05	0.00152936	611.206	569.152	753.24	240.495	264.285	395.369
KDR	-2.60727	-6.0935	5.99128e-05	0.00153012	72.7258	99.6016	107.941	12.6576	20.4608	11.9207
SLC35G2	0.905695	1.87345	6.13243e-05	0.00156377	660.722	737.052	469.308	1316.39	1314.6	806.631
ATPAF2	0.833351	1.78182	6.15774e-05	0.00156783	1405	1169.61	1961.71	2777.44	2211.47	2761.62
HLA-DQA1	-2.38913	-5.23843	6.497e-05	0.00165168	123.789	102.447	89.1686	18.0823	20.4608	19.8678
CTNNA2	-2.26965	-4.82207	6.5719e-05	0.00166818	170.209	173.591	93.8617	21.6988	22.1658	47.6826
LINC02593	3.55858	11.7826	6.61287e-05	0.00167603	9.28414	0	14.0792	68.7128	66.4975	67.5504
TMEM18-DT	-2.18385	-4.54363	6.64272e-05	0.00168104	122.241	113.83	126.713	28.9317	27.281	21.8545
PTPRD-AS1	-5.01491	-32.3324	6.69364e-05	0.00169136	54.1575	46.955	51.6239	7.23292	0	0
TRIM6	-6.43286	-86.3939	6.73923e-05	0.0017003	23.2104	58.3381	18.7723	0	0	0
ITGA11	1.05403	2.07632	6.75567e-05	0.00170188	372.913	381.332	412.991	585.867	837.186	995.375
ALOX12P2	2.75603	6.75534	6.77758e-05	0.00170482	9.28414	7.1144	25.812	79.5622	64.7924	101.326
CCDC183-AS1	1.86309	3.63785	6.80541e-05	0.00170924	29.3998	52.6466	75.0893	162.741	211.428	152.982
SMG6	0.788064	1.72676	6.95489e-05	0.00174416	2720.25	2266.65	3310.97	4931.05	4310.4	4599.39
COL4A2	0.83624	1.78539	7.00173e-05	0.00175327	933.057	940.524	1182.66	1835.35	1611.28	1857.64
ELAPOR1	0.949844	1.93166	7.11712e-05	0.00177683	640.606	526.466	755.586	1157.27	1254.93	1176.17
SLC39A7	-0.811246	-1.75473	7.11286e-05	0.00177683	5081.52	3749.29	4711.86	2363.36	2346.17	2787.45
MXRA8	-0.9326	-1.90871	7.17664e-05	0.00178901	9415.67	8733.64	14398.4	7028.59	4965.14	4513.96
CCN5	-4.08441	-16.9641	7.21921e-05	0.00179694	43.326	36.9949	89.1686	0	3.41013	7.94711
SH3RF2	-0.850079	-1.8026	7.39225e-05	0.00183727	1521.05	1381.62	1717.67	819.129	745.113	939.745
CD68	1.53604	2.89998	7.68538e-05	0.00190728	116.052	56.9152	129.06	352.605	243.824	226.493
JDP2	-0.860829	-1.81608	7.70621e-05	0.00190961	2050.25	1472.68	1478.32	1066.86	905.388	717.226
GTSE1	-0.835968	-1.78505	7.71925e-05	0.00191	2587.18	2581.1	3177.22	1225.98	1688.01	1674.85
CTDSP2	-0.76925	-1.70438	7.74604e-05	0.00191379	6635.07	5019.92	7325.9	4041.4	3251.56	3488.78
RNF128	-1.24055	-2.36289	8.09294e-05	0.00199654	403.86	446.784	300.357	179.015	163.686	131.127
GRIA3	2.01957	4.05464	8.14637e-05	0.00200675	37.1366	31.3034	32.8516	153.7	160.276	93.3785
SFRP2	-3.59021	-12.0437	8.20172e-05	0.00201444	85.1047	49.8008	79.7824	25.3152	3.41013	0
ZNF816	5.55808	47.1138	8.19965e-05	0.00201444	0	0	4.69308	54.2469	37.5114	43.7091
PDPN	-0.803291	-1.74508	8.21648e-05	0.00201509	3577.49	2801.65	3083.36	1772.07	1584	1929.16
TUBA3C	-4.79005	-27.6661	8.42144e-05	0.00206233	37.1366	34.1491	79.7824	0	3.41013	1.98678
ROM1	0.916582	1.88764	8.4452e-05	0.00206511	1234.79	1195.22	1597.99	3195.14	2272.85	2024.53
PTPN13	-1.44177	-2.71653	8.45955e-05	0.00206559	411.597	562.038	237.001	135.617	124.47	154.969
PCDH18	-2.28413	-4.87071	8.58209e-05	0.00209245	151.641	153.671	107.941	10.8494	54.562	27.8149
CIAO2A	0.755279	1.68796	8.61767e-05	0.00209806	2941.53	3318.16	2459.18	5708.59	5232.84	3592.09
YEATS4	0.955132	1.93876	8.73659e-05	0.00212391	445.639	554.923	417.684	802.855	971.886	901.997
LZIC	0.895459	1.8602	8.75551e-05	0.00212541	996.498	1042.97	685.19	1571.35	1742.57	1569.55
THOC5	-0.86403	-1.82012	9.00655e-05	0.00218317	2466.49	1846.9	2635.17	1059.62	1133.87	1539.75
GCN1	-0.83086	-1.77875	9.04253e-05	0.00218871	6802.18	5665.91	12143.4	3903.97	4037.59	4911.31
PPCS	0.979285	1.97149	9.26339e-05	0.00223568	473.491	425.441	380.14	802.855	842.301	810.605
FGF12	-1.9952	-3.98673	9.25983e-05	0.00223568	146.999	180.706	117.327	61.4799	32.3962	21.8545
ALDH3B1	-0.820107	-1.76554	9.61464e-05	0.0023171	14825.2	13618.4	23561.6	10352.1	8538.96	9077.58
RABEP1	0.854873	1.8086	9.65787e-05	0.00232416	1542.72	2111.55	1253.05	2846.16	2832.11	2801.35
NIPSNAP3A	1.04684	2.06601	9.86591e-05	0.00236739	470.397	547.809	276.892	735.95	1050.32	770.869
PRR14L	-1.44341	-2.71963	9.86448e-05	0.00236739	389.934	552.077	302.704	97.6445	146.635	212.585
NFATC2	-1.77737	-3.428	9.92335e-05	0.00237775	173.304	223.392	136.099	36.1646	64.7924	51.6562
MVK	-0.786686	-1.72511	9.95057e-05	0.00238086	8477.97	7218.27	11293.9	5889.41	4416.11	4809.99
LIPG	-2.11617	-4.33543	9.98012e-05	0.00238451	148.546	99.6016	112.634	36.1646	23.8709	21.8545
HR	-2.77944	-6.86587	0.000100844	0.00240597	88.1994	64.0296	192.416	23.507	18.7557	3.97355
NATD1	0.967538	1.9555	0.000102732	0.00244751	657.627	486.625	793.131	1298.31	1234.47	1100.67
PCSK5	-3.1328	-8.77137	0.000103561	0.00246376	77.3679	75.4126	65.7032	5.42469	18.7557	3.97355
OTUD1	-1.42222	-2.67998	0.000104237	0.002469	408.502	335.8	173.644	119.343	109.124	91.3917
LRP1	-0.859734	-1.8147	0.000104166	0.002469	68620.7	50836.6	97177.3	40390.5	37577.9	34730.8
EVL	-0.824375	-1.77077	0.000104374	0.002469	3820.43	2982.36	4390.38	2251.25	2017.09	1843.73
SMARCA4	-0.738089	-1.66796	0.000103957	0.002469	9640.04	7750.43	10866.8	5187.81	5142.47	6103.38
AOPEP	0.862943	1.81874	0.000106867	0.0025244	674.648	680.137	666.418	1292.89	1174.79	1126.5
PLEKHA6	-2.69038	-6.45484	0.000107344	0.00253206	122.241	39.8406	152.525	5.42469	13.6405	27.8149
TNC	-0.937131	-1.91472	0.000108873	0.00256451	31942.1	31255	26079.5	10742.7	15563.8	20640.6
ETFRF1	1.00232	2.00321	0.000109474	0.00257503	400.766	552.077	319.13	875.184	825.25	739.081
SLC6A6	-0.870003	-1.82767	0.000110038	0.00258465	4587.91	4018.21	3545.62	1790.15	2356.4	2356.32
PCAT19	-2.48925	-5.61487	0.000111001	0.00260361	78.9152	116.676	110.287	25.3152	22.1658	7.94711
DHRS7B	0.890541	1.85387	0.000111214	0.00260495	581.806	552.077	551.437	1133.76	951.425	973.52
UNC13D	-1.93258	-3.81737	0.00011155	0.00260914	129.978	122.368	173.644	39.7811	34.1013	33.7752
CYB5D2	0.857906	1.81241	0.000114978	0.00268555	786.058	678.714	638.259	1370.64	1178.2	1170.21
EIF4ENIF1	-1.17498	-2.2579	0.000117593	0.00274278	583.354	480.933	471.655	182.631	238.709	244.374
RANGAP1	-0.819298	-1.76455	0.000119022	0.00277224	43268.8	44789.4	77853.6	32911.6	26176.1	29608.9
RNF185	-0.912887	-1.88281	0.000120016	0.00279149	2222.01	1789.98	1931.2	846.252	1164.56	1082.79
PCDHGA9	-3.17344	-9.02198	0.000122536	0.00283824	49.5154	52.6466	89.1686	7.23292	5.11519	7.94711
ZNF680	1.18125	2.26773	0.000122325	0.00283824	261.503	276.039	131.406	480.989	550.735	401.329
MAP4K5	-0.95652	-1.94062	0.000122511	0.00283824	834.026	1317.59	699.269	457.482	521.749	413.25
KTN1	-0.837883	-1.78743	0.000125115	0.00289395	9680.27	15345.8	8060.37	5397.57	6000.12	6035.83
ACAT2	-1.10538	-2.15156	0.000125515	0.00289918	557.049	591.918	457.576	247.728	221.658	258.281
FAM118A	-1.32034	-2.49725	0.000125773	0.00290112	315.661	290.267	342.595	139.234	88.6633	150.995
GOLGB1	-0.934801	-1.91163	0.000131017	0.00301792	1428.21	2130.05	1180.31	766.69	774.099	810.605
UGCG	-0.756682	-1.6896	0.000131773	0.00303115	2961.64	3285.43	2299.61	1911.3	1855.11	1215.91
APOBEC3F	-1.11558	-2.16682	0.000135506	0.00311272	580.259	438.247	640.606	251.344	260.875	226.493
PCAT7	3.36846	10.3278	0.000137223	0.0031435	12.3789	1.42288	7.03962	63.2881	44.3316	71.524
RNASEH2B	-1.90013	-3.73247	0.000137204	0.0031435	120.694	184.974	138.446	48.8222	37.5114	29.8016
SPHK1	0.882008	1.84294	0.000140456	0.00321316	19651.4	21788.6	39271.7	54165.6	40788.5	44215.7
ANKRD34A	-0.825818	-1.77254	0.000141098	0.00321899	1963.6	1807.06	2571.81	1258.53	1094.65	1104.65
ADPGK	0.793609	1.73341	0.000140972	0.00321899	2506.72	2199.77	2320.73	3464.57	4278	4182.16
SALL1	-0.862242	-1.81786	0.000142179	0.00323924	2104.41	1955.04	1717.67	933.047	1014.51	1158.29
DACT1	-2.90826	-7.50715	0.00014249	0.0032419	55.7049	71.144	119.674	10.8494	17.0506	3.97355
APOBEC3B	-0.857493	-1.81189	0.000144254	0.00327755	1466.89	1309.05	1597.99	681.703	733.177	959.613
HIF1A	-0.78413	-1.72205	0.000144567	0.0032802	12768.8	16794.2	10435.1	6755.55	7746.1	7810.02
GATC	0.779221	1.7162	0.000145218	0.00329049	1264.19	1429.99	1332.84	2010.75	2327.41	2423.87
CTH	-1.27426	-2.41875	0.000147196	0.00333079	612.754	341.491	309.743	166.357	156.866	164.902
PRKG1	-0.945512	-1.92587	0.000148018	0.00334486	779.868	943.369	628.873	388.77	455.252	341.726
NCOR2	-0.830587	-1.77841	0.000148658	0.00335475	20651	19099.3	32581.7	13784.1	13060.8	11765.7
DNAJC8	0.739173	1.66922	0.000149187	0.00336216	5886.15	6528.17	6776.81	8173.2	11086.3	12431.3
NAV2	-0.878138	-1.838	0.000149708	0.0033648	1383.34	1839.78	1424.35	645.538	872.992	965.573
CD300C	1.11637	2.168	0.000149682	0.0033648	256.861	264.656	396.566	828.17	552.44	556.297
ARSA	-0.849915	-1.80239	0.000150261	0.00337269	3215.41	2922.6	4873.77	2209.66	1819.3	1803.99
IL6	-0.791959	-1.73142	0.000151968	0.00340641	5937.21	3080.53	2595.27	3110.16	2180.78	1253.66
LAMA4	0.769188	1.70431	0.000154252	0.00344971	1692.81	1983.49	2001.6	3535.09	2946.35	2972.22
HMGXB4	-1.11828	-2.17088	0.000154313	0.00344971	600.375	778.315	607.754	242.303	257.465	415.236
NQO1	0.702836	1.6277	0.000156462	0.00349306	8836.96	7909.79	9674.79	14621.4	13930.4	13321.3
EWSR1	-0.783158	-1.72089	0.000157804	0.0035183	7319	6831.25	6687.64	3347.04	3925.05	4645.08
P2RY1	-3.35312	-10.2186	0.000158357	0.00352123	58.7996	62.6067	53.9705	3.61646	10.2304	3.97355
SLC6A12	-2.2423	-4.73152	0.00015832	0.00352123	216.63	56.9152	79.7824	27.1235	17.0506	19.8678
TOMM22	-0.726237	-1.65432	0.000162357	0.00360536	4103.59	3480.36	4275.4	2611.09	2119.39	2266.91
THBS3	-0.862773	-1.81853	0.000163453	0.00362039	1488.56	1094.19	1440.78	755.841	700.781	685.438
MYO18A	-0.737102	-1.66682	0.000163468	0.00362039	5245.54	4344.05	6776.81	3222.27	2886.67	3335.8
UGT8	-1.34614	-2.54231	0.000168411	0.00372493	298.64	466.705	244.04	126.576	117.649	131.127
PSAT1	-0.920343	-1.89257	0.000168752	0.00372752	2430.9	2157.09	1544.02	900.499	1127.05	1096.7
NCKAP1L	-2.54672	-5.84303	0.000169493	0.00373894	109.862	119.522	58.6635	14.4658	10.2304	23.8413
PPP2R2B	-3.45969	-11.002	0.00017046	0.0037553	26.3051	89.6414	56.317	3.61646	6.82025	3.97355
JAKMIP3	1.82874	3.55227	0.000172452	0.00378918	26.3051	42.6864	75.0893	150.083	143.225	168.876
APOL3	-1.73123	-3.3201	0.000172327	0.00378918	185.683	153.671	150.179	54.2469	37.5114	53.643
GPX1	0.813348	1.75728	0.000173181	0.00380018	58626.3	68551.5	101931	149349	113296	122304
CILP2	1.63057	3.09635	0.00017355	0.00380328	68.0837	61.1838	51.6239	298.358	167.096	115.233
TRNP1	-0.987212	-1.98235	0.00017756	0.00388381	748.921	694.365	891.686	448.441	378.524	323.845
TLN1	-0.776377	-1.71282	0.000177691	0.00388381	61399.1	48109	85522.1	34092.4	36766.3	37373.3
PRDX2	0.7699	1.70515	0.000179302	0.00391391	9268.67	8080.53	13100.7	20037	14256	15824.7
RABL2B	-1.06008	-2.08505	0.000180505	0.00393501	448.734	526.466	661.725	224.221	284.746	250.334
LFNG	-0.887942	-1.85053	0.000180905	0.00393859	869.615	875.071	1309.37	522.579	482.533	580.139
FYCO1	-0.960471	-1.94594	0.000185257	0.00402808	1166.71	1506.83	1048.9	443.017	707.601	743.054
ATP6V1F	0.782798	1.72046	0.000185931	0.00403746	28324.4	32928.3	48540.6	67419.9	53888.5	59054.9
BEAN1	-1.09722	-2.13942	0.000186993	0.00405524	482.776	377.063	542.051	218.796	196.082	218.545
COL12A1	-0.938349	-1.91633	0.000187996	0.00407171	895.92	1128.34	727.428	430.359	489.353	464.906
RABEP2	0.793517	1.7333	0.000188988	0.00408788	5107.83	4773.76	7900.81	11117	8989.09	9319.97
P2RX7	-1.30999	-2.4794	0.00019004	0.0041053	323.398	314.456	262.813	108.494	144.93	103.312
ZNF429	1.95513	3.87752	0.000190303	0.00410568	34.0419	31.3034	30.505	135.617	122.765	105.299
CHMP5	0.750253	1.68209	0.000191087	0.00411485	2873.44	3915.77	2208.1	4504.3	5584.08	4388.79
RAB33A	-1.68356	-3.2122	0.000191222	0.00411485	198.062	159.363	187.723	70.521	63.0873	35.762
SNHG15	0.930775	1.9063	0.00019185	0.00411774	632.869	557.769	851.795	1464.67	1224.24	1074.85
CDR2L	-0.785974	-1.72426	0.0001918	0.00411774	15291	13046.4	21391.1	10708.3	8576.47	8412.01
CNIH2	-0.862041	-1.81761	0.000192374	0.00412369	1149.69	1068.58	1398.54	768.498	538.8	641.729
LINC01326	-4.6434	-24.9921	0.00019564	0.0041883	49.5154	49.8008	32.8516	1.80823	0	3.97355
GCAT	-0.836611	-1.78585	0.000196572	0.00420285	4081.93	4278.6	7225	3093.88	2494.51	2664.27
ARHGAP5	-0.945926	-1.92642	0.000198037	0.00422875	979.477	1707.46	858.834	575.017	596.772	548.35
COL6A2	-0.738823	-1.66881	0.000198718	0.00423788	249853	203637	335079	174657	134778	144820
SMTN	-0.814548	-1.75875	0.000201997	0.00430231	51695.7	50045.5	89811.5	40148.2	30055.1	32841.4
XPNPEP3	-0.961294	-1.94706	0.00020232	0.0043037	798.436	892.146	633.566	365.263	402.395	389.408
TBX3	0.892782	1.85675	0.000204746	0.00434974	2181.77	1875.36	1788.06	2634.59	3921.64	4200.05
PIK3C2B	-1.40496	-2.6481	0.000205268	0.00435529	247.577	192.089	307.397	95.8362	83.5481	91.3917
SLC6A17	-0.923598	-1.89684	0.000205552	0.00435576	2591.82	2736.2	5035.68	1826.31	1732.34	1525.84
TNXB	-0.721707	-1.64913	0.000207007	0.00438103	3393.35	2989.47	4219.08	2045.11	1884.09	2304.66
NCAM2	-4.25619	-19.1091	0.000208099	0.00439855	30.9471	59.7609	49.2774	3.61646	0	3.97355
GPRC5A	-0.746444	-1.67765	0.000208829	0.0044084	3804.95	2650.82	3322.7	2173.49	1768.15	1718.56
TMEM200A	-4.62158	-24.6169	0.000210713	0.00444255	60.3469	42.6864	44.5843	0	11.9354	0
AP1B1	-0.825047	-1.77159	0.000211241	0.00444806	16340.1	14758.1	26480.7	11438.9	9914.94	9379.57
APOL6	-1.12853	-2.18636	0.00021446	0.00451016	622.038	655.948	403.605	222.412	247.234	270.202
SERPINA1	-1.57522	-2.97981	0.000215204	0.00452011	309.471	190.666	241.694	54.2469	75.0228	119.207
SH3BP1	-0.985887	-1.98053	0.000216014	0.0045314	789.152	633.181	1065.33	405.044	407.51	385.435
PHLDB2	-1.04137	-2.05818	0.00021639	0.00453358	597.28	822.424	382.486	307.399	300.091	220.532
ZP1	0.857434	1.81181	0.000216767	0.00453579	733.447	811.041	1231.93	1737.71	1425.43	1637.1
TNKS1BP1	-0.753902	-1.68635	0.0002178	0.00455168	20098.6	16387.3	27262.1	14355.5	10605.5	11424
CTNND2	-3.96175	-15.5814	0.000221392	0.00462097	51.0628	42.6864	56.317	0	6.82025	3.97355
ZNF385C	2.1923	4.57032	0.000222566	0.00463967	17.0209	17.0746	51.6239	108.494	122.765	103.312
RPL9	0.666656	1.58739	0.000224436	0.00467282	53756.7	68205.7	43976.5	95557.8	92018.8	68251.7
SLC27A5	0.880176	1.8406	0.000224825	0.00467506	885.088	1193.8	1377.42	2455.58	1759.62	1960.95
PTPN22	-1.16337	-2.2398	0.000225445	0.00468213	338.871	620.376	391.872	133.809	214.838	238.413
NUMA1	-0.720089	-1.64728	0.000226018	0.00468818	10042.3	8030.73	12098.8	5862.29	5723.9	6055.69
ADI1	0.743026	1.67368	0.000226483	0.004692	2420.07	1913.77	2062.61	3536.9	3091.28	3816.6
SFXN5	0.738779	1.66876	0.000227278	0.00470263	1825.88	1844.05	2930.83	3484.46	3106.62	3941.76
SUPT16H	-0.800135	-1.74126	0.000227661	0.00470472	2215.82	2780.31	2156.47	1108.45	1401.56	1509.95
PRRT1	-2.16508	-4.4849	0.000228416	0.00471447	150.094	68.2982	136.099	27.1235	28.9861	17.881
PITPNB	-0.940061	-1.91861	0.00022935	0.00472789	1759.35	2031.87	1274.17	688.936	886.633	989.415
IPO5P1	3.30674	9.89527	0.000232857	0.00479426	6.18943	2.84576	9.38617	61.4799	78.4329	33.7752
ENSG00000205562	-2.09167	-4.26242	0.000233768	0.00480708	83.5573	78.2584	168.951	19.8905	18.7557	35.762
TAF13	0.771026	1.70648	0.000235113	0.00482546	2204.98	2307.91	1846.73	3121.01	3713.63	3756.99
SLC25A19	0.821809	1.76762	0.00023524	0.00482546	1793.39	1701.76	2886.25	4014.27	3285.66	3423.22
DRG1	-0.886756	-1.84901	0.000236601	0.00484742	1033.63	1071.43	985.547	538.853	477.418	625.835
PLBD2	-0.754749	-1.68734	0.000238811	0.00488669	22721.4	18723.7	29230.9	14436.9	13488.8	12357.7
RFTN1	-0.859652	-1.8146	0.000239516	0.00489511	1123.38	974.673	1102.87	551.51	526.864	647.689
RPH3AL-AS1	6.29979	78.782	0.000241504	0.0049297	0	0	0	28.9317	30.6911	15.8942
DKK1	1.26624	2.40534	0.000245459	0.00500431	238.293	180.706	131.406	761.265	571.196	154.969
AJUBA	-0.813184	-1.75708	0.000246695	0.00502336	1777.91	1432.84	1607.38	1019.84	929.259	739.081
PPP4R4	-1.63401	-3.10374	0.000247674	0.00503714	270.788	341.491	147.832	77.7539	56.2671	99.3388
MPC2	0.712178	1.63828	0.000250942	0.0050974	3204.58	3306.77	2895.63	6256.48	4968.55	4035.14
GDPD3	1.17385	2.25613	0.000251844	0.00510948	247.577	183.551	384.833	759.457	525.159	462.919
SPAG4	0.734988	1.66438	0.000256968	0.00520712	2565.52	2353.44	3634.79	5187.81	3812.52	4758.33
KLF13	-0.829797	-1.77744	0.000259814	0.00525839	2966.28	2332.1	3102.13	1224.17	1612.99	1796.05
ENSG00000287064	-1.78685	-3.45061	0.000260156	0.00525893	555.501	75.4126	126.713	65.0963	40.9215	47.6826
ZNF385A	-0.817806	-1.76272	0.000261613	0.00528198	6269.89	5759.82	9569.2	4694.17	3570.4	3488.78
SMYD4	0.905175	1.87277	0.000266859	0.00538138	402.313	435.401	450.536	678.087	797.969	892.063
GOLGA2	-0.825699	-1.77239	0.000267573	0.00538664	4518.28	3873.08	4343.45	1801	2295.01	3063.61
TOX2	-0.829079	-1.77655	0.000267766	0.00538664	3674.97	2815.88	4662.58	2423.03	1916.49	1716.57
KCNMA1	0.705677	1.63091	0.000268627	0.00539667	11204.4	11976.4	13208.7	23387.7	16740.3	18284.3
ZNF219	-0.815342	-1.75971	0.000268911	0.00539667	6237.4	6294.82	10291.9	4858.72	3723.86	3802.69
MGAT5B	-1.04707	-2.06632	0.00027222	0.0054565	629.774	540.694	1070.02	426.743	277.925	321.858
PRSS35	-6.06345	-66.8776	0.000274438	0.00549436	58.7996	19.9203	9.38617	0	0	0
HMCN1	-1.40624	-2.65045	0.000275097	0.00550095	275.43	375.64	225.268	72.3292	115.944	139.074
RARA	-0.735039	-1.66444	0.00027983	0.00558889	5895.43	4686.97	7196.84	3853.34	3183.35	3268.25
SCARA3	-0.726601	-1.65474	0.000283006	0.00563882	11498.4	10515.1	15452	7697.64	7215.83	6900.07
TTLL1	-1.40821	-2.65408	0.000282785	0.00563882	324.945	165.054	295.664	86.7951	85.2531	107.286
AMIGO1	1.21759	2.32558	0.000283753	0.00564695	114.504	142.288	150.179	280.276	339.308	300.003
EIPR1	0.742819	1.67344	0.000288255	0.00572972	3603.8	3349.46	4517.09	7379.39	5788.69	5557.01
TP53INP2	-0.776818	-1.71335	0.000288644	0.00573062	6353.45	4166.19	6032.96	3366.93	3188.47	2755.66
ALCAM	-0.722804	-1.65039	0.000291024	0.00577099	4142.28	5186.4	3179.56	2960.07	2537.13	1883.46
PLCD1	-0.777272	-1.71389	0.000292169	0.00578411	3998.37	3840.35	6603.17	2960.07	2337.64	2704
TRAPPC14	0.800004	1.74111	0.000292379	0.00578411	2133.81	2208.31	3566.74	4952.74	3928.46	4235.81
PRKAR2B	-1.93497	-3.8237	0.000294809	0.00581838	160.925	236.198	140.792	16.2741	52.857	91.3917
TOM1	-0.766089	-1.70065	0.000294701	0.00581838	10187.8	8268.35	14539.2	7276.32	5454.5	5823.24
TNK1	1.77152	3.41415	0.000295965	0.00583428	34.0419	36.9949	75.0893	188.056	129.585	145.035
SLC7A11	-1.0163	-2.02272	0.000297268	0.00585306	739.637	1003.13	434.11	292.933	419.445	300.003
ENSG00000254682	-0.876379	-1.83576	0.000298383	0.00586808	1169.8	801.081	1138.07	622.031	516.634	498.681
PSME2	-0.821366	-1.76708	0.000302076	0.00592672	2036.32	1646.27	1471.28	999.952	808.2	1033.12
FASN	-1.67601	-3.19544	0.000301855	0.00592672	148053	107457	259976	60481.7	48399.9	39612.3
SEMA5A	-1.07839	-2.11167	0.000303147	0.00594075	635.964	964.712	464.615	285.701	301.796	331.792
ZNF503-AS2	0.744436	1.67532	0.000304338	0.0059571	1309.06	1260.67	1785.72	2504.4	2087	2465.59
AIG1	0.760924	1.69458	0.000315037	0.00615208	1112.55	961.867	828.329	1849.82	1590.82	1364.92
ADAMTS1	0.694025	1.61779	0.000314852	0.00615208	2006.92	2487.19	2050.88	3464.57	3699.99	3147.05
PCDHGA1	1.70826	3.26766	0.000317783	0.00619844	49.5154	78.2584	32.8516	139.234	172.211	186.757
NTRK3	-2.3911	-5.24559	0.000318966	0.00621425	97.4835	73.9897	93.8617	32.5482	10.2304	11.9207
NSDHL	-0.750291	-1.68213	0.000320235	0.0062317	2593.37	2095.9	2231.56	1386.91	1162.85	1472.2
ETS1	-0.941271	-1.92022	0.000321403	0.00624714	1141.95	1311.9	790.784	491.839	545.62	586.099
HOXC10	-1.18644	-2.27591	0.000323993	0.00629015	427.071	270.347	377.793	153.7	144.93	154.969
YLPM1	-0.793539	-1.73332	0.000327806	0.00635676	2211.17	2566.88	2325.42	1005.38	1469.76	1593.39
XIRP1	-3.34981	-10.1951	0.000332216	0.0064348	92.8414	19.9203	53.9705	7.23292	3.41013	3.97355
WNT9A	-5.22912	-37.5079	0.000334368	0.00646149	34.0419	38.4178	37.5447	0	3.41013	0
FMN2	-2.11769	-4.33997	0.000333983	0.00646149	78.9152	85.3728	161.911	30.7399	15.3456	25.8281
CLIP2	-0.74529	-1.67631	0.000336891	0.00650271	19843.3	16408.6	28695.9	12592.5	12112.8	12091.5
IDH2	-0.719109	-1.64617	0.000338338	0.00652308	6088.85	4822.14	7701.35	4384.96	3024.78	3552.36
STARD8	-0.795889	-1.73615	0.000347865	0.00669901	2763.58	2559.76	4310.6	1706.97	1824.42	1738.43
TRAPPC9	-0.803397	-1.74521	0.000350063	0.00673357	1988.35	1512.52	2351.23	1088.56	1075.89	1056.97
SNHG12	0.994388	1.99224	0.000351521	0.0067444	246.03	291.69	239.347	491.839	581.426	441.064
FAM102B	-1.03095	-2.04337	0.00035184	0.0067444	527.649	830.962	403.605	256.769	300.091	254.307
SND1	-0.644341	-1.56302	0.000351377	0.0067444	23293.9	19379.6	23319.9	14178.3	12757.3	14183.6
ZNF888	2.44217	5.4346	0.000353593	0.00677022	27.8524	12.8059	9.38617	83.1786	85.2531	79.4711
NEK9	-0.819762	-1.76511	0.000355668	0.00680214	1022.8	1337.51	962.082	560.552	688.845	578.152
OLIG2	-1.05791	-2.08192	0.000357864	0.0068363	533.838	432.555	488.081	206.138	242.119	232.453
DLC1	-0.748403	-1.67993	0.000358888	0.0068402	1955.86	2697.78	1992.21	1088.56	1422.02	1335.11
SMAD6	0.839604	1.78956	0.000358769	0.0068402	553.954	535.003	645.299	1104.83	973.591	945.706
ANGEL1	-0.849635	-1.80204	0.000361411	0.00688043	2393.76	1940.81	3477.57	1471.9	1398.15	1243.72
PLD1	-1.34197	-2.53497	0.000365324	0.00694413	403.86	519.351	307.397	153.7	105.714	226.493
ALX1	1.18912	2.28014	0.00036559	0.00694413	95.9362	221.969	133.753	265.81	407.51	294.043
HMGCR	-0.832658	-1.78096	0.000371307	0.00704469	1367.86	1476.95	973.815	752.224	664.975	651.663
ADCYAP1R1	-1.63384	-3.10338	0.000380576	0.00721235	164.02	157.94	168.951	65.0963	35.8063	57.6165
LCE1F	2.86194	7.26994	0.000382433	0.0072393	21.663	5.69152	4.69308	65.0963	51.1519	83.4446
BORCS7	0.924834	1.89847	0.00038369	0.00725487	341.966	436.824	359.021	781.156	656.449	667.557
TOGARAM2	1.35608	2.55988	0.000385332	0.0072741	86.652	71.144	126.713	244.111	201.197	248.347
MANSC1	1.27338	2.41728	0.000385579	0.0072741	105.22	126.636	103.248	271.235	252.349	266.228
OSBPL5	-0.747383	-1.67874	0.000388105	0.00731348	4170.13	3763.52	6971.57	2869.66	2523.49	2968.24
BOD1L1	-0.966132	-1.9536	0.000396548	0.00746414	857.236	1078.54	638.259	383.345	417.74	464.906
TBC1D5	-0.836885	-1.78619	0.000397181	0.00746763	1796.48	2067.44	1457.2	795.622	1036.68	1074.85
NUP210	2.31963	4.99203	0.000398703	0.0074878	17.0209	18.4974	14.0792	92.2198	71.6126	79.4711
PRKD1	-1.50464	-2.83754	0.000401522	0.00752381	218.177	219.123	126.713	70.521	86.9582	39.7355
CEP89	0.705746	1.63099	0.000401463	0.00752381	2834.76	2929.71	4073.6	5334.28	4973.67	5143.76
EPHB6	1.77751	3.42833	0.000402648	0.00753644	40.2313	28.4576	56.317	144.658	127.88	131.127
IL24	-3.66156	-12.6544	0.000403575	0.00754532	85.1047	31.3034	32.8516	10.8494	3.41013	0
NGF	-1.11399	-2.16443	0.000406302	0.0075878	476.586	322.994	474.001	184.44	194.377	186.757
NFIL3	-0.925161	-1.8989	0.000406828	0.00758912	840.215	846.613	535.011	370.687	426.266	329.805
MYO7B	-2.50772	-5.68721	0.000407641	0.00759579	83.5573	64.0296	72.7428	16.2741	11.9354	9.93388
POLR2K	0.689673	1.61292	0.000408754	0.00760681	2902.84	3460.44	2172.9	4775.54	4731.55	3778.85
ENSG00000259772	-5.93006	-60.9714	0.000409601	0.00760681	40.2313	4.26864	44.5843	0	0	0
ENSG00000285940	3.21809	9.30555	0.000409194	0.00760681	6.18943	1.42288	16.4258	59.6716	66.4975	45.6959
C19orf84	1.4583	2.74784	0.000412979	0.00765251	102.126	49.8008	79.7824	227.837	175.621	198.678
NDUFA6	-0.684207	-1.60682	0.000412601	0.00765251	4179.41	4231.64	3721.61	2920.29	2516.67	2006.64
MT1F	0.817362	1.76218	0.0004303	0.00795579	1165.16	1245.02	1642.58	2945.61	1982.99	2076.18
IL27RA	1.11341	2.16357	0.000429827	0.00795579	261.503	179.283	269.852	468.332	591.657	431.13
ERO1A	-0.734095	-1.66335	0.00043098	0.00795953	2817.74	3517.36	2590.58	1620.18	1749.39	1835.78
AKAP13	-0.898401	-1.864	0.000433215	0.00799195	592.638	910.643	586.635	343.564	436.496	303.977
ENSG00000260274	1.88231	3.68664	0.000441016	0.00812688	30.9471	28.4576	39.8912	130.193	129.585	95.3653
ID3	0.682596	1.60503	0.000443062	0.00815556	6969.3	5819.58	8637.62	11603.4	10626	10929.3
MDGA2	-3.58776	-12.0233	0.000444547	0.00817388	49.5154	42.6864	58.6635	0	5.11519	9.93388
NSD2	-0.702366	-1.62717	0.000447065	0.0082021	2703.23	3534.43	3055.2	1629.22	1890.91	2048.37
FGF14	-2.22539	-4.67636	0.000446954	0.0082021	85.1047	122.368	77.4359	28.9317	13.6405	17.881
FAM162A	0.769151	1.70427	0.000452789	0.00829797	1114.1	1356	1032.48	1857.05	1851.7	2098.04
SAMD11	0.772044	1.70769	0.000454967	0.00831961	1103.27	865.111	1318.76	1741.33	1768.15	1895.38
ENSG00000267627	-5.15107	-35.5325	0.000454935	0.00831961	37.1366	25.6118	42.2377	3.61646	0	0
SEMA4D	-2.223	-4.66864	0.000455812	0.00832593	126.883	91.0643	53.9705	34.3564	13.6405	11.9207
COX7A2L	0.649258	1.56836	0.000462114	0.00843064	10444.7	9166.19	9965.76	17378.9	15149.5	13003.5
SENP3	0.778294	1.7151	0.000462555	0.00843064	2796.07	2676.44	4122.87	6005.14	5188.51	4631.18
FOXF1	-1.07103	-2.10093	0.000463294	0.00843489	645.248	510.814	654.685	195.289	327.372	333.778
PARVB	-0.691651	-1.61513	0.000468911	0.00852785	11660.9	10492.3	16207.6	8156.93	7144.21	7508.03
HECTD1	-0.859449	-1.81435	0.000469521	0.00852963	1064.58	1724.53	884.646	553.319	728.062	633.782
LPIN1	-0.856632	-1.81081	0.000475943	0.00863689	2090.48	2692.09	1931.2	905.924	1202.07	1571.54
ENSG00000289261	-1.29982	-2.46197	0.000483592	0.00876615	280.072	278.884	342.595	148.275	136.405	79.4711
CHRM3	-2.59894	-6.05843	0.000485419	0.00878972	74.2732	88.2185	46.9308	10.8494	10.2304	11.9207
EPHB4	-0.780796	-1.71808	0.000486906	0.00880708	3168.99	2593.91	4524.13	2296.45	1672.67	1770.22
CCDC149	-1.05015	-2.07074	0.000489383	0.00884231	547.765	644.565	530.318	195.289	272.81	367.554
GAP43	-0.935365	-1.91237	0.000493204	0.00889207	652.985	702.903	675.804	278.468	356.358	415.236
FBXL16	-0.75298	-1.68527	0.000492913	0.00889207	3144.23	2471.54	3782.62	2139.14	1655.62	1609.29
NCAPH2	-0.733676	-1.66287	0.000494116	0.00889888	12448.5	13631.2	22327.3	10117.1	8037.67	9423.28
TNIK	1.01193	2.0166	0.000505781	0.00909916	216.63	320.148	192.416	412.277	554.145	450.998
GRTP1	-1.88075	-3.68265	0.000509439	0.00914148	106.768	126.636	129.06	37.9729	37.5114	21.8545
NFKBID	-0.868287	-1.82549	0.000509779	0.00914148	894.373	690.097	1133.38	549.702	416.035	466.892
CLEC11A	-0.72178	-1.64922	0.00050906	0.00914148	12901.9	12333.5	16920.9	10531.1	7128.87	7436.5
ENHO	1.09171	2.13127	0.000512453	0.00917957	207.346	220.546	459.922	665.429	513.224	554.311
FUOM	0.738371	1.66829	0.000515277	0.00922025	1120.29	1232.21	1335.18	2292.84	1788.61	1941.08
ATF3	-0.945009	-1.9252	0.000517336	0.00924718	1596.87	1172.45	962.082	518.962	671.795	671.53
FCRLA	-1.54679	-2.92167	0.000519205	0.00927065	199.609	170.746	159.565	79.5622	68.2025	35.762
FGF21	-5.09292	-34.1289	0.000522075	0.00931191	40.2313	19.9203	42.2377	3.61646	0	0
DHRS4	-0.844275	-1.79536	0.000523717	0.00933123	843.31	673.022	980.854	522.579	344.423	496.694
PCDHGB1	1.36833	2.58171	0.000537601	0.00956838	95.9362	93.9101	86.822	179.015	341.013	202.651
FRMD8	0.728315	1.6567	0.000541648	0.00963013	5098.54	4735.34	7985.28	10220.1	8743.56	9109.37
WDR73	0.855028	1.80879	0.000542685	0.00963829	552.407	520.774	474.001	889.65	821.84	1033.12
ROR1	3.91795	15.1155	0.000546396	0.00969387	3.09471	5.69152	0	37.9729	42.6266	39.7355
APBA2	-2.29604	-4.91107	0.000560737	0.00993775	63.4417	73.9897	140.792	23.507	17.0506	11.9207
LOXL1-AS1	-0.717331	-1.64414	0.000562649	0.00995048	2054.89	1717.42	1945.28	1211.51	1089.54	1088.75
PPP1R9B	-0.686134	-1.60897	0.000562234	0.00995048	10268.3	8911.5	14121.5	7346.84	6010.35	6530.53
MMADHC	0.709649	1.63541	0.000566195	0.0100026	2399.95	3688.1	2163.51	4652.58	4521.83	3709.31
FAM133A	-3.47322	-11.1056	0.000567683	0.0100183	24.7577	71.144	65.7032	3.61646	13.6405	0
MSC-AS1	-1.15042	-2.21979	0.000568437	0.0100209	405.408	395.561	262.813	146.467	161.981	152.982
LINC00161	5.12144	34.8103	0.000572616	0.0100794	0	2.84576	0	28.9317	42.6266	17.881
MT-ND5	-0.775232	-1.71147	0.000572959	0.0100794	437181	284930	509964	284010	222374	186157
NDP	0.801623	1.74306	0.000573775	0.0100831	922.225	1119.81	727.428	1493.6	1541.38	1621.21
LTBP3	0.71409	1.64045	0.000575587	0.0101043	42258.3	32609.6	59794.6	79403	63334.6	67176.9
MARCHF4	-0.873348	-1.83191	0.000582956	0.0102229	880.446	950.484	1466.59	631.073	538.8	544.377
STXBP1	-0.696598	-1.62068	0.000590986	0.010342	5397.18	3939.95	5206.98	2719.58	2555.89	3480.83
KMT2D	-0.725015	-1.65292	0.000590596	0.010342	3634.74	3928.57	5178.82	1958.31	2995.8	2596.72
UBE2G1	0.688641	1.61176	0.000594051	0.0103847	1471.54	1687.54	1471.28	2359.74	2479.16	2435.79
DUSP16	-1.03688	-2.05179	0.000599437	0.0104679	625.132	764.086	497.467	226.029	306.911	371.527
MREG	1.05165	2.0729	0.000600132	0.010469	185.683	231.929	178.337	397.811	388.754	415.236
TPPP3	-4.58055	-23.9267	0.000600782	0.0104694	143.904	136.596	145.486	0	6.82025	23.8413
LMO4	-0.757132	-1.69013	0.000605469	0.0105401	1448.33	1208.02	1112.26	848.06	702.486	629.808
ZNF736	2.31813	4.98686	0.000611954	0.0106419	10.8315	25.6118	14.0792	97.6445	88.6633	53.643
CHD7	-1.36006	-2.56697	0.000614015	0.01066	207.346	377.063	255.773	104.877	76.7278	135.101
CRYAB	-2.06899	-4.19593	0.000614277	0.01066	114.504	62.6067	192.416	36.1646	27.281	15.8942
POU6F1	-1.08769	-2.12534	0.000620431	0.0107556	388.387	328.685	452.883	186.248	185.852	160.929
MTMR3	-1.15847	-2.2322	0.000623195	0.0107923	799.984	774.047	469.308	207.947	291.566	405.302
PPA2	0.699341	1.62376	0.000625168	0.0108041	1774.82	2369.09	1609.73	3321.72	3055.47	2660.29
LINC01060	-1.18387	-2.27185	0.000625112	0.0108041	278.524	283.153	300.357	113.919	129.585	127.154
HHIPL2	-1.77551	-3.4236	0.000626086	0.0108087	261.503	113.83	154.872	28.9317	47.7418	71.524
BCL6	-0.768828	-1.70389	0.000639841	0.0110202	1985.26	1375.92	1783.37	976.445	968.476	969.547
IDI1	-0.798176	-1.7389	0.000639738	0.0110202	1935.74	1929.42	1206.12	1021.65	869.582	903.983
SCO2	-0.708309	-1.63389	0.00064032	0.0110202	6647.45	7067.44	10573.5	5384.91	4121.14	4774.22
AFDN	-0.888536	-1.8513	0.000644492	0.0110806	1090.89	1459.87	917.498	520.771	583.132	711.266
PHGDH	-0.671768	-1.59302	0.000652531	0.0112073	41351.6	29012.5	48036.1	28362.1	20888.7	22373.1
ANXA6	-0.637168	-1.55527	0.000654666	0.0112324	15266.2	12100.2	17289.3	9458.86	8654.9	9651.76
TOR1A	0.666852	1.58761	0.000659134	0.0112974	1941.93	2152.82	2074.34	3039.64	3089.57	3441.1
GRB10	-0.68406	-1.60666	0.00066122	0.0113215	4112.88	3799.09	3761.51	2216.89	2283.08	2606.65
GPC2	-2.41539	-5.33463	0.000665063	0.011364	78.9152	71.144	79.7824	7.23292	17.0506	19.8678
GATD1	0.668037	1.58891	0.000664794	0.011364	10724.7	10829.5	17692.9	19205.2	18989.3	21016.1
TANC2	-0.925198	-1.89894	0.000671285	0.0114352	750.468	826.693	736.814	282.084	474.007	460.932
ZNF737	3.16908	8.99475	0.000670457	0.0114352	9.28414	11.383	0	47.014	64.7924	45.6959
YDJC	0.77957	1.71662	0.000670718	0.0114352	1488.56	1555.21	2351.23	3569.45	2607.04	2749.7
RPL26L1	0.678047	1.59997	0.000680409	0.0115788	1624.73	1684.69	1400.89	2772.02	2417.78	2181.48
MICAL3	-0.776936	-1.71349	0.000684595	0.0116381	1174.44	1192.37	1640.23	575.017	774.099	951.666
MIA3	-0.783987	-1.72188	0.000688416	0.0116912	1587.59	1770.06	1436.08	779.348	903.683	1047.03
MDM2	0.689307	1.61251	0.000689386	0.0116957	2293.18	2754.7	1680.12	3462.76	3815.93	3145.07
MRPS18C	0.716498	1.64319	0.000692052	0.0117126	1394.17	1886.74	1065.33	2632.78	2431.42	1811.94
PPM1H	3.28735	9.76319	0.000692486	0.0117126	0	5.69152	25.812	57.8634	61.3823	49.6694
TTLL5	-0.819033	-1.76422	0.000691546	0.0117126	871.162	1071.43	931.577	424.934	605.297	572.192
JAKMIP2	-1.0452	-2.06365	0.000693375	0.0117157	493.607	661.639	389.526	202.522	245.529	274.175
SEPTIN6	-3.4955	-11.2785	0.000701801	0.0118461	43.326	45.5322	53.9705	7.23292	0	7.94711
MYOF	-0.781971	-1.71948	0.000707519	0.0119305	5243.99	7272.34	4517.09	2603.85	3166.3	3846.4
PPP6R2	-0.717084	-1.64386	0.000710629	0.0119709	6859.44	5462.44	9968.11	4495.26	4064.87	4277.53
CRIPT	0.949687	1.93145	0.000719347	0.0121055	287.808	432.555	281.585	542.469	617.233	711.266
LRRC4	1.92937	3.80888	0.000721351	0.012127	21.663	36.9949	25.812	94.028	92.0734	127.154
DIRAS3	1.14225	2.20725	0.000727413	0.0122166	259.956	196.357	103.248	414.085	400.69	331.792
ALPK2	-1.3735	-2.59099	0.00072984	0.012245	256.861	317.302	215.882	75.9457	83.5481	149.008
L1CAM	-1.86438	-3.64111	0.000734515	0.0123111	154.736	85.3728	131.406	28.9317	40.9215	27.8149
KCTD17	-0.703897	-1.6289	0.000741082	0.0124087	8315.5	9699.77	15135.2	6900.21	5628.41	6768.95
RNASEK	0.83881	1.78857	0.000743243	0.0124199	467.302	488.048	537.358	1072.28	729.767	832.459
DRG2	0.713797	1.64011	0.000743045	0.0124199	4659.09	4160.5	6614.9	9574.58	7331.77	7482.2
RFX2	-0.770366	-1.7057	0.000745865	0.0124512	1525.69	1126.92	1644.93	947.513	753.638	741.068
MKI67	-0.774166	-1.7102	0.000747781	0.0124707	3359.31	6694.65	3899.95	1931.19	2683.77	3156.99
LINC02323	2.32856	5.02305	0.000752937	0.0125442	15.4736	8.53728	28.1585	94.028	69.9076	69.5372
ZNF503	0.632114	1.54983	0.000757654	0.0126102	8580.1	6919.46	7851.53	11731.8	11340.4	12137.2
CAMK2N1	-0.637861	-1.55602	0.000761866	0.0126676	5593.7	4675.58	6077.54	3793.67	3079.34	3359.64
MRPL1	0.893737	1.85798	0.000766497	0.0127319	393.029	532.157	267.506	790.197	743.407	576.165
MAPT	-1.14097	-2.2053	0.000770008	0.0127648	372.913	236.198	455.229	155.508	146.635	152.982
CBX7	-0.736337	-1.66594	0.000769361	0.0127648	2239.03	2371.94	3515.12	1567.74	1585.71	1507.96
ARPC1B	0.89645	1.86148	0.000771384	0.0127749	368.271	303.073	469.308	795.622	617.233	637.755
CRISPLD1	-5.07751	-33.7663	0.000775239	0.0128261	26.3051	35.572	37.5447	3.61646	0	0
LPAR1	-1.55661	-2.94161	0.000777436	0.0128497	201.156	216.278	117.327	43.3975	68.2025	63.5768
GALC	-4.86727	-29.1873	0.000783392	0.0129225	35.5892	34.1491	35.1981	0	0	5.96033
CTNS	0.741607	1.67204	0.000782681	0.0129225	3721.39	3306.77	5014.56	7860.38	6203.02	5483.5
CNN2	-0.703408	-1.62835	0.000789421	0.0130091	23478.1	21555.2	32215.7	18651.9	13877.5	13547.8
LINC00973	0.675217	1.59684	0.000793077	0.0130564	2505.17	3453.33	2039.14	4874.99	4426.34	3099.37
RPS27L	0.642164	1.56067	0.000795788	0.0130598	7040.48	8947.07	5411.12	13185.6	11326.7	8074.26
POLG	-0.684845	-1.60753	0.000794186	0.0130598	5144.96	4122.08	7135.83	3287.36	3028.19	3405.33
SHBG	1.4929	2.81454	0.000795412	0.0130598	80.4626	45.5322	154.872	242.303	245.529	202.651
HOMER3-AS1	0.97998	1.97244	0.000796413	0.0130598	312.566	249.004	483.388	739.567	618.938	584.112
TRIM16L	0.832854	1.78121	0.000808143	0.0132131	674.648	456.744	542.051	940.28	917.324	1021.2
NOP53	-0.739303	-1.66937	0.000808101	0.0132131	9774.66	8404.95	12934.1	8041.2	5178.28	5090.12
MORC2	-0.784917	-1.72299	0.000807671	0.0132131	1203.84	1250.71	1074.72	640.114	625.758	737.094
FAM71E1	1.43527	2.70433	0.000810738	0.0132426	58.7996	73.9897	65.7032	177.207	158.571	188.744
ARID5B	-0.793719	-1.73354	0.000814277	0.0132874	1095.53	1513.94	1060.64	817.32	683.73	562.258
TPD52	0.774417	1.7105	0.00081668	0.0133136	691.669	1028.74	682.844	1518.91	1403.27	1062.93
BLOC1S2	0.756696	1.68962	0.00082062	0.0133647	885.088	1269.21	807.21	1705.16	1597.64	1500.02
POLR3H	-0.675046	-1.59665	0.00082987	0.0135022	5072.24	4877.63	7257.85	3996.19	2902.02	3538.45
IZUMO4	1.49155	2.81191	0.000830836	0.0135047	43.326	65.4525	70.3962	155.508	146.635	182.783
CAND2	-1.27753	-2.42424	0.000834846	0.0135567	269.24	256.118	420.031	115.727	167.096	95.3653
CENPF	-0.778451	-1.71529	0.000841835	0.0136304	3251	5368.53	3137.33	1920.34	2090.41	2521.22
ABTB2	-0.754471	-1.68701	0.000840661	0.0136304	3148.87	2121.51	3993.81	1896.83	1633.45	1668.89
BAIAP2	0.717873	1.64476	0.000841668	0.0136304	9493.04	8431.99	15778.1	18583.2	16392.5	17116.1
PTS	0.745305	1.67633	0.000853966	0.0138134	747.374	756.972	605.408	1332.67	1227.65	915.904
FRMD6	-0.939021	-1.91723	0.000855326	0.0138141	479.681	755.549	481.041	253.152	303.501	301.99
MPPE1	0.859362	1.81424	0.000855666	0.0138141	371.366	374.217	356.674	631.073	705.896	617.887
PCSK2	2.30214	4.93188	0.000860377	0.0138669	15.4736	8.53728	23.4654	56.0552	63.0873	101.326
RALY-AS1	1.43218	2.69854	0.000860604	0.0138669	52.6102	76.8355	79.7824	202.522	179.032	162.916
EFHC1	-1.09149	-2.13095	0.000863189	0.0138818	334.229	367.103	281.585	166.357	148.34	135.101
CTSF	0.777785	1.7145	0.000862769	0.0138818	1776.37	1286.28	2618.74	3486.27	2782.66	2884.8
PIM1	-0.961242	-1.94698	0.000865112	0.0138993	603.469	517.928	661.725	412.277	272.81	228.479
THRB	-2.95785	-7.76968	0.000874931	0.0140435	43.326	71.144	44.5843	3.61646	15.3456	3.97355
JPH1	-1.35383	-2.55591	0.000882788	0.014156	191.872	264.656	185.377	61.4799	134.7	61.5901
TRIML2	-2.40073	-5.2807	0.000884273	0.0141662	86.652	71.144	58.6635	25.3152	6.82025	11.9207
LRRC4B	-2.29071	-4.89297	0.000892538	0.0142849	86.652	55.4923	133.753	25.3152	20.4608	7.94711
SPEN	-0.742332	-1.67288	0.00090741	0.0144961	1086.24	1459.87	1093.49	620.223	823.545	675.504
NDUFAF6	0.780432	1.71765	0.000907472	0.0144961	632.869	623.221	502.16	969.212	1101.47	876.168
GCFC2	0.848214	1.80027	0.000909667	0.0145172	368.271	466.705	323.823	726.909	721.242	578.152
MAP4	-0.667501	-1.58832	0.000915264	0.0145926	18637.9	16301.9	17169.6	9118.91	10973.8	12091.5
ENSG00000287335	2.88886	7.40686	0.000916767	0.0146026	9.28414	7.1144	4.69308	52.4387	61.3823	37.7488
SNX3	0.629444	1.54697	0.000920701	0.0146513	6028.5	6042.97	4993.44	8475.18	8658.31	8547.11
CISD2	0.774407	1.71049	0.000930048	0.0147859	1076.96	1166.76	753.24	1565.93	1677.78	1692.73
C5orf15	0.70567	1.6309	0.00093112	0.0147888	2121.43	2159.93	1525.25	2784.68	3457.87	2936.46
AKT3	-0.801389	-1.74278	0.000935659	0.0148468	1443.68	1745.87	1238.97	781.156	745.113	947.692
RBX1	-0.741103	-1.67145	0.000938202	0.014873	1569.02	1569.44	1072.37	1140.99	792.854	580.139
GGA1	-0.71652	-1.64321	0.000951503	0.0150695	7133.32	6448.49	11148.4	5473.52	4335.98	4517.93
TCEAL1	0.786801	1.72525	0.000954492	0.0151025	696.311	600.455	481.041	1036.12	1142.39	812.592
GALNT7	-0.747013	-1.67831	0.000956833	0.0151252	1510.22	2309.33	1278.87	1037.92	1019.63	832.459
PTGER4	-1.29774	-2.45843	0.000959576	0.0151542	360.534	210.586	225.268	108.494	136.405	71.524
FUT8	-0.719077	-1.64613	0.000961608	0.0151719	2390.67	3511.67	2125.97	1676.23	1546.49	1438.43
DIRC3	-2.42582	-5.37335	0.000971345	0.0153111	88.1994	73.9897	65.7032	9.04116	30.6911	7.94711
CRYGS	2.66934	6.36138	0.000973094	0.0153242	15.4736	8.53728	4.69308	75.9457	51.1519	43.7091
QARS1	-0.683721	-1.60628	0.000975556	0.015334	10108.9	8225.67	14337.4	7431.83	5746.06	6256.36
PTPRG	-0.884527	-1.84616	0.000975154	0.015334	1106.36	1566.59	746.2	544.278	589.952	603.98
NIPBL	-0.876036	-1.83533	0.000982167	0.0154233	796.889	1042.97	619.487	386.961	448.432	450.998
PTPRM	-0.864503	-1.82071	0.000984169	0.0154257	639.059	822.424	563.17	321.865	400.69	355.633
SLCO4A1	-0.637254	-1.55537	0.000983323	0.0154257	8654.37	6447.07	10134.7	6006.94	4504.78	5165.62
ENSG00000230074	-1.24775	-2.37471	0.000987798	0.0154576	264.598	206.318	222.921	110.302	93.7785	81.4578
IFT27	-0.780051	-1.71719	0.000988055	0.0154576	1997.64	2157.09	2944.91	1647.3	1232.76	1144.38
PIMREG	0.722737	1.65031	0.000991078	0.0154758	2924.51	3116.11	4514.75	6542.18	5174.87	5074.23
FUNDC2	0.694014	1.61778	0.000990509	0.0154758	1129.57	1183.84	1116.95	1804.61	1674.37	1951.01
THAP7	0.684114	1.60672	0.000993321	0.0154964	8242.77	9564.6	13997.1	17981	14561.2	16269.7
IGF1R	-0.883498	-1.84484	0.000995434	0.0155148	688.574	590.495	649.992	339.947	380.229	301.99
TP53I3	0.820102	1.76553	0.000999232	0.0155595	714.879	825.27	943.31	1904.07	1232.76	1213.92
EPS8L2	0.800999	1.74231	0.00100422	0.0156226	1849.09	1885.32	3519.81	4609.18	3589.16	3631.83
MAP6	1.14652	2.2138	0.00101079	0.0157101	170.209	99.6016	133.753	301.975	221.658	345.699
NID2	-0.827284	-1.77434	0.00101602	0.0157766	776.773	816.733	851.795	372.496	446.726	540.403
TMEM156	0.996608	1.9953	0.0010175	0.015785	188.778	214.855	206.496	330.906	424.561	441.064
ULBP2	0.831617	1.77968	0.00102167	0.015835	450.281	345.76	410.645	755.841	651.334	681.464
C1S	-0.82553	-1.77219	0.00102886	0.0159168	1785.65	1752.99	1389.15	697.977	973.591	1068.89
ENSG00000276851	0.781678	1.71913	0.00102857	0.0159168	524.554	485.202	539.705	862.526	842.301	894.049
FAAHP1	1.55154	2.9313	0.00103231	0.0159259	54.1575	88.2185	37.5447	198.905	139.815	158.942
NAV1	-0.72449	-1.65232	0.0010312	0.0159259	4024.68	4344.05	4291.82	1759.41	3007.73	2912.61
UBE2E3	0.623601	1.54072	0.00103177	0.0159259	3978.26	3444.79	3334.44	5650.72	5548.27	4960.98
NAMPT	-0.735455	-1.66492	0.00103366	0.015932	16248.8	17187	9564.5	7746.46	8411.08	8308.7
FXR2	0.624619	1.5418	0.00104495	0.0160813	5479.19	4291.41	6631.33	8451.67	7335.18	8578.9
MMP24OS	0.689307	1.61251	0.00104528	0.0160813	10898	9208.88	15773.5	22089.4	16133.3	17290.9
DYNC1H1	-0.603725	-1.51964	0.00104657	0.0160863	23951.5	30189.2	21090.7	15592.4	17117.1	15157.1
RAB6B	-3.7223	-13.1985	0.00105147	0.0161468	30.9471	48.3779	44.5843	7.23292	3.41013	0
PARD6A	0.750859	1.68279	0.00105351	0.0161632	1370.96	1613.55	2625.78	3216.84	2668.42	3000.03
TSPOAP1-AS1	-1.36857	-2.58214	0.00105681	0.016199	181.041	167.9	255.773	66.9046	86.9582	71.524
TTC3	-0.781939	-1.71944	0.00105854	0.0162105	2783.7	3864.54	2318.38	1314.58	1763.04	1982.8
ASB16-AS1	0.869092	1.82651	0.00106407	0.0162704	385.292	311.611	556.13	717.868	702.486	751.002
ATF5	0.649321	1.56843	0.0010644	0.0162704	6769.69	6183.84	9562.16	12373.7	10380.4	11177.6
SEMA3B	-0.74238	-1.67293	0.00107048	0.0163185	2122.97	1466.99	2273.8	1352.56	1055.43	983.454
TOP3A	0.695838	1.61983	0.00106979	0.0163185	1250.26	1094.19	1440.78	1741.33	1935.25	2312.61
MT-ND4	-0.75603	-1.68884	0.00106855	0.0163185	1.51963e+06	1.19922e+06	1.99358e+06	1.19603e+06	840332	693542
DNAJC13	-0.783504	-1.72131	0.00107944	0.0164401	1595.33	2337.79	1483.01	839.019	1021.33	1184.12
MLLT11	0.645117	1.56387	0.00108504	0.0164953	2627.41	2746.16	2419.28	3762.93	3926.76	4209.98
FARP1	-0.802641	-1.74429	0.00108479	0.0164953	1101.72	906.374	1048.9	502.688	525.159	695.372
RDH11	-0.667173	-1.58796	0.00109082	0.016568	4478.05	4391.01	3362.59	2547.8	2395.61	2523.21
AIFM3	3.85395	14.4596	0.00109525	0.0166201	4.64207	0	4.69308	27.1235	40.9215	43.7091
APOE	-0.96755	-1.95552	0.00110151	0.0166999	572.522	392.715	614.794	399.619	194.377	218.545
ADGRE2	1.26467	2.40273	0.00110439	0.0167284	95.9362	88.2185	89.1686	204.33	202.902	236.426
ENSG00000255224	1.00381	2.00529	0.00111075	0.0168094	238.293	162.208	330.862	531.62	409.215	441.064
SLC43A3	-0.630323	-1.54791	0.0011198	0.0169004	4375.93	3865.96	4329.37	2904.02	2632.62	2402.01
ZNF738	1.15121	2.221	0.0011189	0.0169004	117.599	116.676	164.258	254.961	329.077	272.188
YBEY	0.776817	1.71335	0.00111936	0.0169004	544.67	660.216	760.279	1193.43	1034.97	1035.11
FAM89B	0.80694	1.7495	0.00112689	0.016992	600.375	569.152	889.339	1424.89	965.066	1098.69
RPS3A	0.610401	1.52668	0.00114144	0.0171804	22572.9	30062.6	18148.2	39415.8	36524.2	28321.5
RRBP1	-0.613045	-1.52948	0.001141	0.0171804	7357.68	6560.9	6680.6	4384.96	4223.44	4529.85
MPV17L	1.87633	3.6714	0.00114264	0.0171829	23.2104	39.8406	18.7723	92.2198	143.225	59.6033
ATP11B	-0.854247	-1.80781	0.00114369	0.0171831	792.247	1195.22	612.447	405.044	508.109	449.011
PLXNA4	-2.57271	-5.94924	0.00114769	0.0172278	55.7049	54.0694	68.0497	10.8494	10.2304	7.94711
RAB7B	0.7889	1.72776	0.00115286	0.0172898	461.113	458.167	694.576	811.896	883.223	981.468
TRIP11	-0.832697	-1.78101	0.00115674	0.0173324	943.888	1572.28	818.943	565.976	601.887	592.059
PROCR	0.641076	1.55949	0.00115944	0.0173573	8918.97	8057.77	8623.54	16380.8	13248.3	10063
SLC1A4	-0.739246	-1.6693	0.00117191	0.0175283	1462.25	1068.58	1478.32	927.623	712.716	697.359
IGF2BP2	-0.733081	-1.66218	0.00118157	0.0176569	2523.74	2784.58	2414.59	1144.61	1657.32	1809.95
ENSG00000288754	-2.24656	-4.74551	0.00118355	0.0176705	54.1575	85.3728	82.129	14.4658	18.7557	11.9207
DCAF5	-0.747448	-1.67882	0.00118733	0.017706	1661.86	1577.97	1773.99	770.306	939.49	1261.6
FAM117A	-0.804852	-1.74697	0.00118804	0.017706	1222.41	873.648	1196.74	634.689	649.629	540.403
MAP3K20	-0.745816	-1.67692	0.00119082	0.0177194	5601.43	8171.6	4662.58	3157.17	3367.5	3977.53
PPP1R1B	-3.11493	-8.66337	0.00119107	0.0177194	49.5154	42.6864	75.0893	10.8494	10.2304	0
DDR2	-0.702598	-1.62743	0.00119536	0.0177674	2811.55	3666.76	2001.6	1746.75	1705.06	1502
DOK1	0.648332	1.56736	0.00119944	0.0178121	7236.99	6485.49	10193.4	13178.4	11079.5	11726
GEMIN4	0.76328	1.69734	0.00120693	0.0179074	3071.5	2697.78	6136.21	6898.4	5362.42	6220.6
PCDHA7	3.49639	11.2855	0.00120844	0.017914	6.18943	5.69152	0	43.3975	37.5114	39.7355
TMEM59	0.642422	1.56095	0.00121134	0.017941	2989.49	3813.32	2494.37	5393.95	4705.97	3967.59
STRN3	-0.967988	-1.95611	0.00121387	0.0179625	484.323	722.823	361.367	242.303	267.695	246.36
ANO6	-0.786723	-1.72515	0.00121539	0.017969	1247.17	1826.98	1095.83	649.155	825.25	850.34
ZNHIT3	0.658917	1.5789	0.00122392	0.0180791	1474.63	1701.76	1093.49	2629.17	2421.19	1577.5
ISCA1	0.782227	1.71978	0.0012312	0.0181553	745.826	860.842	603.061	1148.23	1191.84	1351.01
ENSG00000273388	-3.35234	-10.2131	0.00123125	0.0181553	35.5892	55.4923	37.5447	3.61646	1.70506	7.94711
YWHAE	0.734417	1.66372	0.00123243	0.0181565	17697.1	17603.9	15083.6	20387.8	28096	35154
SPTLC2	-0.759219	-1.69257	0.00123641	0.0181992	1151.23	1222.25	938.617	674.47	593.362	635.768
PLEKHG4	-0.651328	-1.57061	0.00124621	0.0183111	5024.27	5480.93	8072.1	3882.27	3538.01	3884.15
ARHGEF6	-0.779278	-1.71627	0.00124528	0.0183111	1047.56	1310.47	825.983	576.826	625.758	582.126
MRPL58	0.657418	1.57726	0.0012524	0.0183858	1975.98	1681.84	2280.84	2656.29	2796.3	3725.21
NFIX	-0.627125	-1.54448	0.00126467	0.0185333	13138.6	10737.1	15848.5	7864	8252.5	8706.05
DUSP9	-1.01293	-2.018	0.00126434	0.0185333	315.661	324.417	530.318	193.481	156.866	202.651
BID	0.631083	1.54873	0.00128265	0.0187802	5335.29	4490.61	6380.25	9437.16	7347.12	7613.33
LSM3	0.604636	1.5206	0.00128635	0.018818	4377.47	5933.41	3857.71	7560.21	7793.84	5564.96
KCP	-0.843603	-1.79453	0.00130301	0.019045	847.952	718.554	1316.41	546.086	485.943	484.773
HRAT17	-0.957698	-1.94221	0.00130948	0.0191228	451.828	542.117	361.367	294.742	225.068	168.876
TPR	-0.855309	-1.80915	0.00131199	0.0191259	970.193	1558.05	891.686	537.045	566.081	701.332
SLFN5	-0.783342	-1.72111	0.00131186	0.0191259	2174.04	3170.18	1788.06	1159.08	1290.73	1513.92
CHST6	-2.26451	-4.8049	0.00131806	0.0191977	77.3679	76.8355	65.7032	10.8494	23.8709	11.9207
NOSIP	0.656542	1.5763	0.00132574	0.0192926	6969.3	8113.26	10791.7	14500.2	12213.4	12556.4
GBF1	-0.669374	-1.59038	0.00133289	0.0193797	3331.46	3118.95	3144.37	1703.35	2068.24	2143.73
BAALC	-0.655426	-1.57508	0.0013394	0.0194575	6079.57	5658.79	7302.44	4728.52	3691.46	3421.23
SELENOT	0.655809	1.5755	0.00134324	0.0194963	2497.43	3116.11	1797.45	3902.16	3950.63	3313.94
MCRIP1	0.722648	1.65021	0.00134519	0.0195076	8416.08	11858.3	14909.9	21508.9	17052.3	17016.7
ZSWIM7	0.829005	1.77646	0.00135136	0.01958	445.639	318.725	366.06	716.06	589.952	643.716
CLEC4OP	4.89168	29.6853	0.00135288	0.0195851	3.09471	0	0	47.014	17.0506	15.8942
HIPK2	-0.729847	-1.65846	0.00135591	0.0196119	4782.88	6294.82	4348.14	2413.99	2961.69	3753.02
ABHD11-AS1	0.934951	1.91183	0.00136419	0.0197145	246.03	234.775	229.961	558.743	373.409	413.25
LUM	1.28541	2.43752	0.00137452	0.0198466	74.2732	102.447	79.7824	242.303	211.428	158.942
RDH12	1.77294	3.41749	0.00137959	0.0199026	21.663	31.3034	53.9705	126.576	98.8936	111.259
ADAMTS9-AS2	5.37209	41.4152	0.00138514	0.0199655	1.54736	0	0	21.6988	32.3962	19.8678
CSF2	-1.18255	-2.26977	0.0013977	0.0201023	358.987	170.746	211.189	139.234	78.4329	95.3653
L3MBTL3	-1.92513	-3.79771	0.00139825	0.0201023	100.578	130.905	98.5547	18.0823	68.2025	15.8942
METRN	-0.709898	-1.63569	0.00139643	0.0201023	16867.7	18649.7	29918.4	14961.3	11110.2	12029.9
KIF21B	-0.69403	-1.6178	0.00140034	0.0201037	2242.12	2046.1	3519.81	1649.11	1357.23	1583.46
CTXN1	-0.712048	-1.63813	0.00140076	0.0201037	3359.31	3053.5	4984.05	2806.37	1827.83	2105.98
KLF6	-0.655721	-1.5754	0.00141133	0.0202379	2115.24	2582.53	2311.34	1408.61	1374.28	1553.66
STYXL1	-0.745681	-1.67677	0.00142295	0.020387	1035.18	914.912	1325.8	660.004	589.952	635.768
VARS1	-0.715875	-1.64248	0.00143205	0.0204999	34631.4	32448.8	60163	28251.8	22113	22619.5
UBB	0.576897	1.49164	0.00144562	0.0206764	24643.2	20937.7	23831.5	34025.5	29981.8	37228.2
SZT2	-0.782184	-1.71973	0.00145446	0.0207405	2718.71	2319.29	4439.66	1824.51	1805.66	1545.71
H1-10	-0.62803	-1.54545	0.00145508	0.0207405	32635.3	26420	39806.7	24557.6	18586.9	18934
FGFRL1	-0.670582	-1.59171	0.00145421	0.0207405	6019.22	4753.84	9097.54	4332.52	3449.34	4013.29
SCX	1.47439	2.77865	0.00145446	0.0207405	68.0837	44.1093	70.3962	215.179	172.211	111.259
SNRPA1	-0.747223	-1.67856	0.00145841	0.0207702	1217.77	1272.05	1271.83	607.566	704.191	905.97
NMU	-5.29605	-39.289	0.00145998	0.0207747	15.4736	35.572	28.1585	1.80823	0	0
TGFB3	-1.10437	-2.15005	0.0014644	0.0208199	263.051	287.422	276.892	121.151	131.29	123.18
STARD5	-0.986602	-1.98151	0.00147165	0.020874	445.639	261.81	441.15	227.837	144.93	186.757
ACLY	-0.733918	-1.66315	0.00147195	0.020874	10515.8	10385.6	9071.73	4383.15	5947.26	7686.84
UQCR10	-0.625897	-1.54317	0.00147144	0.020874	7571.22	6602.16	8691.59	5676.04	4465.56	4335.15
IMPA2	-0.702637	-1.62748	0.00147455	0.020893	2118.33	1768.64	2825.24	1714.2	1004.28	1325.18
LRP12	-0.833785	-1.78236	0.00151583	0.0214597	750.468	936.255	626.527	417.701	398.985	437.091
HMGN3	-3.27212	-9.66066	0.00152082	0.0214992	40.2313	69.7211	37.5447	7.23292	0	9.93388
SLC7A5	-0.65404	-1.57357	0.0015212	0.0214992	28799.4	18564.3	28839	18373.4	14956.8	13402.8
GLIS2	-0.729709	-1.6583	0.00152262	0.021501	1180.63	906.374	1217.86	661.813	593.362	677.491
ADIRF-AS1	0.750283	1.68212	0.00154025	0.0217132	649.89	543.54	741.507	1184.39	1009.4	967.56
JOSD1	-0.653247	-1.5727	0.00154236	0.0217246	2441.73	2204.04	2426.32	1367.02	1461.24	1563.59
HAS1	0.679439	1.60152	0.00157424	0.022155	34875.9	32379.1	43197.5	78717.7	50405.1	46963.4
NHSL2	-4.36765	-20.644	0.00157681	0.0221724	40.2313	36.9949	21.1189	0	8.52531	0
CHI3L2	1.01386	2.0193	0.00157828	0.0221744	399.218	385.6	206.496	593.1	560.966	762.922
TMEM150A	0.733377	1.66253	0.0015806	0.0221882	991.856	848.036	1332.84	1990.86	1558.43	1539.75
RAC3	-0.71802	-1.64492	0.00158365	0.0222124	1615.44	1663.35	2269.11	1218.75	1053.73	989.415
BAG1	0.821349	1.76706	0.00159129	0.0222821	431.713	372.794	391.872	643.73	738.292	681.464
PITPNA	0.692543	1.61613	0.00159086	0.0222821	2215.82	2323.56	2093.12	2923.91	3285.66	4418.59
LAMA2	-1.83323	-3.56334	0.00159755	0.022351	69.6311	153.671	77.4359	25.3152	37.5114	17.881
SEC16A	-0.658754	-1.57872	0.00160297	0.022408	7323.64	5415.48	7919.58	4272.85	4390.54	3963.62
SNRNP25	0.727504	1.65577	0.00160883	0.022471	1299.78	1326.12	2043.84	3073.99	2017.09	2400.03
PARM1	1.50122	2.83081	0.00162624	0.0226763	49.5154	48.3779	61.0101	144.658	187.557	111.259
ALKBH5	0.61128	1.52761	0.00162493	0.0226763	17578	14460.7	21846.3	28707.5	25108.8	25544
DST	-0.689421	-1.61264	0.00163513	0.0227811	3775.55	6623.51	3261.69	2424.84	2908.84	2572.88
PAPSS2	0.76104	1.69471	0.00163905	0.0228006	798.436	793.967	563.17	1059.62	1324.83	1158.29
CDH13	-0.713383	-1.63964	0.00163991	0.0228006	3845.18	3991.18	2801.77	1815.46	2167.13	2314.59
ZNF682	4.30039	19.7036	0.00164063	0.0228006	0	1.42288	4.69308	39.7811	44.3316	13.9074
GLIS3	-0.782315	-1.71989	0.00164272	0.0228108	970.193	1045.82	901.072	441.208	632.578	598.02
SYNC	-0.886899	-1.8492	0.00165281	0.0228937	564.785	764.086	434.11	245.919	383.639	294.043
VEPH1	-0.815665	-1.76011	0.00165191	0.0228937	629.774	1020.2	685.19	386.961	434.791	449.011
ENSG00000255921	-3.28442	-9.74335	0.00165026	0.0228937	58.7996	24.189	39.8912	7.23292	3.41013	1.98678
ENSG00000264340	-3.18731	-9.10908	0.00165681	0.02293	37.1366	22.7661	68.0497	3.61646	3.41013	5.96033
SNRPG	0.611565	1.52792	0.00166848	0.0230723	6856.34	8631.19	6136.21	13234.4	11001.1	8280.88
MYG1	1.05963	2.0844	0.0016727	0.0231116	171.757	145.134	234.654	446.633	368.294	296.03
ST6GALNAC5	-2.44572	-5.44798	0.0016805	0.0232001	47.9681	68.2982	100.901	25.3152	3.41013	15.8942
ACP7	0.624907	1.54211	0.00168303	0.0232158	4733.37	4016.79	6267.61	8057.48	6874.81	7335.18
ADORA2B	0.664877	1.58543	0.00168763	0.02326	1579.85	1314.74	1741.13	2498.98	2424.6	2211.28
SMIM7	0.69987	1.62436	0.00169834	0.0233883	724.163	762.664	755.586	1283.84	1084.42	1196.04
LINC-PINT	1.08356	2.11926	0.0017029	0.0234318	182.588	155.094	103.248	320.057	300.091	276.162
IGFBP5	-3.17908	-9.0573	0.00170557	0.0234491	37.1366	62.6067	56.317	18.0823	0	5.96033
SRPX2	-0.768353	-1.70332	0.00170847	0.0234696	1030.54	1064.31	1041.86	520.771	542.21	762.922
MKNK2	-0.598858	-1.51452	0.00172703	0.0236872	15306.5	11246.4	15562.3	10144.2	8445.18	8376.25
ATP11C	-0.831699	-1.77978	0.00172715	0.0236872	538.48	819.579	412.991	311.016	424.561	228.479
CNTNAP1	-0.689833	-1.6131	0.00174593	0.0239251	5120.21	4149.12	7079.52	3531.48	3190.17	2952.35
ATP5IF1	0.597407	1.513	0.00175561	0.0240228	3252.55	3124.64	3303.93	4723.1	4312.1	5316.61
MICAL2	-0.746589	-1.67782	0.00175594	0.0240228	6393.68	6274.9	5284.41	2535.14	3681.23	4468.26
ULBP1	-1.35998	-2.56681	0.00177073	0.0242053	194.967	192.089	122.02	68.7128	71.6126	51.6562
ACO1	-0.736148	-1.66572	0.0017758	0.0242547	2751.2	3016.51	2111.89	1352.56	1456.12	1802.01
SNX9	-0.847374	-1.79922	0.00179026	0.0244322	2399.95	2296.53	1764.6	792.005	1289.03	1513.92
PCDHGA2	1.40123	2.64127	0.0017925	0.0244428	47.9681	68.2982	65.7032	155.508	143.225	166.889
CACNG8	-0.848198	-1.80025	0.00179459	0.0244512	564.785	620.376	574.903	311.016	284.746	363.58
DDHD1	-1.00405	-2.00562	0.00180368	0.024535	303.282	472.396	309.743	144.658	190.967	186.757
MFAP4	0.683497	1.60603	0.00180247	0.024535	2228.19	1592.2	2454.48	3690.6	3193.58	2845.06
BTC	2.07899	4.22513	0.00181069	0.0245953	34.0419	14.2288	14.0792	79.5622	85.2531	75.4975
RPL23AP82	-0.759392	-1.69278	0.00181106	0.0245953	832.478	741.32	924.537	540.661	436.496	462.919
LCORL	-0.917722	-1.88913	0.00181266	0.0245971	464.207	655.948	333.209	224.221	289.861	218.545
PARP2	-0.874685	-1.83361	0.00181681	0.0246333	634.417	732.783	544.398	289.317	334.192	397.355
ENSG00000241956	2.18802	4.5568	0.00182034	0.0246611	26.3051	27.0347	4.69308	68.7128	102.304	61.5901
MT2A	0.612575	1.52899	0.00182937	0.0247633	89098.4	85577.7	127574	170529	130685	145102
JUND	-0.655581	-1.57525	0.00183167	0.0247744	31287.6	24381	35991.3	24986.1	16926.2	15413.4
LAMA5-AS1	1.76045	3.38804	0.00183651	0.0248196	18.5683	46.955	42.2377	130.193	86.9582	125.167
MTHFD2L	0.66061	1.58075	0.00184444	0.0249067	1039.82	1134.04	790.784	1755.79	1630.04	1198.03
DIAPH2	-0.899234	-1.86508	0.00184845	0.0249407	468.849	717.131	485.734	242.303	288.156	337.752
ISG15	0.701502	1.6262	0.00185392	0.0249937	2220.46	2766.08	3374.33	5346.94	3918.23	3965.61
RBM26-AS1	1.62128	3.07649	0.00185538	0.0249937	29.3998	46.955	39.8912	113.919	122.765	107.286
PNLIPRP3	-0.82814	-1.77539	0.00185796	0.0250082	685.479	708.594	520.932	361.646	342.718	341.726
COL5A2	0.727995	1.65634	0.00186334	0.0250604	1033.63	1235.06	875.26	1338.09	1906.26	1859.62
SUB1	0.595151	1.51063	0.00187565	0.0252056	11605.2	14554.6	8776.07	18416.8	17424	14825.3
ADRM1	0.660118	1.58021	0.00187781	0.0252143	43274.9	44234.5	70375.1	92326.5	71338.1	74982.9
ARMC5	0.701001	1.62563	0.00188198	0.0252297	3729.13	3615.54	6096.31	8303.4	6203.02	6359.67
SLFN11	-2.97432	-7.85885	0.00188142	0.0252297	43.326	85.3728	18.7723	3.61646	6.82025	5.96033
NSUN5P2	0.882891	1.84407	0.00188666	0.0252721	280.072	304.496	408.298	732.334	501.289	552.324
RAB20	0.655425	1.57508	0.00189022	0.0252996	1677.34	1498.29	2428.67	2983.58	2586.58	2872.88
STARD3NL	0.625924	1.5432	0.00190081	0.0254209	2192.61	2390.44	1583.92	3287.36	3179.94	2723.87
EPHA4	-2.03885	-4.10919	0.00190671	0.0254793	95.9362	129.482	39.8912	36.1646	15.3456	11.9207
TNFRSF1B	-0.635181	-1.55313	0.0019136	0.0255509	12307.7	11441.4	18420.4	9431.73	8117.8	8400.09
ZNF66	3.12813	8.74298	0.00191988	0.0256143	9.28414	0	14.0792	81.3704	40.9215	27.8149
SNRPGP10	0.779768	1.71685	0.00193065	0.0256963	482.776	553.5	356.674	788.389	816.725	703.319
VWA7	2.7835	6.88521	0.00193064	0.0256963	10.8315	5.69152	4.69308	41.5893	40.9215	59.6033
EP400	-0.665419	-1.58603	0.00192889	0.0256963	2283.9	2366.25	2632.82	1159.08	1594.23	1792.07
RIPOR3	-0.74682	-1.67809	0.00193685	0.0257583	988.761	929.14	1173.27	681.703	586.542	528.483
ENSG00000289592	-2.43031	-5.39011	0.00194119	0.0257954	55.7049	36.9949	107.941	21.6988	6.82025	7.94711
RRAGC	0.717865	1.64475	0.00195456	0.0259518	612.754	771.201	476.348	1090.36	1103.18	776.83
PTH1R	-1.25281	-2.38305	0.00195607	0.0259518	187.23	183.551	218.228	88.6033	76.7278	75.4975
ZNF33B	1.37452	2.59281	0.00195867	0.0259655	134.62	176.437	42.2377	247.728	260.875	298.016
RNF130	0.827563	1.77468	0.0019691	0.0260832	406.955	331.531	342.595	596.716	641.104	629.808
CLMN	-0.960117	-1.94547	0.00197813	0.026182	713.332	849.459	525.625	269.426	325.667	464.906
PPCDC	0.736656	1.66631	0.00198266	0.0262211	682.385	577.689	1011.36	1173.54	1161.15	1259.62
FOXC2-AS1	1.33589	2.52432	0.00199051	0.026304	61.8943	66.8753	77.4359	207.947	134.7	170.863
TLE2	-2.09221	-4.264	0.00199844	0.026388	64.989	72.5669	84.4755	14.4658	20.4608	15.8942
ZNF626	1.8159	3.52078	0.00200512	0.0264552	35.5892	52.6466	11.7327	104.877	119.354	87.4182
LAMB2	-0.684537	-1.60719	0.00201572	0.026574	10466.3	7966.7	15815.7	8182.25	5734.13	6274.24
CAV2	0.829003	1.77646	0.00201956	0.0266036	386.839	482.356	286.278	672.662	675.205	621.861
TNFAIP3	-0.922245	-1.89506	0.00202707	0.0266815	1329.18	704.325	835.369	390.578	504.699	536.43
MAPK7	0.638672	1.5569	0.00203952	0.0268242	5025.82	3957.03	6779.16	8845.87	7106.7	7519.95
WDR1	-0.564494	-1.47887	0.00204234	0.0268402	18249.5	15116.7	19708.6	11740.8	10956.7	12161.1
SSBP3	-0.621455	-1.53843	0.00205042	0.0269251	3786.38	2968.13	3700.5	2256.67	2201.24	2139.76
ZMYND8	-0.70486	-1.62999	0.00205608	0.0269781	3278.85	3686.68	2646.9	1508.06	2102.34	2171.55
ENSG00000270504	-0.976018	-1.96703	0.00205783	0.0269799	442.544	321.571	563.17	292.933	180.737	182.783
LDB2	-4.53069	-23.1139	0.00206215	0.0270153	27.8524	25.6118	39.8912	0	6.82025	0
STAG3L4	0.942469	1.92181	0.00206409	0.0270153	215.083	186.397	199.456	477.373	337.602	325.831
HOXC6	-0.874008	-1.83275	0.00206539	0.0270153	620.49	436.824	535.011	282.084	279.63	278.149
GSDME	-0.686651	-1.60954	0.00206766	0.0270185	1466.89	1420.03	1330.49	846.252	780.919	937.759
DDX17	-0.790151	-1.72926	0.00206887	0.0270185	3698.18	4773.76	2783	1513.49	2218.29	2658.31
ARID1A	-0.658853	-1.57883	0.00207604	0.0270909	2885.82	2968.13	2973.07	1437.54	2087	2002.67
DENND11	-0.917628	-1.88901	0.00208872	0.027235	687.027	805.35	546.744	245.919	390.459	435.104
SNRPGP2	0.687661	1.61067	0.00209102	0.0272437	739.637	769.778	718.042	1320.01	1181.61	1017.23
KIAA2026	-1.26482	-2.40296	0.00210669	0.0274264	174.851	250.427	206.496	61.4799	78.4329	125.167
MED9	0.624805	1.542	0.00211166	0.0274697	1794.93	1832.67	2264.41	3280.13	2724.69	2841.09
TXNDC9	0.638429	1.55663	0.00211871	0.0275399	1154.33	1624.93	1006.67	1880.56	2192.71	1611.28
EHD4	-0.616235	-1.53287	0.00212231	0.0275653	3345.39	3090.49	3937.5	2048.73	2277.96	2253
LYRM1	0.650698	1.56993	0.00218652	0.0283771	1075.41	1072.85	870.567	1669	1549.9	1400.68
LINC00467	0.892997	1.85703	0.00220006	0.0285134	303.282	367.103	199.456	513.538	538.8	488.747
TIRAP	0.876074	1.83537	0.00220044	0.0285134	252.219	220.546	300.357	488.222	426.266	460.932
PRL	-3.77599	-13.6989	0.0022105	0.0286215	58.7996	19.9203	32.8516	0	1.70506	7.94711
FHL3	-0.651962	-1.5713	0.00222634	0.0288042	1921.82	1661.92	2672.71	1461.05	1034.97	1352.99
MYOZ2	-1.3858	-2.61317	0.00226259	0.0292344	190.325	149.402	150.179	50.6305	64.7924	67.5504
HNF4G	-4.82698	-28.3834	0.00226369	0.0292344	24.7577	39.8406	18.7723	0	0	3.97355
RPS24	0.573793	1.48843	0.00226659	0.0292344	34646.9	51580.8	27618.8	59906.7	60756.5	41603.1
KMT2A	-0.801821	-1.7433	0.00227186	0.0292344	518.365	793.967	600.715	273.043	419.445	379.474
MIR22HG	0.779892	1.717	0.00226934	0.0292344	809.268	608.993	513.893	1027.08	1014.51	1154.32
SCO1	0.745872	1.67699	0.00227133	0.0292344	830.931	1001.71	783.745	1128.34	1415.2	1803.99
VMP1	0.618056	1.53481	0.00227102	0.0292344	3343.84	3786.28	2470.91	4891.27	4772.47	4521.9
FCMR	-1.0982	-2.14088	0.00227472	0.0292487	331.134	202.049	305.05	146.467	122.765	107.286
NIBAN1	-0.709199	-1.6349	0.00227696	0.0292549	2797.62	3690.95	2111.89	1518.91	1698.24	1811.94
TTC7B	-0.654612	-1.57419	0.00228992	0.0293987	2661.45	2120.09	2304.3	1376.06	1502.16	1500.02
APCDD1L-DT	-0.743381	-1.67409	0.0023144	0.0296902	860.331	840.922	837.715	493.647	441.611	552.324
ABCD1	0.6969	1.62102	0.00232171	0.0297611	3189.1	3044.96	5763.11	6905.63	5469.84	5849.07
CCN4	-2.02596	-4.07264	0.00232778	0.0298023	137.715	101.024	42.2377	14.4658	23.8709	23.8413
PIM3	-0.605258	-1.52125	0.0023285	0.0298023	15834.1	14910.4	23240.1	12429.8	10375.3	11233.2
ERFE	-0.644129	-1.5628	0.00233328	0.0298406	3919.46	3503.13	5030.98	3041.44	2390.5	2310.62
DLGAP1	-2.75941	-6.77119	0.00234047	0.0298868	58.7996	54.0694	30.505	5.42469	6.82025	7.94711
KCNS1	0.915648	1.88642	0.00234032	0.0298868	196.514	207.74	234.654	365.263	419.445	389.408
ENSG00000250992	1.43298	2.70004	0.00235047	0.0299914	52.6102	51.2237	51.6239	153.7	138.11	119.207
EXOG	0.894576	1.85906	0.00236765	0.0301876	216.63	257.541	239.347	347.18	467.187	492.721
STEAP3	-0.602465	-1.51831	0.00237911	0.0303105	17222.1	14581.7	21400.5	12686.5	10789.6	10426.6
METTL23	0.779603	1.71666	0.00238488	0.0303377	467.302	529.311	387.179	1039.73	714.421	605.967
BCL3	-0.570806	-1.48535	0.00238452	0.0303377	7510.87	6027.32	8356.03	4755.65	4353.03	5189.46
ANKRD54	-0.597205	-1.51278	0.00238891	0.0303657	4287.73	4100.74	6617.25	3328.95	2665.01	3524.54
MLPH	-0.592365	-1.50772	0.00239131	0.030373	17831.7	13893	19865.8	12254.4	10670.3	10216
LINC00520	-1.19454	-2.28872	0.00239841	0.0304401	187.23	270.347	398.912	155.508	81.843	123.18
EPHA7	-2.50677	-5.68346	0.00240239	0.0304674	41.7787	73.9897	46.9308	10.8494	8.52531	7.94711
LPP	-0.812466	-1.75621	0.00242074	0.0306768	1542.72	2225.38	1053.6	840.827	796.264	937.759
SOD3	-0.76651	-1.70115	0.00242554	0.0307143	3220.05	2195.5	4052.48	2330.81	1706.77	1347.03
DIRAS2	1.6425	3.12207	0.00243499	0.0308106	32.4945	36.9949	32.8516	108.494	104.009	99.3388
TAX1BP3	0.784208	1.72215	0.00244046	0.0308563	937.699	885.031	1288.25	2404.95	1589.12	1319.22
SERPINH1	-0.620739	-1.53766	0.00244936	0.0309454	36415.5	26313.3	42674.2	27461.6	19635.5	19373.1
CCDC115	0.648526	1.56757	0.00245536	0.0309978	928.414	944.792	933.924	1576.78	1350.41	1378.82
KCTD11	0.628339	1.54578	0.00246416	0.0310853	2040.96	1780.02	2987.15	3401.28	3116.86	3516.59
KCNS3	-1.01761	-2.02457	0.0024688	0.0311203	365.176	443.938	267.506	124.768	235.299	164.902
AGTR1	-4.52817	-23.0735	0.00248461	0.0312723	46.4207	25.6118	14.0792	1.80823	0	1.98678
MINPP1	0.681139	1.60341	0.00248452	0.0312723	677.743	869.38	703.962	1164.5	1439.07	945.706
FRRS1	0.813716	1.75773	0.00251078	0.0315779	346.608	409.789	253.426	582.25	632.578	498.681
CACNG7	-0.675452	-1.5971	0.00251278	0.0315792	1694.36	1297.67	1964.06	1108.45	937.785	947.692
SLC27A1	-0.676063	-1.59777	0.00251674	0.0316052	5480.74	4675.58	9020.11	4280.08	3382.84	3627.85
GALNT13	-1.12286	-2.17778	0.00256308	0.0321629	300.187	374.217	220.575	110.302	126.175	162.916
MIEF2	0.672708	1.59406	0.00257105	0.0322387	2044.06	2029.03	3252.31	4173.4	3503.9	3466.92
KIAA1549L	-0.734237	-1.66352	0.00257717	0.0322911	920.678	1297.67	884.646	565.976	598.477	633.782
SFI1	-0.70017	-1.6247	0.00258983	0.0324253	1066.13	1064.31	1234.28	741.375	678.615	601.993
PCCA-DT	0.949229	1.93084	0.00259579	0.0324756	207.346	261.81	241.694	605.757	344.423	421.197
PPP1R1C	1.62084	3.07554	0.00261307	0.0324763	27.8524	48.3779	32.8516	101.261	112.534	107.286
RNF25	0.652225	1.57159	0.00261262	0.0324763	2506.72	2242.46	3578.48	4799.05	3897.77	3874.21
TRAK1	-0.657914	-1.5778	0.00260571	0.0324763	1357.03	1341.78	1393.85	802.855	864.467	866.235
TNFRSF10D	0.665809	1.58646	0.00261275	0.0324763	891.278	1061.47	985.547	1209.71	1640.27	1746.38
MIS18BP1	-0.796043	-1.73633	0.00261337	0.0324763	560.143	802.504	466.962	336.331	395.575	282.122
MTA1	-0.604493	-1.52044	0.00259999	0.0324763	10500.4	9107.85	13025.7	7990.57	6555.97	6286.16
SERTAD1	0.597769	1.51337	0.00261147	0.0324763	3848.28	2941.09	4249.59	6603.66	4714.5	4976.88
ABCG1	-3.66925	-12.722	0.00260845	0.0324763	40.2313	22.7661	49.2774	1.80823	10.2304	0
CHMP1B2P	-3.26983	-9.64531	0.00260151	0.0324763	46.4207	34.1491	37.5447	7.23292	6.82025	0
GALNT15	-2.32746	-5.01922	0.00263209	0.0326845	57.2522	61.1838	61.0101	7.23292	17.0506	11.9207
RPUSD1	0.661036	1.58122	0.00264889	0.0328687	5754.62	7017.64	10627.5	13003	10702.7	11342.5
PRRC2C	-0.671534	-1.59277	0.00266178	0.0330041	1521.05	2710.59	1656.66	1084.94	1244.7	1168.22
IRF7	0.662314	1.58262	0.0026734	0.0331236	1338.46	1038.7	1539.33	2426.65	1814.19	1788.1
ZDHHC1	-0.639088	-1.55734	0.00268658	0.0332522	2528.38	2280.88	3653.57	1898.64	1568.66	1740.42
POU2F2-AS1	-1.48468	-2.79856	0.00268777	0.0332522	162.473	103.87	159.565	83.1786	40.9215	31.7884
ARSD	-0.78922	-1.72814	0.00269305	0.0332929	700.953	608.993	781.398	504.496	342.718	345.699
TNFRSF10A	2.386	5.22707	0.00270707	0.0334414	7.73679	8.53728	18.7723	57.8634	56.2671	51.6562
F12	0.88061	1.84115	0.00273774	0.0337702	273.882	294.536	431.764	696.169	576.311	500.668
TBC1D8B	-1.02566	-2.03589	0.00273756	0.0337702	396.123	571.998	265.159	193.481	172.211	202.651
CTSS	0.710055	1.63587	0.00274144	0.0337908	964.004	1146.84	783.745	1352.56	1543.08	1704.65
MAMLD1	-0.669333	-1.59034	0.00276447	0.0340495	1545.81	1199.49	1403.23	835.403	770.688	935.772
AXL	-0.571407	-1.48597	0.00277253	0.0341237	17022.5	14567.4	20640.2	10883.7	11379.6	11724
EVC	-0.603242	-1.51913	0.00277515	0.0341307	4459.48	3922.88	5587.12	2817.22	3043.54	3025.86
TBC1D16	-0.635586	-1.55357	0.00279691	0.0343729	5850.56	4796.53	8482.75	4099.26	3747.73	3840.44
TWIST2	-6.00311	-64.1382	0.00280321	0.0343816	77.3679	56.9152	89.1686	14.4658	0	0
ENSG00000248187	-1.45566	-2.74283	0.00280282	0.0343816	133.073	142.288	145.486	39.7811	40.9215	75.4975
HKDC1	-1.02086	-2.02913	0.0028038	0.0343816	349.703	318.725	349.635	126.576	213.133	158.942
KMT2E	-0.73423	-1.66351	0.00280955	0.0344268	909.846	1451.34	833.022	547.894	661.564	617.887
IRF1	-0.598775	-1.51443	0.00283203	0.0346513	2989.49	2030.45	2736.07	1831.74	1379.4	1762.27
FSCN1	-0.60161	-1.51741	0.00283089	0.0346513	43338.4	41519.6	64966.3	36343.6	27720.9	30874.5
F2RL1	1.07536	2.10725	0.00284173	0.0347445	185.683	170.746	136.099	235.07	375.114	429.144
SYCE1L	0.813054	1.75693	0.0028764	0.0351426	323.398	387.023	464.615	801.046	530.275	691.398
ZNF300	-4.72579	-26.4608	0.00289753	0.0353749	24.7577	17.0746	32.8516	0	0	3.97355
CHIC2	0.709974	1.63577	0.00290312	0.0354172	696.311	456.744	527.972	1048.77	797.969	818.552
GMPR2	-0.858174	-1.81274	0.00291341	0.0355168	1001.14	788.275	567.863	372.496	412.625	458.945
CPNE1	-0.601035	-1.5168	0.00291658	0.0355294	18990.7	16724.5	26018.5	16105.9	10878.3	12568.3
RCN2	0.602157	1.51798	0.00291884	0.035531	2692.4	3079.11	2154.13	3793.67	4006.9	3834.48
ADM	0.583905	1.4989	0.00292327	0.035559	3537.26	2051.79	2733.72	5044.96	3413.54	3611.96
NPDC1	0.657251	1.57707	0.0029271	0.0355797	1651.03	1680.42	2116.58	3527.86	2482.57	2443.74
TUG1	-0.765489	-1.69995	0.00295841	0.035934	803.079	1202.33	624.18	466.524	531.98	464.906
CXCL14	-0.743033	-1.67369	0.00296435	0.03598	804.626	685.828	802.517	546.086	407.51	393.382
CEBPG	-0.740584	-1.67085	0.00299223	0.036292	917.583	1004.55	649.992	509.921	508.109	464.906
CISD3	0.645301	1.56407	0.00300285	0.036366	6328.69	6992.03	10399.9	14078.9	10378.7	11213.4
ENSG00000280079	2.44855	5.45866	0.00300382	0.036366	10.8315	14.2288	4.69308	50.6305	73.3177	31.7884
BRD1	-0.752646	-1.68488	0.00300488	0.036366	1177.54	872.225	955.042	542.469	659.859	532.456
FOXO1	1.70512	3.26057	0.00300708	0.0363662	29.3998	25.6118	35.1981	79.5622	114.239	93.3785
MUC12-AS1	1.00238	2.0033	0.00304491	0.0367971	159.378	263.233	248.733	582.25	387.049	349.673
ENSG00000272913	0.875795	1.83502	0.00306037	0.0369572	266.145	261.81	307.397	697.977	416.035	421.197
MRPL54	0.62661	1.54393	0.00307288	0.0370814	6404.51	8181.56	9566.85	14077.1	11006.2	11098.1
WNT5B	-0.79178	-1.73121	0.00309564	0.037329	1641.75	1475.53	2653.94	1401.38	966.771	840.406
CFI	1.6963	3.24068	0.00311876	0.0375527	37.1366	25.6118	28.1585	108.494	110.829	69.5372
MAP3K4	-0.96286	-1.94917	0.00312019	0.0375527	697.858	765.509	476.348	195.289	414.33	389.408
PSPC1	0.783002	1.72071	0.00312095	0.0375527	453.376	510.814	438.803	591.292	849.121	961.6
PCSK9	-2.70825	-6.53529	0.00314241	0.0377565	75.8205	35.572	46.9308	16.2741	0	15.8942
MGLL	-0.559646	-1.47391	0.00314129	0.0377565	18673.5	15651.7	20001.9	12630.5	12042.9	11169.7
IFI6	0.719724	1.64687	0.0031483	0.0378	646.795	544.963	809.557	1235.02	1000.87	955.639
PITPNM1	-0.639994	-1.55832	0.0031544	0.037846	34626.8	31424.3	59454.3	27919.1	23079.7	24598.3
PTER	-3.10534	-8.60597	0.00316302	0.0379221	49.5154	32.7262	51.6239	0	3.41013	23.8413
OSTM1	0.5753	1.48999	0.00316819	0.0379568	1909.44	2744.74	1644.93	2985.39	3671	2423.87
ITPR3	-0.632364	-1.5501	0.0031803	0.0380473	7945.68	6831.25	13326	5046.77	5785.28	6194.77
ZNF217	-0.75048	-1.68235	0.00317808	0.0380473	1132.67	1439.95	879.953	580.442	668.385	729.147
MTR	-0.793905	-1.73376	0.00318787	0.0381105	764.395	1052.93	685.19	370.687	484.238	552.324
HSPG2	-0.767529	-1.70235	0.00321151	0.0383656	6362.73	4682.7	9829.66	4822.55	3792.06	2978.18
EDNRA	-1.15194	-2.22213	0.00322103	0.0384511	190.325	239.044	187.723	90.4116	105.714	75.4975
C19orf54	-0.641298	-1.55973	0.00322328	0.0384511	3815.78	2951.05	4789.29	2782.87	2223.4	2131.81
TMEM145	1.10137	2.14558	0.00322755	0.0384746	125.336	106.716	84.4755	285.701	208.018	174.836
MYADM	-0.59587	-1.51138	0.00323022	0.0384789	20488.6	14746.7	23136.9	15247	11229.5	10988.9
LHPP	-0.749173	-1.68083	0.00323772	0.0385406	1072.32	973.25	1734.09	896.883	579.721	679.478
ECM2	-1.45221	-2.73627	0.00324918	0.038622	131.525	166.477	89.1686	47.014	66.4975	27.8149
RIPOR1	-0.655943	-1.57565	0.00324714	0.038622	16087.9	13972.7	25647.7	12140.5	10975.5	10249.8
LDOC1	0.591091	1.50639	0.00325314	0.0386415	4176.32	3015.08	4622.69	6571.11	5234.54	5380.19
C1QTNF12	1.36466	2.57515	0.00325677	0.0386571	46.4207	69.7211	96.2082	244.111	122.765	168.876
TGFB2	-0.92578	-1.89971	0.0032613	0.0386832	382.197	439.67	276.892	204.33	189.262	164.902
NBAS	-0.674543	-1.59609	0.00328181	0.038894	1203.84	1515.37	1037.17	754.032	774.099	745.041
SPR	0.671464	1.59269	0.00328373	0.038894	2896.65	3013.66	4585.14	6560.26	4832.15	4736.48
NSUN5P1	0.91207	1.88174	0.00329253	0.0389706	207.346	297.382	483.388	605.757	578.016	528.483
GXYLT2	-1.0974	-2.13969	0.00329885	0.0390177	314.114	284.576	246.387	122.96	95.4835	178.81
ASPM	-0.764882	-1.69923	0.00330525	0.039059	1052.2	2231.08	1037.17	752.224	794.559	774.843
PSD3	-0.747865	-1.67931	0.00330703	0.039059	866.52	1576.55	727.428	520.771	671.795	564.245
CTSC	0.598908	1.51457	0.00331418	0.0391157	1815.05	1845.48	1626.15	2553.22	2514.97	2747.71
YARS1	-0.616433	-1.53308	0.00332167	0.0391764	6364.28	4840.64	4862.03	3271.09	3075.93	3846.4
SKP1	0.576625	1.49136	0.00332772	0.0391962	3224.69	3907.23	3008.27	4990.72	4738.37	4953.03
SERPINF2	2.6492	6.27319	0.00332805	0.0391962	13.9262	5.69152	4.69308	37.9729	73.3177	33.7752
TRRAP	-0.627247	-1.54461	0.00337449	0.0397151	1531.88	1982.07	1694.2	893.266	1214	1198.03
CENPN	0.629885	1.54744	0.00338362	0.0397945	940.793	1449.91	1055.94	1614.75	1817.6	1696.71
FRMD3	1.68126	3.20709	0.00338668	0.0398024	30.9471	22.7661	39.8912	104.877	93.7785	87.4182
PEAK1	-0.841165	-1.7915	0.00339876	0.0399163	566.333	756.972	530.318	242.303	373.409	407.289
SPRY4-AS1	1.32306	2.50197	0.00340703	0.0399853	64.989	69.7211	58.6635	130.193	141.52	214.572
RPS6KA3	-0.724822	-1.6527	0.00342236	0.0401369	1479.27	2228.23	1210.82	848.06	948.015	1031.14
CHMP6	0.62154	1.53852	0.00342488	0.0401383	5773.19	6410.07	10160.5	12201.9	9447.75	11052.4
PLPP5	0.651929	1.57127	0.00342787	0.040145	948.53	805.35	706.309	1386.91	1178.2	1196.04
FIBCD1-AS1	1.78121	3.43714	0.00345658	0.0404529	20.1156	31.3034	28.1585	110.302	59.6772	103.312
PLOD2	0.624048	1.54119	0.00346818	0.040538	6336.43	8655.38	4402.11	9372.06	9827.98	8958.38
MUC12	1.01854	2.02587	0.00346871	0.040538	143.904	142.288	220.575	414.085	306.911	272.188
IRX6	2.1634	4.47969	0.00347502	0.0405832	18.5683	5.69152	28.1585	61.4799	71.6126	67.5504
SETD3	-0.754325	-1.68684	0.00349371	0.040773	1723.76	1684.69	1360.99	701.594	930.964	1174.18
CIITA	-0.59889	-1.51455	0.00350272	0.0408496	2537.67	2329.25	3693.46	1614.75	1756.21	2062.27
PHF2	-0.675934	-1.59763	0.00350901	0.0408657	1131.12	1095.62	1241.32	611.182	765.573	749.015
RRP7A	-0.599477	-1.51517	0.00350857	0.0408657	13887.5	16955	24049.7	12399	10382.1	11773.6
UNKL	0.601876	1.51769	0.00352044	0.0409702	1367.86	1148.26	1614.42	2269.33	1751.1	2074.19
COX6A1P2	1.12178	2.17615	0.00352759	0.0410248	128.431	95.3329	84.4755	381.537	184.147	137.088
PIFO	0.993783	1.9914	0.0035415	0.0411144	154.736	140.865	131.406	287.509	288.156	254.307
LMNTD2	0.801117	1.74245	0.00354269	0.0411144	309.471	352.874	523.279	746.799	572.901	657.623
TEP1	-0.856086	-1.81012	0.00353863	0.0411144	561.691	523.62	535.011	222.412	306.911	359.607
DYNC2I1	-0.879624	-1.8399	0.00355648	0.0412171	413.144	539.271	321.476	197.097	262.58	208.612
FAM222A	-1.24233	-2.3658	0.00355408	0.0412171	232.104	146.557	229.961	66.9046	95.4835	85.4314
EPHA2-AS1	1.4008	2.64048	0.00356792	0.0413209	66.5364	41.2635	44.5843	162.741	112.534	115.233
SLC3A2	-0.581766	-1.49668	0.00357841	0.0414137	38182.6	23133.2	31849.6	27235.6	18274.9	15675.7
CEP290	-0.887534	-1.85001	0.00359508	0.0415778	379.103	529.311	337.902	216.988	219.953	210.598
EME2	0.760565	1.69415	0.00360472	0.0416604	434.807	436.824	664.071	913.157	811.61	766.896
ADAM8	0.589202	1.50441	0.00361886	0.041737	12377.3	11044.4	17556.8	23065.8	17383.1	18939.9
CCDC61	-0.68028	-1.60245	0.00361621	0.041737	1988.35	2161.35	3203.03	1820.89	1196.95	1428.49
SOD1	0.569846	1.48437	0.00361752	0.041737	7829.63	7006.26	7567.6	10021.2	9558.58	13198.2
NAAA	0.870162	1.82787	0.00362656	0.0417969	187.23	277.462	239.347	430.359	439.906	373.514
IBA57	0.734312	1.6636	0.00364401	0.041969	515.27	449.63	762.626	990.911	852.531	894.049
DNAJC22	0.879401	1.83961	0.00367295	0.042244	246.03	287.422	255.773	318.249	576.311	568.218
COX10	0.670778	1.59193	0.00367067	0.042244	742.732	690.097	835.369	1056.01	1275.39	1192.07
FKBP7	-1.02463	-2.03444	0.00369921	0.042469	259.956	387.023	192.416	151.891	143.225	99.3388
AFAP1	-0.719661	-1.64679	0.00370016	0.042469	864.973	1104.15	922.191	457.482	574.606	699.345
PJA2	-0.608262	-1.52442	0.00369516	0.042469	2140	2737.62	1468.93	1312.78	1602.76	1078.82
CDH24	-0.59581	-1.51132	0.00371835	0.0426485	5477.65	4917.47	8053.33	4263.81	3527.78	3882.16
NRBP1	0.550283	1.46437	0.00373709	0.042834	8954.56	7834.38	9404.94	12807.7	12996	11582.9
NOP10	0.578878	1.49369	0.00374145	0.0428546	6591.74	6855.43	7264.89	12771.5	9347.15	8527.24
TMEM98	-0.838208	-1.78783	0.00375292	0.0429564	2098.22	1999.15	3268.73	1813.66	1415.2	846.367
METTL9	0.601594	1.51739	0.00375553	0.0429568	3766.27	4292.83	3020	5026.88	5492.01	5767.61
WNT6	-4.23593	-18.8426	0.00376518	0.0430081	12.3789	28.4576	56.317	14.4658	0	0
HABP4	-0.694438	-1.61825	0.00376387	0.0430081	874.257	896.414	1018.4	473.757	543.915	679.478
ITGBL1	-0.722301	-1.64981	0.00376936	0.0430264	1013.52	1253.56	894.032	531.62	627.463	709.279
LTBP2	-0.56925	-1.48375	0.00378073	0.0431267	3346.93	3173.02	4327.02	2128.29	2329.12	2640.43
ZFYVE27	0.622677	1.53973	0.00378716	0.0431705	5148.06	4627.2	7654.42	10032.1	7778.5	7915.32
RORC	-1.37887	-2.60065	0.00382317	0.0435283	128.431	119.522	164.258	45.2058	52.857	55.6297
MYO5B	1.65221	3.14315	0.00382377	0.0435283	27.8524	21.3432	49.2774	86.7951	90.3683	109.273
GLI4	0.693512	1.61722	0.00383488	0.043625	909.846	786.853	1468.93	1887.79	1386.22	1577.5
FANCL	0.709852	1.63564	0.00385372	0.0438095	587.996	791.121	502.16	896.883	1040.09	1029.15
IRF2BPL	-0.560933	-1.47522	0.0038614	0.0438669	11363.8	8857.43	10888	7898.35	6849.24	5868.94
HIVEP2	-1.08295	-2.11837	0.00386699	0.0439005	318.756	369.949	283.932	86.7951	170.506	216.559
MMP24	1.01068	2.01486	0.00386976	0.043902	137.715	153.671	260.466	397.811	351.243	298.016
DUS2	-0.721613	-1.64902	0.0038753	0.043935	728.805	660.216	741.507	479.181	363.178	425.17
ELMO1	0.663321	1.58372	0.00387905	0.0439477	1937.29	1521.06	1546.37	2218.7	2496.21	3041.75
RRN3P3	1.81229	3.512	0.00389308	0.0440767	23.2104	24.189	21.1189	72.3292	102.304	63.5768
TNIP1	-0.536182	-1.45013	0.00390494	0.0441751	40879.6	31642	49488.6	28109	24353.4	28540
PKP3	-0.772825	-1.70861	0.00390708	0.0441751	713.332	789.698	1238.97	580.442	472.302	472.853
DPP6	-4.10022	-17.151	0.00391587	0.0442446	24.7577	25.6118	39.8912	0	13.6405	0
PRKDC	-0.601335	-1.51712	0.00394589	0.0445536	4598.75	7263.8	4197.96	2862.43	3771.6	3470.9
CHD8	-0.755232	-1.6879	0.00395777	0.0446574	976.383	1337.51	842.408	484.606	617.233	717.226
LONP1	-0.611389	-1.52773	0.00396438	0.0447018	49667.1	43635.5	72578.5	41724.9	31064.5	31583.8
ATP2B4	-0.616816	-1.53349	0.003983	0.0448814	2845.59	3846.04	2454.48	1705.16	2040.96	1998.7
UBXN11	0.670965	1.59214	0.00398747	0.0449015	1982.16	2218.27	3475.23	4620.03	3432.29	3615.93
GPIHBP1	4.07484	16.8519	0.00400138	0.0449704	3.09471	0	2.34654	18.0823	28.9861	31.7884
TP53BP1	-0.708339	-1.63392	0.00399699	0.0449704	1287.4	1920.89	1194.39	650.963	954.835	1019.22
LSM12	0.647466	1.56641	0.00400169	0.0449704	1234.79	1169.61	1060.64	1533.38	1843.17	1941.08
SDHAF3	-2.35798	-5.12651	0.00400706	0.0450005	40.2313	79.6813	44.5843	3.61646	18.7557	11.9207
APEX1	-0.571324	-1.48589	0.00402168	0.0451343	3453.7	3099.03	3501.04	2097.55	1993.22	2543.07
ENSG00000279253	0.898631	1.8643	0.0040355	0.0452589	160.925	173.591	237.001	339.947	289.861	405.302
BRSK1	-0.587393	-1.50253	0.00404837	0.0453727	4153.11	3356.57	5230.44	3099.31	2446.77	2634.47
SUGCT	-1.14348	-2.20914	0.00408865	0.0457935	207.346	183.551	229.961	115.727	85.2531	75.4975
LMF2	-0.675131	-1.59674	0.00409762	0.0458631	18777.2	18612.7	32189.9	17373.5	12290.1	11988.2
PCDHB11	1.62252	3.07912	0.00414873	0.0463729	41.7787	35.572	23.4654	94.028	98.8936	107.286
VSIR	-3.28011	-9.71433	0.00414794	0.0463729	46.4207	19.9203	56.317	3.61646	11.9354	0
C1D	0.809809	1.75298	0.0041606	0.0464744	431.713	382.755	279.238	538.853	774.099	556.297
MDC1	-0.674839	-1.59642	0.00416946	0.0465422	1627.82	1230.79	1755.21	779.348	942.9	1092.73
ACADVL	0.520999	1.43495	0.00417903	0.0466178	14831.4	12845.8	19973.8	23017	18648.3	24373.8
GLMP	0.66536	1.58596	0.00418307	0.0466318	7097.73	6583.66	10714.3	15684.6	11536.5	10214
UQCC1	0.534478	1.44842	0.00418639	0.0466376	3272.66	3358	3653.57	4838.83	4699.15	4992.77
ATRAID	0.559025	1.47327	0.00419599	0.0467134	8403.7	7766.08	10465.6	14547.2	11887.7	11741.8
C1orf122	0.639017	1.55727	0.0042098	0.046785	6443.2	6384.46	9109.27	14474.9	9712.04	9355.73
MARK1	-2.52097	-5.73966	0.00421085	0.046785	46.4207	29.8805	65.7032	10.8494	5.11519	7.94711
FEZ2	0.595011	1.51048	0.00421003	0.046785	1169.8	1439.95	1084.1	1824.51	1913.08	1680.81
LINC00680	1.41684	2.67	0.00421446	0.046794	64.989	34.1491	61.0101	117.535	143.225	145.035
SRD5A1	0.646131	1.56497	0.00422768	0.0468783	755.11	688.674	687.537	1139.19	1115.11	1003.32
PTK2B	-0.668304	-1.5892	0.00422698	0.0468783	940.793	795.39	1086.45	569.593	506.404	653.649
PITPNA-AS1	0.846675	1.79835	0.00423737	0.0469545	328.04	200.626	319.13	473.757	474.007	508.615
KLF7	-0.770887	-1.70632	0.0042601	0.0471751	908.299	1075.7	818.943	412.277	523.454	697.359
ENSG00000260136	1.05307	2.07493	0.00434598	0.0480941	126.883	96.7558	138.446	323.673	214.838	200.664
AMDHD2	0.637104	1.5552	0.00437546	0.0483883	2464.94	2790.27	4564.02	5366.83	4260.95	4802.04
ADGRA2	-1.26166	-2.39771	0.00438398	0.0484503	170.209	199.203	427.071	112.11	121.059	67.5504
CENPM	-0.703428	-1.62837	0.00440597	0.0486612	2986.4	3619.81	5652.82	2922.1	2114.28	2129.82
PSTK	0.987906	1.9833	0.00441775	0.048759	143.904	163.631	105.594	291.125	281.335	222.519
CYB5R2	1.35398	2.55616	0.00442892	0.0488499	49.5154	62.6067	56.317	164.549	100.599	164.902
PITX1	-0.676389	-1.59814	0.00443976	0.0489158	2661.45	3009.39	4751.75	2356.13	1976.17	1855.65
PRUNE2	-0.833806	-1.78238	0.00444076	0.0489158	479.681	715.709	394.219	278.468	286.451	282.122
ODF2	-0.697507	-1.6217	0.0044481	0.0489538	1313.71	1247.87	1102.87	612.99	758.753	848.354
GLOD4	0.632249	1.54998	0.00445008	0.0489538	1703.64	1586.51	1445.47	2034.26	2472.34	2694.07
RPL26P19	1.18393	2.27196	0.00445634	0.0489904	102.126	68.2982	89.1686	224.221	214.838	139.074
ELOVL5	-0.677658	-1.59954	0.00446605	0.0490647	2102.86	2576.84	1816.22	1037.92	1355.53	1597.37
WIPI1	-0.691589	-1.61506	0.00448615	0.0492531	2500.53	1859.7	2172.9	1039.73	1256.63	1700.68
ACIN1	-0.56119	-1.47549	0.00449798	0.0493505	6458.67	6267.79	5831.16	3686.98	4218.33	4396.74
NAXD	0.600064	1.51578	0.00450357	0.0493793	1513.32	1105.58	1478.32	2030.64	1875.57	2105.98
BCOR	-0.786991	-1.72547	0.00452926	0.0496284	688.574	756.972	640.606	305.591	395.575	500.668
SYTL3	-0.938664	-1.91675	0.00453945	0.0497075	476.586	325.839	286.278	179.015	179.032	184.77
TMEM62	0.723448	1.65112	0.00455998	0.0498994	399.218	442.516	366.06	625.648	695.666	623.848
TRAF1	-0.821112	-1.76677	0.00457377	0.0500007	553.954	438.247	654.685	381.537	277.925	250.334
ENSG00000237550	0.869622	1.82718	0.00457892	0.0500007	213.535	284.576	150.179	480.989	429.676	250.334
BRWD3	-1.07103	-2.10093	0.00457588	0.0500007	173.304	327.262	187.723	72.3292	143.225	103.312
LRCH2	-2.11748	-4.33937	0.00458123	0.0500007	54.1575	119.522	23.4654	14.4658	27.281	3.97355
IFI16	-0.625965	-1.54324	0.00459881	0.050127	3331.46	4409.5	3031.73	1998.1	2175.66	2602.68
COX17	0.583885	1.49888	0.00459733	0.050127	1714.47	1690.38	1358.65	2938.38	2076.77	2022.54
TOMM5	0.59014	1.50539	0.00464148	0.0505565	2095.12	2835.8	2224.52	4130	3527.78	2880.83
PLCE1	-1.10198	-2.14649	0.00464427	0.0505565	213.535	278.884	154.872	86.7951	115.944	87.4182
PSME1	-0.539122	-1.45309	0.00465816	0.0506746	4346.53	3515.94	3641.83	2943.8	2370.04	2419.89
CNKSR2	-2.14917	-4.43572	0.00467104	0.0507484	43.326	69.7211	70.3962	18.0823	10.2304	11.9207
DOCK11	-0.813046	-1.75692	0.00467029	0.0507484	383.745	608.993	384.833	253.152	306.911	198.678
TENT5A	0.796838	1.73729	0.00468397	0.0508558	312.566	405.521	300.357	488.222	559.261	687.425
ZNF197	-0.901326	-1.86778	0.00470841	0.0510879	349.703	438.247	283.932	173.59	197.787	182.783
RGMB	-0.581819	-1.49674	0.00473059	0.0512515	2225.1	2319.29	2217.48	1737.71	1444.19	1263.59
TMEM178B	-2.42939	-5.38666	0.00473344	0.0512515	30.9471	48.3779	65.7032	7.23292	6.82025	11.9207
PCDH15	-3.27805	-9.70046	0.00473548	0.0512515	30.9471	46.955	25.812	3.61646	10.2304	0
TSHZ3	-0.631466	-1.54914	0.00473578	0.0512515	1089.34	1183.84	1152.15	707.018	768.983	683.451
VPS29	0.614902	1.53145	0.00475647	0.0514421	1137.31	1448.49	1013.71	1815.46	1751.1	1762.27
SPECC1	0.613867	1.53036	0.00476097	0.0514573	1765.53	1849.74	1478.32	2244.01	2571.23	2799.37
SS18L2	0.819719	1.76506	0.00477093	0.0515189	246.03	328.685	206.496	522.579	474.007	345.699
MOXD1	-0.62397	-1.54111	0.00477593	0.0515189	1485.46	1791.41	1309.37	965.595	953.13	965.573
TNFRSF11A	-2.16171	-4.47445	0.0047741	0.0515189	61.8943	55.4923	79.7824	18.0823	3.41013	31.7884
EIF4G3	-0.623401	-1.5405	0.0047911	0.0516491	2888.92	3550.08	2548.34	1672.61	1839.76	2169.56
ENSA	0.514287	1.42829	0.00479758	0.0516855	5573.58	5359.99	5528.45	8080.98	7384.63	7504.05
VSX1	2.32659	5.01617	0.00481922	0.0518851	9.28414	7.1144	14.0792	36.1646	47.7418	63.5768
CADM1	1.38202	2.60632	0.00484893	0.0521713	61.8943	46.955	37.5447	151.891	115.944	103.312
TLE3	-0.615214	-1.53179	0.0048632	0.0522911	2147.73	1516.79	2447.44	1316.39	1198.66	1309.29
ZNF593	0.608357	1.52452	0.00488451	0.0524865	4937.62	5498.01	7347.02	10469.7	8068.36	7780.22
SHC2	0.772206	1.70788	0.00489935	0.052612	366.724	290.267	464.615	708.827	572.901	562.258
WWC2	-0.775188	-1.71141	0.00490556	0.0526448	583.354	848.036	537.358	396.003	344.423	363.58
TIMM8B	0.687324	1.61029	0.00491365	0.0526977	652.985	758.395	652.339	1446.58	1031.56	838.42
ALDH3B2	2.85784	7.24931	0.00492685	0.0527632	9.28414	11.383	0	43.3975	46.0367	31.7884
KAT2A	0.651672	1.57099	0.00492839	0.0527632	4145.37	4149.12	7607.49	8997.76	7152.74	7301.4
NCOA6	-0.613981	-1.53048	0.00492925	0.0527632	2232.84	2424.59	1980.48	1175.35	1570.36	1507.96
AKAP8L	-0.564671	-1.47905	0.00494062	0.052851	3001.87	2252.42	2865.13	1913.11	1643.68	1772.2
CCDC9B	-0.613897	-1.53039	0.00494808	0.0528969	1743.87	1788.56	1966.4	936.664	1239.58	1368.89
COX19	0.667399	1.58821	0.00495973	0.0529875	693.216	671.599	671.111	947.513	978.706	1259.62
KCNK15-AS1	-2.39476	-5.25891	0.00497551	0.053122	44.8734	41.2635	77.4359	14.4658	11.9354	3.97355
TRABD	-0.596729	-1.51228	0.00499735	0.053321	7558.84	8416.33	13415.2	6737.47	5486.89	6206.69
SOGA1	-0.593362	-1.50876	0.00500381	0.0533559	7953.42	7340.64	10456.2	4600.14	6431.5	5598.74
HSPA2	-0.753757	-1.68618	0.00502009	0.0534952	1024.35	802.504	877.607	412.277	559.261	603.98
ANGPT2	-2.68971	-6.45184	0.00502564	0.0535202	52.6102	36.9949	32.8516	5.42469	5.11519	7.94711
ENSG00000288707	4.67458	25.5381	0.00505631	0.0538125	0	2.84576	0	18.0823	17.0506	27.8149
SLC38A2	-0.585677	-1.50074	0.00507206	0.0539456	5326	6496.87	3186.6	3280.13	3478.33	2672.21
RAD54L	-0.641766	-1.56024	0.00507793	0.0539737	1146.59	1042.97	1520.56	714.251	768.983	810.605
PCDHB9	1.11898	2.17194	0.00508697	0.0540353	94.3888	83.9499	100.901	175.398	226.773	190.731
MT-ATP8	-0.683158	-1.60565	0.00509402	0.0540757	207618	206976	320277	193945	143176	110524
ADCY9	-0.673455	-1.59489	0.0051003	0.054108	976.383	792.544	1213.16	625.648	571.196	601.993
TENT5B	-0.79705	-1.73754	0.00510816	0.0541569	702.5	657.37	1147.46	616.607	375.114	403.316
ENSG00000232884	-4.51623	-22.8834	0.0051207	0.0542554	13.9262	15.6517	37.5447	0	0	3.97355
SMG5	0.586723	1.50183	0.00515593	0.0545939	16044.5	13644	23779.9	26754.6	24987.7	24504.9
HES7	-0.763082	-1.69711	0.00517128	0.0546523	824.742	399.829	436.457	432.167	247.234	258.281
SUSD2	1.32229	2.50063	0.00516686	0.0546523	58.7996	51.2237	65.7032	224.221	121.059	103.312
APOL2	-0.683463	-1.60599	0.00517036	0.0546523	1225.51	934.832	1048.9	607.566	562.671	790.737
NOTCH4	-0.656845	-1.57663	0.00518351	0.0547469	1231.7	906.374	1621.46	799.238	683.73	786.763
PATL1	-0.646297	-1.56515	0.00518755	0.0547549	2147.73	2152.82	2064.96	1012.61	1396.45	1635.12
COX18	0.693553	1.61726	0.0051959	0.0548083	705.595	644.565	574.903	867.951	1091.24	1088.75
VAMP2	0.554165	1.46832	0.0052023	0.0548412	3958.14	2766.08	4066.56	6276.37	4462.15	4678.86
FECH	0.729288	1.65782	0.00521389	0.0549286	476.586	486.625	380.14	636.497	784.329	752.988
NOTCH2	-0.568511	-1.48299	0.00521773	0.0549344	5955.78	6441.38	4967.63	3428.41	3914.82	4057
OGA	-0.644846	-1.56357	0.00522366	0.0549621	1576.76	2051.79	1217.86	933.047	1043.5	991.401
TCTA	0.628428	1.54588	0.00524222	0.0551226	4030.87	3783.44	7342.33	7967.07	6706.01	7176.24
SMAD7	0.698208	1.62249	0.00525066	0.0551766	529.196	482.356	664.071	936.664	903.683	792.724
PLPP3	-0.863824	-1.81986	0.00525562	0.0551939	912.941	715.709	539.705	282.084	462.072	413.25
SOS2	-1.08087	-2.11531	0.00526156	0.0552216	247.577	320.148	197.109	104.877	102.304	145.035
CASK	-0.682999	-1.60547	0.00526494	0.0552223	730.353	1067.16	661.725	459.291	567.786	447.025
HGH1	0.656151	1.57587	0.00527437	0.0552864	3859.11	3888.73	7147.57	8603.56	6663.39	6780.87
GCHFR	0.642418	1.56094	0.00528687	0.0553826	1282.76	1276.32	1933.55	2614.7	2095.52	2038.43
PIDD1	0.647127	1.56605	0.00531149	0.0556055	3258.73	3749.29	5723.21	7430.02	5947.26	5642.45
AMD1	0.572526	1.48713	0.00532658	0.0557286	2338.06	2952.48	1928.86	3262.05	3676.12	3409.31
PCDHB6	0.831398	1.77941	0.00533435	0.0557399	512.175	389.869	300.357	575.017	712.716	774.843
CACNB1	-0.656266	-1.576	0.00533191	0.0557399	1285.85	872.225	1431.39	804.663	663.269	715.24
RPP25	0.646419	1.56528	0.00537272	0.0561057	1171.35	1141.15	1795.1	2413.99	1858.52	1903.33
MAP3K4-AS1	1.68122	3.207	0.00539518	0.056305	46.4207	19.9203	23.4654	94.028	90.3683	81.4578
RNF213	-0.615536	-1.53213	0.00540168	0.0563376	2359.72	3123.22	2292.57	1361.6	1665.85	1933.13
ZNF232	0.879437	1.83966	0.00541057	0.0563951	167.115	207.74	192.416	276.659	352.948	397.355
FAM53A	-4.28796	-19.5346	0.00541797	0.0564016	37.1366	11.383	32.8516	0	8.52531	0
B3GALT4	-1.20199	-2.30056	0.00541566	0.0564016	185.683	96.7558	232.308	72.3292	51.1519	87.4182
HK1	-0.572986	-1.4876	0.00543474	0.056541	12530.5	11151.1	11340.8	6643.44	7164.67	9411.36
SERINC2	0.849902	1.80238	0.00544597	0.0566029	247.577	210.586	394.219	560.552	446.726	445.038
ANG	-1.28435	-2.43572	0.00544748	0.0566029	187.23	139.442	114.981	97.6445	42.6266	45.6959
DLGAP5	-0.671259	-1.59246	0.00546726	0.0567731	1335.37	2088.79	1170.92	801.046	959.95	985.441
METRNL	-0.590102	-1.50535	0.0054753	0.0568211	7738.33	5546.39	9289.96	6222.12	4121.14	4229.85
DCUN1D5	0.609057	1.52526	0.00548212	0.0568565	847.952	990.324	769.666	1318.2	1328.24	1221.87
DESI1	-0.538201	-1.45216	0.00548697	0.0568715	10314.7	10280.3	15003.8	7811.56	7730.76	8000.75
BAZ2A	-0.604526	-1.52048	0.00549856	0.0569562	3387.17	2817.3	3874.14	1737.71	2298.42	2447.71
HSPB11	0.556009	1.4702	0.00550327	0.0569696	1869.21	2443.08	1778.68	3149.94	3007.73	2537.11
C1orf198	-0.690162	-1.61346	0.00554337	0.0573492	903.657	678.714	802.517	482.798	455.252	496.694
ANAPC5	0.588503	1.50369	0.00557195	0.0576091	3175.18	3063.46	2750.15	3741.23	4496.25	5034.49
TMEM256	0.692366	1.61593	0.00557556	0.0576107	609.659	648.833	596.022	1370.64	866.172	776.83
PKDCC	-0.800835	-1.74211	0.00562986	0.0580661	473.491	364.257	546.744	329.098	194.377	258.281
BHLHE40	-0.675749	-1.59743	0.00562846	0.0580661	7893.07	5425.44	6349.74	3014.32	4042.7	5050.39
VDR	0.803539	1.74538	0.00563704	0.0580661	349.703	308.765	391.872	410.468	632.578	800.671
SRP54	-0.718964	-1.646	0.00563202	0.0580661	1174.44	1272.05	1044.21	556.935	639.399	917.891
FBXO46	-0.553031	-1.46716	0.00563526	0.0580661	2444.82	2222.54	2923.79	1589.44	1565.25	1881.48
ANKRD28	-0.661645	-1.58189	0.00565294	0.0581048	1131.12	1899.54	943.31	701.594	907.093	754.975
MELTF	-0.77618	-1.71259	0.00565474	0.0581048	858.783	633.181	1084.1	631.073	456.957	373.514
EIF3F	-0.531228	-1.44516	0.00565319	0.0581048	14340.9	10819.6	14149.6	10961.5	8058.13	7657.04
MTHFD1	-0.611418	-1.52776	0.00564629	0.0581048	3656.41	4440.81	3191.3	2016.18	2404.14	2799.37
POLR2F	-0.568567	-1.48305	0.00566935	0.058219	3594.51	3854.58	5312.57	3028.79	2525.2	2743.74
PLXNA2	0.655051	1.57467	0.00567862	0.0582783	820.099	698.634	1196.74	1374.26	1338.47	1352.99
CTSB	-0.553155	-1.46729	0.00570737	0.0585373	54627.9	41222.2	58928.7	29933.5	34311	38062.7
KRT16	1.75054	3.36485	0.00572312	0.0586628	49.5154	19.9203	14.0792	99.4527	78.4329	69.5372
TFPI	-0.578524	-1.49332	0.00573066	0.0586657	4552.33	6316.16	3571.44	3083.03	3190.17	2924.53
NUCB2	-0.551177	-1.46528	0.00572968	0.0586657	3251	3937.11	2419.28	2222.32	2289.9	1803.99
FSTL3	0.711366	1.63735	0.00573395	0.0586657	662.269	675.868	1220.2	1573.16	1121.93	1261.6
MRM3	0.584599	1.49962	0.00574679	0.058761	1126.48	967.558	1318.76	1811.85	1483.4	1676.84
PDZD11	0.527943	1.44187	0.00580138	0.0592828	3260.28	3251.28	4190.92	5350.56	4509.89	5133.83
METTL7B	0.578618	1.49342	0.00580521	0.0592857	4163.94	3856	5622.31	7773.59	6064.91	5922.58
KLF5	-0.852196	-1.80525	0.00581847	0.0593847	550.859	367.103	344.942	256.769	262.58	162.916
ASIC1	-0.634079	-1.55195	0.00584705	0.0596064	2551.59	2114.4	3484.61	1860.67	1679.49	1492.07
TMEM260	-0.96168	-1.94758	0.00584734	0.0596064	315.661	285.999	295.664	130.193	126.175	204.638
TAF7	0.611077	1.5274	0.00586244	0.0597238	1476.18	1752.99	1199.08	2008.94	2209.76	2330.49
USP11	-0.574628	-1.48929	0.00587942	0.0598602	8988.6	7465.85	13788.3	7135.28	5657.4	6445.1
COPA	-0.599732	-1.51543	0.00590624	0.0599869	4406.87	5278.88	3461.15	2442.92	2917.36	3031.82
SLC43A2	0.762593	1.69654	0.00590344	0.0599869	521.459	448.207	825.983	1162.69	922.439	810.605
NFE2L1	-0.567007	-1.48145	0.00590379	0.0599869	23447.1	17939.7	20189.6	11936.1	14198.1	14320.7
SPAG9	-0.66198	-1.58225	0.00589982	0.0599869	1564.38	2265.22	1194.39	878.8	1098.06	1039.08
STC1	0.683274	1.60578	0.00591285	0.0600174	17514.5	18685.3	11981.4	19089.5	25129.2	31746.7
NBPF1	0.848748	1.80094	0.00593503	0.0602059	188.778	214.855	194.763	334.523	359.768	357.62
SELENON	-0.587171	-1.5023	0.00595361	0.0603576	29025.3	21336.1	40264.3	20803.7	18075.4	18177
MYCBP2	-0.716872	-1.64361	0.0059586	0.0603716	953.172	1724.53	964.429	598.524	687.14	812.592
ANKFY1	0.686999	1.60993	0.00596736	0.0604236	1222.41	1388.73	940.963	1403.19	2025.61	2195.39
TMEM255B	-0.637327	-1.55544	0.00598117	0.0604899	4142.28	3542.97	5950.83	3777.39	2332.53	2441.75
ENSG00000268119	1.43342	2.70087	0.00598037	0.0604899	32.4945	51.2237	39.8912	81.3704	126.175	119.207
AKR1C1	-0.746649	-1.67789	0.00599346	0.0605776	3569.75	1636.31	1663.7	1251.3	1000.87	1527.83
DVL2	0.590268	1.50553	0.00601041	0.0606753	7860.58	7416.05	12751.1	14144	13077.8	12723.3
CNTROB	0.585355	1.50041	0.00600892	0.0606753	4539.95	3912.92	6575.01	8035.78	6757.16	6745.11
ATRNL1	2.91443	7.53931	0.00607498	0.0611168	6.18943	11.383	0	32.5482	27.281	65.5636
ARL2	-0.579127	-1.49394	0.00606894	0.0611168	5468.36	4863.4	7347.02	4753.84	3256.67	3516.59
SOCS1	-0.584673	-1.4997	0.00607613	0.0611168	1527.24	1280.59	1619.11	1001.76	850.826	1025.18
CD70	-0.538063	-1.45202	0.00606337	0.0611168	8532.13	7562.61	10038.5	7325.14	4862.84	5525.23
ADARB1	-0.833008	-1.7814	0.00605857	0.0611168	552.407	431.133	603.061	206.138	306.911	369.54
MID1IP1	-0.531216	-1.44515	0.00607276	0.0611168	9516.25	7676.44	10301.3	6925.53	5921.68	5654.37
HSPE1	0.620662	1.53758	0.00610724	0.0613927	858.783	1230.79	891.686	1721.44	1587.41	1166.24
ATP5MK	0.524753	1.43869	0.00612301	0.0615141	11459.7	15368.5	12274.8	20537.9	18182.8	16047.2
ADRA2A	-2.92278	-7.58307	0.00612751	0.0615223	63.4417	19.9203	51.6239	7.23292	13.6405	0
VWF	-1.64046	-3.11765	0.00614315	0.0616421	120.694	64.0296	145.486	57.8634	32.3962	15.8942
ZNF462	-0.717837	-1.64471	0.00615811	0.061681	693.216	977.518	558.477	414.085	460.367	419.21
TRMT61A	0.602019	1.51784	0.00615749	0.061681	6701.6	7569.72	12091.7	13829.4	12013.9	11984.2
ENSG00000268655	-1.02322	-2.03246	0.00615134	0.061681	230.556	221.969	251.08	121.151	124.47	93.3785
GLIPR2	-0.887725	-1.85026	0.00617108	0.0617738	337.324	268.924	375.447	213.371	141.52	164.902
ARFGEF1	-0.723771	-1.65149	0.00618978	0.0618867	810.815	1293.4	687.537	450.25	576.311	580.139
DHRS4L2	-0.940494	-1.91918	0.00618976	0.0618867	303.282	276.039	262.813	189.864	119.354	127.154
LINC02475	-3.68671	-12.8768	0.00622151	0.0621294	30.9471	28.4576	21.1189	3.61646	3.41013	0
SNHG8	0.545356	1.45938	0.00621879	0.0621294	3571.3	4748.15	4082.98	6654.29	5868.83	5129.86
TM4SF1	-0.515416	-1.42941	0.00625605	0.0623996	6506.64	6176.72	4655.54	4410.28	3931.88	3441.1
URM1	0.575514	1.49021	0.00625349	0.0623996	8013.76	7541.26	11488.7	15371.8	11790.5	11773.6
SNU13	-0.535341	-1.44928	0.00628928	0.0626935	7007.98	6538.13	9226.6	5846.01	4407.59	5012.64
MINAR1	-1.52754	-2.88294	0.00630006	0.0627635	94.3888	101.024	96.2082	32.5482	30.6911	35.762
WNK1	-0.596205	-1.51173	0.00631681	0.0628552	3846.73	4968.7	3360.25	1996.29	3026.49	2866.92
USP25	-0.758444	-1.69166	0.00631344	0.0628552	659.174	1062.89	532.665	415.893	417.74	417.223
TOP2B	-0.647392	-1.56633	0.00633321	0.0629809	2189.51	3268.35	1757.56	1254.91	1537.97	1589.42
ADCY8	-0.616461	-1.53311	0.00635818	0.0631538	2497.43	1815.59	2233.91	1233.21	1404.97	1507.96
ASRGL1	1.1836	2.27142	0.0063566	0.0631538	74.2732	79.6813	58.6635	175.398	194.377	109.273
KIF26B	-1.65168	-3.142	0.00636918	0.0632255	91.2941	72.5669	89.1686	28.9317	25.5759	23.8413
COX20	0.624627	1.54181	0.00638975	0.0633919	928.414	1334.66	908.112	1412.23	1577.18	1732.47
MOCS2	0.64054	1.55891	0.00642076	0.063641	1711.38	1852.59	1332.84	2093.93	2451.88	2920.56
PNPO	0.578325	1.49311	0.00643012	0.063641	2257.59	1854.01	3203.03	3300.02	3422.06	3679.51
SYS1	0.546074	1.46011	0.00642907	0.063641	1770.18	1560.9	2083.73	2696.07	2370.04	2608.64
C22orf46	-1.00487	-2.00677	0.00642964	0.063641	198.062	273.193	220.575	108.494	122.765	103.312
CDC42BPB	-0.631402	-1.54907	0.00643907	0.0636918	4235.12	4127.77	4336.41	1864.29	2815.06	3600.04
RAB27A	-0.658014	-1.57791	0.00646655	0.0639257	1389.53	1637.73	1133.38	837.211	774.099	947.692
CXCL12	-2.8427	-7.17361	0.00647055	0.0639273	24.7577	48.3779	32.8516	3.61646	6.82025	3.97355
CD55	-0.727104	-1.65531	0.00650589	0.0642384	1129.57	1095.62	638.259	560.552	523.454	560.271
REV3L	-0.90126	-1.8677	0.00652903	0.0644288	383.745	570.575	258.12	184.44	214.838	208.612
CPLX1	-2.99632	-7.97964	0.00654163	0.064515	41.7787	28.4576	42.2377	0	8.52531	7.94711
CCDC159	0.732208	1.66118	0.00657304	0.0647864	366.724	330.108	527.972	734.142	593.362	623.848
NKX6-1	-0.85941	-1.8143	0.00661334	0.0650693	468.849	359.989	452.883	312.824	237.004	156.955
SVEP1	-0.839051	-1.78887	0.00661368	0.0650693	439.45	446.784	330.862	227.837	199.492	234.44
CCDC184	-0.734008	-1.66325	0.00662305	0.0650693	656.08	463.859	722.735	443.017	306.911	325.831
HAUS4	-0.805281	-1.74749	0.00661981	0.0650693	488.965	451.053	661.725	348.989	294.976	244.374
STXBP6	-0.740248	-1.67046	0.00662515	0.0650693	625.132	539.271	441.15	359.838	347.833	236.426
SRRM2	-0.537666	-1.45162	0.00660842	0.0650693	9913.92	8517.36	9946.99	5592.86	6649.75	6866.3
PKD2L2-DT	0.979041	1.97115	0.00664818	0.065257	108.315	133.751	126.713	197.097	279.63	236.426
PPL	-1.36758	-2.58037	0.00665252	0.0652612	111.41	132.328	122.02	54.2469	37.5114	47.6826
LRRFIP1	-0.672526	-1.59386	0.00669058	0.065596	2401.5	2532.73	1799.8	1112.06	1350.41	1684.79
ALOX12-AS1	0.889121	1.85205	0.00670352	0.0656843	162.473	177.86	175.991	367.071	262.58	311.924
ATPAF1	0.58298	1.49794	0.00671631	0.0657175	1292.04	1309.05	1187.35	1629.22	2040.96	1889.42
APBB2	-0.603626	-1.51953	0.00673055	0.0657175	1332.27	1791.41	1185	835.403	1005.99	896.036
ENSG00000203279	1.2707	2.41278	0.00672156	0.0657175	58.7996	59.7609	56.317	173.59	98.8936	150.995
MRM1	0.638354	1.55655	0.00672825	0.0657175	1141.95	1173.88	1935.9	2408.56	1887.5	1998.7
PIAS2	0.669417	1.59043	0.00671396	0.0657175	450.281	701.48	471.655	772.115	881.518	824.512
FUT1	-2.30829	-4.95297	0.00672646	0.0657175	46.4207	39.8406	75.0893	14.4658	13.6405	3.97355
SMARCE1	0.9921	1.98908	0.00675501	0.0659176	109.862	136.596	110.287	224.221	228.478	238.413
RNASEH2C	0.582639	1.49759	0.00677817	0.066105	9768.47	10584.8	16242.8	20241.3	15671.2	16532
GOLPH3-DT	1.68662	3.21902	0.00681651	0.06644	38.6839	17.0746	21.1189	110.302	66.4975	59.6033
PGM2	0.710174	1.636	0.00682985	0.0665312	445.639	705.748	459.922	855.293	779.214	890.076
HPGD	2.35178	5.10455	0.00684357	0.0666259	15.4736	8.53728	4.69308	54.2469	61.3823	23.8413
NSMAF	-0.626491	-1.54381	0.00684961	0.0666459	2710.97	3035	2041.49	1421.27	1641.98	1829.82
ZNF273	1.029	2.04061	0.00688026	0.066905	112.957	109.562	93.8617	204.33	225.068	200.664
SPARC	-0.564	-1.47836	0.00689662	0.0669697	14443	11993.5	11298.6	7384.82	8237.16	9258.38
PRRC2B	-0.55685	-1.47105	0.00689839	0.0669697	7394.82	6121.23	9674.79	4806.28	5226.02	5100.06
ENSG00000275216	-3.97576	-15.7334	0.00689896	0.0669697	82.0099	5.69152	2.34654	3.61646	0	0
GARS1	-0.649621	-1.56876	0.00691682	0.067104	6676.85	5957.6	4327.02	2923.91	3469.8	4100.71
AP5Z1	0.588278	1.50345	0.0069393	0.0672439	5866.03	5755.55	9320.46	11413.6	9442.64	9204.74
PDXP	-0.635617	-1.5536	0.00693781	0.0672439	1315.25	1410.07	2025.07	1074.09	956.54	903.983
CREB3L2	-0.564387	-1.47876	0.00694909	0.0672997	4043.24	4618.67	3782.62	2307.3	2801.42	3149.04
DTNA	-0.661032	-1.58121	0.0069658	0.0673441	1126.48	1526.75	1027.79	652.771	745.113	860.274
FAM174C	0.604212	1.52015	0.00696503	0.0673441	11609.8	13313.9	19112.6	26508.7	18784.7	19408.8
TIMP3	0.633922	1.55178	0.00696306	0.0673441	1200.75	899.26	891.686	1508.06	1790.32	1239.75
SLC9A3-AS1	0.900975	1.86733	0.00697087	0.0673542	233.651	184.974	286.278	549.702	456.957	292.056
TPRKB	0.60065	1.5164	0.00699656	0.0675632	946.983	1575.13	1013.71	1658.15	1783.5	1664.92
APC2	-0.80078	-1.74204	0.00702147	0.0676867	648.343	404.098	764.973	405.044	315.437	274.175
ARHGAP35	-0.596612	-1.51216	0.00702153	0.0676867	3883.87	4376.78	3531.54	1956.51	2729.81	3025.86
L3MBTL2-AS1	-4.34249	-20.2871	0.00701943	0.0676867	38.6839	25.6118	9.38617	0	0	7.94711
TMEM70	0.697231	1.62139	0.00703992	0.0678248	677.743	663.062	417.684	880.609	936.08	915.904
TCOF1	-0.503812	-1.41795	0.00708251	0.0681957	5448.25	5133.75	6572.66	3639.97	3621.55	4551.7
ENSG00000247416	-2.14055	-4.40929	0.00712158	0.0685182	61.8943	51.2237	44.5843	10.8494	11.9354	11.9207
PLA2G3	-1.47522	-2.78025	0.00712421	0.0685182	167.115	73.9897	140.792	75.9457	44.3316	19.8678
AHSA2P	0.862674	1.81841	0.00713672	0.0685989	151.641	216.278	197.109	298.358	306.911	397.355
BLVRA	-0.602468	-1.51831	0.0071581	0.0687647	1774.82	1459.87	1490.05	987.294	905.388	1150.34
SLC25A33	0.776538	1.71302	0.00716941	0.0687942	283.166	267.501	227.615	468.332	407.51	425.17
NDUFA4	0.514167	1.42817	0.00716832	0.0687942	6491.16	7844.34	4843.26	11211	9376.14	6359.67
DBN1	-0.540623	-1.4546	0.00718567	0.0688163	26999.8	24436.5	37638.5	22637.2	17829.8	18576.4
SRGAP1	-0.654877	-1.57448	0.00719235	0.0688163	1374.05	1807.06	1189.7	692.553	994.052	1027.16
SNPH	-0.624405	-1.54157	0.00719049	0.0688163	3520.24	3483.21	6176.1	2873.28	2675.24	2489.43
WDR4	-0.588152	-1.50332	0.00718721	0.0688163	2177.13	2186.97	3477.57	1855.25	1447.6	1686.77
MCAT	-0.611177	-1.52751	0.00718995	0.0688163	3348.48	3027.89	5199.94	2770.21	2245.57	2203.34
ELF4	-0.568319	-1.4828	0.00721901	0.0690317	5474.55	4536.14	7872.65	4204.14	3558.47	3723.22
WDFY3	-0.717541	-1.64438	0.00723519	0.0691469	543.122	860.842	542.051	426.743	422.856	294.043
TSACC	3.45663	10.9787	0.00729101	0.0696404	6.18943	2.84576	0	28.9317	32.3962	19.8678
ELFN2	-1.82167	-3.53491	0.00730741	0.0697571	75.8205	52.6466	96.2082	36.1646	6.82025	27.8149
RPL21	0.493231	1.40759	0.00731502	0.0697898	13123.1	14964.4	10773	20038.8	17644	15530.6
ITPK1	-0.571085	-1.48564	0.00733114	0.0699036	12276.7	11152.5	18575.2	10446.2	8204.76	8398.1
TSC22D3	-0.850055	-1.80257	0.007353	0.070072	550.859	288.845	300.357	236.878	177.327	182.783
ZBTB47	-0.543372	-1.45738	0.00735917	0.0700908	2506.72	2283.72	3449.42	1952.89	1566.95	1939.09
ITGB1	-0.542812	-1.45681	0.00737038	0.0701575	14354.8	17393.3	11324.4	8556.55	10160.5	9806.73
KCNG4	3.44692	10.905	0.00738343	0.0702416	3.09471	5.69152	0	43.3975	23.8709	15.8942
C19orf48	0.598846	1.5145	0.00739704	0.070331	7487.66	7487.19	12328.7	15776.8	11828	11938.5
ABR	0.513394	1.4274	0.00740469	0.0703635	13157.2	11154	16456.3	16429.6	18457.3	21558.5
IFT140	-0.625804	-1.54307	0.00746819	0.0709265	880.446	870.802	1353.95	650.963	567.786	711.266
CYREN	0.535152	1.4491	0.00748084	0.0710063	1895.51	1750.14	2029.76	2896.79	2641.14	2489.43
MRPL21	0.534272	1.44821	0.0074855	0.07101	3832.8	4080.82	4711.86	6798.95	5802.33	5274.89
SNTB1	-0.884861	-1.84659	0.0075055	0.0711256	485.87	438.247	253.426	220.604	179.032	206.625
ERVV-2	1.71048	3.2727	0.00750621	0.0711256	18.5683	27.0347	23.4654	65.0963	71.6126	83.4446
BPNT1	0.753581	1.68597	0.00752891	0.0712718	397.671	530.734	309.743	772.115	578.016	659.61
TRIB1	-0.638627	-1.55685	0.00753019	0.0712718	1347.75	886.454	1109.91	696.169	576.311	816.565
SRSF6	0.53309	1.44702	0.00754924	0.0714117	2113.69	2628.06	1931.2	2932.95	3340.22	3093.41
ZMAT5	-0.58258	-1.49753	0.00755451	0.0714209	5045.93	5665.91	7654.42	4697.78	3602.8	3580.17
RAET1E	0.972211	1.96185	0.00761119	0.071916	120.694	149.402	105.594	224.221	245.529	246.36
SHH	-2.38409	-5.22015	0.00762049	0.0719631	27.8524	36.9949	84.4755	3.61646	17.0506	7.94711
C4orf46	0.68473	1.6074	0.00764766	0.0721788	377.555	535.003	384.833	701.594	695.666	617.887
TXN	0.495503	1.40981	0.00766696	0.0723201	15270.9	18474.7	11021.7	24161.6	21284.3	15767.1
GPSM2	-0.627546	-1.54493	0.00768315	0.07235	1135.76	1697.5	1084.1	683.511	883.223	878.155
QDPR	-0.571885	-1.48646	0.00767582	0.07235	1451.42	1311.9	1464.24	963.787	833.776	983.454
UBR5	-0.59179	-1.50712	0.00768018	0.07235	1250.26	1841.21	1081.76	744.991	1140.69	798.684
CHASERR	0.623525	1.54063	0.00769205	0.072393	731.9	840.922	654.685	1415.84	1196.95	804.644
ITGB5	-0.524462	-1.4384	0.00769991	0.072426	7116.3	5303.07	8142.5	4249.34	4225.15	5352.38
PIK3IP1	-1.67875	-3.2015	0.00772176	0.0725906	112.957	71.144	112.634	18.0823	56.2671	23.8413
ZNF486	0.889063	1.85197	0.00775454	0.0728577	119.147	206.318	173.644	271.235	310.321	301.99
ZNF586	-1.79542	-3.47117	0.00778103	0.0730655	74.2732	56.9152	105.594	28.9317	25.5759	11.9207
EPRS1	-0.552266	-1.46639	0.00779614	0.0731661	2828.57	3769.21	2492.03	1853.44	2115.98	2004.66
LSM10	0.569575	1.48409	0.00781321	0.0732851	5537.99	5251.85	8661.08	10744.5	8146.79	8735.86
CNPY2	0.756811	1.68975	0.00781813	0.07329	284.714	278.884	234.654	506.305	465.482	353.646
CRIP3	2.67731	6.39663	0.00783205	0.0733758	3.09471	5.69152	9.38617	39.7811	32.3962	33.7752
CLEC2B	0.756536	1.68943	0.00783608	0.0733758	287.808	260.387	244.04	499.072	426.266	385.435
GLRX	0.613403	1.52986	0.00785287	0.0734509	2175.58	2465.85	1382.11	3036.02	2780.96	2950.36
LRCOL1	1.54404	2.9161	0.00785291	0.0734509	37.1366	24.189	32.8516	83.1786	80.138	103.312
JAK1	-0.571107	-1.48566	0.00786628	0.0734935	3110.19	4382.47	2923.79	1895.03	2383.68	2511.29
CHIC1	0.711852	1.63791	0.00786388	0.0734935	349.703	468.127	279.238	631.073	615.528	484.773
MGAT5	-0.625607	-1.54286	0.00787381	0.0735227	1485.46	1821.29	1224.89	839.019	970.181	1037.1
SMCR8	0.699652	1.62411	0.0078933	0.0736635	846.405	941.946	703.962	940.28	1422.02	1680.81
LINC00511	0.745812	1.67692	0.00790276	0.0737104	323.398	277.462	276.892	497.264	514.929	425.17
HPRT1	0.582315	1.49725	0.00792716	0.0738967	1496.29	1963.57	1255.4	2166.26	2291.6	2332.48
CRNDE	-0.808841	-1.7518	0.00797468	0.0742982	408.502	443.938	382.486	253.152	289.861	160.929
CCDC32	0.689278	1.61248	0.00799846	0.0744781	505.986	480.933	445.843	650.963	745.113	876.168
ZSWIM4	-0.555483	-1.46966	0.00800555	0.0745025	3057.58	2546.95	3984.43	2155.41	2025.61	2082.14
TMEM107	0.666553	1.58728	0.00802851	0.0746746	668.458	569.152	840.062	1267.57	1045.2	892.063
DOCK4	-1.65792	-3.15561	0.00803856	0.0747264	85.1047	119.522	53.9705	18.0823	30.6911	29.8016
DDX39A	0.533601	1.44754	0.00808203	0.0750886	15656.2	15747	22540.9	28727.4	23035.4	23680.4
CCL4	-4.42942	-21.547	0.00809742	0.0751643	27.8524	17.0746	14.0792	3.61646	0	0
CCDC137	0.51732	1.43129	0.0080992	0.0751643	2503.62	2251	3003.57	3477.23	3485.15	3810.64
COPS4	0.585017	1.50006	0.0081473	0.0755616	1213.13	1986.34	1044.21	2106.59	2179.07	1728.5
SPOCK1	-0.542501	-1.4565	0.00815106	0.0755616	2045.61	2518.5	2210.44	1272.99	1815.89	1482.14
GOLGA5	-0.586702	-1.50181	0.00818279	0.0758136	1668.05	2259.53	1398.54	1117.49	1178.2	1104.65
PACS1	-0.549858	-1.46394	0.00818876	0.0758268	12440.8	10582	17603.8	9520.34	8574.76	8406.05
MAGEL2	1.10899	2.15694	0.00819615	0.075853	108.315	54.0694	126.713	213.371	180.737	182.783
USP9X	-0.592791	-1.50816	0.00823845	0.0762022	2011.56	3429.14	1818.57	1390.53	1640.27	1498.03
EIF5A	0.524794	1.43873	0.0082489	0.0762566	82386	73551.5	107580	146642	109376	112517
ARHGEF2	-0.507081	-1.42117	0.00825655	0.0762624	18566.7	12879.9	19762.6	12704.6	10549.2	11435.9
PARP10	0.572158	1.48675	0.00826357	0.0762624	5830.44	5808.2	9895.37	11704.7	8833.93	9894.15
NOTUM	-1.91357	-3.7674	0.00826419	0.0762624	74.2732	51.2237	70.3962	14.4658	25.5759	11.9207
PPFIA3	-0.60903	-1.52523	0.00826782	0.0762624	1505.58	1501.14	2442.75	1365.21	876.402	1209.95
MVP	-0.570216	-1.48475	0.00828302	0.0763182	76470.4	74988.6	130848	70589.7	51937.9	58069.5
PRPSAP2	0.73543	1.66489	0.00828047	0.0763182	312.566	411.212	276.892	477.373	569.491	568.218
ACTN3	-2.29086	-4.89349	0.00832314	0.0766455	37.1366	34.1491	84.4755	18.0823	6.82025	5.96033
DEGS1	0.523765	1.4377	0.00834141	0.0767429	4368.19	4072.28	3953.92	5198.66	6264.4	5970.26
NDUFC2	0.742404	1.67296	0.00834292	0.0767429	300.187	271.77	265.159	542.469	446.726	387.421
SLC25A10	0.680272	1.60244	0.00836606	0.0769134	988.761	1374.5	2219.83	2531.52	2160.31	2111.94
ADGRE1	-0.575815	-1.49052	0.00837076	0.0769142	2017.75	1593.63	2186.98	1665.38	1052.02	1124.52
KLHL38	-4.45268	-21.8973	0.00838733	0.0770239	21.663	14.2288	23.4654	3.61646	0	0
MIX23	0.590573	1.50584	0.00839448	0.0770472	1381.79	2120.09	1140.42	2218.7	2298.42	2092.08
DHX29	-0.677848	-1.59975	0.00841706	0.0772119	891.278	1162.49	760.279	571.401	516.634	609.94
ZNF717	1.31826	2.49365	0.00843931	0.0773735	46.4207	49.8008	46.9308	97.6445	136.405	117.22
H2AC6	0.81268	1.75647	0.00847105	0.0775897	275.43	199.203	197.109	392.386	356.358	393.382
SIGIRR	-0.577704	-1.49247	0.0084722	0.0775897	3398	3631.19	4885.5	3215.03	2158.61	2431.81
PPM1J	-0.885699	-1.84766	0.00848501	0.0776218	476.586	330.108	593.675	410.468	190.967	170.863
SLC8A1	-2.09228	-4.2642	0.00848136	0.0776218	40.2313	73.9897	63.3566	14.4658	27.281	3.97355
COL6A3	-0.56399	-1.47835	0.00851843	0.0778848	23936.1	27104.4	19366	12570.8	16300.4	17692.2
RCOR2	-1.89097	-3.70885	0.00856687	0.0782847	71.1784	39.8406	89.1686	21.6988	17.0506	11.9207
SLC25A35	0.592919	1.5083	0.00857329	0.0783005	1315.25	1102.73	1968.75	2424.84	1809.07	2074.19
TMEM80	0.694926	1.6188	0.00858556	0.0783696	560.143	577.689	795.478	1325.43	913.914	834.446
NPC2	-0.487942	-1.40244	0.00859134	0.0783796	6751.12	6195.22	6858.94	5151.65	4359.85	4307.33
MOB3C	-0.72026	-1.64748	0.0086051	0.0784622	544.67	543.54	607.754	372.496	252.349	397.355
ENSG00000272667	1.00108	2.0015	0.0086315	0.0786599	108.315	96.7558	131.406	274.851	196.082	188.744
HUWE1	-0.558063	-1.47229	0.00865529	0.0788336	4436.27	5506.54	4221.43	2397.71	3500.49	3584.14
GPRIN3	-4.0778	-16.8866	0.00866783	0.0788991	18.5683	24.189	28.1585	10.8494	0	0
GRAP	2.44866	5.4591	0.00867194	0.0788991	15.4736	17.0746	0	50.6305	57.9721	27.8149
GAB2	-1.06506	-2.09225	0.0086967	0.0790381	230.556	196.357	258.12	112.11	143.225	71.524
MMP1	1.05024	2.07087	0.00869355	0.0790381	196.514	221.969	61.0101	271.235	327.372	278.149
ARMC10	0.595641	1.51114	0.00871419	0.0791539	960.909	968.981	696.923	1365.21	1244.7	1233.79
H2BC9	-1.60662	-3.04538	0.00872791	0.0791922	77.3679	76.8355	164.258	68.7128	11.9354	35.762
GNAZ	-0.739665	-1.66979	0.0087232	0.0791922	456.47	455.322	492.774	269.426	243.824	311.924
IL2RB	-2.12663	-4.36697	0.00874017	0.0792604	43.326	32.7262	91.5151	3.61646	11.9354	25.8281
CEBPZOS	0.652075	1.57143	0.00876514	0.0793143	869.615	1159.65	835.369	1025.27	1616.4	1843.73
TENM2	-1.38064	-2.60384	0.0087521	0.0793143	146.999	133.751	96.2082	32.5482	47.7418	63.5768
MKLN1	-0.632447	-1.55019	0.00875723	0.0793143	1493.2	2137.17	1126.34	916.773	1005.99	981.468
PSMA7	0.479724	1.39448	0.00876158	0.0793143	11379.3	10210.6	9468.29	15362.7	12885.2	14028.6
MAP1B	-0.525984	-1.43992	0.0087736	0.0793208	9144.88	13759.2	7767.05	6797.14	7157.85	6264.31
SENCR	-4.26411	-19.2144	0.00877537	0.0793208	6.18943	14.2288	56.317	3.61646	0	0
CDC42SE1	0.536618	1.45057	0.00878913	0.0794022	1733.04	1576.55	1588.61	2229.55	2320.59	2384.13
ARSJ	-0.667932	-1.58879	0.00881269	0.0795718	812.363	1085.66	720.388	480.989	533.685	578.152
ANAPC16	0.541943	1.45593	0.00883261	0.0796654	1137.31	1223.68	1203.78	1710.59	1665.85	1688.76
MCF2L	-0.538244	-1.4522	0.00882977	0.0796654	3170.54	2689.24	4075.94	2421.22	2015.38	2161.61
IFT80	-0.948042	-1.92925	0.00884268	0.0797132	204.251	308.765	232.308	132.001	129.585	111.259
KIAA0586	-0.798319	-1.73907	0.00887992	0.079962	614.301	934.832	579.596	396.003	300.091	494.707
MAF	0.791777	1.73121	0.00888466	0.079962	439.45	261.81	305.05	517.154	646.219	508.615
USP32	-0.636405	-1.55445	0.00887923	0.079962	971.74	1293.4	809.557	546.086	721.242	643.716
ELMOD1	-1.06548	-2.09287	0.00888991	0.079966	215.083	197.78	220.575	68.7128	90.3683	150.995
ERGIC1	-0.487642	-1.40215	0.00893404	0.0803197	30750.6	23568.6	32023.3	21503.5	18887	19293.6
PRADC1	0.566002	1.48042	0.0089581	0.0804871	5663.33	6333.24	9318.12	11243.6	9676.23	9256.39
NDUFAF4	0.662851	1.58321	0.00896231	0.0804871	487.418	606.147	384.833	734.142	796.264	725.173
ELP5	0.582101	1.49703	0.00901505	0.0809171	4892.74	5027.03	8675.16	10505.8	7335.18	8638.5
FNDC11	-3.23277	-9.40073	0.00904453	0.0811381	20.1156	36.9949	32.8516	3.61646	0	7.94711
EXOSC10	-0.695442	-1.61938	0.0091249	0.0817271	1090.89	1273.48	1004.32	471.948	717.831	901.997
CTTNBP2NL	-0.771885	-1.7075	0.00911944	0.0817271	615.848	872.225	474.001	264.002	427.971	425.17
DCK	0.622683	1.53974	0.00912187	0.0817271	606.564	852.305	549.091	990.911	1024.74	955.639
VPS13A	-0.683761	-1.60632	0.00914867	0.0818961	734.995	1138.3	610.101	414.085	554.145	504.641
TNFSF13	1.53591	2.8997	0.00920259	0.0823345	21.663	39.8406	39.8912	121.151	98.8936	65.5636
RAB11B-AS1	0.957802	1.94235	0.00922419	0.0824835	126.883	92.4872	133.753	231.454	165.391	280.135
MEF2D	-0.54898	-1.46305	0.00924834	0.0825667	9160.36	6559.48	10404.6	6055.77	5802.33	5290.79
TRPC4	-1.13932	-2.20277	0.00924429	0.0825667	137.715	214.855	147.832	83.1786	97.1886	45.6959
MTFP1	-0.671004	-1.59218	0.00924036	0.0825667	690.121	779.738	1170.92	587.675	463.777	532.456
FKBP14	-0.712206	-1.63831	0.00926241	0.0826038	691.669	727.092	520.932	372.496	361.473	415.236
LMNB2	-0.518494	-1.43246	0.00926169	0.0826038	43400.3	44958.7	69133.8	36349.1	33657.9	34862
MAP2K3	0.523028	1.43697	0.00926792	0.0826088	13779.2	11200.9	18007.4	22320.8	18346.5	18715.4
KIF7	-0.541431	-1.45542	0.00928177	0.082688	3043.65	2546.95	4026.67	2372.4	1897.74	2090.09
SMARCD1	-0.523084	-1.43702	0.00930069	0.0827698	5462.17	4302.79	6253.53	4030.55	3406.72	3353.68
MAGEA6	0.559535	1.47379	0.00930087	0.0827698	1507.13	1330.39	1241.32	1911.3	1839.76	2113.93
ENPP2	-0.593336	-1.50873	0.00930704	0.0827806	1080.06	1213.72	898.725	699.785	726.357	629.808
NCK2	-0.639628	-1.55793	0.0093158	0.0828143	1366.32	1058.62	891.686	701.594	625.758	727.16
ZNF521	-0.885045	-1.84682	0.00932334	0.0828372	306.377	321.571	251.08	135.617	172.211	156.955
RNF43	1.07383	2.10502	0.00939098	0.0833937	86.652	85.3728	77.4359	198.905	180.737	137.088
CCNO	0.66289	1.58325	0.00941271	0.0835184	488.965	458.167	640.606	985.486	724.652	739.081
GGT4P	0.708892	1.63455	0.00941503	0.0835184	338.871	359.989	605.408	725.101	612.118	675.504
ABHD2	-0.543974	-1.45798	0.00942719	0.0835818	3470.72	4142	3489.31	1998.1	2589.99	2912.61
ABLIM3	-0.554598	-1.46876	0.00945882	0.0838176	4049.43	2871.37	3834.25	2187.96	2375.15	2519.23
POLE3	0.532366	1.4463	0.00947095	0.083836	2161.66	2303.64	2107.19	2630.98	3323.17	3379.51
PCNX1	-0.665823	-1.58647	0.00946996	0.083836	926.867	1274.9	692.23	591.292	574.606	566.231
TSPAN7	-2.99879	-7.9933	0.00951467	0.0841783	46.4207	32.7262	21.1189	7.23292	0	7.94711
TDP1	-0.665142	-1.58572	0.00953582	0.0843207	1180.63	1267.79	1074.72	546.086	734.882	935.772
ICMT-DT	1.753	3.37058	0.00954621	0.0843679	18.5683	14.2288	37.5447	112.11	56.2671	55.6297
KLF12	-0.658722	-1.57868	0.00957428	0.0845263	710.237	1014.51	612.447	504.496	489.353	425.17
PICK1	-0.609347	-1.52557	0.00957248	0.0845263	2861.06	2858.57	4979.36	2618.32	1972.76	2058.3
EIF5A2	0.796099	1.7364	0.00961936	0.0848517	225.914	261.81	178.337	358.03	397.28	365.567
TSPAN6	0.627458	1.54484	0.0096213	0.0848517	512.175	645.987	403.605	851.677	872.992	617.887
SLC30A7	0.576324	1.49105	0.00962969	0.0848678	1231.7	2000.57	966.775	1808.23	2295.01	1784.13
ORC4	0.632228	1.54996	0.00963707	0.0848678	558.596	1065.74	612.447	1066.86	1171.38	1017.23
LCP1	-1.27564	-2.42106	0.0096384	0.0848678	125.336	156.517	122.02	39.7811	49.4468	79.4711
MDH1	0.499182	1.41341	0.00970497	0.0852286	4371.28	5263.23	3350.86	6648.87	6047.86	5042.44
DUSP7	-0.519892	-1.43385	0.00970805	0.0852286	4188.7	3504.55	4573.41	3043.25	2748.56	2531.15
AREL1	-0.63494	-1.55287	0.00970842	0.0852286	1278.12	1506.83	1168.58	616.607	927.554	977.494
RPS6KL1	0.901679	1.86824	0.00969851	0.0852286	142.357	172.168	276.892	385.153	363.178	292.056
MCTP2	-0.727405	-1.65566	0.00971004	0.0852286	787.605	1001.71	624.18	397.811	448.432	572.192
JAK3	-1.10052	-2.14432	0.0096868	0.0852286	176.399	173.591	218.228	63.2881	122.765	79.4711
DUXA	-3.23692	-9.42779	0.0097469	0.0855071	34.0419	19.9203	32.8516	7.23292	3.41013	0
DYNLL1	0.48216	1.39683	0.00976719	0.0856401	13581.2	13419.2	12094.1	22700.5	17098.4	14400.2
CES2	0.509876	1.42393	0.00977374	0.0856525	3795.67	2961.01	4554.64	5081.13	4883.3	5545.09
CDC42EP3	-0.56701	-1.48145	0.00979322	0.0857771	2242.12	2337.79	1597.99	1224.17	1560.13	1257.63
PCDHA10	2.81751	7.04943	0.0098034	0.0857771	6.18943	11.383	0	21.6988	47.7418	35.762
PALM2AKAP2	-0.601759	-1.51757	0.00980069	0.0857771	5688.09	6848.32	4988.75	2641.83	4199.57	4666.94
DIMT1	0.647548	1.5665	0.00985622	0.0861941	871.162	879.34	692.23	1001.76	1307.78	1454.32
EPHX1	0.563421	1.47777	0.00987095	0.0862777	7984.36	6634.89	11784.3	14849.2	11137.5	11294.8
LRFN5	-3.8425	-14.3452	0.00990417	0.0865227	12.3789	45.5322	16.4258	0	10.2304	0
TEAD1	-0.643938	-1.56259	0.00992165	0.08663	1355.49	2030.45	1128.69	726.909	1007.69	1043.06
CSTB	-0.499303	-1.41353	0.00993882	0.0867345	54005.9	49025.3	68657.5	46305.2	35143.1	36781.2
SIX5	-0.519186	-1.43315	0.00996336	0.0869032	4821.57	3908.65	6631.33	3893.12	2883.26	3516.59
ENTR1	0.514459	1.42846	0.00999732	0.0871539	4973.21	4403.81	6119.78	7930.9	6953.25	6584.18
CKAP5	-0.590659	-1.50593	0.0100605	0.0876589	2803.81	4136.31	2574.16	1616.56	2115.98	2390.09
EBP	-0.605996	-1.52203	0.0100855	0.0878304	1844.45	1553.78	2313.69	1658.15	1011.1	1039.08
RBM23	-0.579843	-1.49469	0.0101216	0.0880992	1111	1099.89	1081.76	707.018	709.306	735.107
PEA15	0.481683	1.39637	0.0101468	0.0882721	36892.1	31720.3	45541.7	49919.8	50631.8	53438.3
KIAA1191	0.51327	1.42728	0.0101579	0.0882765	4182.51	3779.17	3634.79	4931.05	5578.97	5650.39
SSRP1	-0.600224	-1.51595	0.0101535	0.0882765	6817.66	6585.09	5669.24	3216.84	3908	5419.93
KRT8P33	-3.25616	-9.55439	0.0102064	0.0885937	23.2104	36.9949	23.4654	3.61646	6.82025	0
PDE2A	-0.731184	-1.66	0.0102156	0.0885937	465.755	422.595	605.408	314.632	277.925	276.162
PSMA4	0.541249	1.45523	0.010215	0.0885937	4103.59	6651.96	3479.92	6591	6849.24	6039.8
C1GALT1C1	0.581746	1.49666	0.0102107	0.0885937	888.183	1107	581.942	1385.11	1352.11	959.613
NMRAL1	0.554318	1.46847	0.0102623	0.0889525	1963.6	1906.66	3142.02	3696.02	2828.7	3311.96
ATP2B1	-0.580647	-1.49552	0.0102739	0.0890062	3345.39	4287.14	2362.97	2193.38	2044.37	2111.94
DGKA	-0.628389	-1.54584	0.0102815	0.0890264	1042.92	803.927	889.339	556.935	520.044	649.676
DHRS11	0.611143	1.52747	0.0102905	0.0890581	1517.96	1455.61	2341.85	3092.08	2465.52	2239.1
CDRT15P9	1.42759	2.68997	0.0103298	0.0893513	57.2522	31.3034	25.812	115.727	92.0734	81.4578
TMEM79	0.650142	1.56932	0.010387	0.089694	611.206	554.923	772.012	1177.16	975.296	814.578
LYRM2	0.645703	1.5645	0.0103778	0.089694	872.71	1092.77	718.042	1189.82	1277.09	1623.2
SEMA3E	-3.06415	-8.36373	0.0103863	0.089694	23.2104	34.1491	35.1981	5.42469	0	7.94711
CMC2	0.576878	1.49162	0.0103909	0.089694	960.909	842.345	626.527	1329.05	1166.26	1015.24
ERG28	-0.51646	-1.43044	0.0104286	0.0899209	4057.17	3190.1	4517.09	3081.23	2439.95	2469.56
RFFL	0.557978	1.4722	0.0104334	0.0899209	920.678	964.712	1030.13	1222.36	1500.46	1480.15
SP6	-0.542524	-1.45652	0.0104266	0.0899209	1722.21	1491.18	2238.6	1327.24	1033.27	1261.6
TMEM138	0.552864	1.467	0.0104453	0.0899772	1401.91	1346.04	1781.02	2388.67	2109.16	1954.99
PSMB6	0.529387	1.44332	0.0104738	0.0901656	9291.88	9240.18	13490.3	17934	12830.6	14078.3
LAIR1	1.86806	3.65041	0.010478	0.0901656	30.9471	5.69152	32.8516	65.0963	78.4329	67.5504
IMPDH2	-0.474631	-1.38956	0.0105002	0.0903104	15891.4	13986.9	18640.9	13135	9785.36	11177.6
PIK3C2A	-0.592809	-1.50818	0.0105128	0.0903717	1083.15	1466.99	879.953	737.758	786.034	657.623
FAM20C	-0.492993	-1.40736	0.0105427	0.0904893	31332.4	27689.2	44126.7	25780	20784.7	23833.4
NDE1	-0.604625	-1.52058	0.0105378	0.0904893	1982.16	1659.08	1989.87	925.814	1270.27	1466.24
APLN	-0.51628	-1.43026	0.010532	0.0904893	4685.4	5035.57	7049.01	4238.49	3075.93	4058.98
CSTF2T	-0.616453	-1.5331	0.0105592	0.0905841	891.278	1124.08	849.448	520.771	649.629	651.663
HDAC11	-0.655079	-1.5747	0.0105791	0.0907086	665.364	611.838	973.815	522.579	378.524	476.826
HDLBP	-0.527306	-1.44124	0.0106046	0.0908333	23513.6	24055.2	20384.4	13095.2	15117.1	18123.4
ZNF532	-0.687809	-1.61084	0.0106029	0.0908333	674.648	857.996	612.447	336.331	474.007	496.694
IQCH-AS1	0.829412	1.77696	0.0106425	0.0911112	148.546	237.621	262.813	394.194	361.473	341.726
MFSD11	0.615495	1.53208	0.0106694	0.0912951	535.386	574.843	504.506	755.841	866.172	794.711
CADPS	-0.685053	-1.60776	0.0106907	0.0914302	651.437	738.475	584.289	327.29	434.791	443.051
RFK	0.580283	1.49514	0.0107042	0.0914986	1033.63	1246.44	976.161	1312.78	1650.5	1811.94
FAP	-0.763035	-1.69706	0.0107308	0.0916792	420.881	564.883	375.447	285.701	237.004	252.321
ZNF883	0.698594	1.62292	0.0107709	0.0919585	377.555	505.122	354.328	549.702	642.809	768.883
RRAS	-0.508685	-1.42275	0.0107745	0.0919585	17366	18406.4	25284	15903.4	12121.3	13547.8
FDX1	0.608422	1.52459	0.0108228	0.0923228	753.563	607.57	488.081	1003.57	1011.1	727.16
SHPK	0.603929	1.51985	0.0108435	0.0924524	680.837	613.261	1032.48	1258.53	961.655	1162.26
DHRS7	-0.546125	-1.46016	0.0108758	0.0926802	1962.05	1744.45	1391.5	1197.05	1147.51	1039.08
FOXJ2	-0.706823	-1.63221	0.0108849	0.0927106	1202.3	949.061	1138.07	443.017	746.818	828.486
RAP1GAP	1.7971	3.4752	0.010906	0.0928427	17.0209	14.2288	25.812	45.2058	90.3683	59.6033
LINC00668	-3.48354	-11.1854	0.0109358	0.0930495	34.0419	14.2288	28.1585	3.61646	3.41013	0
H1-10-AS1	-0.553123	-1.46726	0.0109526	0.0930975	1555.09	1219.41	1933.55	1139.19	886.633	1068.89
USP3-AS1	1.62469	3.08376	0.0109497	0.0930975	23.2104	22.7661	25.812	95.8362	51.1519	75.4975
DAAM1	-1.00471	-2.00654	0.0109765	0.093253	263.051	331.531	201.803	79.5622	148.34	170.863
TRUB2	0.486165	1.40072	0.0110039	0.093438	4215	3739.33	5474.48	6147.99	5630.12	6373.58
NDUFC1	0.48986	1.40431	0.0110147	0.0934487	3088.53	2652.25	3191.3	4824.36	3652.24	3820.57
EMC2	-0.625135	-1.54235	0.0110164	0.0934487	923.772	1079.97	821.29	565.976	566.081	651.663
GCNT1	-0.790272	-1.7294	0.011034	0.0935027	481.228	793.967	415.338	233.262	322.257	385.435
ARHGAP21	-0.653527	-1.57301	0.0110337	0.0935027	2268.43	3410.64	1675.43	1140.99	1590.82	1728.5
H2BC11	0.978765	1.97078	0.0110787	0.0938338	105.22	91.0643	171.298	220.604	242.119	218.545
SH3D21	0.688411	1.61151	0.0111026	0.0939748	360.534	250.427	398.912	524.387	429.676	623.848
SMC3	-0.657908	-1.57779	0.0111066	0.0939748	1572.12	2485.77	1492.4	922.198	1033.27	1460.28
BHMT2	0.69974	1.62421	0.0111213	0.0940516	521.459	441.093	525.625	589.483	697.371	1172.2
CDC42BPG	2.2107	4.62901	0.0111328	0.0940697	29.3998	7.1144	4.69308	43.3975	52.857	49.6694
KRT32	-1.85041	-3.60603	0.0111347	0.0940697	44.8734	68.2982	79.7824	25.3152	10.2304	17.881
ITGB8	-1.87888	-3.67788	0.0111467	0.0941232	74.2732	105.293	32.8516	14.4658	13.6405	25.8281
SLAIN1	-1.96776	-3.91161	0.0111848	0.0943974	46.4207	65.4525	46.9308	10.8494	17.0506	11.9207
SETD2	-0.639061	-1.55732	0.0112011	0.0944395	914.488	1445.65	776.705	542.469	709.306	663.583
FLRT1	-2.53853	-5.80997	0.0111964	0.0944395	57.2522	34.1491	21.1189	7.23292	3.41013	7.94711
GPRASP2	0.830517	1.77832	0.0113387	0.0955507	151.641	196.357	164.258	264.002	310.321	313.911
HHAT	1.35412	2.5564	0.0113801	0.0957546	34.0419	39.8406	53.9705	124.768	97.1886	93.3785
ZNF581	-0.525817	-1.43975	0.0113732	0.0957546	2823.93	2579.68	3658.26	2272.95	1882.39	1939.09
KCND1	-0.733298	-1.66244	0.011377	0.0957546	823.194	532.157	1156.84	598.524	431.381	393.382
TNIP3	-1.32711	-2.509	0.0113913	0.0958009	114.504	120.945	110.287	28.9317	56.2671	53.643
EPHA2	0.560469	1.47475	0.0114144	0.0959461	9700.38	8467.56	13900.9	17982.9	14542.5	12973.7
INCENP	-0.50913	-1.42319	0.0114355	0.0960754	3899.34	3265.51	4087.68	2421.22	2624.09	2644.4
CLUH	0.581556	1.49646	0.0114415	0.0960778	28285.7	27986.6	57736.7	56756.8	48543.1	51413.8
OXSM	0.832748	1.78107	0.0114483	0.0960858	185.683	249.004	140.792	320.057	339.308	321.858
MRPL35	0.5724	1.48699	0.0114568	0.0961088	1076.96	1206.6	840.062	1728.67	1352.11	1434.45
FAM136A	0.52233	1.43627	0.0114681	0.0961558	1983.71	2114.4	1727.05	2636.4	2630.91	2886.79
RAET1G	0.573365	1.48799	0.0114939	0.0962755	1047.56	838.076	1318.76	1618.37	1478.29	1482.14
PTPRR	-1.44788	-2.72806	0.0114935	0.0962755	95.9362	119.522	72.7428	54.2469	34.1013	19.8678
MAP3K14	0.573408	1.48803	0.0115643	0.0968159	1346.2	1025.9	1729.4	1643.68	1965.94	2268.9
IRS1	0.488566	1.40305	0.0115769	0.0968247	4823.11	4345.47	4977.01	6538.56	6919.15	5924.57
INPPL1	-0.55672	-1.47092	0.0115722	0.0968247	9855.12	8217.13	14377.3	8164.16	6608.82	6284.17
RHOBTB3	-0.676959	-1.59877	0.0115919	0.0969013	682.385	855.151	593.675	338.139	492.763	474.84
SNHG9	0.90487	1.87238	0.0116154	0.0970492	116.052	146.557	154.872	287.509	259.17	214.572
RNF149	-1.27383	-2.41803	0.0116862	0.0972998	168.662	102.447	126.713	39.7811	59.6772	59.6033
PCDHB5	-4.07934	-16.9046	0.0116809	0.0972998	102.126	71.144	75.0893	0	35.8063	3.97355
ATP5MG	0.54864	1.46271	0.0116858	0.0972998	1098.62	1112.69	919.844	1931.19	1440.78	1174.18
STK24-AS1	2.33948	5.06119	0.0116719	0.0972998	1.54736	9.96016	23.4654	39.7811	37.5114	51.6562
[truncated: 58,347 more rows]
