# Supplementary material for: Praja2 controls P-body assembly and translation in glioblastoma by non-proteolytic ubiquitylation of DDX6
Source: EMBO Rep. 2025 Mar 27;26(9):2347–77. doi: 10.1038/s44319-025-00425-5 (PMC12069581; doi:10.1038/s44319-025-00425-5)
Supplement: Supplementary file 9 — Data Set EV6 [file 44319_2025_425_MOESM9_ESM.xls]

## Sheet: Dataset EV6 Legend
Dataset EV6
Ingenuity pathway analysis on differentially expressed trascripts between praja2KO versus WT GBM cells

## Sheet: Sheet0
© 2000-2024 QIAGEN. All rights reserved.
Ingenuity Canonical Pathways	-log(p-value)	Ratio	z-score	Molecules
Cholesterol biosynthesis	1,22E01	5,56E-01	-3,873	ACAT2,DHCR24,DHCR7,FDFT1,FDPS,HMGCR,HMGCS1,IDI1,LSS,MSMO1,MVD,MVK,NSDHL,SQLE,SREBF2
Superpathway of Cholesterol Biosynthesis	10	4,67E-01	-3,606	ACAT2,DHCR24,DHCR7,FDFT1,FDPS,HMGCR,HMGCS1,IDI1,LSS,MSMO1,MVD,MVK,NSDHL,SQLE
Cardiac Hypertrophy Signaling (Enhanced)	9,62E00	1,23E-01	-4,899	ADRA1B,AGTR1,AKAP13,AKT3,ATP2A3,CACNA1C,CACNG7,CACNG8,CSF2,CTF1,DIAPH2,EDNRA,EP300,FGF12,FGF14,FGF21,FGF7,FGFRL1,FZD2,FZD8,GDPD3,GNG11,HAND2,HDAC5,HDAC6,IGF1R,IL13RA2,IL1R1,IL21R,IL27RA,IL33,IL36B,IL6,ITGA10,ITGA11,ITGA4,ITGAE,ITPR3,LIF,MAP3K20,MAP3K4,MAPK12,MAPK7,MKNK2,MPPE1,NFATC2,NFATC4,PDE4A,PIK3C2B,PIK3CD,PLCB1,PLCD1,PLD6,PRKAR2B,PRKCZ,PRKD1,PRKG1,PTGS2,SMPDL3B,TGFB2,TGFB3,TNFRSF1B,TNFSF12,W…
Activation of gene expression by SREBF (SREBP)	8,74E00	3,57E-01	-3,742	ACACA,DHCR7,FASN,FDFT1,FDPS,HMGCR,HMGCS1,IDI1,LSS,MVD,MVK,PPARA,SCD,SQLE,SREBF2
Hepatic Fibrosis Signaling Pathway	8,38E00	1,27E-01	-3,280	AGTR1,AKT3,ATF4,CACNA1C,CACNG7,CACNG8,CCL3,COL1A2,CREB3L1,CSNK1E,DIRAS3,EDNRA,FOS,FOXO1,FZD2,FZD8,GLI1,GLIS2,HIF1A,IL1R1,IL1RN,IL33,IL36B,IL36RN,ITGA10,ITGA11,ITGA4,ITGAE,KDR,KLF9,LRP1,LRP5,MAPK12,NFKBIA,NFKBID,PGF,PIK3C2B,PIK3CD,PRKAR2B,PRKCZ,PRKD1,RAC2,RAC3,RHOBTB1,SOD2,TGFB2,TGFB3,TIRAP,TNFRSF1B,WNT5B,WNT6,WNT9A,ZNF875
Myelination Signaling Pathway	7,23E00	1,3E-01	-5,032	AKT3,ARF6,ARHGAP5,ATF4,CHD7,CHD8,CREB3L1,DLC1,EP300,FASN,FGFRL1,FOS,FZD2,FZD8,GLI1,GLIS2,HDAC5,HDAC6,HMGCR,ID2,ID4,IDI1,IGF1R,LAMA2,LAMA4,LAMB2,LAMC1,MPZ,NFATC2,NFATC4,NGF,OLIG2,PIK3C2B,PIK3CD,PRKAR2B,PTK2B,SMAD6,SMARCA4,SREBF2,WNT5B,WNT6,WNT9A,ZNF875
Axonal Guidance Signaling	6,74E00	1,1E-01	#NUM!	ADAM23,ADAM8,ADAMTS1,ADAMTS14,ADAMTS2,ADAMTS5,AKT3,ARHGEF6,ARPC1B,BAIAP2,EPHA4,EPHA7,EPHB2,EPHB4,EPHB6,FZD2,FZD8,GLI1,GLIS2,GNG11,ITGA10,ITGA11,ITGA4,ITGAE,L1CAM,MMP11,MMP24,NFATC2,NFATC4,NGF,NRP2,NTNG1,NTRK3,PGF,PIK3C2B,PIK3CD,PLCB1,PLCD1,PLXNB1,PLXNB2,PRKAR2B,PRKCZ,PRKD1,RAC2,RAC3,SEMA3B,SEMA3F,SEMA4D,SEMA5A,SEMA6B,SLIT3,TUBA3C,TUBB4A,WNT5B,WNT6,WNT9A,ZNF875
Extracellular matrix organization	6,73E00	1,96E-01	-2,400	BCAN,BGN,COL1A2,COL4A2,COL5A2,COL6A2,DDR2,HSPG2,LAMA2,LAMA4,LAMB2,LAMC1,LRP4,LUM,NCAM1,NID2,TGFB2,TGFB3,TNC,TNXB,VCAN
Protein Kinase A Signaling	6,62E00	1,18E-01	-0,324	ADD2,AKAP13,ATF4,CREB3L1,CREM,DUSP16,DUSP8,DUSP9,FLNA,FLNB,GDPD3,GNG11,H1-0,H1-10,ITPR3,KDELR3,LIPE,MPPE1,MTMR3,NFATC2,NFATC4,NFKBIA,NFKBID,PDE4A,PLCB1,PLCD1,PLD6,PPP1R1B,PRKAR2B,PRKCZ,PRKD1,PTGS2,PTK2B,PTPN13,PTPN22,PTPRD,PTPRF,PTPRG,PTPRH,PTPRM,PTPRN,PYGL,SMPDL3B,TGFB2,TGFB3,TNS2,YWHAE,YWHAH
Role of Osteoblasts, Osteoclasts and Chondrocytes in Rheumatoid Arthritis	6,23E00	1,4E-01	#NUM!	ADAMTS5,AKT3,BGLAP,CSF2,CSNK1E,DKK1,FOS,FOXO1,FZD2,FZD8,IL1R1,IL1RN,IL33,IL36B,IL36RN,IL6,LRP1,LRP5,MAPK12,NFATC2,NFATC4,NFKBIA,NFKBID,PIK3C2B,PIK3CD,PTK2B,SFRP2,SMAD6,TNFRSF1B,WNT5B,WNT6,WNT9A
Cholesterol Biosynthesis I	5,81E00	5,38E-01	-2,646	DHCR24,DHCR7,FDFT1,LSS,MSMO1,NSDHL,SQLE
Cholesterol Biosynthesis II (via 24,25-dihydrolanosterol)	5,81E00	5,38E-01	-2,646	DHCR24,DHCR7,FDFT1,LSS,MSMO1,NSDHL,SQLE
Cholesterol Biosynthesis III (via Desmosterol)	5,81E00	5,38E-01	-2,646	DHCR24,DHCR7,FDFT1,LSS,MSMO1,NSDHL,SQLE
Role of Osteoblasts in Rheumatoid Arthritis Signaling Pathway	5,77E00	1,33E-01	0,539	AKT3,BGLAP,CSF2,CSNK1E,CTSC,CTSF,CTSH,CTSS,DKK1,FZD2,FZD8,IGF1R,IL33,IL36B,IL6,LIF,LRP1,LRP5,MMP11,MMP24,PGF,PIK3C2B,PIK3CD,PTGS2,SFRP2,SMAD6,TGFB2,TGFB3,TNFSF12,WNT5B,WNT6,WNT9A
Superpathway of Geranylgeranyldiphosphate Biosynthesis I (via Mevalonate)	5,55E00	4,21E-01	-1,890	ACAT2,COX10,FDPS,HMGCR,HMGCS1,IDI1,MVD,MVK
Post-translational protein phosphorylation	5,47E00	1,78E-01	-2,524	APOE,APOL1,C3,IGFBP1,IGFBP3,IGFBP4,IGFBP5,IL6,KTN1,LAMB2,LAMC1,LGALS1,MIA3,MXRA8,PCSK9,SERPINA1,SERPIND1,TNC,VCAN
CLEAR Signaling Pathway	5,39E00	1,22E-01	-0,686	AKT3,ATF4,ATP6V0D2,ATP6V0E1,ATP6V1F,BNIP3,CREB3L1,CTNS,CTSF,DDIT4,EP300,FGF21,FLCN,GLMP,HGF,HIF1A,IGF1R,ITPR3,KDR,MAPK12,MAPK7,NTRK3,PLBD2,PPARA,PPP2R2B,PRKCZ,PRKD1,RRAGC,SEC13,TGFA,TGFB2,TNFRSF1B,TPP1,YWHAE,YWHAH
Sheddase Signaling Pathway	5,34E00	1,37E-01	-1,134	ADAM8,COL1A2,COL4A2,DDIT4,ETS1,ETS2,F2RL1,FOS,HGF,HIF1A,IGFBP1,IGFBP3,IGFBP4,IGFBP5,IL33,IL6,KDR,MAPK12,MMP11,MMP24,PIK3C2B,PIK3CD,PRSS3,TGFA,TGFB2,TGFB3,ULBP1,ULBP2
Response of EIF2AK1 (HRI) to heme deficiency	5,28E00	4,67E-01	-1,890	ATF3,ATF4,ATF5,CEBPG,CHAC1,GRB10,TRIB3
LXR/RXR Activation	5,24E00	1,6E-01	1,291	ABCG1,ACACA,APOE,APOL1,C3,FASN,FDFT1,HMGCR,IL1R1,IL1RN,IL33,IL36B,IL36RN,IL6,LDLR,NCOR2,PLTP,PTGS2,SERPINA1,SERPINF2,TNFRSF1B
NAFLD Signaling Pathway	5	1,29E-01	-2,502	ACACA,AKT3,ATF4,CSF2,FASN,FOS,FOXO1,HMGCR,IL33,IL36B,IL6,LIF,LIPE,LPIN1,MAPK12,P2RX7,PIK3C2B,PIK3CD,PNPLA3,PPARA,PPP2R2B,PTGS2,PYCARD,SCD,TGFB2,TGFB3,TNFRSF1B,TNFSF12,XBP1
Role of Macrophages, Fibroblasts and Endothelial Cells in Rheumatoid Arthritis	4,95E00	1,13E-01	-3,452	AKT3,ATF4,CEBPD,CEBPG,CREB3L1,CSF2,CSNK1E,DKK1,F2RL1,FOS,FZD2,FZD8,IL1R1,IL1RN,IL33,IL36B,IL36RN,IL6,LRP1,LRP5,LTBR,NFATC2,NFATC4,NFKBIA,NFKBID,PGF,PIK3C2B,PIK3CD,PLCB1,PLCD1,PRKCZ,PRKD1,PRSS3,SFRP2,TNFRSF1B,WNT5B,WNT6,WNT9A
Pulmonary Fibrosis Idiopathic Signaling Pathway	4,9E00	1,13E-01	-4,110	ADAMTS1,AJUBA,AKT3,CCN4,COL12A1,COL13A1,COL1A2,COL4A2,COL5A2,COL6A2,EDNRA,EP300,EPHB4,FGFRL1,FOS,FOXO1,FZD2,FZD8,GLI1,IL6,LPAR1,MAPK12,MMP11,MMP24,MRTFA,MUC1,PIK3C2B,PIK3CD,PTK2B,RPS6KA2,RPS6KA3,TGFA,TGFB2,TGFB3,WNT5B,WNT6,WNT9A
Osteoarthritis Pathway	4,89E00	1,25E-01	0,000	ADAMTS5,ATF4,BGLAP,CCN4,CREB3L1,CTNNA2,DDIT4,DDR2,DKK1,FZD2,FZD8,GLI1,GLIS2,HIF1A,HTRA1,IL1R1,ITGA10,ITGA11,ITGA4,ITGAE,LRP1,NAMPT,P2RX7,PGF,PTGS2,PTH1R,SMAD6,SPHK1,TNFRSF1B,ZNF875
Cholecystokinin/Gastrin-mediated Signaling	4,88E00	1,62E-01	-1,500	CREM,DIRAS3,EPHA4,FOS,IL1RN,IL33,IL36B,IL36RN,ITPR3,MAPK12,MAPK7,PLCB1,PRKCZ,PRKD1,PTGS2,PTK2B,RAC2,RAC3,RHOBTB1
VDR/RXR Activation	4,88E00	1,92E-01	-0,707	BGLAP,COL13A1,CSF2,EP300,FOXO1,HR,IGFBP1,IGFBP3,IGFBP5,LRP5,NCOR2,PRKCZ,PRKD1,SEMA3B,TGFB2
Pathogen Induced Cytokine Storm Signaling Pathway	4,72E00	1,07E-01	-3,452	C3,CCL3,CIITA,COL12A1,COL13A1,COL1A2,COL4A2,COL5A2,COL6A2,CSF2,CXCL14,CXCL2,FOS,GSDME,HLA-DQA1,HLA-DRA,HLA-DRB1,HMGCR,IL1R1,IL1RN,IL21R,IL33,IL36B,IL36RN,IL6,IRF1,IRF7,LIF,MAPK12,MAPK7,NLRP12,P2RX7,PGF,PYCARD,RORC,STX11,TGFB2,TGFB3,TNFRSF1B,TNFSF12,UNC13D
Molecular Mechanisms of Cancer	4,65E00	8,68E-02	-3,255	ADCYAP1R1,ADGRA2,ADGRB2,ADGRE2,ADORA2B,ADRA1B,AGTR1,AKT3,ARHGEF6,BID,CCNE1,CELSR1,CHRM3,CTNNA2,DIRAS3,EDNRA,EP300,F2RL1,FOS,FOXO1,FZD2,FZD8,GLI1,GLP2R,GNG11,GPR160,GPR162,GPR173,GPR78,GPR84,GPRC5A,HDAC5,HDAC6,HGF,HIF1A,HIPK2,ID1,IL13RA2,IL1R1,IL21R,IL27RA,ITGA10,ITGA11,ITGA4,ITGAE,LGR4,LPAR1,LRP1,LRP5,MAPK12,MC3R,MDM2,MMP11,MMP24,NFKBIA,NFKBID,P2RY1,PIK3C2B,PIK3CD,PLCB1,PRKAR2B,PRKCZ,PRKD1,PRKDC,…
Autism Signaling Pathway	4,65E00	1,13E-01	-3,307	AKT3,ALDH1A3,ALDH1L2,ALDH2,ALDH3B1,CACNA1C,CACNG7,CACNG8,CHD8,CSF2,CYP27A1,DHCR7,EP300,FZD2,FZD8,GLI1,HGF,IGF1R,IL1RN,IL33,IL36B,IL36RN,IL6,LIF,LRP5,PIK3C2B,PIK3CD,PRKAR2B,RARA,TGFB2,TGFB3,TNFSF12,WNT5B,WNT6,WNT9A
Human Embryonic Stem Cell Pluripotency	4,58E00	1,29E-01	-1,961	AKT3,DUSP9,FGFRL1,FOXO1,FZD2,FZD8,ID1,ID2,ID3,ID4,LIF,NGF,NR0B1,NTRK3,PIK3C2B,PIK3CD,PRKCZ,PRKD1,SMAD6,SPHK1,TBX3,TGFB2,TGFB3,WNT5B,WNT6,WNT9A
Regulation of Insulin-like Growth Factor (IGF) transport and uptake by IGFBPs	4,52E00	1,53E-01	-2,524	APOE,APOL1,C3,IGFBP1,IGFBP3,IGFBP4,IGFBP5,IL6,KTN1,LAMB2,LAMC1,LGALS1,MIA3,MXRA8,PCSK9,SERPINA1,SERPIND1,TNC,VCAN
Hepatic Fibrosis / Hepatic Stellate Cell Activation	4,48E00	1,3E-01	#NUM!	AGTR1,COL12A1,COL13A1,COL1A2,COL4A2,COL5A2,COL6A2,EDNRA,HGF,IGF1R,IGFBP3,IGFBP4,IGFBP5,IL1R1,IL6,KDR,KLF6,MYH9,MYO10,MYO18A,PGF,TGFA,TGFB2,TGFB3,TNFRSF1B
Gαq Signaling	4,47E00	1,36E-01	-2,500	ADRA1B,AGTR1,AKT3,ARHGEF25,CHRM3,DIRAS3,GNG11,ITPR3,NFATC2,NFATC4,NFKBIA,NFKBID,PIK3C2B,PIK3CD,PLCB1,PLD1,PLD6,PRKCZ,PRKD1,PTK2B,RAC2,RAC3,RHOBTB1
ILK Signaling	4,25E00	1,26E-01	-0,688	ACTN1,AKT3,ARHGEF6,ATF4,CREB3L1,DIRAS3,FERMT2,FLNA,FLNB,FOS,HIF1A,MAPK12,MUC1,MYH9,MYO10,MYO18A,PARVB,PGF,PIK3C2B,PIK3CD,PPP2R2B,PTGS2,RAC2,RAC3,RHOBTB1
WNT/SHH Axonal Guidance Signaling Pathway	4,24E00	1,38E-01	-1,964	ARF6,FZD2,FZD8,GLI1,GLIS2,ITPR3,MAPK12,PARD6A,PARD6G,PIK3C2B,PIK3CD,PRKAR2B,PRKCZ,SEMA3B,SEMA3F,WNT5B,WNT6,WNT9A,YWHAE,YWHAH,ZNF875
S100 Family Signaling Pathway	4,21E00	8,64E-02	-3,787	ADCYAP1R1,ADGRA2,ADGRB2,ADGRE2,ADORA2B,ADRA1B,AGTR1,AHNAK,AKT3,ATF4,BTC,CACNA1C,CACNG7,CACNG8,CCL3,CELSR1,CHRM3,CREB3L1,DLC1,EDNRA,EZR,F2RL1,FGFRL1,FOS,FZD2,FZD8,GLP2R,GPR160,GPR162,GPR173,GPR78,GPR84,GPRC5A,HIF1A,IL6,ITPR3,LGR4,LPAR1,MAPK12,MAPK7,MC3R,MMP11,MMP24,MYH9,NGF,P2RY1,PGF,PIK3C2B,PIK3CD,PLA2G6,PLCB1,PLCD1,PRKAR2B,PRKCZ,PRKD1,PTGER4,PTGIR,PTH1R,RAC2,RAC3,SERPINF2,SMAD6,TGFA,TGFB2,TGFB3,…
HIF1α Signaling	4,18E00	1,23E-01	-2,132	ADRA1B,AKT3,EGLN3,EP300,HGF,HIF1A,HKDC1,HSPA5,IL6,KDR,MDM2,MKNK2,MMP11,MMP24,PGF,PIK3C2B,PIK3CD,PRKCZ,PRKD1,RAC2,RAC3,RBX1,RORC,SAT2,TGFA,TGFB2
Glycation Signaling Pathway	4,16E00	1,2E-01	-2,353	AKT3,ATF4,COL4A2,CSF2,FOS,HIF1A,HKDC1,IL33,IL36B,IL6,IRF1,LIF,MAPK12,MAPK7,MAPT,PGF,PIK3C2B,PIK3CD,PRKCZ,PRKD1,RAC2,RAC3,TGFB2,TGFB3,TIRAP,TNFSF12,XBP1
Mevalonate Pathway I	4,13E00	0.4	-2,236	ACAT2,HMGCR,HMGCS1,IDI1,MVD,MVK
IL-17A Signaling in Fibroblasts	4,12E00	1,75E-01	-2,673	CEBPD,COL1A2,CSF2,FOS,HIF1A,IGF2BP2,IL6,LOX,MAPK12,NFKBIA,NFKBID,NFKBIZ,SERPINH1,ZC3H12A
Interleukin-4 and Interleukin-13 signaling	4,1E00	1,53E-01	-2,183	BCL6,CEBPD,COL1A2,FOS,FOXO1,FSCN1,HGF,HIF1A,IL13RA2,IL6,LIF,MUC1,NDN,PIM1,PTGS2,RORC,TNFRSF1B
Elastic fibre formation	4,08E00	2,27E-01	-1,265	EFEMP1,FBLN2,FBLN5,FBN2,LOX,LTBP3,LTBP4,MFAP4,TGFB2,TGFB3
Tumor Microenvironment Pathway	4,04E00	1,28E-01	-3,128	AKT3,COL1A2,CSF2,CSF3,FGF12,FGF14,FGF21,FGF7,FOS,FOXO1,HGF,HIF1A,IL6,MMP11,MMP24,PGF,PIK3C2B,PIK3CD,PTGS2,SLC1A4,TGFB2,TGFB3,TNC
L1CAM interactions	4	1,45E-01	-4,243	ALCAM,ANK1,CD24,CNTNAP1,EPHB2,EZR,GAP43,ITGA10,KCNQ3,L1CAM,LAMC1,NCAM1,NRP2,RPS6KA2,RPS6KA3,SCN1B,TUBA3C,TUBB4A
Interleukin-10 signaling	3,99E00	2,22E-01	-3,162	CCL3,CSF2,CSF3,CXCL2,IL1R1,IL1RN,IL6,LIF,PTGS2,TNFRSF1B
Fcγ Receptor-mediated Phagocytosis in Macrophages and Monocytes	3,95E00	1,61E-01	-2,673	AKT3,ARF6,ARPC1B,CSF2,EZR,PLA2G6,PLD1,PLD6,PRKCZ,PRKD1,PTK2B,RAC2,RAC3,TLN1,TLN2
Semaphorin Neuronal Repulsive Signaling Pathway	3,93E00	1,35E-01	-0,243	AKT3,BCAN,FARP1,ITGA10,ITGA11,ITGA4,ITGAE,MAPT,NRP2,PDE4A,PIK3C2B,PIK3CD,PLXNB1,PRKAR2B,PRKG1,SEMA3F,SEMA4D,SEMA5A,SEMA6B,VCAN
TCF dependent signaling in response to WNT	3,83E00	1,21E-01	-2,858	CBY1,CHD8,CSNK1E,CTNNBIP1,DACT1,DKK1,EP300,FZD2,FZD8,H2AJ,KMT2D,KREMEN1,LGR4,LRP5,PSMC1,PSME2,RBX1,RSPO3,SFRP2,SMARCA4,TLE2,TRRAP,WNT9A,ZNRF3
Integrin cell surface interactions	3,82E00	1,65E-01	-1,069	COL13A1,COL1A2,COL4A2,COL5A2,COL6A2,HSPG2,ITGA10,ITGA11,ITGA4,ITGAE,JAM2,KDR,LUM,TNC
Sleep REM Signaling Pathway	3,82E00	1,51E-01	0,500	ATF4,CHRM3,CREB3L1,CSF2,FOS,IL33,IL36B,IL6,LIF,PDE4A,PRKAR2B,RPS6KA2,RPS6KA3,TGFB2,TGFB3,TNFSF12
RHO GTPase cycle	3,79E00	9,56E-02	-3,507	ACTN1,AKAP13,ARFGAP3,ARHGAP27,ARHGAP5,ARHGEF25,ARHGEF40,ARHGEF6,BAIAP2,C1QBP,CCDC115,CDC42EP1,DIAPH2,DLC1,DST,FARP1,FERMT2,FGD3,FMNL3,GRB7,KTN1,MTR,NCKAP1L,PARD6A,PEAK1,PLD1,PLEKHG3,PLEKHG4,PLXNB1,PTK2B,PTPN13,RAC2,RAC3,RHOBTB1,SAMM50,SH3BP1,SLITRK5,SPEN,STARD8,STEAP3,TMEM59,UBXN11,WDR81
NGF-stimulated transcription	3,78E00	2,31E-01	0,333	EP300,FOS,ID1,ID2,ID3,ID4,JUND,LYL1,RRAD
Activin Inhibin Signaling Pathway	3,77E00	1,18E-01	-1,633	AKT3,COL1A2,EGLN3,EP300,FOS,GATA2,IL1R1,IL1RN,IL33,IL36B,IL36RN,IL6,LIPE,MAPK12,MAPK7,MDM2,NFKBIA,PIK3C2B,PIK3CD,PMEPA1,PRL,PTGS2,TGFB2,TGFB3,TNFRSF1B
Plasma lipoprotein assembly, remodeling, and clearance	3,76E00	1,71E-01	-2,496	ABCG1,ANGPTL4,APOE,FGF21,GPIHBP1,LDLR,LIPG,LMF1,LMF2,NPC1,PCSK5,PCSK9,PLTP
Phagosome Formation	3,76E00	8,58E-02	-3,873	ADCYAP1R1,ADGRA2,ADGRB2,ADGRE2,ADORA2B,ADRA1B,AGTR1,AKT3,AP1B1,AP1G2,APBB1IP,ARF6,ARPC1B,C3,CELSR1,CHRM3,EDNRA,ELMO1,F2RL1,FZD2,FZD8,GLP2R,GPR160,GPR162,GPR173,GPR78,GPR84,GPRC5A,ITGA10,ITGA11,ITGA4,ITGAE,ITPR3,LGR4,LPAR1,MAPK12,MAPK7,MC3R,MYH9,MYO10,MYO18A,P2RY1,PIK3C2B,PIK3CD,PIP5KL1,PLA2G6,PLD1,PLD6,PNPLA3,PRKCZ,PRKD1,PTGER4,PTGIR,PTH1R,PTK2B,RAC2,RAC3,SCARA3,SPHK1,TLN1,TLN2
Parkinson's Signaling Pathway	3,74E00	1,04E-01	-1,461	ALDH1A3,ALDH1L2,ALDH2,ALDH3B1,ATF4,ATP6V0D2,ATP6V0E1,ATP6V1F,CACNA1C,CACNG7,CACNG8,CSF2,GRIA3,HSPA5,IL33,IL36B,IL6,ITPR3,LIF,MAPK12,MT-ND4,MT-ND4L,MT-ND5,NDUFA6,NQO1,PYCARD,TGFB2,TGFB3,TNFSF12,TUBA3C,TUBB4A,UCHL1,XBP1
IL-10 Signaling	3,65E00	1,29E-01	0,943	AKT3,ATF4,CCN4,CREB3L1,DDIT4,FOS,HIF1A,HLA-DQA1,HLA-DRA,HLA-DRB1,IL1R1,IL1RN,IL33,IL36B,IL36RN,IL6,MAPK12,NFKBIA,NFKBID,TAB1
ID1 Signaling Pathway	3,63E00	1,18E-01	-0,408	AKT3,ATF3,CCNE1,CDKN1C,EP300,ETS1,FGFRL1,HIF1A,ID1,IGF1R,IL6,LIF,MAPK12,MDM2,PGF,PIK3C2B,PIK3CD,PLXNB1,PLXNB2,PTGER4,PTK7,TGFB2,TGFB3,TNFRSF1B
IL-12 Signaling and Production in Macrophages	3,63E00	1,12E-01	-0,600	AKT3,APOE,APOL1,C3,COL1A2,CSF2,DDR2,EP300,ETS2,FOS,IRF1,IRF5,MAPK12,NFATC2,NFATC4,NFIL3,PIK3C2B,PIK3CD,POU2F2,PRKCZ,PRKD1,PRKDC,PRL,SERPINA1,TGFB2,TGFB3,XRCC6
Macrophage Alternative Activation Signaling Pathway	3,62E00	1,2E-01	-1,964	ACLY,ADORA2B,ATF4,CIITA,CREB3L1,FOS,HLA-DQA1,HLA-DRA,HLA-DRB1,IL1RN,IL33,IL36B,IL36RN,IL6,IRF5,MAPK12,NFKBIA,NFKBID,PIK3C2B,PIK3CD,TGFB2,TGFB3,ZC3H12A
Signaling by Rho Family GTPases	3,62E00	1,08E-01	-1,964	ARHGEF6,ARPC1B,BAIAP2,CDC42EP1,CDH11,CDH13,CDH24,CDH3,DIRAS3,EZR,FOS,GNG11,ITGA10,ITGA11,ITGA4,ITGAE,MAP3K20,MAPK12,PARD6A,PIK3C2B,PIK3CD,PIP5KL1,PLD1,PRKCZ,PTK2B,RAC2,RAC3,RHOBTB1,SEPTIN6
Actin Cytoskeleton Signaling	3,6E00	1,11E-01	-2,000	ACTN1,ARHGEF6,ARPC1B,BAIAP2,DIAPH2,EZR,FGD3,FGF12,FGF14,FGF21,FGF7,FLNA,ITGA10,ITGA11,ITGA4,ITGAE,MATK,MYH9,MYO10,MYO18A,NCKAP1L,PIK3C2B,PIK3CD,RAC2,RAC3,TLN1,TLN2
Regulation of the Epithelial-Mesenchymal Transition Pathway	3,56E00	1,19E-01	#NUM!	AKT3,ETS1,FGF12,FGF14,FGF21,FGF7,FGFRL1,FZD2,FZD8,HGF,HIF1A,ID2,LOX,PARD6A,PARD6G,PIK3C2B,PIK3CD,TGFB2,TGFB3,TWIST2,WNT5B,WNT6,WNT9A
PCP (Planar Cell Polarity) Pathway	3,54E00	1,83E-01	-2,333	CELSR1,FZD2,FZD8,JUND,LGR4,MAPK12,NDP,RSPO3,WNT5B,WNT6,WNT9A
RAR Activation	3,54E00	9,45E-02	-0,469	AKT3,ALDH1A3,ARID1A,ATF4,COL1A2,CREB3L1,CSF2,DIRAS3,DKK1,EP300,FOS,GDPD3,HIF1A,IGFBP3,IL33,IL36B,IL6,LIF,LIPE,MAPK12,MMP11,MPPE1,NCOR2,PDE4A,PIK3C2B,PIK3CD,PLD6,PRKAR2B,RAC2,RAC3,RARA,RDH11,RDH12,RHOBTB1,RORC,RPS6KA2,SMARCA4,SMPDL3B,TGFB2,TGFB3,TNFSF12
FXR/RXR Activation	3,52E00	1,18E-01	0,626	AKT3,APOE,CSF2,CYP27A1,FASN,FOXO1,IL1RN,IL33,IL36B,IL36RN,IL6,LIF,MAPK12,NQO1,PCK2,PLTP,PPARA,PTGS2,RARA,SLC27A5,TGFB2,TGFB3,TNFSF12
Oxytocin Signaling Pathway	3,52E00	1,05E-01	-3,528	ABCC9,AKT3,ATF4,ATP2B4,CACNA1C,CACNG7,CACNG8,CREB3L1,CTH,FOS,GNG11,IL6,ITPR3,LIPE,MAPK12,MAPK7,MYH9,MYO10,MYO18A,PIK3C2B,PIK3CD,PLA2G6,PLCB1,PPARA,PRKAR2B,PRKCZ,PRKD1,PRKG1,PTGS2,SLC39A7
p38 MAPK Signaling	3,51E00	1,37E-01	-3,606	ATF4,CREB3L1,IL1R1,IL1RN,IL33,IL36B,IL36RN,MAPK12,MAPT,MKNK2,PLA2G6,RPS6KA2,RPS6KA3,TAB1,TGFB2,TGFB3,TNFRSF1B
γ-linolenate Biosynthesis II (Animals)	3,48E00	3,16E-01	-1,633	ACSL3,CYB5R3,FADS1,FADS2,SLC27A1,SLC27A5
Hepatic Cholestasis	3,41E00	1,12E-01	-2,600	AKT3,CSF2,CYP27A1,FOXO1,IL1R1,IL1RN,IL33,IL36B,IL36RN,IL6,LIF,MAP3K4,MAPK12,NFKBIA,NFKBID,PPARA,PRKAR2B,PRKCZ,PRKD1,RARA,TGFB2,TGFB3,TIRAP,TNFRSF1B,TNFSF12
Nuclear Cytoskeleton Signaling Pathway	3,41E00	1,12E-01	-2,711	CDH11,CDH13,CDH24,CDH3,DYNC1H1,DYNC1I1,ITGA10,ITGA11,ITGA4,ITGAE,KIF21B,MRTFA,NUP50,PRKDC,RBX1,SEC13,SUN2,SYNE1,SYNE2,TOR1A,TP53BP1,TPR,TUBA3C,TUBB4A,XRCC6
WNT/β-catenin Signaling	3,4E00	1,21E-01	-0,243	AKT3,CDH3,CSNK1E,DKK1,EP300,FZD2,FZD8,KREMEN1,LRP1,LRP5,MDM2,PPP2R2B,RARA,SFRP2,SOX12,TAB1,TGFB2,TGFB3,WNT5B,WNT6,WNT9A
Synaptogenesis Signaling Pathway	3,38E00	1,01E-01	-2,694	AFDN,AKT3,APOE,ARPC1B,ATF4,CDH11,CDH13,CDH24,CDH3,CNTNAP1,CREB3L1,EPHA4,EPHA7,EPHB2,EPHB4,EPHB6,FARP1,GRIA3,LRP1,MAPT,NRXN2,NRXN3,PIK3C2B,PIK3CD,PRKAR2B,SNAP25,SNCG,STXBP1,SYN1,SYNGAP1,THBS3,TLN1
TBC/RABGAPs	3,36E00	2,05E-01	-1,667	ARF6,GGA1,RAB33A,RAB4A,RAB6B,RAB7B,RABEP1,TBC1D10A,TBC1D16
Retinoid metabolism and transport	3,36E00	2,05E-01	-2,333	APOE,GPC2,GPIHBP1,HSPG2,LDLR,LRP1,LRP12,RDH11,SDC3
IGF-1 Signaling	3,36E00	1,43E-01	-1,414	AKT3,FOS,FOXO1,GRB10,IGF1R,IGFBP1,IGFBP3,IGFBP4,IGFBP5,PIK3C2B,PIK3CD,PRKAR2B,PRKCZ,YWHAE,YWHAH
Neuroinflammation Signaling Pathway	3,35E00	9,94E-02	-1,633	AKT3,ATF4,CALB2,CCL3,CREB3L1,FOS,GABRG3,GLUL,HLA-DQA1,HLA-DRA,HLA-DRB1,IL1R1,IL6,IRF7,MAPK12,MAPK7,MAPT,NFATC2,NFATC4,NGF,P2RX7,PIK3C2B,PIK3CD,PLA2G6,PTGS2,PYCARD,RAC2,RAC3,SLC6A12,SOD2,TGFB2,TGFB3,TIRAP
Serotonin Receptor Signaling	3,35E00	9,11E-02	-3,507	ADRA1B,AKT3,ATF4,CACNA1C,CACNG7,CACNG8,CAV2,CCNE1,CPE,CREB3L1,DIRAS3,FOXO1,GAP43,GNG11,HIF1A,IL33,IL6,KCNQ3,LIPE,MAPK12,MAPT,NFKBIA,PIK3C2B,PIK3CD,PLA2G6,PLCB1,PLCD1,PLD1,PLD6,PNPLA3,PRKAR2B,PRKCZ,PRKD1,PTGS2,PTS,RAB4A,RAC2,RAC3,RHOBTB1,RPS6KA3,SPR,TGFB2,TGFB3
Receptor-type tyrosine-protein phosphatases	3,34E00	0.3	-1,633	LRRC4B,NTRK3,PPFIBP2,PTPRD,PTPRF,SLITRK5
Wound Healing Signaling Pathway	3,32E00	1,07E-01	-1,347	COL12A1,COL13A1,COL1A2,COL4A2,COL5A2,COL6A2,CSF2,FGF7,FOS,IL1R1,IL1RN,IL33,IL36B,IL36RN,IL6,LAMA2,LAMC1,LIF,MAPK12,NFKBIA,NFKBID,PGF,TGFA,TGFB2,TGFB3,TNFRSF1B,TNFSF12
GP6 Signaling Pathway	3,3E00	1,32E-01	-2,183	AKT3,APBB1IP,COL12A1,COL13A1,COL1A2,COL4A2,COL5A2,COL6A2,LAMA2,LAMA4,LAMB2,LAMC1,PIK3C2B,PIK3CD,PRKCZ,PRKD1,TLN1
Superpathway of Inositol Phosphate Compounds	3,24E00	1,07E-01	-2,683	DUSP16,DUSP8,DUSP9,INPP5K,MINPP1,PIK3C2B,PIK3CD,PIP5KL1,PLCB1,PLCD1,PLPPR4,PPFIBP2,PPM1H,PPP1R1B,PPP1R1C,PPP2R2B,PTPN13,PTPN22,PTPRD,PTPRF,PTPRG,PTPRH,PTPRM,PTPRN,STYXL1,TNS3
MSP-RON Signaling in Cancer Cells Pathway	3,22E00	1,26E-01	-1,698	AKT3,ATF4,CREB3L1,ETS1,ETS2,F12,FLNA,FOS,HIF1A,NFKBIA,PGF,PIK3C2B,PIK3CD,PTK2B,RPS6KA2,RPS6KA3,YWHAE,YWHAH
HGF Signaling	3,19E00	1,29E-01	-1,508	AKT3,ETS1,ETS2,FOS,HGF,IL6,ITGA10,ITGA11,ITGA4,ITGAE,MAP3K4,MAPK12,PIK3C2B,PIK3CD,PRKCZ,PRKD1,PTGS2
Role of Chondrocytes in Rheumatoid Arthritis Signaling Pathway	3,18E00	1,25E-01	-1,698	ADAMTS5,CEBPD,CEBPG,FOS,IL1R1,IL1RN,IL33,IL36B,IL36RN,IL6,LRP1,MAPK12,MMP11,MMP24,PGF,PTGS2,PYCARD,TNFRSF1B
DHCR24 Signaling Pathway	3,18E00	1,25E-01	-2,668	AKT3,APOE,APOL1,C3,DHCR24,DHCR7,HMGCR,MAPT,MDM2,PIK3C2B,PIK3CD,PLTP,PRKCZ,PRKD1,SERPINA1,SERPINF2,SREBF2,THRB
Erythropoietin Signaling Pathway	3,17E00	1,16E-01	0,655	AKT3,CSF2,FOS,HIF1A,IL33,IL36B,IL6,ITPR3,LIF,MDM2,NFKBIA,NFKBID,PIK3C2B,PIK3CD,PRKCZ,PRKD1,RAC2,RAC3,TGFB2,TGFB3,TNFSF12
Regulation of the Epithelial Mesenchymal Transition by Growth Factors Pathway	3,16E00	1,13E-01	-1,414	AKT3,ETS1,FGF12,FGF14,FGF21,FGF7,FGFRL1,FOS,FOXO1,HGF,ID2,IL6,MAPK12,PARD6A,PARD6G,PIK3C2B,PIK3CD,TAB1,TGFB2,TGFB3,TNFRSF1B,TNFSF12
Sertoli Cell-Sertoli Cell Junction Signaling	3,13E00	1,05E-01	-3,000	ACTN1,AFDN,AKT3,ATF4,CDH11,CDH13,CDH24,CDH3,CREB3L1,CTNNA2,EPN2,IL1R1,JAM2,LAMA2,LAMA4,LAMB2,LAMC1,MAP3K20,MAP3K4,MAPK12,PIK3C2B,PIK3CD,TGFB3,TNFRSF1B,TUBA3C,TUBB4A
IL-15 Production	3,12E00	1,31E-01	-1,500	DDR2,EPHA4,EPHB2,EPHB4,IGF1R,IL6,IRF1,KDR,MATK,NTRK3,PEAK1,PRKCZ,PTK2B,PTK7,ROR1,TNK1
CREB Signaling in Neurons	3,12E00	8,43E-02	-3,355	ADCYAP1R1,ADGRA2,ADGRB2,ADGRE2,ADORA2B,ADRA1B,AGTR1,AKT3,ATF4,CACNA1C,CACNG7,CACNG8,CELSR1,CHRM3,CREB3L1,EDNRA,EP300,F2RL1,FZD2,FZD8,GLP2R,GNG11,GPR160,GPR162,GPR173,GPR78,GPR84,GPRC5A,GRIA3,GRIK5,HGF,IGF1R,ITPR3,KDR,LGR4,LPAR1,MC3R,NTRK3,P2RY1,PIK3C2B,PIK3CD,PLCB1,PLCD1,POLR2K,PRKAR2B,PRKCZ,PRKD1,PTGER4,PTGIR,PTH1R,TGFA,TGFB2
Collagen biosynthesis and modifying enzymes	3,12E00	1,64E-01	-1,508	ADAMTS14,ADAMTS2,COL12A1,COL13A1,COL1A2,COL4A2,COL5A2,COL6A2,PCOLCE,PLOD2,SERPINH1
Glioblastoma Multiforme Signaling	3,1E00	1,17E-01	-2,000	AKT3,CCNE1,DIRAS3,FOXO1,FZD2,FZD8,IGF1R,ITPR3,MDM2,NF2,PIK3C2B,PIK3CD,PLCB1,PLCD1,RAC2,RAC3,RHOBTB1,WNT5B,WNT6,WNT9A
Phagosome Maturation	3,1E00	1,17E-01	#NUM!	ATP6V0D2,ATP6V0E1,ATP6V1F,CTSC,CTSF,CTSH,CTSS,DYNC1H1,DYNC1I1,DYNC2I1,HLA-DRA,HLA-DRB1,PRDX2,RAB7B,RAC2,RAC3,RILP,SNAP25,TUBA3C,TUBB4A
HMGB1 Signaling	3,05E00	1,19E-01	-1,941	AKT3,CSF2,DIRAS3,FOS,IL1R1,IL33,IL36B,IL6,LIF,MAPK12,PIK3C2B,PIK3CD,RAC2,RAC3,RHOBTB1,TGFB2,TGFB3,TNFRSF1B,TNFSF12
Role of Osteoclasts in Rheumatoid Arthritis Signaling Pathway	3,05E00	9,75E-02	-2,414	ADAM23,ADAM8,AKT3,ATF4,COL12A1,COL13A1,COL1A2,COL4A2,COL5A2,COL6A2,CREB3L1,CSF2,CTNNA2,DIRAS3,FOS,FOXO1,IL1R1,MAPK12,MMP11,MMP24,NFKBIA,NFKBID,OSCAR,PIK3C2B,PIK3CD,PTK2B,RAC2,RAC3,RHOBTB1,SFRP2,TNFRSF1B
Gap Junction Signaling	3	9,58E-02	-1,826	AKT3,ATF4,BGLAP,CREB3L1,CSNK1E,CTH,GJB2,GJB5,GJC1,GRIA3,ITPR3,KCNQ3,LPAR1,LRP5,MAPK12,MAPK7,P2RY1,PIK3C2B,PIK3CD,PLA2G6,PLCB1,PLCD1,PRKAR2B,PRKCZ,PRKD1,PRKG1,PTGER4,PTPRM,SLC39A7,TNFRSF1B,TUBA3C,TUBB4A
Apelin Cardiac Fibroblast Signaling Pathway	2,98E00	2,61E-01	0,447	AGTR1,AKT3,IL6,SPHK1,TGFB2,TGFB3
White Adipose Tissue Browning Pathway	2,97E00	1,23E-01	-3,873	ATF4,CACNA1C,CACNG7,CACNG8,CREB3L1,FGF21,FGFRL1,ITPR3,KDR,LIPE,MAPK12,NDN,PPARA,PRKAR2B,PRKG1,RARA,THRB
3-phosphoinositide Degradation	2,96E00	1,09E-01	-2,000	DUSP16,DUSP8,DUSP9,INPP5K,MINPP1,MTMR3,PLPPR4,PPFIBP2,PPM1H,PPP1R1B,PPP1R1C,PPP2R2B,PTPN13,PTPN22,PTPRD,PTPRF,PTPRG,PTPRH,PTPRM,PTPRN,STYXL1,TNS3
Cell junction organization	2,94E00	1,41E-01	-1,941	ACTN1,AFDN,ARHGEF6,CDH11,CDH13,CDH24,CDH3,DST,FERMT2,FLNA,PARD6A,PARD6G,PARVB
Role of NFAT in Cardiac Hypertrophy	2,93E00	1,05E-01	-3,838	AKT3,CACNA1C,CACNG7,CACNG8,CTF1,EP300,GNG11,HDAC5,HDAC6,IGF1R,IL6,ITPR3,LIF,MAPK12,NFATC4,PIK3C2B,PIK3CD,PLCB1,PLCD1,PRKAR2B,PRKCZ,PRKD1,TGFB2,TGFB3
Adrenomedullin signaling pathway	2,93E00	1,09E-01	-2,683	AKT3,C3,CTH,FOS,HIF1A,IL1RN,IL33,IL36B,IL36RN,ITPR3,KCNQ3,MAPK12,MAPK7,MATK,PIK3C2B,PIK3CD,PLCB1,PLCD1,PRKAR2B,PRKG1,PTK2B,SLC39A7
3-phosphoinositide Biosynthesis	2,9E00	1,06E-01	-2,668	DUSP16,DUSP8,DUSP9,MINPP1,PIK3C2B,PIK3CD,PIP5KL1,PLPPR4,PPFIBP2,PPM1H,PPP1R1B,PPP1R1C,PPP2R2B,PTPN13,PTPN22,PTPRD,PTPRF,PTPRG,PTPRH,PTPRM,PTPRN,STYXL1,TNS3
MHC class II antigen presentation	2,89E00	1,25E-01	-1,000	AP1B1,CD74,CTSC,CTSF,CTSH,CTSS,DYNC1H1,DYNC1I1,HLA-DQA1,HLA-DRA,HLA-DRB1,RILP,SEC13,SEC23A,TUBA3C,TUBB4A
Acute Phase Response Signaling	2,87E00	1,1E-01	-3,000	AKT3,C1R,C1S,C3,FOS,IL1R1,IL1RN,IL33,IL36B,IL36RN,IL6,MAPK12,NFKBIA,NFKBID,PIK3CD,SERPINA1,SERPIND1,SERPINF2,SOD2,TAB1,TNFRSF1B
Cellular Effects of Sildenafil (Viagra)	2,87E00	8,07E-02	1,214	ADCYAP1R1,ADGRA2,ADGRB2,ADGRE2,ADORA2B,ADRA1B,AGTR1,AKT3,ATF4,ATP2A3,CACNA1C,CACNG7,CACNG8,CELSR1,CHRM3,CREB3L1,EDNRA,F2RL1,FZD2,FZD8,GLP2R,GNG11,GPR160,GPR162,GPR173,GPR78,GPR84,GPRC5A,HIF1A,ID1,IL6,KCNQ3,LGR4,LPAR1,MAPK12,MAPK7,MC3R,MYH9,MYO10,MYO18A,NFATC2,NFATC4,NFKBIA,P2RY1,PGF,PIK3C2B,PIK3CD,PPP2R2B,PRKAR2B,PRKG1,PTGER4,PTGIR,PTH1R,SOD2,TGFB2,TGFB3
Superpathway of Serine and Glycine Biosynthesis I	2,86E00	0.6	#NUM!	PHGDH,PSAT1,SHMT1
Production of Nitric Oxide and Reactive Oxygen Species in Macrophages	2,85E00	1,09E-01	-2,183	AKT3,APOE,APOL1,DIRAS3,FOS,IRF1,MAP3K4,MAPK12,NFKBIA,NFKBID,PIK3C2B,PIK3CD,PPARA,PPP2R2B,PRKCZ,PRKD1,RAC2,RAC3,RHOBTB1,SERPINA1,TNFRSF1B
Role of JAK family kinases in IL-6-type Cytokine Signaling	2,84E00	1,45E-01	-1,508	CEBPD,CTF1,FOS,IL27RA,IL6,IRF1,LIF,MAPK12,PGF,SERPINA1,TGFB2,TGFB3
Histone Modification Signaling Pathway	2,83E00	9,67E-02	-4,271	BRD1,CBX6,CBX7,CDYL2,EP300,FOXO1,H1-0,H1-10,HDAC5,HR,IRF1,KMT2A,KMT2D,KMT2E,L3MBTL3,MAPK12,NSD2,PGF,PHF2,PHF23,PIM1,PRKDC,SMARCA4,SND1,TP53BP1,TRRAP,XRCC6,YWHAE,YWHAH
D-myo-inositol-5-phosphate Metabolism	2,82E00	1,07E-01	-2,500	DUSP16,DUSP8,DUSP9,MINPP1,PLCB1,PLCD1,PLPPR4,PPFIBP2,PPM1H,PPP1R1B,PPP1R1C,PPP2R2B,PTPN13,PTPN22,PTPRD,PTPRF,PTPRG,PTPRH,PTPRM,PTPRN,STYXL1,TNS3
PI Metabolism	2,8E00	1,43E-01	-2,309	GDPD3,INPP5K,MTMR3,PIK3C2B,PIK3CD,PITPNB,PLEKHA6,PTPN13,RAB4A,SBF1,SBF2,TNFAIP8L1
Regulation of lipid metabolism by PPARalpha	2,78E00	1,26E-01	-1,291	ANGPTL4,EP300,FADS1,FDFT1,G0S2,HMGCR,HMGCS1,MED11,MED31,MED9,NCOR2,PPARA,SLC27A1,SREBF2,TRIB3
RHOGDI Signaling	2,77E00	1,04E-01	1,387	ARHGAP5,ARHGEF6,ARPC1B,CDH11,CDH13,CDH24,CDH3,DIRAS3,DLC1,EP300,EZR,GNG11,ITGA10,ITGA11,ITGA4,ITGAE,MYH9,MYO10,MYO18A,PIP5KL1,RAC2,RAC3,RHOBTB1
Mitochondrial Dysfunction	2,77E00	9,28E-02	1,616	ACO2,ATF4,ATP1A3,ATPAF2,BID,CACNA1C,CACNG7,CACNG8,COX10,COX7A2L,CREB3L1,CYB5R3,GPX1,IDH2,ITPR3,MAPK12,MAPK7,MAPT,MDM2,MT-ND4,MT-ND4L,MT-ND5,MYH9,NDUFA6,PIK3C2B,PIK3CD,PRKAR2B,PTGES,SAMM50,SOD2,TOMM22,UQCR10
Signaling by VEGF	2,75E00	1,3E-01	-1,069	AKT3,BAIAP2,ELMO1,ITPR3,KDR,MAPK12,NCKAP1L,NRP2,PGF,PRKCZ,PRR5L,PTK2B,SPHK1,TRIB3
PPAR Signaling	2,75E00	1,3E-01	2,138	EP300,FOS,IL1R1,IL1RN,IL33,IL36B,IL36RN,NCOR2,NFKBIA,NFKBID,PPARA,PTGS2,TAB1,TNFRSF1B
ERK5 Signaling	2,75E00	1,49E-01	-1,265	ATF4,CREB3L1,CTF1,FOS,LIF,MAPK7,NGF,RPS6KA2,RPS6KA3,YWHAE,YWHAH
14-3-3-mediated Signaling	2,72E00	1,2E-01	-0,832	AKT3,FOS,FOXO1,MAPK12,MAPT,PIK3C2B,PIK3CD,PLCB1,PLCD1,PRKCZ,PRKD1,TP73,TUBA3C,TUBB4A,YWHAE,YWHAH
FGF Signaling	2,71E00	1,4E-01	-2,714	AKT3,ATF4,CREB3L1,FGF12,FGF14,FGF21,FGF7,FGFRL1,HGF,MAPK12,PIK3C2B,PIK3CD
CDX Gastrointestinal Cancer Signaling Pathway	2,71E00	1,07E-01	1,964	AKT3,CSF2,FOS,FZD2,FZD8,IL33,IL36B,IL6,LIF,MAPK12,PIK3C2B,PIK3CD,PTGS2,RAC2,RAC3,TGFB2,TGFB3,TNFSF12,WNT5B,WNT6,WNT9A
Adrenergic Receptor Signaling Pathway (Enhanced)	2,71E00	1,07E-01	-0,218	ADRA1B,ATP6V0D2,ATP6V0E1,ATP6V1F,CACNA1C,CACNG7,CACNG8,CSF2,IL33,IL36B,IL6,ITPR3,LIF,PLCB1,PLCD1,PRKAR2B,PRKCZ,PRKD1,TGFB2,TGFB3,TNFSF12
Sertoli Cell-Germ Cell Junction Signaling Pathway (Enhanced)	2,71E00	1,01E-01	-1,225	AFDN,AKT3,ARPC1B,CTNNA2,FOS,IL1R1,JAM2,LAMA2,LAMA4,LAMB2,LAMC1,MAP3K4,MAPK12,PIK3C2B,PIK3CD,PPP2R2B,PRKAR2B,PRKG1,RAC2,RAC3,TAB1,TGFB2,TGFB3,TNFRSF1B
TP53 Regulates Transcription of Cell Death Genes	2,7E00	1,82E-01	0,707	BCL6,BID,IGFBP3,STEAP3,TNFRSF10A,TNFRSF10D,TP53I3,TP73
Sphingolipid metabolism	2,68E00	1,27E-01	-0,816	ALDH3B1,ARSA,ARSD,B4GALNT1,GALC,GLB1L2,NEU4,PRKD1,SPHK1,SPTLC2,ST6GALNAC5,ST8SIA5,UGCG,UGT8
p53 Signaling	2,65E00	1,31E-01	0,302	AKT3,EP300,HIF1A,HIPK2,MDM2,PIK3C2B,PIK3CD,PRKDC,SCO2,ST13,TNFRSF10A,TP53I3,TP73
RHOA Signaling	2,64E00	1,22E-01	-1,387	ARHGAP5,ARPC1B,BAIAP2,CDC42EP1,DLC1,EZR,IGF1R,KTN1,LPAR1,NRP2,PIP5KL1,PLD1,PTK2B,SEMA3F,SEPTIN6
ABRA Signaling Pathway	2,62E00	1,36E-01	-2,309	ACTN1,FOS,HAND2,IL6,JUND,LIF,MAPK12,MRTFA,MYH9,PGF,SMTN,SVIL
WNT/Ca+ pathway	2,61E00	1,52E-01	-1,667	ATF4,CREB3L1,FZD2,FZD8,NFATC2,NFATC4,PLCB1,PLCD1,ROR1,WNT5B
Toll-like Receptor Signaling	2,61E00	1,43E-01	-1,414	FOS,IL1RN,IL33,IL36B,IL36RN,MAPK12,NFKBIA,PPARA,TAB1,TIRAP,TNFAIP3
Cachexia Signaling Pathway	2,6E00	8,97E-02	-2,475	AKT3,CEBPD,CSF2,DDIT4,EP300,FOXO1,HSPA5,IGF1R,IGFBP3,IL1R1,IL1RN,IL33,IL36B,IL36RN,IL6,INHBE,LIF,LIPE,MAPK12,PHGDH,PIK3C2B,PIK3CD,PRKAR2B,PRKCZ,PRKD1,PSMC1,PSME2,PTH1R,TGFB2,TGFB3,TNFRSF1B,TNFSF12,XBP1
G-Protein Coupled Receptor Signaling	2,6E00	7,84E-02	-3,538	ADCYAP1R1,ADGRA2,ADGRB2,ADGRE2,ADORA2B,ADRA1B,AGTR1,AKT3,ATF4,CELSR1,CHRM3,CREB3L1,DUSP9,EDNRA,F2RL1,FOS,FOXO1,FZD2,FZD8,GDPD3,GLP2R,GNG11,GPR160,GPR162,GPR173,GPR78,GPR84,GPRC5A,KCNQ3,LGR4,LPAR1,MAP3K4,MAPK12,MAPK7,MC3R,MPPE1,MRTFA,NFATC2,NFATC4,NFKBIA,NFKBID,P2RY1,PDE4A,PIK3C2B,PIK3CD,PLCB1,PLD6,PRKAR2B,PTGER4,PTGIR,PTH1R,PTK2B,RAC2,RAC3,SMPDL3B,SYNGAP1
Eicosanoid Signaling	2,6E00	9,54E-02	-3,400	ABCC9,AKT3,AP1B1,AP1G2,ATF4,ATP2A3,CREB3L1,ETS1,GNG11,KCNMA1,MAPK12,PGF,PIK3C2B,PIK3CD,PLA2G6,PLCB1,PLCD1,PNPLA3,PRKAR2B,PRKCZ,PRKD1,PTGER4,PTGES,PTGIR,PTGS2,RPS6KA2,RPS6KA3
mTOR Signaling	2,58E00	1,02E-01	-1,508	AKT3,DDIT4,DIRAS3,EIF3D,EIF3L,HIF1A,PGF,PIK3C2B,PIK3CD,PLD1,PLD6,PPP2R2B,PRKCZ,PRKD1,PRR5L,RAC2,RAC3,RHOBTB1,RPS27L,RPS3A,RPS6KA2,RPS6KA3
Colorectal Cancer Metastasis Signaling	2,58E00	9,63E-02	-1,606	AKT3,DIRAS3,FOS,FZD2,FZD8,GNG11,IL6,LRP1,LRP5,MAPK12,MMP11,MMP24,PGF,PIK3C2B,PIK3CD,PRKAR2B,PTGER4,PTGS2,RAC2,RAC3,RHOBTB1,TGFB2,TGFB3,WNT5B,WNT6,WNT9A
Pancreatic Adenocarcinoma Signaling	2,57E00	1,2E-01	-1,667	AKT3,CCNE1,HDAC5,HDAC6,MAPK12,MDM2,PGF,PIK3C2B,PIK3CD,PLD1,PLD6,PTGS2,TGFA,TGFB2,TGFB3
HER-2 Signaling in Breast Cancer	2,57E00	0.1	0,000	AKT3,ARF6,CCNE1,COX10,COX7A2L,ETS1,ETS2,FOS,FOXO1,MDM2,NFKBIA,NFKBID,NUP50,PARD6A,PARD6G,PIK3C2B,PIK3CD,PRKCZ,PRKD1,PTGS2,SEC13,TGFA,TPR
Sumoylation Pathway	2,57E00	1,29E-01	0,378	DIRAS3,EP300,ETS1,FOS,MAPK12,MDM2,NFKBIA,RAC2,RAC3,RANGAP1,RHOBTB1,SENP3,ZNF217
Renal Cell Carcinoma Signaling	2,56E00	1,41E-01	-0,816	AKT3,EGLN3,EP300,ETS1,FOS,HGF,HIF1A,PIK3C2B,PIK3CD,RBX1,TGFA
RAC Signaling	2,55E00	1,16E-01	-1,000	ANK1,ARPC1B,BAIAP2,ITGA10,ITGA11,ITGA4,ITGAE,PARD6A,PIK3C2B,PIK3CD,PIP5KL1,PLD1,PRKCZ,PTK2B,RAC2,RAC3
Epoxysqualene Biosynthesis	2,55E00	1	#NUM!	FDFT1,SQLE
Factors Promoting Cardiogenesis in Vertebrates	2,54E00	1,13E-01	-2,673	ATF4,CREB3L1,DKK1,FZD2,FZD8,LRP1,LRP5,MAPK12,PLCB1,PLCD1,PRKCZ,PRKD1,TGFB2,TGFB3,WNT5B,WNT6,WNT9A
D-myo-inositol (1,4,5,6)-Tetrakisphosphate Biosynthesis	2,54E00	1,05E-01	-2,138	DUSP16,DUSP8,DUSP9,MINPP1,PLPPR4,PPFIBP2,PPM1H,PPP1R1B,PPP1R1C,PPP2R2B,PTPN13,PTPN22,PTPRD,PTPRF,PTPRG,PTPRH,PTPRM,PTPRN,STYXL1,TNS3
D-myo-inositol (3,4,5,6)-tetrakisphosphate Biosynthesis	2,54E00	1,05E-01	-2,138	DUSP16,DUSP8,DUSP9,MINPP1,PLPPR4,PPFIBP2,PPM1H,PPP1R1B,PPP1R1C,PPP2R2B,PTPN13,PTPN22,PTPRD,PTPRF,PTPRG,PTPRH,PTPRM,PTPRN,STYXL1,TNS3
Senescence Pathway	2,53E00	9,33E-02	-2,600	AKT3,ATF3,CACNA1C,CACNG7,CACNG8,CBX7,CCNE1,DHCR24,EP300,EP400,ETS1,ETS2,HIPK2,IL6,ITPR3,MAPK12,MAPK7,MDM2,NFATC2,NFATC4,PIK3C2B,PIK3CD,PPP2R2B,PRKCZ,SMAD6,SOD2,TGFB2,TGFB3
Pulmonary Healing Signaling Pathway	2,52E00	1,03E-01	-1,964	CSF2,EP300,FGF7,FZD2,FZD8,HIF1A,IDH2,KDR,MAPK12,MMP11,MMP24,NFKBIA,PGF,PRKCZ,PRKD1,TGFB2,TGFB3,TNFRSF1B,WNT5B,WNT6,WNT9A
Glutaminergic Receptor Signaling Pathway (Enhanced)	2,52E00	9,12E-02	-2,921	AKT3,ATF4,CACNA1C,CACNG7,CACNG8,CREB3L1,GABRG3,GLUL,GRIA3,GRIK5,ITPR3,MAPK12,PIK3C2B,PIK3CD,PLA2G6,PLCB1,PLCD1,PLD1,PLD6,PNPLA3,PRKAR2B,PRKCZ,PRKD1,SCN1B,SHANK1,SLC38A5,SLC7A11,SNAP25,TGFB2,TGFB3
Fatty acyl-CoA biosynthesis	2,52E00	1,89E-01	-2,646	ACACA,ACLY,ACSL3,ELOVL5,FASN,MORC2,SCD
Signaling by MET	2,52E00	1,39E-01	-1,508	ARF6,COL1A2,COL5A2,HGF,LAMA2,LAMA4,LAMB2,LAMC1,LRIG1,RAB4A,TNS3
HOTAIR Regulatory Pathway	2,48E00	1,08E-01	-1,886	AKT3,COL1A2,EP300,IRF1,JAM2,KMT2A,MDM2,MMP11,MMP24,MRTFA,NFKBIA,PCDH10,PIK3C2B,PIK3CD,TWIST2,WNT5B,WNT6,WNT9A
Glucocorticoid Receptor Signaling	2,44E00	7,97E-02	#NUM!	AKT3,ARID1A,BAG1,BGLAP,CCL3,CDKN1C,CSF2,EP300,FOS,GTF2A2,HLA-DQA1,HLA-DRA,HLA-DRB1,HSPA5,IL13RA2,IL1R1,IL1RN,IL21R,IL27RA,IL6,KRT7,KRT75,KRT8,KRT81,MAPK12,MT-ND4,MT-ND4L,MT-ND5,NCOR2,NDUFA6,NFATC2,NFATC4,NFKBIA,NFKBID,PCK2,PIK3C2B,PIK3CD,PLA2G6,POLR2K,PRL,PTGS2,RARA,SMARCA4,TAB1,TAF13,TGFB2,TGFB3,YWHAH
IL-6 Signaling	2,44E00	1,16E-01	-3,357	AKT3,FOS,IL1R1,IL1RN,IL33,IL36B,IL36RN,IL6,MAPK12,NFKBIA,NFKBID,PIK3C2B,PIK3CD,TAB1,TNFRSF1B
ERK/MAPK Signaling	2,44E00	9,95E-02	-2,668	ATF4,CREB3L1,DUSP9,ETS1,ETS2,FOS,ITGA10,ITGA11,ITGA4,ITGAE,MKNK2,PIK3C2B,PIK3CD,PLA2G6,PPP2R2B,PRKAR2B,PTK2B,RAC2,RAC3,TLN1,TLN2,YWHAH
EGR2 and SOX10-mediated initiation of Schwann cell myelination	2,43E00	2,07E-01	-1,633	HMGCR,LAMA2,LAMC1,MPZ,SMARCA4,SREBF2
Metabolism of water-soluble vitamins and cofactors	2,39E00	1,34E-01	0,302	ACACA,CYB5R3,FASN,MMADHC,MOCS1,MTR,PPCDC,PPCS,PRSS3,SLC25A19,TCN2
TR/RXR Activation	2,38E00	1,15E-01	-2,324	ACACA,AKT3,EP300,FASN,HIF1A,KLF9,LDLR,MDM2,NCOR2,PGF,PIK3C2B,PIK3CD,PPARA,SREBF2,THRB
Breast Cancer Regulation by Stathmin1	2,36E00	7,89E-02	-1,640	ADCYAP1R1,ADGRA2,ADGRB2,ADGRE2,ADORA2B,ADRA1B,AGTR1,ARHGEF6,ATF4,CELSR1,CHRM3,CREB3L1,EDNRA,F2RL1,FZD2,FZD8,GLP2R,GNG11,GPR160,GPR162,GPR173,GPR78,GPR84,GPRC5A,HGF,HIF1A,LGR4,LPAR1,MC3R,P2RY1,PGF,PIK3C2B,PIK3CD,PLCB1,PPP2R2B,PRKAR2B,PRKCZ,PRKD1,PTGER4,PTGIR,PTH1R,RAC2,RAC3,RPS6KA3,TGFA,TGFB2,TUBA3C,TUBB4A
Paxillin Signaling	2,35E00	1,21E-01	-3,162	ACTN1,ARF6,ARHGEF6,ITGA10,ITGA11,ITGA4,ITGAE,MAPK12,PIK3C2B,PIK3CD,PTK2B,TLN1,TLN2
Nitric Oxide Signaling in the Cardiovascular System	2,33E00	1,17E-01	-1,732	AKT3,ATP2A3,CACNA1C,CACNG7,CACNG8,ITPR3,KDR,PGF,PIK3C2B,PIK3CD,PRKAR2B,PRKCZ,PRKD1,PRKG1
Assembly of collagen fibrils and other multimeric structures	2,32E00	1,48E-01	-1,000	COL12A1,COL1A2,COL4A2,COL5A2,COL6A2,CTSS,DST,LOX,PCOLCE
Integration of energy metabolism	2,31E00	1,2E-01	-2,496	ACACA,ACLY,ACSL3,CACNA1C,CHRM3,FASN,GNG11,ITPR3,KCNS3,PLCB1,PRKAR2B,SNAP25,STXBP1
Orexin Signaling Pathway	2,3E00	9,54E-02	-2,711	AKT3,ATP6V0D2,ATP6V0E1,ATP6V1F,CACNA1C,CACNG7,CACNG8,FOXO1,GNG11,HIF1A,IL6,ITPR3,MAPK12,PIK3C2B,PIK3CD,PIP5KL1,PLA2G6,PLCB1,PLCD1,PLD1,PRKAR2B,PRKCZ,PRKD1
COPII-mediated vesicle transport	2,29E00	1,37E-01	-1,897	CNIH2,CTSC,GOLGA2,PPP6R2,SEC13,SEC16A,SEC23A,SERPINA1,TGFA,TRAPPC9
NR1H2 and NR1H3-mediated signaling	2,28E00	1,57E-01	-2,646	ABCG1,APOE,EP300,FASN,NCOR2,PLTP,SCD,TNRC6B
Netrin Signaling	2,27E00	1,03E-01	-1,886	ADORA2B,AKT3,ARPC1B,CACNA1C,CACNG7,CACNG8,ITPR3,NFATC2,NFATC4,PIK3C2B,PIK3CD,PRKAR2B,PRKCZ,PRKD1,PRKG1,RAC2,RAC3,SNAP25
Macrophage Classical Activation Signaling Pathway	2,25E00	1,01E-01	-1,500	ACO2,CIITA,CSF2,GBP2,HIF1A,HLA-DQA1,HLA-DRA,HLA-DRB1,IL33,IL36B,IL6,IRF1,IRF5,LIF,NFKBIA,NFKBID,TGFB2,TGFB3,TNFSF12
Sperm Motility	2,24E00	9,3E-02	-2,309	DDR2,EPHA4,EPHB2,EPHB4,GNG11,IGF1R,ITPR3,KDR,MATK,NTRK3,PDE4A,PEAK1,PLA2G6,PLCB1,PLCD1,PNPLA3,PRKAR2B,PRKCZ,PRKD1,PRKG1,PTK2B,PTK7,ROR1,TNK1
BBSome Signaling Pathway	2,23E00	8,08E-02	-3,244	ADCYAP1R1,ADGRA2,ADGRB2,ADGRE2,ADORA2B,ADRA1B,AGTR1,CBX7,CELSR1,CEP290,CHRM3,EDNRA,EPHB2,F2RL1,FZD2,FZD8,GLI1,GLIS2,GLP2R,GPR160,GPR162,GPR173,GPR78,GPR84,GPRC5A,HDAC6,IFT27,IGF1R,LGR4,LPAR1,MAPK12,MC3R,P2RY1,PJA2,PRKAR2B,PTGER4,PTGIR,PTH1R,XBP1,ZNF875
Ephrin Receptor Signaling	2,22E00	9,85E-02	-1,265	AKT3,ARPC1B,ATF4,CREB3L1,DOK1,EPHA4,EPHA7,EPHB2,EPHB4,EPHB6,GNG11,ITGA10,ITGA11,ITGA4,ITGAE,PGF,PTPN13,RAC2,RAC3,SH2D3C
NAD Signaling Pathway	2,2E00	1,07E-01	-2,324	AKT3,H1-0,H1-10,HGF,HIF1A,IDH2,NAMPT,NAPRT,PARP2,PIK3C2B,PIK3CD,POLR2K,SLC7A5,SOD2,TGFA,TGFB2
Atherosclerosis Signaling	2,2E00	1,09E-01	-1,265	ALOXE3,APOE,APOL1,COL1A2,IL1RN,IL33,IL36B,IL36RN,IL6,ITGA4,PLA2G6,PNPLA3,SERPINA1,TNFRSF14,TNFSF12
Cardiac Hypertrophy Signaling	2,2E00	9,23E-02	-3,300	ADRA1B,CACNA1C,CACNG7,CACNG8,DIRAS3,EP300,GNG11,HAND2,IGF1R,IL6,MAP3K4,MAPK12,NFATC4,PIK3C2B,PIK3CD,PLCB1,PLCD1,PRKAR2B,RAC2,RAC3,RHOBTB1,TAB1,TGFB2,TGFB3
NFE2L2 regulating anti-oxidant/detoxification enzymes	2,19E00	2,17E-01	-1,342	ATF4,EP300,NQO1,SLC7A11,SOD3
Fatty Acid α-oxidation	2,19E00	2,17E-01	1,000	ALDH1A3,ALDH2,ALDH3B1,ALOXE3,PTGS2
Irritable Bowel Syndrome Signaling Pathway	2,17E00	8,97E-02	-2,746	CSF2,CSF3,DIRAS3,IL13RA2,IL1R1,IL21R,IL33,IL36B,IL6,LIF,MMP11,MMP24,PIK3C2B,PIK3CD,RAC2,RAC3,RHOBTB1,RORC,TAB1,TGFB2,TGFB3,TNFSF12,WNT5B,WNT6,WNT9A,XBP1
Superoxide Radicals Degradation	2,16E00	3,75E-01	#NUM!	NQO1,SOD2,SOD3
Type II Diabetes Mellitus Signaling	2,14E00	1,05E-01	-2,333	ACSL3,AKT3,CACNA1C,CACNG7,CACNG8,ITPR3,MAPK12,NFKBIA,NFKBID,PIK3C2B,PIK3CD,PRKCZ,PRKD1,SLC27A1,SLC27A5,TNFRSF1B
Cellular response to heat stress	2,13E00	1,19E-01	-1,890	BAG1,CRYAB,EP300,HDAC6,HSPA5,NUP210,NUP50,SEC13,SERPINH1,ST13,TPR,YWHAE
Growth Hormone Signaling	2,12E00	1,3E-01	-0,707	FOS,IGF1R,IGFBP3,PIK3C2B,PIK3CD,PRKCZ,PRKD1,PRL,RPS6KA2,RPS6KA3
Cyclophilin Signaling Pathway	2,11E00	9,2E-02	-3,128	AKT3,APOE,ATF4,CREB3L1,EP300,HIF1A,IL6,LRP1,MAPK12,NFATC2,NFATC4,NFKBIA,NFKBID,PIK3C2B,PIK3CD,PRDX2,PRL,SF3A1,TOMM22,TSPO,WNT5B,WNT6,WNT9A
Estrogen Receptor Signaling	2,11E00	8,25E-02	-1,732	AKT3,ATF4,CACNA1C,CACNG7,CACNG8,CREB3L1,EP300,FOS,FOXO1,GNG11,HIF1A,IGF1R,MDK,MED31,MMP11,MMP24,MT-ND4,MT-ND4L,MT-ND5,NCOR2,NDUFA6,NR0B1,PGF,PIK3C2B,PIK3CD,PLCB1,PLCD1,PRKAR2B,PRKCZ,PRKD1,PRKDC,RBFOX2,SOD2,TRRAP
IL-8 Signaling	2,11E00	9,62E-02	-1,500	AKT3,DIRAS3,FOS,GNG11,KDR,MAPK12,NFKBIA,NFKBID,PGF,PIK3C2B,PIK3CD,PLD1,PLD6,PRKCZ,PRKD1,PTGS2,PTK2B,RAC2,RAC3,RHOBTB1
Corticotropin Releasing Hormone Signaling	2,09E00	1,04E-01	-0,302	ATF4,CACNA1C,CACNG7,CACNG8,CREB3L1,CTH,FOS,GLI1,ITPR3,JUND,MAPK12,PRKAR2B,PRKCZ,PRKD1,PTGS2,SLC39A7
Pyrophosphate hydrolysis	2,09E00	6,67E-01	#NUM!	LHPP,PPA2
Serine Biosynthesis	2,09E00	6,67E-01	#NUM!	PHGDH,PSAT1
Tetrahydrobiopterin Biosynthesis I	2,09E00	6,67E-01	#NUM!	PTS,SPR
Tetrahydrobiopterin Biosynthesis II	2,09E00	6,67E-01	#NUM!	PTS,SPR
Hypoxia Signaling in the Cardiovascular System	2,08E00	1,28E-01	-1,134	ATF4,CREB3L1,EP300,HIF1A,MDM2,NFKBIA,NFKBID,NQO1,UBE2E3,UBE2G1
Clathrin-mediated Endocytosis Signaling	2,08E00	9,57E-02	#NUM!	AP1B1,AP1G2,APOE,APOL1,ARF6,ARPC1B,DAB2,EPHB2,FGF12,FGF14,FGF21,FGF7,LDLR,MDM2,PGF,PIK3C2B,PIK3CD,RAB4A,SERPINA1,SNX9
Role of Tissue Factor in Cancer	2,08E00	9,57E-02	-2,065	AKT3,CSF2,F2RL1,FOS,HGF,KDR,MAPK12,MAPK7,PIK3C2B,PIK3CD,PLCB1,PRSS3,PTGS2,PTK2B,RPS6KA2,RPS6KA3,TGFA,TGFB2,TGFB3,TNFRSF1B
Role of Cytokines in Mediating Communication between Immune Cells	2,08E00	1,45E-01	#NUM!	CSF2,CSF3,IL1RN,IL24,IL33,IL36B,IL36RN,IL6
Cargo concentration in the ER	2,08E00	1,76E-01	-0,816	CNIH2,CTSC,MIA3,SEC23A,SERPINA1,TGFA
Docosahexaenoic Acid (DHA) Signaling	2,07E00	9,13E-02	-2,294	AKT3,ATF4,BID,CREB3L1,FABP3,FOXO1,HGF,ITPR3,KCNMA1,PIK3C2B,PIK3CD,PLA2G6,PLCB1,PLCD1,PNPLA3,PRKAR2B,PRKCZ,PRKD1,PTGS2,STXBP1,TGFA,TGFB2,TNFRSF1B
Response of EIF2AK4 (GCN2) to amino acid deficiency	2,07E00	1,17E-01	-0,577	ATF3,ATF4,CEBPG,GCN1,RPL26,RPL26L1,RPL3,RPL39L,RPL9,RPS27L,RPS3A,TRIB3
Mouse Embryonic Stem Cell Pluripotency	2,07E00	1,17E-01	-1,155	AKT3,FZD2,FZD8,ID1,ID2,ID3,ID4,LIF,MAPK12,PIK3C2B,PIK3CD,TAB1
Prostate Cancer Signaling	2,06E00	1,12E-01	-0,832	AKT3,ATF4,CCNE1,CREB3L1,FOXO1,HDAC5,HDAC6,MDM2,NFKBIA,NFKBID,PIK3C2B,PIK3CD,SRD5A1
Aryl Hydrocarbon Receptor Signaling	2,04E00	9,84E-02	0,277	ALDH1A3,ALDH1L2,ALDH2,ALDH3B1,CCNE1,EP300,FOS,IL6,MDM2,NCOR2,NFIX,NQO1,RARA,SMARCA4,TGFB2,TGFB3,TP73,TRIP11
Relaxin Signaling	2,04E00	1,03E-01	0,333	AKT3,CTH,FOS,GDPD3,GNG11,MPPE1,NFKBIA,NFKBID,PDE4A,PIK3C2B,PIK3CD,PLD6,PRKAR2B,PRKCZ,SLC39A7,SMPDL3B
Sirtuin Signaling Pathway	2,02E00	8,72E-02	-0,209	ACLY,FOXO1,H1-0,H1-10,HIF1A,IDH2,MAPK12,MAPK7,MT-ND4,MT-ND4L,MT-ND5,NAMPT,NDUFA6,NQO1,PCK2,PPARA,PRKDC,SF3A1,SOD2,SOD3,TOMM22,TP53BP1,TP73,TSPO,TUBA3C,XRCC6
Aldosterone Signaling in Epithelial Cells	2	9,94E-02	-2,121	ABCC9,CRYAB,DNAJB5,DNAJC12,DNAJC13,DNAJC22,DNAJC8,HSPA5,ITPR3,KCNMA1,PIK3C2B,PIK3CD,PIP5KL1,PLCB1,PLCD1,PRKCZ,PRKD1
MIF Regulation of Innate Immunity	1,99E00	1,52E-01	-1,890	CD74,FOS,MAPK12,NFKBIA,NFKBID,PLA2G6,PTGS2
IL-23 Signaling Pathway	1,99E00	1,52E-01	-1,890	AKT3,CSF2,HIF1A,NFKBIA,PIK3C2B,PIK3CD,RORC
Unfolded protein response	1,98E00	1,18E-01	-2,449	ATF4,CEBPD,CEBPG,DNAJB5,DNAJC12,DNAJC13,DNAJC8,HSPA5,INSIG1,SREBF2,XBP1
Sensory processing of sound by inner hair cells of the cochlea	1,97E00	1,3E-01	1,000	CIB2,EPS8L2,EZR,FSCN2,KCNMA1,MYH9,SNAP25,SYN1,TRIOBP
Degradation of the extracellular matrix	1,97E00	1,23E-01	0,632	ADAM8,ADAMTS1,ADAMTS5,BCAN,CTSS,FBN2,HSPG2,HTRA1,LAMC1,MMP11
Cardiac conduction	1,97E00	1,06E-01	-2,887	ABCC9,ATP1A3,ATP2A3,ATP2B4,CACNA1C,CACNG7,CACNG8,FGF12,FGF14,HIPK2,ITPR3,MME,RANGRF,SCN1B
Circadian Rhythm Signaling	1,95E00	8,79E-02	#NUM!	ADCYAP1R1,ATF4,CACNA1C,CACNG7,CACNG8,CREB3L1,CSNK1E,CTH,GNG11,GRIA3,HIF1A,ITPR3,MDM2,MKNK2,NFIL3,NGF,PLCB1,PLCD1,PRKAR2B,PRKCZ,PRKD1,PRKG1,RORC,SLC39A7
fMLP Signaling in Neutrophils	1,94E00	1,05E-01	-0,577	ARPC1B,GNG11,ITPR3,NFATC2,NFATC4,NFKBIA,NFKBID,PIK3C2B,PIK3CD,PLCB1,PRKCZ,PRKD1,RAC2,RAC3
MSP-RON Signaling in Macrophages Pathway	1,94E00	1,08E-01	1,265	ATF4,CIITA,CREB3L1,F12,FOS,HLA-DQA1,HLA-DRA,HLA-DRB1,NFKBIZ,PIK3C2B,PIK3CD,PRKCZ,PTGS2
Hematoma Resolution Signaling Pathway	1,94E00	8,88E-02	0,000	C3,CSF2,F2RL1,FOS,IL33,IL36B,IL6,LIF,LRP1,MAPK12,MMP11,MMP24,MT-ND4,MT-ND4L,MT-ND5,NDUFA6,NQO1,SOD2,SOD3,TGFB2,TGFB3,TNFSF12,TUBA3C
Oxytocin in Brain Signaling Pathway	1,93E00	9,41E-02	-1,213	AKT3,ATF4,CACNA1C,CACNG7,CACNG8,CREB3L1,GNG11,IL6,ITPR3,MAPK7,NLRP12,PIK3C2B,PIK3CD,PLA2G6,PNPLA3,PRKCZ,PRKD1,PTGS2,PYCARD
PI3K/AKT Signaling	1,93E00	9,41E-02	-1,508	AKT3,FOXO1,IL13RA2,IL1R1,IL21R,IL27RA,INPP5K,ITGA10,ITGA11,ITGA4,ITGAE,MDM2,NFKBIA,NFKBID,PIK3CD,PPP2R2B,PTGS2,YWHAE,YWHAH
Hepatitis B Chronic Liver Pathogenesis Signaling Pathway	1,93E00	9,57E-02	-3,300	AKT3,AP1B1,AP1G2,APOBEC3B,ATF4,CREB3L1,HIF1A,IL6,IRF7,MAPK12,MYH9,PIK3C2B,PIK3CD,PRKCZ,PRKD1,PYCARD,TGFB2,TGFB3
Gα12/13 Signaling	1,92E00	1,04E-01	-0,577	AKT3,CDH11,CDH13,CDH24,CDH3,F2RL1,LPAR1,MAPK12,MAPK7,NFKBIA,NFKBID,PIK3C2B,PIK3CD,PTK2B
Multiple Sclerosis Signaling Pathway	1,89E00	9,17E-02	-3,153	BID,C3,CSF2,HLA-DQA1,HLA-DRA,HLA-DRB1,IL33,IL36B,IL6,IRF1,LIF,MAPK12,NFATC2,NLRP12,P2RX7,PARP2,PYCARD,TGFB2,TGFB3,TNFSF12
Syndecan interactions	1,89E00	1,85E-01	-1,342	ACTN1,COL1A2,COL5A2,SDC3,TNC
ATF4 activates genes in response to endoplasmic reticulum stress	1,89E00	1,85E-01	-1,342	ATF3,ATF4,CEBPG,HERPUD1,IGFBP1
Class B/2 (Secretin family receptors)	1,88E00	1,15E-01	-0,905	ADCYAP1R1,ADGRE2,ADM2,FZD2,FZD8,GLP2R,GNG11,PTH1R,RAMP1,WNT6,WNT9A
Neurovascular Coupling Signaling Pathway	1,88E00	9,01E-02	-1,528	ADORA2B,CACNA1C,CACNG7,CACNG8,CHRM3,CTH,GABRG3,GRIA3,ITPR3,KCNMA1,MAPT,P2RY1,PLA2G6,PLCB1,PNPLA3,PRKAR2B,PRKG1,PTGER4,PTGIR,PTGS2,SLC39A7
ISGylation Signaling Pathway	1,88E00	1,1E-01	0,000	CHMP5,EP300,FLNB,HDAC6,HIF1A,IL6,IRF1,IRF5,IRF7,ISG15,LIPG,MAPK12
Differential Regulation of Cytokine Production in Macrophages and T Helper Cells by IL-17A and IL-17F	1,87E00	2,22E-01	-2,000	CCL3,CSF2,CSF3,IL6
Transcriptional regulation of white adipocyte differentiation	1,87E00	1,19E-01	-0,632	ANGPTL4,CEBPD,EP300,MED11,MED31,MED9,NCOR2,PPARA,SREBF2,ZNF467
ATF6 (ATF6-alpha) activates chaperone genes	1,87E00	0.3	#NUM!	ATF4,HSPA5,XBP1
Folate Transformations I	1,87E00	0.3	#NUM!	MTHFD2L,MTR,SHMT1
Ferroptosis Signaling Pathway	1,86E00	1,03E-01	0,000	ACACA,ALOXE3,ANGPTL4,ARF6,ATF4,BID,CHAC1,CTH,EMP1,FDFT1,HMGCR,SLC7A11,SREBF2,STEAP3
Transcriptional Regulatory Network in Embryonic Stem Cells	1,85E00	9,76E-02	-2,500	AKT3,ALKBH5,FGFRL1,FZD2,FZD8,IGF1R,L1CAM,LIF,PIK3C2B,PIK3CD,TBX3,TGFB2,TGFB3,WNT5B,WNT6,WNT9A
Interferon gamma signaling	1,82E00	1,12E-01	-1,508	CIITA,GBP2,HLA-DQA1,HLA-DRA,HLA-DRB1,IRF1,IRF5,IRF7,MT2A,NCAM1,TRIM6
CGAS-STING Signaling Pathway	1,81E00	1,01E-01	-1,387	ATP6V0D2,ATP6V0E1,ATP6V1F,CSF2,IL33,IL36B,IL6,IRF1,LIF,NFKBIA,PYCARD,TGFB2,TGFB3,TNFSF12
Chronic Myeloid Leukemia Signaling	1,81E00	8,54E-02	-3,674	AKT3,FOS,FZD2,FZD8,GLI1,GLIS2,HDAC5,HDAC6,MDM2,NFATC2,NFATC4,PIK3C2B,PIK3CD,PLCB1,PLCD1,PTPN13,RAC2,RAC3,TGFB2,TGFB3,WNT5B,WNT6,WNT9A,ZNF875
Leukocyte Extravasation Signaling	1,8E00	9,28E-02	-1,698	ACTN1,AFDN,ARHGAP5,CTNNA2,DLC1,EZR,ITGA4,JAM2,MAP3K4,MAPK12,MMP11,MMP24,PIK3C2B,PIK3CD,PRKCZ,PRKD1,PTK2B,RAC2
NOD1/2 Signaling Pathway	1,8E00	9,28E-02	-0,243	CSF2,FOS,HSPA5,IL33,IL36B,IL6,IRF5,IRF7,LIF,MAPK12,NFKBIA,NFKBID,NLRP12,PYCARD,TGFB2,TGFB3,TNFAIP3,TNFSF12
NGF processing	1,8E00	0.5	#NUM!	NGF,PCSK5
Coenzyme A Biosynthesis	1,8E00	0.5	#NUM!	PPCDC,PPCS
VEGF Family Ligand-Receptor Interactions	1,8E00	1,16E-01	-1,000	AKT3,FOS,KDR,NRP2,PGF,PIK3C2B,PIK3CD,PLA2G6,PRKCZ,PRKD1
Regulation of the Epithelial Mesenchymal Transition in Development Pathway	1,8E00	1,16E-01	-2,530	FZD2,FZD8,GLI1,GLIS2,HIF1A,LOX,WNT5B,WNT6,WNT9A,ZNF875
Unfolded Protein Response (UPR)	1,79E00	2,11E-01	-2,000	ATF4,CREB3L1,HSPA5,XBP1
Integrin Signaling	1,79E00	9,09E-02	-1,414	ACTN1,AKT3,ARF6,ARHGAP5,ARPC1B,DIRAS3,GRB7,ITGA10,ITGA11,ITGA4,ITGAE,PARVB,PIK3C2B,PIK3CD,RAC2,RAC3,RHOBTB1,TLN1,TLN2
PTEN Signaling	1,78E00	9,8E-02	2,309	AKT3,FOXO1,IGF1R,INPP5K,ITGA10,ITGA11,ITGA4,ITGAE,KDR,NTRK3,PIK3CD,PRKCZ,RAC2,RAC3,YWHAH
ATM Signaling	1,76E00	1,1E-01	-0,707	ATF4,BID,CREB3L1,MAPK12,MDC1,MDM2,NFKBIA,PPP2R2B,TP53BP1,TP73,TRRAP
Apelin Cardiomyocyte Signaling Pathway	1,76E00	1,1E-01	-2,111	AKT3,ATP2A3,HIF1A,MAPK12,MAPK7,PIK3C2B,PIK3CD,PLCB1,PLCD1,PRKCZ,PRKD1
Role of p14/p19ARF in Tumor Suppression	1,76E00	1,72E-01	0,447	MDM2,PIK3C2B,PIK3CD,SENP3,SF3A1
IL-33 Signaling Pathway	1,76E00	9,18E-02	-2,828	AKT3,ATF4,CREB3L1,CSF2,FOS,IL1RN,IL33,IL36B,IL36RN,IL6,LPIN1,MAPK12,NFKBIA,NFKBID,PIK3C2B,PIK3CD,PRKAR2B,PTGS2
Role of Pattern Recognition Receptors in Recognition of Bacteria and Viruses	1,76E00	9,74E-02	-1,414	C3,CSF2,IL33,IL36B,IL6,IRF7,LIF,MAPK12,PIK3C2B,PIK3CD,PRKCZ,PRKD1,TGFB2,TGFB3,TNFSF12
Transcriptional regulation by RUNX2	1,75E00	1,37E-01	-0,816	AKT3,BGLAP,HAND2,HDAC6,ITGBL1,SMAD6,TWIST2
Cell Cycle: G2/M DNA Damage Checkpoint Regulation	1,75E00	1,37E-01	0,000	EP300,HIPK2,MDM2,PRKDC,RBX1,YWHAE,YWHAH
FAT10 Cancer Signaling Pathway	1,75E00	1,37E-01	-2,449	AKT3,IL6,NFKBIA,NFKBID,TGFB2,TGFB3,TNFRSF1B
trans-Golgi Network Vesicle Budding	1,75E00	1,2E-01	-1,667	AP1B1,AP1G2,BLOC1S2,DTNBP1,GBF1,GOLGB1,SNX9,TBC1D8B,TPD52
Extra-nuclear estrogen signaling	1,75E00	1,2E-01	1,667	AKT3,BTC,CAV2,FOS,GNG11,IGF1R,PRKCZ,SPHK1,TGFA
Coronavirus Pathogenesis Pathway	1,75E00	0.09	-2,000	AGTR1,ATF4,CCNE1,EEF1A2,EP300,FOS,HDAC5,HDAC6,HIF1A,IL6,IRF7,MAPK12,NFKBIA,NFKBID,NPC1,PTGS2,PYCARD,RPS27L,RPS3A
Metallothioneins bind metals	1,75E00	2,73E-01	#NUM!	MT1F,MT1X,MT2A
Oleate Biosynthesis II (Animals)	1,75E00	2,73E-01	#NUM!	FADS1,FADS2,SCD
Airway Pathology in Chronic Obstructive Pulmonary Disease	1,74E00	1,05E-01	#NUM!	CSF2,FGF12,FGF14,FGF21,FGF7,IL33,IL36B,IL6,LIF,TGFB2,TGFB3,TNFSF12
Neuropathic Pain Signaling in Dorsal Horn Neurons	1,73E00	1,09E-01	-1,508	FOS,GRIA3,ITPR3,KCNQ3,PIK3C2B,PIK3CD,PLCB1,PLCD1,PRKAR2B,PRKCZ,PRKD1
Glycerophospholipid biosynthesis	1,72E00	1,02E-01	-2,496	CPNE1,CPNE7,DDHD1,LPIN1,MIGA2,OSBPL5,PITPNB,PITPNM1,PLA2G6,PLD1,PLD6,PNPLA3,SLC44A2
Glycosaminoglycan metabolism	1,72E00	1,02E-01	-1,387	BCAN,BGN,CHST1,CHST6,DSE,GLB1L2,GPC2,HAS1,HSPG2,LUM,PAPSS2,SDC3,VCAN
SUMOylation of transcription factors	1,71E00	0.2	0,000	HIC1,MDM2,MTA1,TP53BP1
Maturation of TCA enzymes and regulation of TCA cycle	1,71E00	0.2	-1,000	ACO2,IDH2,ISCA1,SDHAF3
UFMylation Signaling Pathway	1,7E00	1,25E-01	-0,707	ABCG1,AKT3,EP300,IL6,MDM2,RPL26,SLC7A11,XBP1
Regulation of CDH11 Expression and Function	1,7E00	1,67E-01	0,447	ANGPTL4,CDH11,CDH24,FOXF1,TNRC6B
Germ Cell-Sertoli Cell Junction Signaling	1,69E00	9,36E-02	#NUM!	ACTN1,AFDN,CTNNA2,DIRAS3,EPN2,MAP3K4,MAPK12,PIK3C2B,PIK3CD,RAC2,RAC3,RHOBTB1,TGFB2,TGFB3,TUBA3C,TUBB4A
RET signaling	1,69E00	1,46E-01	-0,816	ARTN,DOK1,GRB10,GRB7,MAPK7,PIK3CD
Amyotrophic Lateral Sclerosis Signaling	1,68E00	1,03E-01	0,378	AKT3,BID,CACNA1C,CACNG7,CACNG8,GLUL,GPX1,GRIA3,GRIK5,PGF,PIK3C2B,PIK3CD
Dopamine-DARPP32 Feedback in cAMP Signaling	1,65E00	9,09E-02	-2,309	ATF4,ATP2A3,CACNA1C,CACNG7,CACNG8,CREB3L1,CREM,CSNK1E,ITPR3,PLCB1,PLCD1,PPP1R1B,PPP2R2B,PRKAR2B,PRKCZ,PRKD1,PRKG1
Maturity Onset Diabetes of Young (MODY) Signaling	1,65E00	1,15E-01	#NUM!	ABCC9,APOE,APOL1,APOL3,APOL6,CACNA1C,CACNG7,CACNG8,EP300
Nicotinate metabolism	1,64E00	1,61E-01	-1,342	NAMPT,NAPRT,NAXD,NNMT,PTGS2
Neutrophil degranulation	1,64E00	7,55E-02	-3,667	ACLY,ADAM8,ALDH3B1,ANO6,ARSA,ATP11A,ATP11B,C3,CD68,CEP290,CHI3L1,CNN2,CPNE1,CTSC,CTSH,CTSS,CYB5R3,DNAJC13,DYNC1H1,GPR84,MME,NAPRT,NCKAP1L,OSCAR,PLD1,PRSS3,PYCARD,PYGL,RAB31,SERPINA1,SLC44A2,SNAP25,TNFRSF1B,TOM1,UNC13D,XRCC6
April Mediated Signaling	1,64E00	1,43E-01	0,000	FOS,MAPK12,NFATC2,NFATC4,NFKBIA,NFKBID
Synaptic adhesion-like molecules	1,64E00	1,9E-01	-1,000	GRIA3,LRFN1,PTPRD,PTPRF
MicroRNA Biogenesis Signaling Pathway	1,63E00	9,04E-02	-1,213	AKT3,DDX17,EWSR1,HGF,MAPK12,NUP50,PIK3C2B,PIK3CD,POLR2K,SEC13,SF3A1,ST13,TGFA,TGFB2,TGFB3,TPR,ZC3H12A
Sphingosine-1-phosphate Signaling	1,63E00	1,02E-01	-1,414	AKT3,DIRAS3,NAAA,PIK3C2B,PIK3CD,PLCB1,PLCD1,PTK2B,RAC2,RAC3,RHOBTB1,SPHK1
Signaling by TGF-beta Receptor Complex	1,62E00	1,3E-01	-0,378	LTBP3,LTBP4,PARD6A,PMEPA1,PRKCZ,TGFB2,TGFB3
Retinol Biosynthesis	1,62E00	1,3E-01	-1,633	DHRS4,LIPE,LIPG,PNLIPRP3,PNPLA3,RDH11,RDH12
UVB-Induced MAPK Signaling	1,62E00	1,3E-01	-1,134	FOS,MAPK12,PIK3C2B,PIK3CD,PRKCZ,PRKD1,RPS6KA3
Actin Nucleation by ARP-WASP Complex	1,61E00	1,09E-01	1,000	ARPC1B,BAIAP2,DIRAS3,ITGA10,ITGA11,ITGA4,ITGAE,RAC2,RAC3,RHOBTB1
HEY1 Signaling Pathway	1,6E00	9,32E-02	-1,291	AKT3,GATA2,HIF1A,IL6,MDM2,MMP11,MMP24,NCOR2,NTRK3,PGF,PIK3C2B,PIK3CD,SMAD6,TGFB2,TGFB3
P2Y Purinergic Receptor Signaling Pathway	1,6E00	9,77E-02	-1,732	AKT3,ATF4,CREB3L1,FOS,GNG11,P2RY1,PIK3C2B,PIK3CD,PLCB1,PLCD1,PRKAR2B,PRKCZ,PRKD1
B Cell Activating Factor Signaling	1,6E00	1,4E-01	#NUM!	FOS,MAPK12,NFATC2,NFATC4,NFKBIA,NFKBID
NFE2L2 regulating ER-stress associated genes	1,59E00	0.4	#NUM!	ATF4,EP300
Trans, trans-farnesyl Diphosphate Biosynthesis	1,59E00	0.4	#NUM!	FDPS,IDI1
PXR/RXR Activation	1,59E00	1,19E-01	-0,707	AKT3,FOXO1,IGFBP1,IL6,PAPSS2,PCK2,PPARA,PRKAR2B
CD40 Signaling	1,59E00	1,19E-01	0,378	FOS,MAPK12,NFKBIA,NFKBID,PIK3C2B,PIK3CD,PTGS2,TNFAIP3
Mitotic Prometaphase	1,59E00	8,78E-02	-2,828	CENPF,CENPM,CENPN,CEP290,CSNK1E,DYNC1H1,DYNC1I1,NEK9,NUMA1,ODF2,PRKAR2B,RANGAP1,SEC13,SFI1,TUBA3C,TUBB4A,TUBGCP6,YWHAE
Intrinsic Pathway for Apoptosis	1,59E00	1,27E-01	-0,378	AKT3,BID,C1QBP,GSDME,TP73,YWHAE,YWHAH
Amino acids regulate mTORC1	1,59E00	1,27E-01	0,378	ATP6V0D2,ATP6V0E1,ATP6V1F,FLCN,RRAGC,SEC13,SZT2
Sensory processing of sound by outer hair cells of the cochlea	1,59E00	1,27E-01	0,378	CIB2,EPS8L2,EZR,FSCN2,KCNMA1,MYH9,TRIOBP
Lymphotoxin β Receptor Signaling	1,59E00	1,27E-01	-1,342	AKT3,EP300,LTBR,NFKBIA,NFKBID,PIK3C2B,PIK3CD
RANK Signaling in Osteoclasts	1,58E00	1,08E-01	-1,890	AKT3,FOS,MAP3K4,MAPK12,NFATC2,NFKBIA,NFKBID,PIK3C2B,PIK3CD,PTK2B
Autophagy	1,58E00	8,64E-02	0,000	AKT3,ATF4,BNIP3,CREB3L1,FOS,FOXO1,HGF,HIF1A,MAPK12,PIK3C2B,PIK3CD,PPP2R2B,PRKAR2B,RAB7B,SLC7A5,TGFA,TGFB2,TNFRSF1B,WIPI1
SPINK1 General Cancer Pathway	1,56E00	1,18E-01	-2,646	AKT3,IL6,MT1F,MT1X,MT2A,PIK3C2B,PIK3CD,PRSS3
NGF Signaling	1,56E00	9,92E-02	-2,111	AKT3,ATF4,CREB3L1,MAP3K4,MAPK12,MAPK7,NGF,PIK3C2B,PIK3CD,PRKCZ,RPS6KA2,RPS6KA3
Collagen chain trimerization	1,55E00	1,36E-01	-0,816	COL12A1,COL13A1,COL1A2,COL4A2,COL5A2,COL6A2
Metabolism of non-coding RNA	1,55E00	1,25E-01	0,378	GEMIN4,GEMIN6,NUP210,NUP50,SEC13,SNRPG,TPR
MAPK targets/ Nuclear events mediated by MAP kinases	1,54E00	1,52E-01	-0,447	FOS,MAPK12,MAPK7,RPS6KA2,RPS6KA3
TNFR2 Signaling	1,54E00	1,52E-01	-1,000	FOS,NFKBIA,NFKBID,TNFAIP3,TNFRSF1B
Cell Cycle: G1/S Checkpoint Regulation	1,53E00	1,16E-01	0,447	CCNE1,FOXO1,HDAC5,HDAC6,MDM2,RBX1,TGFB2,TGFB3
Carboxyterminal post-translational modifications of tubulin	1,51E00	1,33E-01	-2,449	TTLL1,TTLL12,TTLL5,TUBA3C,TUBB4A,VASH1
RAF-independent MAPK1/3 activation	1,5E00	1,74E-01	-2,000	DUSP16,DUSP8,DUSP9,IL6
Nucleotide salvage	1,5E00	1,74E-01	-2,000	ADA,GMPR2,TYMP,UPP1
Prolactin Signaling	1,5E00	1,04E-01	-0,816	ABCC9,EP300,FOS,IRF1,KCNMA1,PIK3C2B,PIK3CD,PRKCZ,PRKD1,PRL
BEX2 Signaling Pathway	1,49E00	1,08E-01	-0,333	AKT3,HIF1A,LGALS1,LMO2,MAPK12,NFKBIA,NGF,PGF,PPP2R2B
Transcriptional regulation by RUNX1	1,49E00	9,21E-02	-2,673	ARID1A,CBX6,CSF2,EP300,GATA2,H2AJ,HIPK2,KMT2A,LMO2,PSMC1,PSME2,RSPO3,SMARCA4,TP73
CXCR4 Signaling	1,48E00	8,98E-02	-1,265	AKT3,DIRAS3,ELMO1,FOS,GNG11,ITPR3,MAPK12,PIK3C2B,PIK3CD,PLCB1,PRKCZ,PRKD1,RAC2,RAC3,RHOBTB1
TGF-β Signaling	1,47E00	1,03E-01	-1,667	EP300,FOS,INHBE,IRF7,MAPK12,PMEPA1,SMAD6,TAB1,TGFB2,TGFB3
VEGF Signaling	1,47E00	1,03E-01	-2,121	ACTN1,AKT3,FOXO1,HIF1A,KDR,PGF,PIK3C2B,PIK3CD,PTK2B,YWHAE
Role of IL-17F in Allergic Inflammatory Airway Diseases	1,47E00	1,3E-01	-2,236	ATF4,CREB3L1,CSF2,IL6,RPS6KA2,RPS6KA3
Role of PKR in Interferon Induction and Antiviral Response	1,46E00	9,35E-02	0,632	ATF3,BID,FOS,HSPA5,IL24,IRF1,MAPK12,NFKBIA,NFKBID,NLRP12,PYCARD,SCARA3,TIRAP
STAT3 Pathway	1,46E00	9,35E-02	-1,000	HGF,IGF1R,IL13RA2,IL1R1,IL21R,IL27RA,KDR,MAP3K20,MAPK12,NTRK3,PIM1,TGFA,TGFB2
Basal Cell Carcinoma Signaling	1,46E00	1,13E-01	-0,378	FZD2,FZD8,GLI1,GLIS2,WNT5B,WNT6,WNT9A,ZNF875
Asparagine N-linked glycosylation	1,46E00	9,6E-02	-0,577	ALG12,AMDHD2,DERL2,FUOM,FUT8,MAN1C1,MPDU1,MVD,PMM1,PSMC1,RENBP,RNF185
Regulation of TP53 Activity through Association with Co-factors	1,45E00	2,14E-01	#NUM!	AKT3,TP73,ZNF385A
DNA Double-Strand Break Repair by Non-Homologous End Joining	1,45E00	2,14E-01	#NUM!	PRKDC,XRCC1,XRCC6
Small Cell Lung Cancer Signaling	1,45E00	1,02E-01	-2,236	AKT3,BID,CCNE1,HDAC5,HDAC6,NFKBIA,NFKBID,PIK3C2B,PIK3CD,PTGS2
Crosstalk between Dendritic Cells and Natural Killer Cells	1,45E00	1,02E-01	-2,236	CSF2,FSCN1,FSCN2,HLA-DRA,HLA-DRB1,IL6,LTBR,TLN1,TLN2,TNFRSF1B
RHO GTPases Activate Formins	1,44E00	9,29E-02	-2,496	CENPF,CENPM,CENPN,DIAPH2,DYNC1H1,DYNC1I1,EVL,FMNL3,MRTFA,RANGAP1,SEC13,TUBA3C,TUBB4A
Regulation of Actin-based Motility by Rho	1,44E00	9,82E-02	-0,378	ARPC1B,BAIAP2,DIRAS3,ITGA10,ITGA11,ITGA4,ITGAE,PIP5KL1,RAC2,RAC3,RHOBTB1
Oncogene Induced Senescence	1,44E00	1,43E-01	0,447	ETS1,ETS2,ID1,MDM2,TNRC6B
Transcriptional Regulation by NPAS4	1,44E00	1,43E-01	-1,000	FOS,MDM2,NAMPT,PLK2,TNRC6B
TP53 Regulates Metabolic Genes	1,44E00	1,06E-01	-0,333	AKT3,COX7A2L,DDIT4,PRDX2,RRAGC,SCO2,TNRC6B,YWHAE,YWHAH
Zymosterol Biosynthesis	1,43E00	3,33E-01	#NUM!	MSMO1,NSDHL
O-linked glycosylation	1,42E00	9,73E-02	-0,905	ADAMTS1,ADAMTS14,ADAMTS2,ADAMTS5,GALNT13,GALNT15,GALNT16,GALNT7,MUC1,MUC12,SEMA5A
AMPK Signaling	1,41E00	8,16E-02	-0,535	ACACA,ADRA1B,AKT3,ARID1A,ATF4,CREB3L1,EP300,FASN,FOXO1,GNG11,HMGCR,LIPE,MAPK12,PCK2,PIK3C2B,PIK3CD,PPM1H,PPP2R2B,PRKAR2B,SMARCA4
Mitotic G2-G2/M phases	1,41E00	8,5E-02	-3,638	AJUBA,CENPF,CEP290,CSNK1E,DYNC1H1,EP300,GTSE1,ODF2,PRKAR2B,PSMC1,PSME2,RBX1,SFI1,TUBA3C,TUBB4A,TUBGCP6,YWHAE
XBP1(S) activates chaperone genes	1,39E00	1,25E-01	-2,449	CTDSP2,KDELR3,TLN1,TPP1,WIPI1,XBP1
Putrescine Degradation III	1,38E00	1,6E-01	#NUM!	ALDH1A3,ALDH2,ALDH3B1,SAT2
HIPPO signaling	1,38E00	1,03E-01	0,378	AJUBA,CSNK1E,FRMD6,NF2,PPP2R2B,RBX1,TEAD2,YWHAE,YWHAH
Regulation of cholesterol biosynthesis by SREBP (SREBF)	1,37E00	0.2	#NUM!	INSIG1,SEC23A,SREBF2
Fatty Acid Activation	1,37E00	0.2	#NUM!	ACSL3,SLC27A1,SLC27A5
Interleukin-1 family signaling	1,37E00	9,3E-02	-3,162	IL1R1,IL1RN,IL33,IL36B,IL36RN,NFKBIA,PELI2,PSMC1,PSME2,PTPN13,RBX1,TAB1
Epithelial Adherens Junction Signaling	1,37E00	8,86E-02	0,000	AFDN,AKT3,ARPC1B,BAIAP2,CTNNA2,FRMD6,HGF,IGF1R,NF2,PPP2R2B,TGFB2,TNS1,YWHAE,YWHAH
Calcium Signaling	1,36E00	8,26E-02	-2,887	ATF4,ATP2A3,ATP2B4,CACNA1C,CACNG7,CACNG8,CREB3L1,EP300,GRIA3,HDAC5,HDAC6,ITPR3,MYH9,MYO10,MYO18A,NFATC2,NFATC4,PRKAR2B
Cohesin Chromatin Regulation Pathway	1,36E00	7,95E-02	0,258	CELSR1,MED11,MED31,MED9,NCAPH2,NIPBL,NUMA1,PCDH10,PCDH18,PCDHA7,PCDHB11,PCDHB2,PCDHB4,PCDHGA2,PCDHGA4,PCDHGA9,PCDHGB1,PCDHGC3,POLR2K,PPP2R2B,PTGER4
TP53 Regulates Transcription of Cell Cycle Genes	1,35E00	1,22E-01	-0,816	BTG2,CCNE1,EP300,PLK2,TNKS1BP1,ZNF385A
iNOS Signaling	1,35E00	1,22E-01	-1,342	FOS,IRF1,MAPK12,NFKBIA,NFKBID,TAB1
PFKFB4 Signaling Pathway	1,35E00	1,22E-01	-2,000	ATF4,CREB3L1,HKDC1,PRKAR2B,TGFB2,TGFB3
Microautophagy Signaling Pathway	1,35E00	8,81E-02	0,378	CHMP5,CHMP6,COL12A1,COL13A1,COL1A2,COL4A2,COL5A2,COL6A2,MIEF2,PSMC1,PSME2,RAB7B,SEC13,SEC23A
Ovarian Cancer Signaling	1,35E00	8,81E-02	-1,633	AKT3,EDNRA,FZD2,FZD8,HDAC5,HDAC6,PGF,PIK3C2B,PIK3CD,PRKAR2B,PTGS2,WNT5B,WNT6,WNT9A
Detoxification of Reactive Oxygen Species	1,35E00	1,35E-01	-0,447	ERO1A,GPX1,PRDX2,SOD2,SOD3
Gene and protein expression by JAK-STAT signaling after IL-12 stimulation	1,35E00	1,35E-01	-1,342	CNN2,PITPNA,PSME2,SNRPA1,SOD2
Pyroptosis Signaling Pathway	1,35E00	9,8E-02	-1,414	GBP2,GSDME,IL1R1,MAPK12,NLRP12,P2RX7,PRKAR2B,PTGER4,PYCARD,TNFRSF1B
COPI-mediated anterograde transport	1,35E00	9,8E-02	-2,530	ANK1,ARFGAP3,DYNC1H1,DYNC1I1,GBF1,GOLGA2,GOLGB1,KDELR3,TUBA3C,TUBB4A
Ribonucleotide Reductase Signaling Pathway	1,34E00	8,62E-02	-2,673	AKT3,ARID1A,ATF4,CDH3,CREB3L1,FOS,HGF,HIF1A,IL6,MAPK12,PARP2,PIK3C2B,PIK3CD,RBX1,SMARCA4
IL-17 Signaling	1,34E00	8,47E-02	-2,500	AKT3,CSF2,CSF3,FOS,IL33,IL36B,IL6,LIF,MAPK12,PGF,PIK3C2B,PIK3CD,PTGS2,TGFB2,TGFB3,TNFSF12
LPS/IL-1 Mediated Inhibition of RXR Function	1,33E00	7,74E-02	0,378	ABCG1,ACSL3,ALDH1A3,ALDH1L2,ALDH2,ALDH3B1,APOE,CHST1,FABP3,HMGCS1,IL1R1,IL1RN,IL33,IL36B,IL36RN,PAPSS2,PLTP,PPARA,RARA,SLC27A1,SLC27A5,SOD3,TNFRSF1B
WNT ligand biogenesis and trafficking	1,33E00	1,54E-01	-1,000	SNX3,WNT5B,WNT6,WNT9A
Regulation of Cellular Mechanics by Calpain Protease	1,33E00	1,01E-01	#NUM!	ACTN1,CCNE1,EZR,ITGA10,ITGA11,ITGA4,ITGAE,TLN1,TLN2
Beta-catenin independent WNT signaling	1,33E00	8,29E-02	-0,832	FZD2,FZD8,GNG11,ITPR3,PARD6A,PIK3C2B,PIK3CD,PLCB1,PRKG1,PSMC1,PSME2,RAC2,RAC3,ROR1,SPHK1,TNRC6B,WNT5B
Pancreatic Secretion Signaling Pathway	1,32E00	7,97E-02	-2,683	ADORA2B,AKT3,ARHGEF6,ATP2A3,ATP2B4,CHRM3,ITPR3,KCNMA1,LIPE,LIPG,PIK3C2B,PIK3CD,PLCB1,PLCD1,PRKAR2B,PRKCZ,PRKD1,SLC6A6,SNAP25,STXBP1
Endocannabinoid Cancer Inhibition Pathway	1,32E00	8,9E-02	0,000	AKT3,ATF3,ATF4,CCNE1,CREB3L1,HIF1A,PGF,PIK3C2B,PIK3CD,PRKAR2B,SPTLC2,TRIB3,TWIST2
MIF-mediated Glucocorticoid Regulation	1,3E00	1,32E-01	-2,236	CD74,NFKBIA,NFKBID,PLA2G6,PTGS2
tRNA Charging	1,3E00	1,32E-01	-2,236	AARS1,QARS1,VARS1,WARS1,YARS1
Inhibition of Matrix Metalloproteases	1,3E00	1,32E-01	#NUM!	HSPG2,LRP1,MMP11,MMP24,TFPI2
Salvage Pathways of Pyrimidine Deoxyribonucleotides	1,3E00	2,86E-01	#NUM!	TYMP,UPP1
RAB GEFs exchange GTP for GDP on RABs	1,3E00	0.1	-1,667	AKT3,DENND6B,RAB31,RAB6B,RAB7B,SBF1,SBF2,TRAPPC9,YWHAE
FOXO-mediated transcription of cell death genes	1,3E00	1,88E-01	#NUM!	BCL6,EP300,FOXO1
Granzyme B Signaling	1,3E00	1,88E-01	#NUM!	BID,NUMA1,PRKDC
PIP3 activates AKT signaling	1,3E00	8,84E-02	-0,832	AKT3,BTC,FGF7,FOXO1,HGF,IL33,MDM2,NTRK3,PIK3CD,PRR5L,RAC2,TGFA,TRIB3
Mitotic Prophase	1,3E00	9,62E-02	-1,897	GOLGA2,H2AJ,LPIN1,NCAPH2,NEK9,NUMA1,NUP210,NUP50,SEC13,TPR
Thrombin Signaling	1,3E00	8,11E-02	-2,309	AKT3,ARHGEF25,ARHGEF40,ARHGEF6,DIRAS3,GATA2,GNG11,ITPR3,MAPK12,PIK3C2B,PIK3CD,PLCB1,PLCD1,PRKCZ,PRKD1,RAC2,RAC3,RHOBTB1
