# Supplementary material for: Praja2 controls P-body assembly and translation in glioblastoma by non-proteolytic ubiquitylation of DDX6
Source: EMBO Rep. 2025 Mar 27;26(9):2347–77. doi: 10.1038/s44319-025-00425-5 (PMC12069581; doi:10.1038/s44319-025-00425-5)
Supplement: Supplementary file 10 — Data Set EV7 [file 44319_2025_425_MOESM10_ESM.xlsx]

## Sheet: Dataset EV7 Legend
Dataset EV7
All wild-type: mRNAs of DDX6 IP versus input in U87MG wild-type cells (WT) without pvalue adjusted cutoff
pval_adj_005 wild-type: mRNAs enriched in DDX6 IP versus input in U87MG wild-type cells (WT) with an adjusted pvalue <0,05. In red are shown enriched mRNAs with a FE ≥ 2
All praja2KO: mRNAs enriched in DDX6 IP versus input in U87MG praja2KO cells without pvalue adjusted cutoff
pval_adj_005 praja2KO: mRNAs enriched in DDX6 IP versus input in U87MG praja2KO cells with an adjusted pvalue <0,05. In red are shown enriched mRNAs with a FE ≥ 2

## Sheet: All wild-type
Gene	baseMean	log2FoldChange	FoldEnrichment	Fold-Enrichment	lfcSE	stat	pvalue	padj
DDX11L1	0.472284	-3.44433	0.0918659	-10.8854	5.98587	-0.57541	0.565014	NA
WASH7P	21.5393	-1.14491	0.452218	-2.21132	0.434727	-2.63363	0.00844771	0.016284
MIR6859-1	0.325257	0.179279	1.13232	1.13232	5.9724	0.030018	0.976053	NA
MIR1302-2HG	0.155027	0	1	1	6.00631	0	1	NA
MIR1302-2	0	NA	#VALUE!	#VALUE!	NA	NA	NA	NA
FAM138A	0.0977726	-2.74203	0.149475	-6.6901	6.00631	-0.456524	0.648013	NA
OR4G4P	0	NA	#VALUE!	#VALUE!	NA	NA	NA	NA
OR4G11P	0	NA	#VALUE!	#VALUE!	NA	NA	NA	NA
OR4F5	0	NA	#VALUE!	#VALUE!	NA	NA	NA	NA
ENSG00000238009	0.307825	-1.03262	0.48882	-2.04574	5.98626	-0.172499	0.863045	NA
ENSG00000239945	0	NA	#VALUE!	#VALUE!	NA	NA	NA	NA
CICP27	0.782585	0	1	1	6.00631	0	1	NA
ENSG00000268903	1.06464	-1.339	0.395295	-2.52976	2.42388	-0.552419	0.580661	NA
ENSG00000269981	1.87544	0.635014	1.55295	1.55295	1.45331	0.436944	0.662152	0.731164
ENSG00000239906	0.247621	-2.74203	0.149475	-6.6901	6.00631	-0.456524	0.648013	NA
ENSG00000241860	0.194201	-2.74203	0.149475	-6.6901	6.00631	-0.456524	0.648013	NA
RNU6-1100P	0	NA	#VALUE!	#VALUE!	NA	NA	NA	NA
ENSG00000241599	0	NA	#VALUE!	#VALUE!	NA	NA	NA	NA
DDX11L17	0.445599	0	1	1	6.00631	0	1	NA
WASH9P	32.8717	-2.04723	0.241949	-4.13311	0.379108	-5.40012	6.65964e-08	1.97128e-07
MIR6859-2	0.0220359	0	1	1	6.00631	0	1	NA
ENSG00000228463	2.52656	0.000469261	1.00033	1.00033	1.23819	0.000378989	0.999698	1
ENSG00000286448	1.86997	-1.76474	0.294279	-3.39813	2.01525	-0.875696	0.381196	0.471319
RPL23AP24	0.500754	-1.0141	0.495137	-2.01964	4.1734	-0.242991	0.808012	NA
ENSG00000236601	0	NA	#VALUE!	#VALUE!	NA	NA	NA	NA
ENSG00000237094	9.02382	-0.223692	0.856371	-1.16772	0.687528	-0.325357	0.744911	0.8028
WBP1LP7	0	NA	#VALUE!	#VALUE!	NA	NA	NA	NA
OR4F29	0	NA	#VALUE!	#VALUE!	NA	NA	NA	NA
CICP7	0	NA	#VALUE!	#VALUE!	NA	NA	NA	NA
ENSG00000250575	0.0754251	0	1	1	6.00631	0	1	NA
U6	1.20033	-5.23024	0.0266403	-37.5371	2.21468	-2.36162	0.0181952	NA
ENSG00000230021	6.42651	-0.678689	0.624733	-1.60068	0.787863	-0.861431	0.389001	0.478988
ENSG00000235146	0.128946	-3.53049	0.0865401	-11.5553	5.98252	-0.590134	0.555101	NA
MTND1P23	39.7478	-5.92419	0.016468	-60.7238	0.637711	-9.28977	1.54622e-20	1.04784e-19
MTND2P28	12198.2	-7.28746	0.00640112	-156.223	0.345622	-21.0851	1.09022e-98	2.3473e-96
MTCO1P12	310.522	-5.69235	0.0193389	-51.7093	0.485006	-11.7367	8.26942e-32	1.05099e-30
ENSG00000278791	0.853829	-4.05738	0.0600629	-16.6492	5.95685	-0.681129	0.49579	NA
MTCO2P12	99.0185	-8.2945	0.00318499	-313.973	0.72564	-11.4306	2.94101e-30	3.48667e-29
MTATP8P1	33.6699	-6.84033	0.00872678	-114.59	1.05138	-6.50606	7.7146e-11	2.75975e-10
MTATP6P1	51876.3	-8.05323	0.00376474	-265.622	0.323523	-24.8923	9.01684e-137	9.16327e-134
MTCO3P12	99.7159	-6.37411	0.0120559	-82.9468	0.485371	-13.1325	2.14565e-39	3.86338e-38
WBP1LP6	0	NA	#VALUE!	#VALUE!	NA	NA	NA	NA
OR4F16	0	NA	#VALUE!	#VALUE!	NA	NA	NA	NA
CICP3	0	NA	#VALUE!	#VALUE!	NA	NA	NA	NA
ENSG00000228327	42.1182	0.30043	1.23151	1.23151	0.333709	0.900275	0.367974	0.457913
RNU6-1199P	0	NA	#VALUE!	#VALUE!	NA	NA	NA	NA
ENSG00000229905	0	NA	#VALUE!	#VALUE!	NA	NA	NA	NA
LINC01409	51.7996	-1.07893	0.473379	-2.11247	0.377746	-2.85624	0.00428695	0.00859488
ENSG00000285268	0	NA	#VALUE!	#VALUE!	NA	NA	NA	NA
ENSG00000230092	12.4639	-1.20103	0.434964	-2.29904	0.597781	-2.00915	0.0445214	0.075092
FAM87B	219.684	-1.32269	0.399788	-2.50132	0.400486	-3.30272	0.000957533	0.00206634
LINC01128	1316.63	1.45207	2.736	2.736	0.154441	9.40212	5.34725e-21	3.7394e-20
LINC00115	40.0891	-2.34756	0.196478	-5.08964	0.360436	-6.51312	7.36045e-11	2.63565e-10
ENSG00000288531	5.82687	-1.42291	0.372961	-2.68125	1.07957	-1.31802	0.187496	0.264258
FAM41C	1.18849	-2.74203	0.149475	-6.6901	6.00631	-0.456524	0.648013	NA
TUBB8P11	0.845552	-3.4457	0.0917787	-10.8958	5.5835	-0.617121	0.537155	NA
ENSG00000283040	0.777501	-3.99518	0.0627091	-15.9466	5.95978	-0.670357	0.50263	NA
ENSG00000272438	9.17189	-2.08989	0.234899	-4.25714	0.708467	-2.94987	0.00317908	0.00647489
ENSG00000230699	16.9849	2.15184	4.44395	4.44395	0.754144	2.85336	0.00432599	0.0086711
ENSG00000241180	0.360994	0.173629	1.12789	1.12789	4.52541	0.0383675	0.969395	NA
LINC02593	33.0781	-1.1653	0.445871	-2.2428	0.863092	-1.35015	0.176968	0.251713
SAMD11	910.816	-3.01885	0.123378	-8.1052	0.244352	-12.3545	4.60597e-35	6.87136e-34
NOC2L	19139.5	-1.87156	0.273277	-3.65929	0.208018	-8.99711	2.31748e-19	1.45918e-18
KLHL17	1008.3	-2.54179	0.171729	-5.82313	0.176461	-14.4043	4.86563e-47	1.2155e-45
PLEKHN1	998.017	-2.27405	0.206749	-4.83679	0.180908	-12.5702	3.08078e-36	4.85849e-35
PERM1	18.0555	-0.892276	0.538763	-1.8561	0.655274	-1.36168	0.173298	0.247446
ENSG00000272512	3.1285	-3.33217	0.0992928	-10.0712	3.3661	-0.98992	0.322213	0.410848
HES4	13.8267	-3.96704	0.0639445	-15.6386	0.729154	-5.4406	5.31012e-08	1.584e-07
ISG15	1739.24	-5.11332	0.0288893	-34.6149	0.279565	-18.2903	9.89031e-75	8.07952e-73
ENSG00000231702	0.568246	0	1	1	6.00631	0	1	NA
ENSG00000224969	0.449483	-2.5687	0.168556	-5.93273	5.98252	-0.429367	0.667656	NA
AGRN	26060.6	-2.01586	0.247267	-4.04421	0.188958	-10.6683	1.43262e-26	1.38497e-25
ENSG00000242590	0	NA	#VALUE!	#VALUE!	NA	NA	NA	NA
ENSG00000217801	294.376	-1.50593	0.352103	-2.84008	0.195545	-7.7012	1.34793e-14	6.18598e-14
ENSG00000273443	22.9153	-2.93893	0.130405	-7.66845	0.627138	-4.68627	2.78234e-06	7.34576e-06
RNF223	7.91077	-3.25737	0.104576	-9.56241	1.15426	-2.82205	0.00477178	0.0095054
C1orf159	2567.92	-3.27519	0.103293	-9.68124	0.218439	-14.9937	8.07847e-51	2.40612e-49
ENSG00000285812	0	NA	#VALUE!	#VALUE!	NA	NA	NA	NA
LINC01342	0.380942	-3.53049	0.0865401	-11.5553	5.98252	-0.590134	0.555101	NA
MIR200B	0	NA	#VALUE!	#VALUE!	NA	NA	NA	NA
MIR200A	0	NA	#VALUE!	#VALUE!	NA	NA	NA	NA
MIR429	0	NA	#VALUE!	#VALUE!	NA	NA	NA	NA
ENSG00000272141	0.711927	-3.53047	0.0865411	-11.5552	5.98252	-0.590131	0.555103	NA
TTLL10-AS1	0.563932	-2.69616	0.154304	-6.48073	5.92062	-0.455384	0.648833	NA
TTLL10	1.80478	-4.90273	0.0334295	-29.9137	3.00798	-1.62991	0.10312	0.158487
TNFRSF18	30.8625	-3.92802	0.0656973	-15.2213	0.437144	-8.98564	2.57236e-19	1.61446e-18
TNFRSF4	10.1984	-4.08142	0.0590704	-16.9289	1.41656	-2.88122	0.00396141	0.00797303
SDF4	27238.1	-1.34263	0.394301	-2.53613	0.177967	-7.54427	4.5484e-14	2.01283e-13
B3GALT6	3201.98	-1.79146	0.28888	-3.46164	0.228007	-7.85703	3.93343e-15	1.8802e-14
C1QTNF12	73.9315	-3.47369	0.0900149	-11.1093	0.47544	-7.30626	2.74676e-13	1.15365e-12
ENSG00000260179	13.5492	-1.45838	0.363902	-2.74799	0.611976	-2.38307	0.0171691	0.0314944
UBE2J2	6658.05	-2.06428	0.239106	-4.18225	0.180446	-11.4399	2.64227e-30	3.13983e-29
LINC01786	12.2929	-0.526532	0.694222	-1.44046	0.779179	-0.675752	0.499198	0.583781
SCNN1D	265.049	-2.00974	0.248318	-4.0271	0.185996	-10.8053	3.2499e-27	3.2468e-26
ACAP3	8647.66	-2.39865	0.189643	-5.27308	0.185356	-12.9407	2.65079e-38	4.54427e-37
MIR6726	0.244696	0	1	1	6.00631	0	1	NA
PUSL1	2473.92	-4.28434	0.0513197	-19.4857	0.251691	-17.0222	5.61903e-65	3.11697e-63
INTS11	8786.76	-2.41517	0.187483	-5.33381	0.19447	-12.4192	2.05497e-35	3.12873e-34
MIR6727	0	NA	#VALUE!	#VALUE!	NA	NA	NA	NA
ENSG00000240731	9.59232	-2.19053	0.219071	-4.56472	0.936434	-2.33922	0.019324	0.0351278
CPTP	5363.08	-3.41575	0.0937039	-10.6719	0.223571	-15.2781	1.06953e-52	3.41364e-51
TAS1R3	12.132	-1.097	0.467488	-2.13909	0.757578	-1.44803	0.147607	0.216195
DVL1	23763.9	-2.72449	0.151303	-6.60927	0.187827	-14.5053	1.12079e-47	2.87335e-46
MIR6808	0	NA	#VALUE!	#VALUE!	NA	NA	NA	NA
MXRA8	3880.79	-3.69869	0.0770164	-12.9843	0.201475	-18.3581	2.84506e-75	2.38553e-73
AURKAIP1	16878.9	-4.72778	0.0377396	-26.4974	0.23555	-20.0712	1.31755e-89	2.1596e-87
NDUFB4P8	0.403953	-2.043	0.242659	-4.12101	5.95234	-0.343226	0.731429	NA
CCNL2	1326.19	0.155598	1.11388	1.11388	0.128932	1.20682	0.227502	0.309749
MRPL20-AS1	741.631	0.147232	1.10744	1.10744	0.15539	0.947499	0.343385	0.43259
MRPL20	4406.93	-2.93859	0.130436	-7.66662	0.219308	-13.3994	6.09756e-41	1.17538e-39
RN7SL657P	0	NA	#VALUE!	#VALUE!	NA	NA	NA	NA
MRPL20-DT	32.5248	-1.24274	0.42257	-2.36647	0.420708	-2.95392	0.00313766	0.00639316
ANKRD65	3.79777	-2.41196	0.187901	-5.32197	1.35009	-1.78652	0.0740153	0.118308
ANKRD65-AS1	0.616228	-4.05738	0.0600629	-16.6492	5.95685	-0.681129	0.49579	NA
TMEM88B	0.919346	-4.05738	0.0600629	-16.6492	5.95685	-0.681129	0.49579	NA
LINC01770	1.45287	-3.17606	0.11064	-9.03833	4.06408	-0.781495	0.434511	0.523381
VWA1	541.441	-3.45053	0.0914715	-10.9324	0.230802	-14.9502	1.55369e-50	4.56863e-49
ATAD3C	108.192	-2.9369	0.130589	-7.65764	0.297231	-9.88085	5.0402e-23	3.98294e-22
ATAD3B	8392.66	-2.92898	0.131308	-7.61569	0.235795	-12.4217	1.9922e-35	3.03987e-34
ENSG00000284740	23.1887	-3.52512	0.0868626	-11.5124	0.701519	-5.02498	5.03481e-07	1.40349e-06
ATAD3A	12981.2	-2.77639	0.145957	-6.85134	0.219047	-12.6748	8.15223e-37	1.30755e-35
TMEM240	92.556	-2.65915	0.158313	-6.31662	0.276153	-9.62928	6.01513e-22	4.46191e-21
SSU72	6704.94	-1.63344	0.32232	-3.10251	0.190178	-8.58898	8.77469e-18	4.97722e-17
ENSG00000215014	13.3273	-1.79897	0.287379	-3.47972	0.628875	-2.86062	0.00422816	0.00848168
ENSG00000274481	0	NA	#VALUE!	#VALUE!	NA	NA	NA	NA
FNDC10	0.783746	-3.2801	0.102941	-9.71426	5.90469	-0.555508	0.578547	NA
ENSG00000286989	1.19945	0	1	1	6.00631	0	1	NA
ENSG00000272106	187.528	-2.0398	0.243197	-4.11189	0.278808	-7.31614	2.55201e-13	1.07487e-12
MIB2	4412.08	-2.55507	0.170156	-5.87697	0.17021	-15.0113	6.19406e-51	1.85574e-49
MMP23B	0.91065	-3.61295	0.0817321	-12.2351	5.36273	-0.673715	0.500492	NA
CDK11B	1703.62	0.635299	1.55326	1.55326	0.131039	4.84818	1.24599e-06	3.37515e-06
ENSG00000272004	6.68541	-2.14075	0.226761	-4.40993	0.8043	-2.66164	0.00777613	0.0150637
SLC35E2B	1448.39	-0.125983	0.916379	-1.09125	0.156458	-0.805219	0.420693	0.50976
ENSG00000269737	2.48254	1.77825	3.4301	3.4301	1.9308	0.920995	0.357053	0.446576
MMP23A	1.22607	-2.5084	0.175751	-5.68988	3.11535	-0.805173	0.42072	NA
CDK11A	33.3177	1.02088	2.02916	2.02916	0.410543	2.48666	0.0128947	0.0241273
ENSG00000268575	55.7758	-0.408826	0.753236	-1.3276	0.308806	-1.32389	0.185539	0.26198
ENSG00000227775	4.89203	-1.4891	0.356235	-2.80714	1.00641	-1.47961	0.138976	0.205173
SLC35E2A	41.5135	-0.860593	0.550726	-1.81578	0.316289	-2.72091	0.00651034	0.0127428
NADK	3770.72	-1.43818	0.369032	-2.70979	0.162786	-8.83482	1.00256e-18	6.04871e-18
GNB1	11981.4	-0.390998	0.762602	-1.3113	0.114818	-3.40537	0.000660733	0.00144999
GNB1-DT	23.583	-3.38284	0.0958656	-10.4313	0.644092	-5.25211	1.50363e-07	4.34549e-07
CALML6	2.88058	-2.96863	0.127748	-7.8279	1.80102	-1.64831	0.0992898	0.153272
TMEM52	9.90775	-2.79852	0.143734	-6.95728	0.762817	-3.66867	0.000243816	0.0005574
CFAP74	4.98332	-6.36309	0.0121484	-82.3151	1.72731	-3.68382	0.000229769	0.000526233
ENSG00000233542	3.42831	-1.27465	0.413326	-2.4194	1.97484	-0.645445	0.518639	0.601806
GABRD	3.53261	-6.04352	0.0151607	-65.96	2.79113	-2.16526	0.0303681	0.0531834
PRKCZ-DT	0	NA	#VALUE!	#VALUE!	NA	NA	NA	NA
PRKCZ	271.534	-1.9381	0.260961	-3.83199	0.304758	-6.35946	2.02465e-10	7.04729e-10
ENSG00000271806	2.51524	-3.98718	0.0630578	-15.8585	3.01581	-1.32209	0.186137	0.262707
PRKCZ-AS1	21.6378	-0.9161	0.52994	-1.88701	0.567322	-1.61478	0.106358	0.162741
FAAP20	5421.3	-3.86793	0.0684914	-14.6004	0.226337	-17.0893	1.78394e-65	1.01393e-63
ENSG00000234396	0.135763	-2.74203	0.149475	-6.6901	6.00631	-0.456524	0.648013	NA
SKI	4907.8	-0.705741	0.613127	-1.63098	0.137799	-5.12151	3.03101e-07	8.58003e-07
ENSG00000287356	24.4213	-1.18293	0.440456	-2.27038	0.559847	-2.11295	0.0346047	0.0598195
MORN1	414.931	-2.15352	0.224764	-4.44912	0.230961	-9.32415	1.11874e-20	7.67355e-20
ENSG00000272161	0.150686	0	1	1	6.00631	0	1	NA
ENSG00000269896	34.183	0.875995	1.83527	1.83527	0.557412	1.57154	0.116057	0.175582
ENSG00000272420	3.06858	4.60197	24.2845	24.2845	1.62684	2.82878	0.00467255	0.00932089
RER1	6643.38	-0.51448	0.700045	-1.42848	0.139474	-3.68872	0.000225387	0.000516524
PEX10	3198.04	-2.90985	0.13306	-7.51541	0.204943	-14.1983	9.38288e-46	2.24253e-44
PLCH2	35.0597	-1.08672	0.47083	-2.12391	0.458317	-2.37112	0.0177345	0.0324286
ENSG00000224387	0	NA	#VALUE!	#VALUE!	NA	NA	NA	NA
ENSG00000229393	0.394084	0	1	1	6.00631	0	1	NA
PANK4	1440.56	-1.04246	0.4855	-2.05973	0.184189	-5.65971	1.51626e-08	4.68014e-08
HES5	0.883404	0	1	1	6.00631	0	1	NA
ENSG00000272449	96.1289	-3.95432	0.0645107	-15.5013	0.371349	-10.6485	1.77186e-26	1.70386e-25
TNFRSF14-AS1	15.8786	-0.288119	0.818969	-1.22105	0.583286	-0.493958	0.621336	0.694914
TNFRSF14	1783.1	-2.83694	0.139958	-7.14501	0.231363	-12.2618	1.45187e-34	2.11989e-33
ENSG00000225931	0.830409	-2.74205	0.149472	-6.6902	4.52531	-0.605936	0.544557	NA
ENSG00000228037	1.52434	-3.44097	0.09208	-10.8601	2.26106	-1.52184	0.12805	0.191333
ENSG00000289610	0.607553	0	1	1	6.00631	0	1	NA
PRXL2B	5120.39	-2.83194	0.140444	-7.12029	0.220185	-12.8616	7.40189e-38	1.24538e-36
MMEL1	15.0329	-2.74341	0.149332	-6.6965	0.798186	-3.43705	0.000588083	0.0012974
MMEL1-AS1	0	NA	#VALUE!	#VALUE!	NA	NA	NA	NA
TTC34	12.8837	-2.97814	0.126908	-7.87971	0.78737	-3.78239	0.000155329	0.000361149
ENSG00000285945	0.59643	0	1	1	6.00631	0	1	NA
ENSG00000283259	0.0977726	-2.74203	0.149475	-6.6901	6.00631	-0.456524	0.648013	NA
ENSG00000233234	0.755985	0	1	1	6.00631	0	1	NA
ENSG00000287396	1.59983	-4.28076	0.0514474	-19.4373	3.51629	-1.21741	0.223449	0.30513
ENSG00000231630	0.0592867	-2.74203	0.149475	-6.6901	6.00631	-0.456524	0.648013	NA
ENSG00000284745	0.246546	0	1	1	6.00631	0	1	NA
ACTRT2	0.862404	0	1	1	6.00631	0	1	NA
PRDM16-DT	2.28771	-4.79288	0.0360744	-27.7205	3.59651	-1.33265	0.182648	0.258582
PRDM16	6.40537	-2.05115	0.241291	-4.14437	0.812027	-2.52597	0.011538	0.0217669
MIR4251	0	NA	#VALUE!	#VALUE!	NA	NA	NA	NA
ENSG00000226286	0.337614	-4.45053	0.045736	-21.8646	5.94092	-0.749131	0.453778	NA
ENSG00000279839	0.898204	-5.06788	0.0298137	-33.5416	5.92315	-0.855605	0.392216	NA
ENSG00000272235	1.07593	-1.79963	0.287249	-3.4813	5.96153	-0.301874	0.762748	NA
ENSG00000287828	2.41875	-6.90731	0.00833093	-120.035	4.75313	-1.45321	0.146164	0.214337
ENSG00000286518	1.87051	-3.88082	0.0678822	-14.7314	2.38824	-1.62497	0.104168	0.15987
ARHGEF16	2.32157	-4.15907	0.0559753	-17.865	2.42464	-1.71533	0.0862838	0.135442
ENSG00000272088	0.634504	-2.6367	0.160796	-6.21906	5.92281	-0.445177	0.656192	NA
MEGF6	74.146	-0.181381	0.881859	-1.13397	0.33673	-0.538653	0.590126	0.666215
MIR551A	0.411871	-0.818469	0.567043	-1.76353	6.00631	-0.136268	0.891609	NA
ENSG00000238260	3.763	-1.68453	0.311105	-3.21435	1.7569	-0.958804	0.337658	0.426708
TPRG1L	1198.92	-0.784763	0.580447	-1.72281	0.161514	-4.85878	1.18112e-06	3.2049e-06
WRAP73	982.115	-1.24892	0.420762	-2.37664	0.203667	-6.13217	8.66857e-10	2.90163e-09
TP73	32.3388	-2.13455	0.227738	-4.39101	0.54363	-3.92648	8.61993e-05	0.000204652
TP73-AS3	0.560243	-3.95579	0.0644449	-15.5171	5.96171	-0.663533	0.506989	NA
TP73-AS2	0.0710443	0	1	1	6.00631	0	1	NA
TP73-AS1	335.399	0.026163	1.0183	1.0183	0.134267	0.194858	0.845504	0.887053
ENSG00000276189	0.125998	0	1	1	6.00631	0	1	NA
CCDC27	1.70712	-4.0931	0.0585941	-17.0666	3.08392	-1.32724	0.184429	0.260657
SMIM1	1.30814	-4.06585	0.0597112	-16.7473	4.89719	-0.830242	0.406402	NA
LRRC47	2172.61	-1.20316	0.434323	-2.30243	0.199717	-6.02431	1.69829e-09	5.56733e-09
RN7SL574P	0.0508894	0	1	1	6.00631	0	1	NA
ENSG00000272153	1.08906	-4.47351	0.045013	-22.2158	2.83937	-1.57553	0.115134	NA
CEP104	1187.44	1.01368	2.01906	2.01906	0.127208	7.96866	1.604e-15	7.85945e-15
DFFB	148.141	0.0143717	1.01001	1.01001	0.189904	0.075679	0.939674	0.961747
C1orf174	517.229	0.654361	1.57392	1.57392	0.146758	4.45878	8.24282e-06	2.10554e-05
LINC01134	60.3669	-1.41859	0.374077	-2.67324	0.325429	-4.35915	1.3057e-05	3.29029e-05
LINC01346	1.94428	-4.44683	0.0458532	-21.8087	3.24924	-1.36857	0.171132	0.244987
LINC01345	1.47239	-3.44432	0.0918665	-10.8854	5.98587	-0.575408	0.565015	0.643568
LINC02780	140.178	-1.73762	0.299864	-3.33485	0.243717	-7.12968	1.00603e-12	4.07967e-12
ENSG00000284703	4.14542	-1.75851	0.295553	-3.38349	1.23889	-1.41942	0.155775	0.226241
EEF1DP6	0	NA	#VALUE!	#VALUE!	NA	NA	NA	NA
LINC01777	1.017	-0.0494056	0.966334	-1.03484	5.9854	-0.00825435	0.993414	NA
ENSG00000284694	0.775517	-3.44433	0.0918659	-10.8854	5.98587	-0.575409	0.565014	NA
ENSG00000227169	0.251995	0	1	1	6.00631	0	1	NA
LINC01646	0.767327	-2.74203	0.149475	-6.6901	6.00631	-0.456524	0.648013	NA
AJAP1	5.27291	-3.58955	0.0830688	-12.0382	1.69386	-2.11915	0.034078	0.0589933
ENSG00000287586	1.71196	-5.06788	0.0298137	-33.5417	5.92315	-0.855605	0.392216	0.481509
ENSG00000284739	0.501451	-4.0574	0.0600623	-16.6494	5.95685	-0.681132	0.495788	NA
LINC02781	0.824285	-4.05738	0.060063	-16.6492	5.95685	-0.681129	0.49579	NA
LINC02782	0.128616	0	1	1	6.00631	0	1	NA
ENSG00000284616	0.463891	-3.53049	0.0865401	-11.5553	5.98252	-0.590134	0.555101	NA
ENSG00000284692	0.802185	-4.0574	0.0600623	-16.6494	5.95685	-0.681132	0.495788	NA
ENSG00000284666	0	NA	#VALUE!	#VALUE!	NA	NA	NA	NA
ENSG00000260972	0.572077	0	1	1	6.00631	0	1	NA
ENSG00000283356	0	NA	#VALUE!	#VALUE!	NA	NA	NA	NA
ENSG00000236948	1.23959	0	1	1	5.87291	0	1	NA
ENSG00000264341	0	NA	#VALUE!	#VALUE!	NA	NA	NA	NA
MIR4689	0.185134	0.389176	1.30965	1.30965	5.96128	0.065284	0.947948	NA
NPHP4	674.487	-0.949107	0.517953	-1.93068	0.229424	-4.13691	3.5201e-05	8.60168e-05
KCNAB2	1008.66	-1.7443	0.298479	-3.35032	0.187333	-9.31122	1.26378e-20	8.62409e-20
CHD5	4.43182	-1.00527	0.498177	-2.00732	1.14329	-0.879279	0.37925	0.469255
ENSG00000285629	0.180269	0	1	1	6.00631	0	1	NA
RPL22	391.285	-0.65454	0.635278	-1.57411	0.178244	-3.67215	0.000240514	0.00055005
RNF207-AS1	0.284177	0	1	1	6.00631	0	1	NA
RNF207	1.3958	-4.05738	0.0600629	-16.6492	5.95685	-0.681129	0.49579	NA
ICMT	3529.33	0.10409	1.07482	1.07482	0.0695405	1.49683	0.134438	0.199401
ICMT-DT	31.0068	-2.67414	0.156676	-6.3826	0.605339	-4.4176	9.98041e-06	2.53613e-05
HES3	0.318518	0	1	1	6.00631	0	1	NA
GPR153	661.64	-2.44749	0.183329	-5.45468	0.20728	-11.8077	3.56264e-32	4.63216e-31
ACOT7	11191	-3.20643	0.108335	-9.23066	0.207647	-15.4417	8.57434e-54	2.87767e-52
ENSG00000271746	8.99069	-4.5367	0.0430841	-23.2104	1.20779	-3.7562	0.000172511	0.000399708
HES2	10.1003	1.26463	2.40266	2.40266	0.899443	1.40601	0.15972	0.23119
ESPN	12.6782	-1.85519	0.276396	-3.618	0.560025	-3.31269	0.000924018	0.00199656
MIR4252	0.075343	0	1	1	6.00631	0	1	NA
ENSG00000231868	0.075343	0	1	1	6.00631	0	1	NA
TNFRSF25	231.444	-0.650884	0.63689	-1.57013	0.224298	-2.90187	0.00370938	0.00749249
PLEKHG5	2868.11	-2.0273	0.245314	-4.07641	0.172121	-11.7784	5.04566e-32	6.49064e-31
NOL9	2050.41	1.12595	2.18245	2.18245	0.197112	5.71223	1.11507e-08	3.4692e-08
RNU6-731P	0.125998	0	1	1	6.00631	0	1	NA
ENSG00000229519	0	NA	#VALUE!	#VALUE!	NA	NA	NA	NA
TAS1R1	4.71605	-3.18405	0.110028	-9.08855	1.06243	-2.99695	0.00272698	0.00559491
ZBTB48	1091.56	-2.26307	0.208328	-4.80011	0.192587	-11.7509	6.9875e-32	8.91634e-31
KLHL21	13969.7	-1.4266	0.372007	-2.68812	0.158295	-9.01228	2.01824e-19	1.27392e-18
PHF13	1277.23	0.180882	1.13358	1.13358	0.166904	1.08374	0.278478	0.36554
THAP3	1099.58	-2.72441	0.151311	-6.60891	0.172219	-15.8194	2.28522e-56	8.65251e-55
DNAJC11	4378.65	0.197744	1.1469	1.1469	0.0990713	1.99597	0.0459368	0.0772945
LINC01672	1.08133	0	1	1	6.00631	0	1	NA
ENSG00000284744	0.0565148	0	1	1	6.00631	0	1	NA
CAMTA1-DT	10.6008	-3.98393	0.0631999	-15.8228	0.94167	-4.23071	2.32952e-05	5.76839e-05
CAMTA1	723.973	-2.29664	0.203537	-4.91311	0.165252	-13.8978	6.53139e-44	1.41947e-42
ENSG00000227950	0.41756	0	1	1	6.00631	0	1	NA
ENSG00000237365	0.120823	0	1	1	6.00631	0	1	NA
RNU1-8P	0	NA	#VALUE!	#VALUE!	NA	NA	NA	NA
CAMTA1-IT1	0.435862	-1.78025	0.291133	-3.43485	6.00631	-0.296396	0.766927	NA
CAMTA1-AS2	0.279632	-3.53049	0.0865401	-11.5553	5.98252	-0.590134	0.555101	NA
CAMTA1-AS1	1.58292	-1.6785	0.312408	-3.20094	2.86979	-0.584885	0.558625	0.638006
ENSG00000270171	0.596414	0	1	1	6.00631	0	1	NA
ENSG00000270035	0.0592867	-2.74203	0.149475	-6.6901	6.00631	-0.456524	0.648013	NA
ENSG00000269978	0.311282	-2.74203	0.149475	-6.6901	6.00631	-0.456524	0.648013	NA
VAMP3	4597.24	0.110812	1.07984	1.07984	0.0811306	1.36584	0.171988	0.245945
ENSG00000269925	5.10851	0.497951	1.41221	1.41221	1.34433	0.370408	0.711079	0.773889
PER3	614.762	1.7171	3.28775	3.28775	0.248163	6.91925	4.54026e-12	1.75919e-11
ENSG00000236266	1.4851	-2.13136	0.228243	-4.3813	2.79978	-0.76126	0.446502	0.535036
UTS2	4.95815	-0.522493	0.696168	-1.43644	0.967091	-0.540273	0.589009	0.66526
TNFRSF9	468.912	-0.812624	0.569346	-1.7564	0.181512	-4.47697	7.57104e-06	1.94097e-05
ENSG00000270330	0.100788	0	1	1	6.00631	0	1	NA
PARK7	4362.02	-0.483251	0.715364	-1.39789	0.114867	-4.20705	2.58727e-05	6.38611e-05
Y_RNA	87.1148	-0.632206	0.645189	-1.54993	0.263173	-2.40224	0.0162949	0.0300231
ENSG00000284747	3.07828	-0.254059	0.838534	-1.19256	1.30682	-0.19441	0.845855	0.887341
ENSG00000284716	1.55011	-2.0551	0.240631	-4.15574	2.3252	-0.88384	0.376783	0.466703
ERRFI1	6984.21	1.81224	3.51187	3.51187	0.203545	8.90339	5.41668e-19	3.33292e-18
ERRFI1-DT	3.35866	-1.41958	0.373821	-2.67508	1.28985	-1.10058	0.271081	0.357292
ENSG00000232848	0.767384	-2.34798	0.19642	-5.09112	5.93663	-0.395508	0.692468	NA
ENSG00000229305	0.713523	-4.0574	0.0600623	-16.6494	5.95685	-0.681132	0.495788	NA
ENSG00000288816	0.597654	0	1	1	6.00631	0	1	NA
LINC01714	3.41251	-0.042864	0.970726	-1.03016	1.22336	-0.035038	0.972049	0.98713
RNU1-7P	0	NA	#VALUE!	#VALUE!	NA	NA	NA	NA
ENSG00000233645	0	NA	#VALUE!	#VALUE!	NA	NA	NA	NA
RNU6-991P	0	NA	#VALUE!	#VALUE!	NA	NA	NA	NA
SLC45A1	779.19	-2.76251	0.147367	-6.78576	0.203916	-13.5473	8.21997e-42	1.6418e-40
RERE	2908.03	0.0594131	1.04204	1.04204	0.148201	0.400895	0.688497	0.753996
RERE-AS1	1.3781	-0.85963	0.551094	-1.81457	1.76129	-0.488068	0.625501	NA
ENSG00000221083	0.154474	0	1	1	6.00631	0	1	NA
ENSG00000270282	0.142089	0	1	1	6.00631	0	1	NA
RPL7P11	1.19575	-0.0434706	0.970318	-1.03059	4.38318	-0.00991759	0.992087	NA
RPL7P7	0.619988	-4.0574	0.0600623	-16.6494	5.95685	-0.681132	0.495788	NA
ENSG00000226545	0	NA	#VALUE!	#VALUE!	NA	NA	NA	NA
ENSG00000228423	0.108108	0	1	1	6.00631	0	1	NA
RPL23AP19	0.0643081	0	1	1	6.00631	0	1	NA
ENO1	196563	-2.56204	0.169336	-5.90543	0.197965	-12.9419	2.61155e-38	4.48305e-37
MIR6728	0.0847314	-2.74203	0.149475	-6.6901	6.00631	-0.456524	0.648013	NA
ENO1-AS1	3.71458	-2.07587	0.237192	-4.21599	1.53076	-1.35611	0.175066	0.249502
RNU6-304P	0.35572	-4.94911	0.0323721	-30.8908	5.92601	-0.835149	0.403634	NA
HMGN2P17	1.09274	-1.09624	0.467732	-2.13797	3.08988	-0.354786	0.72275	NA
ENSG00000232208	0.781095	-0.34159	0.789171	-1.26715	3.02496	-0.112924	0.910091	NA
ENSG00000232663	0	NA	#VALUE!	#VALUE!	NA	NA	NA	NA
CA6	0.210519	-3.53049	0.0865401	-11.5553	5.98252	-0.590134	0.555101	NA
RN7SL451P	0	NA	#VALUE!	#VALUE!	NA	NA	NA	NA
SLC2A7	1.3424	-4.45589	0.0455662	-21.9461	5.94073	-0.750058	0.45322	NA
SLC2A5	15.1963	-2.10101	0.233096	-4.29008	0.713765	-2.94355	0.00324468	0.0066032
ENSG00000252404	0.165975	0	1	1	6.00631	0	1	NA
GPR157	710.396	-0.990795	0.5032	-1.98728	0.176952	-5.59924	2.1529e-08	6.57884e-08
MIR34AHG	232.879	0.186553	1.13804	1.13804	0.272649	0.684224	0.493834	0.579294
MIR34A	0	NA	#VALUE!	#VALUE!	NA	NA	NA	NA
LNCTAM34A	64.0017	-1.72236	0.303052	-3.29977	0.331432	-5.19674	2.02813e-07	5.80385e-07
H6PD	6098.33	-0.452535	0.730758	-1.36844	0.136083	-3.32544	0.000882802	0.00191239
SPSB1	3912.96	-1.40607	0.377339	-2.65014	0.161114	-8.72713	2.61227e-18	1.53628e-17
ENSG00000284652	1.75851	2.58769	6.01137	6.01137	2.25051	1.14983	0.250215	0.335248
LINC02606	25.847	-0.398032	0.758893	-1.31771	0.628699	-0.633105	0.526665	0.609366
RNA5SP40	0	NA	#VALUE!	#VALUE!	NA	NA	NA	NA
ENSG00000235263	0.0199886	0	1	1	6.00631	0	1	NA
SLC25A33	316.159	-0.178303	0.883742	-1.13155	0.146847	-1.21421	0.224667	0.306514
ENSG00000231181	1.72439	-1.79525	0.288122	-3.47075	2.94961	-0.608639	0.542764	0.623844
TMEM201	4570.72	-2.75133	0.148513	-6.7334	0.22245	-12.3684	3.87683e-35	5.80063e-34
PIK3CD	2647.84	-0.183065	0.88083	-1.13529	0.139402	-1.31322	0.189108	0.266212
PIK3CD-AS1	0.813013	-3.53048	0.0865404	-11.5553	5.98252	-0.590133	0.555102	NA
ENSG00000233268	0.128616	0	1	1	6.00631	0	1	NA
PIK3CD-AS2	92.0192	-3.94938	0.0647318	-15.4484	0.372759	-10.595	3.14347e-26	2.9711e-25
CLSTN1	15803.6	-0.354611	0.782081	-1.27864	0.140753	-2.51938	0.0117561	0.0221471
MZT1P1	0.0378176	-0.0493886	0.966346	-1.03483	5.9854	-0.00825151	0.993416	NA
ENSG00000280113	0	NA	#VALUE!	#VALUE!	NA	NA	NA	NA
CTNNBIP1	2064.06	-2.84562	0.139118	-7.18813	0.204183	-13.9366	3.79546e-44	8.38325e-43
ENSG00000223989	0.0779078	0	1	1	6.00631	0	1	NA
ENSG00000285701	0.11303	0	1	1	6.00631	0	1	NA
LZIC	1100.87	-0.167549	0.890354	-1.12315	0.12475	-1.34308	0.179247	0.254439
ENSG00000228150	2.85442	-5.23883	0.0264823	-37.7611	1.91009	-2.74271	0.00609347	0.0119711
NMNAT1	415.176	0.659148	1.57915	1.57915	0.121966	5.40437	6.50377e-08	1.92716e-07
RN7SKP269	5.72271	-4.11001	0.0579112	-17.2678	1.19454	-3.44067	0.000580286	0.00128109
TMEM274P	0.563277	-2.74203	0.149475	-6.6901	6.00631	-0.456524	0.648013	NA
MIR5697	0.0215067	0	1	1	6.00631	0	1	NA
ENSG00000241326	0	NA	#VALUE!	#VALUE!	NA	NA	NA	NA
RBP7	0.567247	0	1	1	6.00631	0	1	NA
UBE4B	3792.61	1.67054	3.18334	3.18334	0.169874	9.83399	8.03677e-23	6.27251e-22
ENSG00000224340	0.128616	0	1	1	6.00631	0	1	NA
PGAM1P11	0.436872	-1.78025	0.291133	-3.43485	6.00631	-0.296396	0.766927	NA
RNU6-828P	0	NA	#VALUE!	#VALUE!	NA	NA	NA	NA
KIF1B	4130.04	2.19347	4.57404	4.57404	0.283208	7.74509	9.55167e-15	4.4445e-14
ENSG00000264881	0	NA	#VALUE!	#VALUE!	NA	NA	NA	NA
RNU6-37P	0.222965	-2.74203	0.149475	-6.6901	6.00631	-0.456524	0.648013	NA
RN7SL731P	0	NA	#VALUE!	#VALUE!	NA	NA	NA	NA
ENSG00000284735	0.502726	-3.44432	0.0918663	-10.8854	5.98587	-0.575409	0.565015	NA
ENSG00000284642	37.7876	1.44927	2.7307	2.7307	0.411844	3.51899	0.000433197	0.000968138
PGD	8974.43	-0.190643	0.876215	-1.14127	0.112471	-1.69505	0.0900662	0.140684
ENSG00000271989	2.49197	-2.80755	0.142838	-7.00093	1.81802	-1.54429	0.122519	0.184021
CENPS-CORT	0.209119	-2.74203	0.149475	-6.6901	6.00631	-0.456524	0.648013	NA
CENPS	25.1132	0.322653	1.25063	1.25063	0.480835	0.671027	0.502203	0.586593
CORT	2.61157	-2.22537	0.213844	-4.6763	1.20596	-1.84531	0.0649926	0.10534
DFFA	3486.81	-0.079569	0.94634	-1.0567	0.104882	-0.758652	0.448061	0.536398
ENSG00000203469	0.645456	-0.81847	0.567043	-1.76353	5.76179	-0.142051	0.887039	NA
PEX14	3373.44	-2.86638	0.13713	-7.29234	0.190637	-15.0358	4.2762e-51	1.28722e-49
ENSG00000287727	1.18829	-5.5428	0.0214512	-46.6175	4.90331	-1.13042	0.258299	NA
RN7SL614P	0	NA	#VALUE!	#VALUE!	NA	NA	NA	NA
CASZ1	83.5587	-1.63895	0.32109	-3.11439	0.305773	-5.36003	8.32078e-08	2.44447e-07
ENSG00000272078	3.86537	-5.60098	0.0206033	-48.5358	2.11097	-2.65328	0.00797144	0.0154209
HSPE1P24	0.305906	0	1	1	6.00631	0	1	NA
C1orf127	34.7498	-0.28302	0.821869	-1.21674	0.363517	-0.778559	0.43624	0.524992
CFL1P6	296.357	-0.279069	0.824123	-1.21341	0.160037	-1.74378	0.0811975	0.128306
TARDBP	4769.31	1.78169	3.4383	3.4383	0.164005	10.8637	1.71706e-27	1.74914e-26
MASP2	4.62549	-2.61149	0.16363	-6.11134	1.40794	-1.85483	0.0636208	0.10336
SRM	10282.4	-3.82338	0.0706394	-14.1564	0.249691	-15.3124	6.31577e-53	2.03886e-51
EXOSC10	2045.6	1.55599	2.94036	2.94036	0.204425	7.61155	2.70825e-14	1.22083e-13
ENSG00000226849	7.58831	0.74748	1.67886	1.67886	0.724761	1.03135	0.302378	0.390694
EXOSC10-AS1	34.7292	-2.98651	0.126174	-7.92556	0.542508	-5.50501	3.69155e-08	1.11096e-07
MTOR	3688.42	1.37884	2.6006	2.6006	0.235581	5.85295	4.82923e-09	1.5398e-08
MTOR-AS1	0.309588	-0.818469	0.567043	-1.76353	6.00631	-0.136268	0.891609	NA
RNU6-537P	0.583125	0	1	1	6.00631	0	1	NA
ANGPTL7	0.786149	0	1	1	4.57356	0	1	NA
RNU6-291P	0	NA	#VALUE!	#VALUE!	NA	NA	NA	NA
RPL39P6	0	NA	#VALUE!	#VALUE!	NA	NA	NA	NA
UBIAD1	1233.95	-1.61658	0.326108	-3.06647	0.169729	-9.52445	1.65919e-21	1.19937e-20
UBE2V2P3	0.128946	-3.53049	0.0865401	-11.5553	5.98252	-0.590134	0.555101	NA
ENSG00000284646	0.362959	-4.0574	0.0600623	-16.6494	5.95685	-0.681132	0.495788	NA
MTCYBP45	0.0764766	0	1	1	6.00631	0	1	NA
DISP3	6.61752	-3.69899	0.0770007	-12.9869	1.3972	-2.64742	0.00811078	0.01567
ENSG00000285833	0.344106	-4.07115	0.0594923	-16.8089	5.95622	-0.683513	0.494283	NA
LINC01647	16.2358	-0.962317	0.513232	-1.94844	1.14711	-0.838908	0.401521	0.490836
ENSG00000284708	0.809256	-4.0574	0.0600623	-16.6494	5.95685	-0.681132	0.495788	NA
FBXO2	292.746	-2.71804	0.151981	-6.57977	0.256947	-10.5782	3.76051e-26	3.53458e-25
FBXO44	2185.69	-3.10931	0.115879	-8.62968	0.201775	-15.4098	1.40696e-53	4.68483e-52
FBXO6	217.678	-3.82363	0.0706272	-14.1589	0.28765	-13.2926	2.5542e-40	4.78201e-39
MAD2L2	4455.31	-4.27564	0.0516304	-19.3684	0.222351	-19.2292	2.10755e-82	2.51382e-80
DRAXIN	6.93512	-2.01233	0.247872	-4.03435	0.964968	-2.08539	0.0370339	0.0635732
AGTRAP	14308.4	-4.40164	0.0473123	-21.1362	0.207413	-21.2216	6.02828e-100	1.39231e-97
C1orf167	10.125	-3.56787	0.0843263	-11.8587	0.777486	-4.58898	4.45407e-06	1.15931e-05
C1orf167-AS1	0.796765	0	1	1	6.00631	0	1	NA
MTHFR	1496.63	-1.51098	0.350874	-2.85003	0.177304	-8.52194	1.56908e-17	8.75749e-17
CLCN6	1065.13	0.358759	1.28232	1.28232	0.150669	2.38112	0.0172603	0.0316434
ENSG00000276470	0	NA	#VALUE!	#VALUE!	NA	NA	NA	NA
ENSG00000278852	0	NA	#VALUE!	#VALUE!	NA	NA	NA	NA
NPPA	0.989593	-4.0574	0.0600623	-16.6494	5.95685	-0.681132	0.495788	NA
ENSG00000275915	0	NA	#VALUE!	#VALUE!	NA	NA	NA	NA
NPPB	0.128946	-3.53049	0.0865401	-11.5553	5.98252	-0.590134	0.555101	NA
SBF1P2	1.42421	-5.25383	0.0262083	-38.1558	3.42091	-1.5358	0.124588	0.186775
ENSG00000285646	37.3212	-4.42911	0.0464201	-21.5424	0.660465	-6.70604	1.99971e-11	7.45156e-11
RNU5E-1	0	NA	#VALUE!	#VALUE!	NA	NA	NA	NA
RNU5E-4P	0.813576	-2.74203	0.149475	-6.6901	6.00631	-0.456524	0.648013	NA
KIAA2013	6991.92	-2.58648	0.166492	-6.0063	0.184326	-14.0321	9.91813e-45	2.25586e-43
PLOD1	28655.6	-1.46352	0.362607	-2.7578	0.163336	-8.9602	3.24097e-19	2.02211e-18
ENSG00000287384	0.578916	-3.53048	0.0865408	-11.5552	5.98252	-0.590132	0.555102	NA
MFN2	8844.62	0.432396	1.34947	1.34947	0.0828799	5.21714	1.81711e-07	5.22412e-07
ENSG00000270914	0	NA	#VALUE!	#VALUE!	NA	NA	NA	NA
MIIP	3185.09	-3.81664	0.0709702	-14.0904	0.227026	-16.8115	2.01013e-63	1.04011e-61
MIR6729	0.0565148	0	1	1	6.00631	0	1	NA
RN7SL649P	0.248008	-4.05738	0.0600629	-16.6492	5.95685	-0.681129	0.49579	NA
TNFRSF8	39.9257	-1.82265	0.282701	-3.5373	0.324062	-5.62438	1.86175e-08	5.71252e-08
RNU6-777P	0.251995	0	1	1	6.00631	0	1	NA
RPL23AP89	0	NA	#VALUE!	#VALUE!	NA	NA	NA	NA
ENSG00000285604	0.902293	-3.74967	0.0743424	-13.4513	5.30954	-0.706214	0.480055	NA
MIR7846	0	NA	#VALUE!	#VALUE!	NA	NA	NA	NA
TNFRSF1B	10005	-1.76563	0.294098	-3.40022	0.162938	-10.8362	2.3182e-27	2.33993e-26
MIR4632	0.14794	0	1	1	6.00631	0	1	NA
RPL10P17	0	NA	#VALUE!	#VALUE!	NA	NA	NA	NA
SNORA70	4.32599	-0.732137	0.602011	-1.6611	1.11156	-0.658656	0.510116	0.594196
VPS13D	2281.34	2.91308	7.53226	7.53226	0.322334	9.03747	1.60344e-19	1.0197e-18
SNORA59A	2.57325	0.969115	1.95764	1.95764	1.21262	0.799192	0.424179	0.5132
LINC02766	1.33921	-0.0461636	0.968508	-1.03252	4.93026	-0.00936332	0.992529	NA
DHRS3	2998.29	-2.99099	0.125783	-7.95018	0.200568	-14.9126	2.73086e-50	7.94733e-49
RNU6ATAC18P	1.07409	-0.968857	0.510911	-1.95729	2.16591	-0.447322	0.654643	NA
MIR6730	0	NA	#VALUE!	#VALUE!	NA	NA	NA	NA
ENSG00000288927	0.831531	-1.30646	0.40431	-2.47335	3.20646	-0.407448	0.683679	NA
ENSG00000272482	5.04153	-1.77948	0.291289	-3.43302	0.962749	-1.84833	0.0645543	0.104723
AADACL4	0.56057	-4.0574	0.0600623	-16.6494	5.95685	-0.681132	0.495788	NA
ENSG00000226166	0.135352	0	1	1	6.00631	0	1	NA
AADACL3	0.664795	-5.25719	0.0261474	-38.2447	5.91905	-0.888181	0.374443	NA
CFAP107	2.95376	-2.34825	0.196384	-5.09206	2.01255	-1.1668	0.243291	0.327472
PRAMEF12	1.25949	-3.44838	0.0916083	-10.916	4.99243	-0.690721	0.489741	NA
PRAMEF1	1.06331	-0.0708504	0.952077	-1.05034	5.98626	-0.0118355	0.990557	NA
LINC01784	0	NA	#VALUE!	#VALUE!	NA	NA	NA	NA
PRAMEF11	0.0440717	0	1	1	6.00631	0	1	NA
PRAMEF30P	0.341932	-4.0574	0.0600623	-16.6494	5.95685	-0.681132	0.495788	NA
HNRNPCL1	1.08226	1.75126	3.36652	3.36652	2.82772	0.619318	0.535707	NA
PRAMEF2	0.795285	-4.75905	0.0369303	-27.078	5.9311	-0.802389	0.422328	NA
PRAMEF4	1.19331	-4.75731	0.0369748	-27.0454	5.93115	-0.802089	0.422501	NA
PRAMEF10	0.871178	-3.0047	0.124593	-8.02611	5.91061	-0.508357	0.611203	NA
PRAMEF7	0.494379	-4.36755	0.0484438	-20.6425	5.94394	-0.73479	0.462467	NA
RNU6-1072P	0	NA	#VALUE!	#VALUE!	NA	NA	NA	NA
PRAMEF29P	0	NA	#VALUE!	#VALUE!	NA	NA	NA	NA
PRAMEF6	0.150686	0	1	1	6.00631	0	1	NA
PRAMEF28P	0.0378176	-0.0493886	0.966346	-1.03483	5.9854	-0.00825151	0.993416	NA
PRAMEF27	0.423479	-4.03364	0.0610597	-16.3774	5.95795	-0.677017	0.498395	NA
HNRNPCL3	0.128616	0	1	1	6.00631	0	1	NA
PRAMEF25	0	NA	#VALUE!	#VALUE!	NA	NA	NA	NA
PRAMEF34P	0	NA	#VALUE!	#VALUE!	NA	NA	NA	NA
PRAMEF35P	0.189618	-3.44433	0.0918659	-10.8854	5.98587	-0.575409	0.565014	NA
HNRNPCL2	1.84131	1.51732	2.86259	2.86259	1.72513	0.879539	0.379109	0.469127
PRAMEF36P	0	NA	#VALUE!	#VALUE!	NA	NA	NA	NA
ENSG00000233336	0	NA	#VALUE!	#VALUE!	NA	NA	NA	NA
PRAMEF26	0	NA	#VALUE!	#VALUE!	NA	NA	NA	NA
HNRNPCL4	1.03508	1.10354	2.14882	2.14882	2.39044	0.461648	0.644334	NA
PRAMEF9	0.109804	0	1	1	6.00631	0	1	NA
PRAMEF13	0	NA	#VALUE!	#VALUE!	NA	NA	NA	NA
PRAMEF18	0.236609	0	1	1	6.00631	0	1	NA
PRAMEF31P	0.231603	-3.44432	0.0918666	-10.8854	5.98587	-0.575408	0.565015	NA
PRAMEF5	0	NA	#VALUE!	#VALUE!	NA	NA	NA	NA
PRAMEF32P	0	NA	#VALUE!	#VALUE!	NA	NA	NA	NA
RNU6-771P	0	NA	#VALUE!	#VALUE!	NA	NA	NA	NA
PRAMEF8	0.104926	0	1	1	6.00631	0	1	NA
PRAMEF33	0.0662353	0	1	1	6.00631	0	1	NA
PRAMEF15	0.795283	0	1	1	6.00631	0	1	NA
ENSG00000228229	0	NA	#VALUE!	#VALUE!	NA	NA	NA	NA
PRAMEF14	0.251995	0	1	1	6.00631	0	1	NA
PRAMEF19	0.512657	-3.44433	0.0918659	-10.8854	5.98587	-0.575409	0.565014	NA
PRAMEF17	1.47658	0	1	1	5.83288	0	1	1
PRAMEF20	0.899445	0	1	1	6.00631	0	1	NA
LRRC38	0	NA	#VALUE!	#VALUE!	NA	NA	NA	NA
ENSG00000259961	0.0524631	0	1	1	6.00631	0	1	NA
BRWD1P1	0	NA	#VALUE!	#VALUE!	NA	NA	NA	NA
PDPN	2567.36	0.116886	1.08439	1.08439	0.100346	1.16484	0.244085	0.328385
RNA5SP41	0.276208	-2.74203	0.149475	-6.6901	6.00631	-0.456524	0.648013	NA
ENSG00000237445	0	NA	#VALUE!	#VALUE!	NA	NA	NA	NA
ENSG00000253085	0	NA	#VALUE!	#VALUE!	NA	NA	NA	NA
PRDM2	1305.98	1.41833	2.67276	2.67276	0.264923	5.35375	8.61488e-08	2.52824e-07
ENSG00000289380	1.20635	-0.0675421	0.954262	-1.04793	5.01383	-0.0134712	0.989252	NA
KAZN	1536.26	-0.0375407	0.974314	-1.02636	0.135249	-0.277567	0.781344	0.833263
RNU6-1265P	0.0189088	-0.818469	0.567043	-1.76353	6.00631	-0.136268	0.891609	NA
ENSG00000231606	2.61933	-0.246287	0.843063	-1.18615	1.87809	-0.131137	0.895667	0.926972
KAZN-AS1	113.337	-0.104232	0.9303	-1.07492	0.32657	-0.319171	0.749597	0.807131
TBCAP2	0	NA	#VALUE!	#VALUE!	NA	NA	NA	NA
ENSG00000287756	0.664178	0	1	1	6.00631	0	1	NA
TMEM51-AS1	9.87164	0.450588	1.3666	1.3666	0.714407	0.630716	0.528226	0.61059
TMEM51	1726.67	-1.28328	0.410861	-2.43391	0.202495	-6.33733	2.33775e-10	8.10272e-10
TMEM51-AS2	1.17817	-1.78026	0.291131	-3.43488	4.97651	-0.357732	0.720544	NA
MFFP1	0.195545	-4.0574	0.0600623	-16.6494	5.95685	-0.681132	0.495788	NA
ZBTB2P1	1.555	1.99408	3.98362	3.98362	2.12712	0.937456	0.348524	0.438021
FHAD1	1116.41	0.476235	1.39111	1.39111	0.145689	3.26886	0.00107982	0.00232
FHAD1-AS1	4.27164	-0.557247	0.679598	-1.47146	1.35039	-0.412658	0.679857	0.746239
ENSG00000236045	0.880771	-1.73513	0.300382	-3.3291	5.57701	-0.311122	0.755708	NA
EFHD2-AS1	23.2806	-1.01543	0.494682	-2.0215	0.502955	-2.01892	0.0434951	0.0735661
EFHD2	21744.6	-2.98843	0.126007	-7.9361	0.212534	-14.061	6.59674e-45	1.52222e-43
CTRC	2.47644	-2.60074	0.164854	-6.06596	2.30389	-1.12884	0.258964	0.344957
CELA2A	1.64351	-4.10502	0.058112	-17.2082	5.65773	-0.72556	0.468109	0.554415
CELA2B	0.389286	-3.44433	0.0918659	-10.8854	5.98587	-0.57541	0.565014	NA
CASP9	955.78	-1.33234	0.397122	-2.51812	0.175487	-7.59229	3.14311e-14	1.40885e-13
DNAJC16	932.732	1.26399	2.40159	2.40159	0.227468	5.55677	2.74819e-08	8.34374e-08
SCARNA21B	0.123217	-2.74203	0.149475	-6.6901	6.00631	-0.456524	0.648013	NA
ENSG00000272510	0.183998	-0.0708401	0.952083	-1.05033	5.98626	-0.0118338	0.990558	NA
AGMAT	16.1894	-1.89412	0.269038	-3.71695	0.824513	-2.29726	0.0216041	0.0389548
ENSG00000237301	1.36331	-2.10538	0.23239	-4.30311	2.49388	-0.844218	0.398547	NA
CHCHD2P6	15.1106	-3.13702	0.113674	-8.79708	0.771267	-4.06737	4.75476e-05	0.000115069
RNU7-179P	0.713523	-4.2557	0.0523487	-19.1027	5.94828	-0.715451	0.47433	NA
CD24P1	0	NA	#VALUE!	#VALUE!	NA	NA	NA	NA
DDI2	923.189	2.36673	5.15769	5.15769	0.344284	6.87434	6.22765e-12	2.39256e-11
RSC1A1	0.0302097	0	1	1	6.00631	0	1	NA
ENSG00000271742	0.561375	-1.78025	0.291133	-3.43485	5.98888	-0.297259	0.766269	NA
PLEKHM2	21803.4	-2.42575	0.186113	-5.37309	0.180416	-13.4453	3.28051e-41	6.36218e-40
ENSG00000237938	5.99848	-3.80487	0.0715517	-13.9759	1.17498	-3.23823	0.00120273	0.00257125
SLC25A34	29.9326	-1.70678	0.306342	-3.26432	0.454502	-3.75529	0.000173143	0.0004011
SLC25A34-AS1	0.542621	-2.56871	0.168555	-5.93278	5.98252	-0.429369	0.667655	NA
TMEM82	0.837558	-2.74203	0.149475	-6.6901	6.00631	-0.456524	0.648013	NA
FBLIM1	1060.88	-1.61548	0.326356	-3.06414	0.191536	-8.43434	3.3309e-17	1.8246e-16
RPL12P14	1.41344	-1.8178	0.283653	-3.52544	3.82956	-0.474677	0.635018	0.707189
UQCRHL	69.3222	-2.9135	0.132724	-7.53443	0.369997	-7.87439	3.42398e-15	1.64256e-14
ENSG00000178715	17.3204	-4.23796	0.0529965	-18.8692	0.817425	-5.18452	2.16566e-07	6.1835e-07
FLJ37453	67.8093	-0.551785	0.682176	-1.4659	0.329817	-1.673	0.0943271	0.146502
SPEN	3196.78	1.89919	3.73005	3.73005	0.344348	5.51533	3.48117e-08	1.04914e-07
ENSG00000270620	0.298491	-3.53048	0.0865408	-11.5552	5.98252	-0.590132	0.555102	NA
ZBTB17	4067	-2.08689	0.235387	-4.24831	0.184302	-11.3232	1.007e-29	1.15816e-28
ENSG00000234607	0.251995	0	1	1	6.00631	0	1	NA
ENSG00000231353	0.128946	-3.53049	0.0865401	-11.5553	5.98252	-0.590134	0.555101	NA
ENSG00000275503	0	NA	#VALUE!	#VALUE!	NA	NA	NA	NA
TBC1D3P6	0.803872	-3.79164	0.0722106	-13.8484	4.52838	-0.837306	0.40242	NA
SRARP	0.755985	0	1	1	6.00631	0	1	NA
ENSG00000233078	0.102011	0	1	1	6.00631	0	1	NA
HSPB7	46.6143	-3.09033	0.117414	-8.51688	0.489654	-6.31125	2.76796e-10	9.54824e-10
CLCNKA	4.46744	-2.30515	0.20234	-4.94219	1.20032	-1.92044	0.0548019	0.0904088
ENSG00000232456	76.5236	-4.21381	0.0538909	-18.556	0.420201	-10.0281	1.1472e-23	9.46288e-23
CLCNKB	3.12456	-5.52255	0.0217543	-45.9678	2.14356	-2.57635	0.0099849	0.0190305
FAM131C	544.094	-4.09303	0.0585968	-17.0658	0.272963	-14.9949	7.93393e-51	2.36584e-49
EPHA2	12417.6	-1.79286	0.288599	-3.46501	0.175433	-10.2196	1.61954e-24	1.40095e-23
EPHA2-AS1	54.2967	-2.55107	0.170628	-5.8607	0.429024	-5.94623	2.74396e-09	8.88289e-09
ENSG00000224621	13.2583	-0.894139	0.538068	-1.8585	0.681616	-1.31179	0.18959	0.266737
ARHGEF19-AS1	0.377993	0	1	1	6.00631	0	1	NA
ARHGEF19	2.53269	0.720531	1.64779	1.64779	1.47242	0.489351	0.624593	0.697912
ANO7L1	96.3834	-3.82298	0.0706592	-14.1524	0.33865	-11.2889	1.48952e-29	1.70156e-28
ENSG00000288398	540.486	-1.98089	0.253333	-3.94738	0.221806	-8.93077	4.2305e-19	2.61891e-18
CPLANE2	296.991	-2.87757	0.136071	-7.3491	0.238766	-12.0518	1.89739e-33	2.62698e-32
MT1XP1	2.60558	-0.279529	0.82386	-1.2138	1.31577	-0.212445	0.83176	0.875417
FBXO42	1025.83	0.423604	1.34127	1.34127	0.110137	3.84616	0.000119983	0.000282041
SZRD1	15777.4	-1.6883	0.310293	-3.22277	0.166595	-10.1341	3.89815e-24	3.29353e-23
RPL22P3	0.152953	0	1	1	6.00631	0	1	NA
SPATA21	7.92809	-1.47923	0.358681	-2.78799	0.807364	-1.83217	0.0669267	0.108192
NECAP2	2015.76	-1.10669	0.464358	-2.15351	0.137337	-8.05822	7.74163e-16	3.88857e-15
LINC01772	11.5084	2.86383	7.27944	7.27944	0.867752	3.30028	0.000965868	0.00208345
CROCCP3	57.9017	0.912111	1.8818	1.8818	0.331212	2.75386	0.00588974	0.0115906
RNU1-1	0.120823	0	1	1	6.00631	0	1	NA
ENSG00000261135	0.429587	-0.818472	0.567042	-1.76354	5.32213	-0.153787	0.877778	NA
ENSG00000285853	0.0565148	0	1	1	6.00631	0	1	NA
ENSG00000224174	0	NA	#VALUE!	#VALUE!	NA	NA	NA	NA
LINC01783	2.2076	-2.00759	0.248688	-4.0211	1.61153	-1.24577	0.21285	0.293304
RNU1-6P	0	NA	#VALUE!	#VALUE!	NA	NA	NA	NA
PDE4DIPP8	0.541502	-2.00571	0.249013	-4.01586	4.9216	-0.407532	0.683617	NA
NBPF1	310.798	0.18579	1.13744	1.13744	0.180868	1.02721	0.30432	0.392746
ENSG00000271732	0.700999	-4.4793	0.0448327	-22.3051	5.93992	-0.754102	0.450788	NA
CROCCP2	461.857	0.225518	1.1692	1.1692	0.157455	1.43227	0.152066	0.221639
ENSG00000283773	0	NA	#VALUE!	#VALUE!	NA	NA	NA	NA
MST1P2	13.6139	0.0434062	1.03054	1.03054	0.519556	0.0835448	0.933418	0.957102
ENSG00000282143	0.251995	0	1	1	6.00631	0	1	NA
RNU1-3	0	NA	#VALUE!	#VALUE!	NA	NA	NA	NA
ENSG00000280114	0.48964	0.17928	1.13232	1.13232	5.9724	0.0300182	0.976053	NA
EIF1AXP1	5.19301	0.922423	1.8953	1.8953	1.01305	0.91054	0.362538	0.452322
ESPNP	2.08723	-3.45853	0.0909658	-10.9931	3.78072	-0.914781	0.360307	0.450127
ENSG00000279151	0	NA	#VALUE!	#VALUE!	NA	NA	NA	NA
ENSG00000282740	0	NA	#VALUE!	#VALUE!	NA	NA	NA	NA
CROCC	1347.57	-0.591124	0.663826	-1.50642	0.196723	-3.00485	0.00265708	0.00545722
CROCCP4	0.172582	-0.818469	0.567043	-1.76353	6.00631	-0.136268	0.891609	NA
RNU1-4	0	NA	#VALUE!	#VALUE!	NA	NA	NA	NA
MST1L	3.57074	-0.505829	0.704256	-1.41994	1.0418	-0.485535	0.627297	0.700163
ENSG00000223643	0	NA	#VALUE!	#VALUE!	NA	NA	NA	NA
PDE4DIPP9	0.302728	0	1	1	6.00631	0	1	NA
MIR3675	0	NA	#VALUE!	#VALUE!	NA	NA	NA	NA
ENSG00000228549	10.5047	-0.102992	0.9311	-1.074	0.918232	-0.112164	0.910694	0.939234
RNU1-5P	0	NA	#VALUE!	#VALUE!	NA	NA	NA	NA
ENSG00000238142	68.9642	-3.74693	0.0744837	-13.4257	0.480458	-7.79866	6.25693e-15	2.94432e-14
ENSG00000235241	0.662516	0	1	1	6.00631	0	1	NA
RNU1-2	1.34312	-2.5487	0.170909	-5.85107	2.99373	-0.851346	0.394577	NA
ENSG00000272426	2.18595	-2.19048	0.219079	-4.56456	1.93885	-1.12978	0.258569	0.344568
MFAP2	2370.28	-2.6757	0.156507	-6.3895	0.182784	-14.6386	1.59274e-48	4.21898e-47
ENSG00000286898	3.72093	-1.90275	0.267434	-3.73925	1.33507	-1.42521	0.154097	0.224143
ENSG00000226526	8.33701	-2.7207	0.151701	-6.59191	0.897102	-3.03276	0.00242328	0.00500373
ATP13A2	6702.78	-2.75646	0.147987	-6.75734	0.183704	-15.0049	6.81825e-51	2.03794e-49
ENSG00000288636	0	NA	#VALUE!	#VALUE!	NA	NA	NA	NA
SDHB	3682.71	-0.529696	0.692701	-1.44362	0.106329	-4.98168	6.30338e-07	1.74639e-06
PADI2	23.2912	-3.46128	0.090793	-11.0141	0.777139	-4.45387	8.43357e-06	2.15297e-05
LINC02783	2.14943	-2.31794	0.200554	-4.9862	1.88937	-1.22683	0.219886	0.301123
ENSG00000282843	0.449037	0	1	1	6.00631	0	1	NA
PADI1	47.99	-0.807364	0.571425	-1.75001	0.305663	-2.64135	0.00825759	0.0159344
PADI3	912.431	-1.54546	0.342587	-2.91897	0.190401	-8.11687	4.78363e-16	2.43553e-15
MIR3972	0.403363	-1.82794	0.281666	-3.5503	5.88836	-0.310433	0.756232	NA
PADI4	21.7257	-2.27685	0.206348	-4.84617	0.621573	-3.66304	0.000249237	0.000569333
PADI6	0.891911	-2.74204	0.149474	-6.69015	5.33518	-0.513954	0.607284	NA
RCC2-AS1	0.140052	1.18289	2.2703	2.2703	5.93111	0.199437	0.841921	NA
RCC2	3504.84	0.627471	1.54485	1.54485	0.120601	5.20285	1.9625e-07	5.62302e-07
ARHGEF10L	3464.59	-1.74686	0.297949	-3.35628	0.178374	-9.79324	1.20379e-22	9.31288e-22
LINC02810	1.36081	-3.40597	0.0943409	-10.5999	5.88525	-0.578731	0.562771	NA
ACTL8	1426.22	-2.98232	0.126541	-7.90255	0.283602	-10.5158	7.30273e-26	6.76635e-25
ENSG00000284653	1.26323	-5.06788	0.0298137	-33.5416	5.92315	-0.855605	0.392216	NA
LINC01654	1.09446	-4.80363	0.0358067	-27.9278	5.92985	-0.810076	0.417897	NA
IGSF21	0.970266	-2.74204	0.149474	-6.69015	5.30473	-0.516905	0.605223	NA
ENSG00000280222	2.78169	-4.01861	0.061699	-16.2077	3.64658	-1.10202	0.270453	0.356682
IGSF21-AS1	0.358859	-2.74203	0.149475	-6.6901	6.00631	-0.456524	0.648013	NA
ENSG00000225387	0.279302	0	1	1	6.00631	0	1	NA
KLHDC7A	5.37577	-0.856567	0.552265	-1.81072	1.18288	-0.724136	0.468982	0.555243
DYNLL1P3	0.195545	-4.0574	0.0600623	-16.6494	5.95685	-0.681132	0.495788	NA
ENSG00000225478	0.128616	0	1	1	6.00631	0	1	NA
PAX7	3.03942	-3.09115	0.117346	-8.52177	2.07088	-1.49268	0.135522	0.200784
TAS1R2	0.413276	-2.74203	0.149475	-6.6901	6.00631	-0.456524	0.648013	NA
ALDH4A1	1004.33	-3.33372	0.0991858	-10.0821	0.227089	-14.6802	8.62769e-49	2.32198e-47
MIR4695	0.214066	-3.09562	0.116984	-8.54819	5.95685	-0.519674	0.603291	NA
MIR1290	0	NA	#VALUE!	#VALUE!	NA	NA	NA	NA
IFFO2	1036.53	0.579068	1.49388	1.49388	0.154146	3.75662	0.000172225	0.000399082
ENSG00000272084	13.5848	1.13391	2.19453	2.19453	0.887529	1.27761	0.201388	0.280461
UBR4	12342.1	1.97138	3.92144	3.92144	0.286464	6.88178	5.91094e-12	2.27639e-11
EMC1-AS1	21.9049	-2.45526	0.182345	-5.48412	0.469622	-5.22816	1.71206e-07	4.93159e-07
EMC1	6155.73	1.3817	2.60576	2.60576	0.140784	9.81435	9.76623e-23	7.59709e-22
MRTO4	5813.53	-1.46707	0.361717	-2.76459	0.185487	-7.90927	2.58899e-15	1.25216e-14
ENSG00000286064	0.902773	-1.09522	0.468066	-2.13645	2.2869	-0.478908	0.632004	NA
AKR7L	18.8458	0.849236	1.80155	1.80155	0.577012	1.47178	0.14108	0.207917
AKR7A3	16.4792	-1.40139	0.378563	-2.64157	0.620586	-2.25818	0.0239344	0.0428073
ENSG00000270728	0.554308	-4.0574	0.0600623	-16.6494	5.95685	-0.681132	0.495788	NA
AKR7A2	8394.56	-3.87531	0.0681421	-14.6752	0.234795	-16.5051	3.3735e-61	1.56115e-59
RNU6-1099P	1.80914	-0.818482	0.567038	-1.76355	2.03994	-0.401229	0.688252	0.753792
SLC66A1	3227.5	-2.50244	0.176478	-5.66643	0.20371	-12.2843	1.09996e-34	1.61255e-33
CAPZB	9131.41	-1.42694	0.371919	-2.68875	0.144212	-9.89471	4.38876e-23	3.48223e-22
RN7SL277P	0.41437	-3.53049	0.0865401	-11.5553	5.98252	-0.590134	0.555101	NA
MICOS10	157.944	-1.14504	0.452177	-2.21152	0.220838	-5.18497	2.16048e-07	6.17009e-07
RNU4-28P	0.125998	0	1	1	6.00631	0	1	NA
MICOS10-DT	0.370387	-2.48255	0.178928	-5.58883	5.98587	-0.414734	0.678336	NA
NBL1	1162.64	-3.11765	0.115211	-8.67975	0.218351	-14.2782	2.99277e-46	7.24827e-45
MICOS10-NBL1	0.0592867	-2.74203	0.149475	-6.6901	6.00631	-0.456524	0.648013	NA
ENSG00000226396	4.04603	-2.4506	0.182935	-5.46643	1.20696	-2.03039	0.0423168	0.0718027
HTR6	2.18232	0	1	1	3.28955	0	1	1
TMCO4	1989.69	-1.44989	0.366049	-2.73187	0.154731	-9.37038	7.22748e-21	5.01013e-20
RNF186	0.759108	0	1	1	6.00631	0	1	NA
RNF186-AS1	0	NA	#VALUE!	#VALUE!	NA	NA	NA	NA
OTUD3	579.919	1.78177	3.43848	3.43848	0.260288	6.84539	7.62684e-12	2.91161e-11
PLA2G2E	0	NA	#VALUE!	#VALUE!	NA	NA	NA	NA
RN7SL304P	0.202699	-2.74203	0.149475	-6.6901	6.00631	-0.456524	0.648013	NA
PLA2G2A	1.79949	-1.46868	0.361312	-2.76769	2.92013	-0.50295	0.615	0.68901
PLA2G5	4.32183	-4.00683	0.0622046	-16.076	1.48246	-2.70283	0.00687529	0.0134106
PLA2G2D	4.09892	-2.1277	0.228823	-4.37019	1.25335	-1.69761	0.0895816	0.139961
PLA2G2F	2.26197	-1.43298	0.370365	-2.70004	2.32895	-0.615291	0.538363	0.620076
ENSG00000227066	1.23316	-5.06788	0.0298137	-33.5416	5.92315	-0.855605	0.392216	NA
PLA2G2C	1.85153	-4.74817	0.03721	-26.8745	3.64989	-1.30091	0.19329	0.271012
UBXN10	1.75484	0.916878	1.88803	1.88803	3.51489	0.260855	0.794204	0.844088
LINC01757	0.116936	-2.74203	0.149475	-6.6901	6.00631	-0.456524	0.648013	NA
ENSG00000284710	0.712481	-4.05738	0.0600629	-16.6492	5.95685	-0.681129	0.49579	NA
VWA5B1	4.5825	-2.66209	0.157991	-6.32947	1.07423	-2.47814	0.013207	0.0246592
ENSG00000226664	0.7143	-0.818469	0.567043	-1.76353	6.00631	-0.136268	0.891609	NA
LINC01141	15.3698	-1.06649	0.477481	-2.09433	0.600521	-1.77593	0.0757437	0.120747
ENSG00000226487	0	NA	#VALUE!	#VALUE!	NA	NA	NA	NA
ENSG00000284641	0.238063	-3.44433	0.0918659	-10.8854	5.98587	-0.575409	0.565014	NA
ENSG00000284743	0.301348	0	1	1	6.00631	0	1	NA
CAMK2N1	2652.05	-2.01495	0.247422	-4.04168	0.197056	-10.2253	1.52777e-24	1.32518e-23
ENSG00000289402	5.18231	-3.45892	0.0909414	-10.9961	1.1833	-2.92312	0.00346542	0.00702541
MUL1	4207.97	-2.44514	0.183628	-5.44578	0.203308	-12.0268	2.57029e-33	3.53359e-32
RPS4XP4	0.511848	-4.05738	0.0600629	-16.6492	5.95685	-0.681129	0.49579	NA
FAM43B	58.8815	-3.14492	0.113054	-8.84535	0.423989	-7.41746	1.19388e-13	5.13489e-13
CDA	48.5974	-3.22007	0.107316	-9.31829	0.427563	-7.53121	5.02728e-14	2.21472e-13
PINK1	6457.63	-1.66021	0.316392	-3.16063	0.197761	-8.39503	4.65763e-17	2.5263e-16
MIR6084	0	NA	#VALUE!	#VALUE!	NA	NA	NA	NA
PINK1-AS	921.839	-0.145356	0.904156	-1.106	0.16083	-0.903784	0.36611	0.456062
DDOST	18234.4	-0.0470173	0.967935	-1.03313	0.0895292	-0.525161	0.599471	0.674797
KIF17	40.7986	-2.44919	0.183114	-5.46108	0.473462	-5.17293	2.30453e-07	6.56304e-07
ENSG00000235432	0.253557	0	1	1	6.00631	0	1	NA
SH2D5	844.589	-1.80895	0.285398	-3.50388	0.226429	-7.98904	1.35995e-15	6.70502e-15
ENSG00000233069	1.2169	-1.44648	0.366916	-2.72542	3.48975	-0.414493	0.678513	NA
HP1BP3	4659.37	1.37568	2.5949	2.5949	0.19634	7.00664	2.44118e-12	9.60603e-12
EIF4G3	9239.1	2.22878	4.68736	4.68736	0.2437	9.14555	5.93247e-20	3.87755e-19
RNU7-200P	0	NA	#VALUE!	#VALUE!	NA	NA	NA	NA
MIR1256	0	NA	#VALUE!	#VALUE!	NA	NA	NA	NA
RPS15AP6	0.396718	-4.05738	0.0600629	-16.6492	5.95685	-0.681129	0.49579	NA
ENSG00000236073	0.0895046	-0.0708447	0.95208	-1.05033	5.98626	-0.0118345	0.990558	NA
HSPE1P27	0.370633	-4.75731	0.0369748	-27.0454	5.93115	-0.802089	0.422501	NA
ENSG00000287192	2.17176	-4.02563	0.0613994	-16.2868	2.09593	-1.92069	0.0547703	0.0903627
ECE1	22301.6	-0.0907241	0.939051	-1.0649	0.10172	-0.891904	0.372445	0.462457
ENSG00000236936	0.643753	-3.26046	0.104353	-9.58285	5.78923	-0.563193	0.573303	NA
ECE1-AS1	3.95027	0.112647	1.08121	1.08121	1.14955	0.0979926	0.921938	0.947983
PPP1R11P1	0	NA	#VALUE!	#VALUE!	NA	NA	NA	NA
PDE4DIPP10	0.514888	0	1	1	6.00631	0	1	NA
ENSG00000236009	0.132471	0	1	1	6.00631	0	1	NA
NBPF2P	10.8606	0.230003	1.17284	1.17284	0.588731	0.390676	0.696037	0.76078
HS6ST1P1	27.8433	-1.35376	0.39127	-2.55578	0.42249	-3.20425	0.00135413	0.00287339
CROCCP5	0.906201	-3.07277	0.118851	-8.41388	5.90867	-0.520044	0.603033	NA
NBPF3	139.34	0.976922	1.96826	1.96826	0.282664	3.45613	0.000547995	0.00121275
PFN1P10	0.0524631	0	1	1	6.00631	0	1	NA
ALPL	10.9499	-3.35629	0.0976462	-10.2411	0.663158	-5.06108	4.16897e-07	1.16932e-06
ENSG00000289715	0	NA	#VALUE!	#VALUE!	NA	NA	NA	NA
LINC02596	0.664546	-2.74203	0.149475	-6.6901	6.00631	-0.456524	0.648013	NA
RAP1GAP	35.0918	-1.53931	0.344051	-2.90654	0.552212	-2.78752	0.00531126	0.0105174
USP48	3326.42	2.35333	5.11001	5.11001	0.192998	12.1935	3.3656e-34	4.84181e-33
ENSG00000231978	0	NA	#VALUE!	#VALUE!	NA	NA	NA	NA
LDLRAD2	10.4251	-1.88326	0.27107	-3.68909	0.751235	-2.50689	0.0121798	0.0228961
HSPG2	3891.8	-1.30163	0.405669	-2.46507	0.234691	-5.54612	2.92078e-08	8.85293e-08
ENSG00000232037	0.529668	0	1	1	6.00631	0	1	NA
ENSG00000283234	0.300471	-4.0574	0.0600623	-16.6494	5.95685	-0.681132	0.495788	NA
CELA3B	0.0592867	-2.74203	0.149475	-6.6901	6.00631	-0.456524	0.648013	NA
ENSG00000285959	0.669555	0	1	1	6.00631	0	1	NA
RN7SL386P	0.11303	0	1	1	6.00631	0	1	NA
RNU6-1022P	0	NA	#VALUE!	#VALUE!	NA	NA	NA	NA
CELA3A	0.251995	0	1	1	6.00631	0	1	NA
RN7SL186P	0.328472	0	1	1	6.00631	0	1	NA
RNU6-776P	0	NA	#VALUE!	#VALUE!	NA	NA	NA	NA
LINC01635	11.6169	-4.10487	0.0581179	-17.2064	0.907001	-4.52576	6.01778e-06	1.55326e-05
LINC00339	71.3718	-1.17684	0.44232	-2.26081	0.365966	-3.2157	0.00130125	0.00276858
ENSG00000289694	0.0789248	-0.0600702	0.959217	-1.04252	5.98583	-0.0100354	0.991993	NA
CDC42-AS1	2.32245	-0.10509	0.929747	-1.07556	1.72231	-0.061017	0.951346	0.970834
ENSG00000285794	0	NA	#VALUE!	#VALUE!	NA	NA	NA	NA
CDC42	39.9139	-0.109583	0.926856	-1.07892	0.497084	-0.220451	0.82552	0.870617
CDC42-IT1	0.46367	-1.02186	0.492479	-2.03054	5.98583	-0.170714	0.864449	NA
MPHOSPH6P1	0	NA	#VALUE!	#VALUE!	NA	NA	NA	NA
WNT4	4.95203	-5.98625	0.0157746	-63.393	1.68827	-3.5458	0.000391425	0.00087826
ENSG00000285873	3.75751	1.43539	2.70456	2.70456	1.39413	1.0296	0.303199	0.391575
MIR4418	0	NA	#VALUE!	#VALUE!	NA	NA	NA	NA
PPIAP34	0.172688	0	1	1	6.00631	0	1	NA
ENSG00000279625	0.239027	0	1	1	6.00631	0	1	NA
ZBTB40	1385.79	2.03863	4.10856	4.10856	0.225537	9.03903	1.58072e-19	1.0055e-18
ZBTB40-IT1	1.16315	1.48064	2.79072	2.79072	2.3507	0.629872	0.528778	NA
EPHA8	1.50527	-2.19435	0.218492	-4.57683	3.47498	-0.631472	0.527732	0.610183
MIR6127	0.142089	0	1	1	6.00631	0	1	NA
C1QA	1.29797	-5.06287	0.0299174	-33.4253	4.93573	-1.02576	0.305005	NA
ENSG00000289692	0	NA	#VALUE!	#VALUE!	NA	NA	NA	NA
C1QC	0.536133	-3.44433	0.0918659	-10.8854	5.98587	-0.575409	0.565014	NA
C1QB	0.882605	-4.04231	0.0606939	-16.4761	4.34417	-0.930514	0.352105	NA
EPHB2	4592.46	-0.418882	0.748004	-1.33689	0.160708	-2.60648	0.00914783	0.0175337
MIR4684	0	NA	#VALUE!	#VALUE!	NA	NA	NA	NA
ENSG00000225952	0	NA	#VALUE!	#VALUE!	NA	NA	NA	NA
MIR4253	0.458783	-3.53048	0.0865404	-11.5553	5.98252	-0.590133	0.555102	NA
LACTBL1	0.811315	-5.45557	0.0227882	-43.8823	5.91529	-0.922282	0.356381	NA
TEX46	1.68216	-2.67995	0.156047	-6.40832	2.08354	-1.28625	0.198358	0.276818
KDM1A	4947.39	1.52164	2.87117	2.87117	0.157469	9.66309	4.32613e-22	3.24026e-21
ENSG00000240553	0.162986	-2.74203	0.149475	-6.6901	6.00631	-0.456524	0.648013	NA
MIR3115	0	NA	#VALUE!	#VALUE!	NA	NA	NA	NA
ENSG00000266802	0.0662353	0	1	1	6.00631	0	1	NA
LUZP1	1608.83	1.53068	2.88922	2.88922	0.233248	6.56244	5.29341e-11	1.91437e-10
ENSG00000229010	0.217956	0	1	1	6.00631	0	1	NA
RNU6-514P	0	NA	#VALUE!	#VALUE!	NA	NA	NA	NA
RNU6-135P	0	NA	#VALUE!	#VALUE!	NA	NA	NA	NA
ENSG00000289014	0.642302	0	1	1	4.81521	0	1	NA
HTR1D	1.2563	1.95054	3.86519	3.86519	2.67017	0.730493	0.465089	NA
ENSG00000215381	0.685106	0	1	1	6.00631	0	1	NA
LINC01355	10.0989	-2.90776	0.133253	-7.50453	0.835734	-3.47929	0.00050274	0.00111688
ENSG00000284726	0.278351	-4.45053	0.045736	-21.8646	5.94092	-0.74913	0.453779	NA
HNRNPR	11247.2	1.91768	3.77815	3.77815	0.158098	12.1297	7.35266e-34	1.04184e-32
ZNF436	267.209	1.26443	2.40232	2.40232	0.24811	5.09624	3.46465e-07	9.7684e-07
ZNF436-AS1	57.3591	-1.78166	0.290848	-3.43822	0.316531	-5.6287	1.81571e-08	5.57665e-08
ENSG00000271420	0.421039	0.904606	1.87203	1.87203	5.93988	0.152294	0.878955	NA
TCEA3	42.4601	-0.0175938	0.987879	-1.01227	0.431365	-0.0407863	0.967466	0.983585
ENSG00000232482	0	NA	#VALUE!	#VALUE!	NA	NA	NA	NA
ASAP3	580.659	-1.24065	0.423182	-2.36305	0.19344	-6.41362	1.42102e-10	4.99135e-10
E2F2	537.425	-1.16057	0.447336	-2.23546	0.232501	-4.99168	5.98572e-07	1.66073e-06
ENSG00000235052	1.66733	-2.3404	0.197455	-5.06444	1.70605	-1.37183	0.170117	0.243713
ID3	9855.76	-3.79804	0.0718911	-13.9099	0.217359	-17.4736	2.27662e-68	1.43523e-66
ENSG00000285802	1.3829	0.921938	1.89466	1.89466	2.14784	0.429239	0.667749	NA
MDS2	2.03791	-2.43766	0.184583	-5.4176	2.18882	-1.11369	0.265414	0.351725
ENSG00000229239	1.25172	-4.45053	0.045736	-21.8646	5.94092	-0.749131	0.453778	NA
RPL11	10720.3	-0.625123	0.648365	-1.54234	0.191345	-3.26698	0.001087	0.00233482
ELOA-AS1	56.5068	-0.106918	0.92857	-1.07693	0.330571	-0.323434	0.746367	0.804096
ELOA	4323.87	1.17093	2.25157	2.25157	0.143859	8.13941	3.97202e-16	2.03004e-15
PITHD1	2195.11	0.243167	1.18359	1.18359	0.108976	2.23138	0.0256559	0.0455528
LYPLA2	7233.16	-4.01773	0.0617366	-16.1978	0.224878	-17.8663	2.15843e-71	1.56231e-69
GALE	5449.01	-2.615	0.163233	-6.12622	0.210974	-12.3949	2.78527e-35	4.20955e-34
HMGCL	1449.17	-1.24641	0.421495	-2.37251	0.194247	-6.41665	1.39306e-10	4.8972e-10
FUCA1	495.976	1.22214	2.33292	2.33292	0.151503	8.06676	7.21864e-16	3.63522e-15
CNR2	1.91301	-5.44644	0.0229328	-43.6057	2.45898	-2.21492	0.0267653	0.047357
BTBD6P1	1.79856	-4.38217	0.0479551	-20.8528	3.86883	-1.13269	0.257345	0.343352
ENSG00000232557	0	NA	#VALUE!	#VALUE!	NA	NA	NA	NA
MIR378F	0	NA	#VALUE!	#VALUE!	NA	NA	NA	NA
H3P1	0.41581	-0.0493886	0.966346	-1.03483	5.9854	-0.00825151	0.993416	NA
PNRC2	1210.43	0.838925	1.78872	1.78872	0.162576	5.16019	2.46698e-07	7.01703e-07
SRSF10	2556.79	1.03904	2.05487	2.05487	0.153752	6.75794	1.39966e-11	5.26342e-11
ENSG00000215905	0.310806	-3.44433	0.0918659	-10.8854	5.98587	-0.57541	0.565014	NA
ENSG00000225315	0.603621	-4.68745	0.0388094	-25.7669	5.9332	-0.790037	0.429506	NA
MYOM3	70.7551	0.37974	1.30111	1.30111	0.271431	1.39903	0.161804	0.233621
MYOM3-AS1	0.152953	0	1	1	6.00631	0	1	NA
IL22RA1	142.345	-2.00674	0.248835	-4.01872	0.161584	-12.4192	2.0568e-35	3.12905e-34
IFNLR1	91.2752	-1.74219	0.298915	-3.34543	0.286086	-6.08975	1.13088e-09	3.74933e-09
GRHL3	6.62092	-2.06863	0.238386	-4.19487	0.926177	-2.23351	0.0255154	0.0453159
LINC02800	0.706859	-4.47931	0.0448327	-22.3052	5.93992	-0.754102	0.450788	NA
GRHL3-AS1	0.39375	-0.818469	0.567043	-1.76353	6.00631	-0.136268	0.891609	NA
STPG1	227.792	-0.764802	0.588534	-1.69914	0.211029	-3.62416	0.000289907	0.000658328
NIPAL3	1932.2	0.761752	1.69555	1.69555	0.129163	5.89761	3.68804e-09	1.18576e-08
ENSG00000288982	10.4749	1.63674	3.10962	3.10962	0.762925	2.14534	0.0319253	0.0556307
RCAN3AS	2.5314	-0.499388	0.707407	-1.41361	2.04138	-0.244632	0.806741	0.854723
RCAN3	260.018	0.308357	1.2383	1.2383	0.192003	1.606	0.108274	0.165363
NCMAP-DT	0.727936	-5.06788	0.0298137	-33.5417	5.92315	-0.855605	0.392216	NA
NCMAP	1.85287	-5.86084	0.0172073	-58.115	3.7525	-1.56185	0.118324	0.178565
ENSG00000227312	0.402681	0	1	1	6.00631	0	1	NA
SRRM1	4128.52	0.632487	1.55023	1.55023	0.168363	3.75668	0.000172182	0.000399019
ENSG00000284699	0.301372	0	1	1	6.00631	0	1	NA
CLIC4	8956.5	0.969184	1.95773	1.95773	0.190042	5.09983	3.39955e-07	9.59441e-07
RNU6-1208P	0.257232	0	1	1	6.00631	0	1	NA
RUNX3	1.98925	-4.11131	0.0578591	-17.2834	2.42099	-1.6982	0.0894706	0.139813
MIR6731	0	NA	#VALUE!	#VALUE!	NA	NA	NA	NA
RUNX3-AS1	1.7423	-1.16026	0.447431	-2.23498	2.15254	-0.53902	0.589873	0.666073
ENSG00000261025	1.97974	-3.67936	0.0780551	-12.8115	3.46315	-1.06243	0.28804	0.375761
MIR4425	0.0524631	0	1	1	6.00631	0	1	NA
LINC02793	0.782551	0	1	1	6.00631	0	1	NA
ENSG00000233755	0.530362	-2.74203	0.149475	-6.6901	6.00631	-0.456524	0.648013	NA
IFITM3P7	0.254614	0	1	1	6.00631	0	1	NA
ENSG00000231953	0.694929	0	1	1	6.00631	0	1	NA
SYF2	1624.98	0.603481	1.51938	1.51938	0.124773	4.83662	1.32066e-06	3.5702e-06
ENSG00000284602	17.1842	-2.44853	0.183198	-5.45859	0.543467	-4.50538	6.62535e-06	1.70592e-05
ENSG00000284657	2.39617	-1.10102	0.466187	-2.14506	1.45786	-0.755231	0.450111	0.538319
RSRP1	392.464	1.41378	2.66435	2.66435	0.229996	6.14699	7.89681e-10	2.65028e-09
ENSG00000272432	9.47565	-2.21098	0.215987	-4.62991	0.873295	-2.53177	0.0113488	0.021437
ENSG00000261349	5.5586	0.479407	1.39417	1.39417	0.833647	0.575072	0.565243	0.643769
RHD	9.05876	-1.15118	0.450258	-2.22095	0.75689	-1.52093	0.128277	0.191605
SDHDP6	5.74161	2.16574	4.48697	4.48697	0.951394	2.27639	0.0228228	0.0409749
ENSG00000259984	0.993207	-0.0284055	0.980503	-1.01988	2.99944	-0.00947027	0.992444	NA
TMEM50A	3148.36	0.215643	1.16122	1.16122	0.1007	2.14144	0.0322388	0.0561538
RHCE	43.7405	-1.12365	0.458932	-2.17897	0.353212	-3.18123	0.00146652	0.00309995
ENSG00000238084	0.996888	2.53693	5.80354	5.80354	2.98686	0.849364	0.395679	NA
MACO1	1564.55	1.09171	2.13126	2.13126	0.19218	5.68067	1.3417e-08	4.15294e-08
LDLRAP1	4060.33	-1.66587	0.315154	-3.17305	0.192902	-8.63585	5.82941e-18	3.35452e-17
ENSG00000225643	13.2553	-1.47011	0.360955	-2.77043	0.648754	-2.26605	0.0234481	0.0420115
MAN1C1	1075.32	-0.232458	0.851183	-1.17483	0.16474	-1.41106	0.158227	0.229264
ENSG00000233478	0.384466	0	1	1	6.00631	0	1	NA
SELENON	16147.3	-1.73572	0.300259	-3.33046	0.192386	-9.02205	1.846e-19	1.17044e-18
ENSG00000255054	0	NA	#VALUE!	#VALUE!	NA	NA	NA	NA
ENSG00000228172	25.8428	-1.50676	0.351901	-2.84171	0.565947	-2.66236	0.0077594	0.0150347
MTFR1L	1636.28	-0.88889	0.54003	-1.85175	0.161292	-5.51107	3.56654e-08	1.07423e-07
ENSG00000272478	0	NA	#VALUE!	#VALUE!	NA	NA	NA	NA
AUNIP	202.692	-0.177199	0.884418	-1.13069	0.226914	-0.780907	0.434857	0.52375
ENSG00000236528	8.52047	-0.531099	0.692027	-1.44503	0.62864	-0.844838	0.398201	0.487522
PAQR7	2158.66	-2.66629	0.157532	-6.34793	0.216704	-12.3038	8.63817e-35	1.27446e-33
STMN1	4723.77	-0.501936	0.706159	-1.41611	0.125256	-4.00728	6.14208e-05	0.000147394
SNRPFP2	0	NA	#VALUE!	#VALUE!	NA	NA	NA	NA
ENSG00000223624	0.39109	-5.06788	0.0298137	-33.5417	5.92315	-0.855605	0.392216	NA
MIR3917	0	NA	#VALUE!	#VALUE!	NA	NA	NA	NA
PAFAH2	800.581	0.114056	1.08227	1.08227	0.0968115	1.17813	0.238746	0.322372
RNU6-110P	0	NA	#VALUE!	#VALUE!	NA	NA	NA	NA
ENSG00000252190	0	NA	#VALUE!	#VALUE!	NA	NA	NA	NA
ENSG00000252691	0	NA	#VALUE!	#VALUE!	NA	NA	NA	NA
EXTL1	19.3422	-3.23346	0.106324	-9.40522	0.662858	-4.87806	1.07135e-06	2.91607e-06
SLC30A2	2.17561	-5.77326	0.0182842	-54.6919	2.90736	-1.98573	0.0470628	0.0789799
ENSG00000284309	0.11303	0	1	1	6.00631	0	1	NA
TRIM63	1.51441	-1.95521	0.257883	-3.87773	1.88041	-1.03978	0.298442	0.386414
PDIK1L	278.225	1.14385	2.2097	2.2097	0.194728	5.87408	4.25203e-09	1.36174e-08
FAM110D	2.61518	-5.36167	0.0243208	-41.1171	2.96594	-1.80775	0.070646	0.113518
C1orf232	0.738303	-4.80363	0.0358067	-27.9277	5.92985	-0.810076	0.417897	NA
ZNF593OS	36.7126	-4.5041	0.0440687	-22.6919	0.684717	-6.57805	4.76654e-11	1.72949e-10
ZNF593	3544.39	-5.2636	0.0260315	-38.415	0.228456	-23.0399	1.85905e-117	8.7465e-115
CNKSR1	4.42441	-2.97121	0.12752	-7.84191	1.61351	-1.84145	0.0655551	0.106164
CATSPER4	0.389868	-2.74203	0.149475	-6.6901	6.00631	-0.456524	0.648013	NA
ZPLD2P	1.44937	-5.00076	0.0312336	-32.0168	3.57132	-1.40026	0.161437	0.233157
ENSG00000278572	0.641992	-2.74203	0.149475	-6.6901	6.00631	-0.456524	0.648013	NA
CEP85	823.084	0.846443	1.79806	1.79806	0.16354	5.17576	2.26984e-07	6.47006e-07
ENSG00000270733	0	NA	#VALUE!	#VALUE!	NA	NA	NA	NA
SH3BGRL3	73688.2	-4.84392	0.0348204	-28.7188	0.225687	-21.4631	3.44863e-102	8.58979e-100
UBXN11	1859.2	-2.73077	0.150646	-6.63809	0.20447	-13.3554	1.10195e-40	2.10024e-39
CD52	1.55642	-3.54305	0.08579	-11.6564	3.3105	-1.07024	0.284509	0.372129
CRYBG2	14.6233	-3.16579	0.11143	-8.97426	0.707923	-4.47195	7.75103e-06	1.98571e-05
ENSG00000225854	0.128616	0	1	1	6.00631	0	1	NA
ZNF683	1.71046	-1.32709	0.398572	-2.50896	3.49079	-0.380168	0.70382	0.76737
LIN28A	2.30851	-5.76815	0.018349	-54.4987	2.52861	-2.28116	0.0225391	0.0405228
DHDDS	2489.4	-0.890071	0.539588	-1.85327	0.149364	-5.95905	2.53701e-09	8.23394e-09
ENSG00000223583	0.657269	0	1	1	6.00631	0	1	NA
DHDDS-AS1	0.944086	0.923096	1.89618	1.89618	2.60158	0.354821	0.722723	NA
HMGN2	5711.65	-1.26978	0.414724	-2.41124	0.15799	-8.03706	9.20226e-16	4.59588e-15
DPPA2P2	0.346231	-4.0574	0.0600623	-16.6494	5.95685	-0.681132	0.495788	NA
RPS6KA1	3714.81	-1.84992	0.277408	-3.60479	0.203831	-9.07574	1.12903e-19	7.26181e-19
MIR1976	0	NA	#VALUE!	#VALUE!	NA	NA	NA	NA
RN7SL679P	0	NA	#VALUE!	#VALUE!	NA	NA	NA	NA
RNU7-29P	0.125998	0	1	1	6.00631	0	1	NA
ENSG00000289452	0.342073	-4.36754	0.048444	-20.6424	5.94394	-0.734789	0.462468	NA
ENSG00000229247	0	NA	#VALUE!	#VALUE!	NA	NA	NA	NA
ENSG00000238316	0.125998	0	1	1	6.00631	0	1	NA
ENSG00000235069	0	NA	#VALUE!	#VALUE!	NA	NA	NA	NA
ENSG00000260063	45.9533	1.52961	2.88707	2.88707	0.368536	4.15049	3.31762e-05	8.1233e-05
ARID1A	5416.75	1.33874	2.52931	2.52931	0.189623	7.06001	1.66487e-12	6.63286e-12
PIGV	378.626	-0.61842	0.651384	-1.53519	0.22386	-2.76253	0.00573553	0.0113011
RN7SL165P	0.498103	0	1	1	6.00631	0	1	NA
ENSG00000287810	0.202474	0	1	1	6.00631	0	1	NA
ZDHHC18	3771.16	-2.71402	0.152405	-6.56145	0.190744	-14.2286	6.08939e-46	1.46642e-44
SFN	15.9736	-2.90276	0.133715	-7.47857	0.552859	-5.25046	1.51724e-07	4.38332e-07
GPN2	2158.44	-1.35154	0.391873	-2.55185	0.161719	-8.35735	6.41431e-17	3.44893e-16
ENSG00000226698	0.116681	-1.78025	0.291133	-3.43485	6.00631	-0.296396	0.766927	NA
ENSG00000289554	50.708	0.853517	1.8069	1.8069	0.576357	1.48088	0.138638	0.204745
GPATCH3	933.28	-1.73157	0.301123	-3.3209	0.179288	-9.65805	4.54428e-22	3.39765e-21
NUDC	9245.74	-0.772339	0.585468	-1.70804	0.143521	-5.38135	7.39273e-08	2.18116e-07
NR0B2	1.08534	0	1	1	6.00631	0	1	NA
KDF1	1.37935	-4.05738	0.0600629	-16.6492	5.95685	-0.681129	0.49579	NA
RPL12P13	1.08498	-4.3715	0.048311	-20.6992	5.07646	-0.861132	0.389166	NA
RPL32P6	0.0524631	0	1	1	6.00631	0	1	NA
OSTCP2	0.0644732	-2.74203	0.149475	-6.6901	6.00631	-0.456524	0.648013	NA
TRNP1	323.39	-2.21345	0.215618	-4.63782	0.194382	-11.3871	4.84679e-30	5.67716e-29
TENT5B	306.412	-3.07836	0.118391	-8.44656	0.280857	-10.9606	5.90901e-28	6.20349e-27
SLC9A1	5465.5	-2.23877	0.211866	-4.71996	0.196306	-11.4045	3.9688e-30	4.66596e-29
ENSG00000229985	0.362309	-3.07277	0.118851	-8.41387	5.90867	-0.520044	0.603033	NA
CHCHD3P3	4.00376	-0.32527	0.798149	-1.2529	0.970669	-0.335099	0.73755	0.796658
NPM1P39	6.79281	1.62666	3.08797	3.08797	0.808322	2.01239	0.0441792	0.0745792
SNRPEP7	0.118573	-3.44433	0.0918659	-10.8854	5.98587	-0.57541	0.565014	NA
WDTC1-DT	0	NA	#VALUE!	#VALUE!	NA	NA	NA	NA
WDTC1	9909.37	-2.36549	0.194052	-5.15327	0.18264	-12.9516	2.30031e-38	3.95946e-37
ENSG00000243659	1.89389	2.88305	7.37709	7.37709	1.86186	1.54848	0.121507	0.182739
TMEM222	6587.99	-3.76273	0.0736724	-13.5736	0.210911	-17.8404	3.43425e-71	2.45086e-69
RNU6-48P	0.42832	-0.818469	0.567043	-1.76353	6.00631	-0.136268	0.891609	NA
ACTG1P20	8.67024	0.413455	1.33187	1.33187	0.856873	0.482516	0.629439	0.702091
SYTL1	129.793	-1.91751	0.264711	-3.7777	0.227635	-8.4236	3.6508e-17	1.99682e-16
MAP3K6	6939.32	-1.85931	0.275608	-3.62834	0.202365	-9.18788	4.00647e-20	2.64111e-19
FCN3	1.3267	-3.44865	0.0915912	-10.9181	4.94517	-0.697376	0.485567	NA
CD164L2	0.442879	-0.070838	0.952085	-1.05033	5.98626	-0.0118334	0.990559	NA
ENSG00000231207	0	NA	#VALUE!	#VALUE!	NA	NA	NA	NA
GPR3	912.036	-1.87468	0.272687	-3.6672	0.266126	-7.04432	1.8637e-12	7.40293e-12
WASF2	7245.54	-0.572187	0.672596	-1.48678	0.14799	-3.86639	0.000110457	0.000260322
ENSG00000241169	0.792108	-3.44431	0.0918667	-10.8853	5.98587	-0.575408	0.565016	NA
ENSG00000237429	8.27809	-1.19004	0.438291	-2.28159	0.668991	-1.77886	0.0752628	0.120056
AHDC1	2866.73	-0.719213	0.607429	-1.64628	0.133295	-5.39567	6.8269e-08	2.0189e-07
FGR	4.08525	-2.98545	0.126267	-7.91973	1.36904	-2.18069	0.0292063	0.0513008
ENSG00000235912	5.50015	-2.60982	0.16382	-6.10427	1.23405	-2.11484	0.0344437	0.0595597
LINC02574	0.595894	-2.74203	0.149475	-6.6901	6.00631	-0.456524	0.648013	NA
IFI6	505.234	-1.7266	0.302164	-3.30946	0.199034	-8.67488	4.13982e-18	2.41009e-17
ENSG00000225886	1.13939	0	1	1	6.00631	0	1	NA
RNU6-949P	0.0710443	0	1	1	6.00631	0	1	NA
CHMP1AP1	0	NA	#VALUE!	#VALUE!	NA	NA	NA	NA
RNU6-424P	0	NA	#VALUE!	#VALUE!	NA	NA	NA	NA
ENSG00000287244	0.345634	-0.0708401	0.952083	-1.05033	5.98626	-0.0118338	0.990558	NA
FAM76A	387.067	1.19454	2.28871	2.28871	0.19834	6.02268	1.71556e-09	5.62248e-09
ENSG00000231344	4.81691	1.62199	3.07799	3.07799	1.04422	1.55331	0.12035	0.181299
RPEP3	0.398511	0	1	1	6.00631	0	1	NA
STX12	1292.88	1.04582	2.06454	2.06454	0.176989	5.90895	3.44297e-09	1.10822e-08
ENSG00000269971	0.688211	-4.01683	0.0617752	-16.1877	3.5298	-1.13798	0.255131	NA
ENSG00000270031	2.56977	0.784504	1.7225	1.7225	1.29654	0.605075	0.545129	0.626053
RNU6-1245P	0.246518	-2.74203	0.149475	-6.6901	6.00631	-0.456524	0.648013	NA
ENSG00000286433	0.776156	0	1	1	6.00631	0	1	NA
PPP1R8	1458.34	1.2026	2.30154	2.30154	0.137955	8.71732	2.84859e-18	1.67332e-17
SCARNA1	0.532104	0	1	1	3.7215	0	1	NA
THEMIS2	1157.46	-1.19587	0.436522	-2.29084	0.171753	-6.96276	3.3367e-12	1.30298e-11
RPA2	2470.14	0.423935	1.34158	1.34158	0.125208	3.38586	0.000709565	0.0015518
SMPDL3B	204.764	-0.141404	0.906637	-1.10298	0.236301	-0.598404	0.54957	0.630242
ENSG00000227050	1.81205	-3.46914	0.0902997	-11.0742	3.16085	-1.09753	0.272408	0.358814
XKR8	4279.25	-2.95555	0.128911	-7.7573	0.22413	-13.1868	1.04582e-39	1.91427e-38
EYA3	1045.77	1.44381	2.72038	2.72038	0.225689	6.39734	1.58103e-10	5.5312e-10
ENSG00000238231	0.0805541	-0.0493886	0.966346	-1.03483	5.9854	-0.00825151	0.993416	NA
RN7SL559P	0.186912	-3.44433	0.0918659	-10.8854	5.98587	-0.575409	0.565014	NA
SPCS2P4	3.50264	0.0171234	1.01194	1.01194	1.15829	0.0147833	0.988205	0.99882
ENSG00000228943	0	NA	#VALUE!	#VALUE!	NA	NA	NA	NA
ENSG00000289576	0.759203	-5.029	0.030628	-32.6498	5.92406	-0.848911	0.395931	NA
ENSG00000214812	0.288716	-2.74203	0.149475	-6.6901	6.00631	-0.456524	0.648013	NA
RNU6-176P	0	NA	#VALUE!	#VALUE!	NA	NA	NA	NA
PTAFR	6.51588	-0.0552532	0.962426	-1.03904	1.10748	-0.0498907	0.960209	0.977837
DNAJC8	6518.9	-0.507577	0.703403	-1.42166	0.129501	-3.91947	8.87422e-05	0.000210492
ATP5IF1	2443.14	-1.66242	0.315908	-3.16548	0.146103	-11.3784	5.35679e-30	6.26011e-29
ENSG00000270605	5.41866	-0.783423	0.580987	-1.72121	1.08107	-0.724676	0.468651	0.554928
ENSG00000271398	0.268845	0	1	1	6.00631	0	1	NA
SESN2	6192.22	-2.26107	0.208617	-4.79346	0.188167	-12.0163	2.91867e-33	3.98879e-32
MED18	749.546	-1.99556	0.25077	-3.98771	0.242158	-8.24072	1.71173e-16	8.9759e-16
PHACTR4	1694.03	0.654184	1.57373	1.57373	0.142388	4.59437	4.34052e-06	1.13056e-05
ENSG00000229820	0.161054	0	1	1	6.00631	0	1	NA
RNU6ATAC27P	0.144518	-0.818469	0.567043	-1.76353	6.00631	-0.136268	0.891609	NA
RCC1	5072.3	-0.562968	0.676908	-1.47731	0.107183	-5.25238	1.50147e-07	4.33975e-07
SNHG3	1482.13	-2.0543	0.240765	-4.15343	0.175482	-11.7066	1.17853e-31	1.48447e-30
SNORA73A	0	NA	#VALUE!	#VALUE!	NA	NA	NA	NA
SNORA73B	29.9478	-3.7055	0.0766535	-13.0457	0.576176	-6.4312	1.26603e-10	4.46794e-10
PRDX3P2	0.281218	-4.36754	0.0484439	-20.6424	5.94394	-0.734789	0.462468	NA
ENSG00000279443	151.27	0.371973	1.29412	1.29412	0.240039	1.54964	0.121229	0.182374
TRNAU1AP	591.819	-0.403932	0.755795	-1.32311	0.151583	-2.66476	0.00770441	0.0149316
SNHG12	322.42	-0.493176	0.710459	-1.40754	0.208062	-2.37034	0.0177719	0.03249
SNORD99	3.86374	-1.26873	0.415024	-2.4095	1.64162	-0.772852	0.43961	0.528303
SNORA61	0	NA	#VALUE!	#VALUE!	NA	NA	NA	NA
SNORA44	0	NA	#VALUE!	#VALUE!	NA	NA	NA	NA
SNORA16A	0	NA	#VALUE!	#VALUE!	NA	NA	NA	NA
TAF12	926.371	-0.367576	0.775084	-1.29018	0.107252	-3.42723	0.000609766	0.00134232
RAB42	12.8209	0.036467	1.0256	1.0256	0.61547	0.0592507	0.952752	0.971918
TAF12-DT	23.7333	-2.49343	0.177584	-5.63115	0.405105	-6.15502	7.50667e-10	2.52468e-09
ENSG00000270103	0	NA	#VALUE!	#VALUE!	NA	NA	NA	NA
RNU11	0.0524631	0	1	1	6.00631	0	1	NA
GMEB1	515.994	0.895768	1.8606	1.8606	0.149417	5.9951	2.03361e-09	6.63575e-09
ENSG00000252777	0.181079	0	1	1	6.00631	0	1	NA
ENSG00000289291	11.678	-0.864663	0.549175	-1.82091	0.74458	-1.16128	0.24553	0.330084
YTHDF2	3646.71	1.69575	3.23945	3.23945	0.119963	14.1355	2.2936e-45	5.41555e-44
OPRD1	4.21164	-0.929933	0.524883	-1.90519	1.01771	-0.913754	0.360846	0.450566
ENSG00000233427	1.64547	0.0867067	1.06194	1.06194	1.98489	0.0436833	0.965157	0.981695
EPB41	1938.97	1.82293	3.53799	3.53799	0.271655	6.71046	1.94006e-11	7.23563e-11
ENSG00000225616	1.87445	-3.85184	0.0692596	-14.4384	2.9732	-1.29552	0.195141	0.27314
Metazoa_SRP	29.7674	-1.75386	0.296507	-3.3726	0.431252	-4.0669	4.76423e-05	0.000115287
TMEM200B	765.442	-0.959105	0.514376	-1.9441	0.200471	-4.78425	1.71629e-06	4.59618e-06
ENSG00000225750	0.0620633	-0.818469	0.567043	-1.76353	6.00631	-0.136268	0.891609	NA
SRSF4	4167.4	0.494863	1.40919	1.40919	0.146127	3.38654	0.000707799	0.0015482
ENSG00000277916	0	NA	#VALUE!	#VALUE!	NA	NA	NA	NA
MECR	1544.8	-2.59601	0.165395	-6.04614	0.207058	-12.5376	4.64575e-36	7.26786e-35
ENSG00000237934	0.142089	0	1	1	6.00631	0	1	NA
PTPRU	6094.09	-2.04407	0.242479	-4.12407	0.185459	-11.0217	3.00344e-28	3.21016e-27
LINC01756	1.20798	-5.06788	0.0298137	-33.5416	5.92315	-0.855605	0.392216	NA
ENSG00000225011	0	NA	#VALUE!	#VALUE!	NA	NA	NA	NA
ENSG00000228176	4.6998	-4.45406	0.0456241	-21.9182	1.42206	-3.13212	0.00173549	0.00363555
ENSG00000284676	0.262103	-1.2749	0.413253	-2.41983	5.94068	-0.214606	0.830075	NA
ENSG00000270927	0	NA	#VALUE!	#VALUE!	NA	NA	NA	NA
LINC01648	0.722651	-4.64931	0.0398492	-25.0946	5.93436	-0.783455	0.43336	NA
ENSG00000233372	0.132471	0	1	1	6.00631	0	1	NA
ENSG00000231251	0.294181	0	1	1	6.00631	0	1	NA
ENSG00000236335	0.579368	-2.74203	0.149475	-6.6901	6.00631	-0.456524	0.648013	NA
ENSG00000231949	0.202474	0	1	1	6.00631	0	1	NA
ENSG00000289710	0.152953	0	1	1	6.00631	0	1	NA
MATN1	4.23223	-1.29635	0.407155	-2.45607	1.32352	-0.979475	0.327345	0.41626
MATN1-AS1	20.5875	-1.17259	0.443626	-2.25415	0.569803	-2.05788	0.0396018	0.0675794
ENSG00000287510	0.092551	0	1	1	6.00631	0	1	NA
LAPTM5	25.631	-1.10426	0.46514	-2.14989	0.50743	-2.17618	0.0295415	0.0518609
MIR4420	0	NA	#VALUE!	#VALUE!	NA	NA	NA	NA
ENSG00000229607	0	NA	#VALUE!	#VALUE!	NA	NA	NA	NA
LINC01778	1.01509	0	1	1	4.62789	0	1	NA
RN7SKP91	0.57928	-4.0574	0.0600623	-16.6494	5.95685	-0.681132	0.495788	NA
ENSG00000235143	0.142089	0	1	1	6.00631	0	1	NA
SDC3	399.738	-1.56064	0.339001	-2.94985	0.237356	-6.5751	4.86193e-11	1.76309e-10
RN7SL371P	0	NA	#VALUE!	#VALUE!	NA	NA	NA	NA
PUM1	2665.73	1.78998	3.45811	3.45811	0.170587	10.4931	9.29544e-26	8.55342e-25
ENSG00000237329	0	NA	#VALUE!	#VALUE!	NA	NA	NA	NA
ENSG00000232768	0.104926	0	1	1	6.00631	0	1	NA
SELENOWP1	0.0662353	0	1	1	6.00631	0	1	NA
ENSG00000225142	0.271035	-3.53049	0.0865401	-11.5553	5.98252	-0.590134	0.555101	NA
NKAIN1	1.80848	-2.46112	0.181605	-5.50644	2.33856	-1.05241	0.292613	0.38034
SNRNP40	1737.05	0.5495	1.46358	1.46358	0.13434	4.09036	4.30697e-05	0.000104521
ENSG00000229447	0.526431	-3.44432	0.0918666	-10.8853	5.98587	-0.575408	0.565016	NA
ZCCHC17	1128.32	-0.0178027	0.987736	-1.01242	0.157499	-0.113034	0.910004	0.938713
ENSG00000229044	0.177172	0	1	1	6.00631	0	1	NA
FABP3	24.5106	-1.01377	0.49525	-2.01918	0.590001	-1.71825	0.0857508	0.13473
SERINC2	207.339	-3.64756	0.0797946	-12.5322	0.263372	-13.8495	1.2816e-43	2.75469e-42
ENSG00000215899	1.40435	0.531634	1.44557	1.44557	3.06998	0.173172	0.862516	NA
RNU6-40P	0	NA	#VALUE!	#VALUE!	NA	NA	NA	NA
LDC1P	1.05651	-5.48449	0.0223359	-44.7709	5.91478	-0.927252	0.353796	NA
LINC01226	2.87752	-4.68553	0.0388612	-25.7326	3.6103	-1.29782	0.194348	0.272245
ENSG00000229167	0.189618	-3.44433	0.0918659	-10.8854	5.98587	-0.575409	0.565014	NA
TINAGL1	4.33202	-4.16332	0.0558104	-17.9178	1.75913	-2.3667	0.0179477	0.0327759
HCRTR1	6.06578	-2.99908	0.12508	-7.99487	1.00207	-2.99288	0.00276357	0.00566677
PEF1	6280.39	-2.77373	0.146226	-6.83872	0.218565	-12.6906	6.66741e-37	1.07346e-35
PEF1-AS1	4.68214	-1.28691	0.409828	-2.44005	0.898014	-1.43306	0.151841	0.221339
ENSG00000264078	0.785095	-1.55697	0.339865	-2.94234	3.42839	-0.454139	0.649729	NA
COL16A1	9044.07	0.471124	1.38619	1.38619	0.199663	2.3596	0.0182947	0.0333618
ADGRB2	4363.21	-2.08784	0.235233	-4.2511	0.179034	-11.6616	2.00135e-31	2.49614e-30
MIR4254	0.136896	0	1	1	6.00631	0	1	NA
ENSG00000254545	1.87736	-3.96312	0.0641184	-15.5962	2.01877	-1.96314	0.0496304	0.0827858
SPOCD1	9706.87	-1.56517	0.337939	-2.95912	0.184444	-8.48585	2.1414e-17	1.18554e-16
ENSG00000203620	1.26139	-4.32123	0.0500241	-19.9904	2.88065	-1.50009	0.133591	NA
ENSG00000269967	0.576603	0	1	1	6.00631	0	1	NA
PTP4A2	7086.59	0.968423	1.9567	1.9567	0.17195	5.63201	1.78121e-08	5.47464e-08
ENSG00000288678	0	NA	#VALUE!	#VALUE!	NA	NA	NA	NA
ENSG00000228634	0.168817	-2.74203	0.149475	-6.6901	6.00631	-0.456524	0.648013	NA
ENSG00000284702	1.11068	0	1	1	6.00631	0	1	NA
KHDRBS1	8524.05	1.14155	2.20618	2.20618	0.137985	8.27302	1.30611e-16	6.89735e-16
ENSG00000203325	0.854066	-5.25609	0.0261673	-38.2156	5.91907	-0.887992	0.374545	NA
TMEM39B	1704.2	-2.66276	0.157917	-6.33243	0.209973	-12.6814	7.49498e-37	1.20517e-35
MIR5585	0.0764766	0	1	1	6.00631	0	1	NA
KPNA6	5827.78	1.97461	3.93022	3.93022	0.241262	8.1845	2.73441e-16	1.41114e-15
ENSG00000250135	0	NA	#VALUE!	#VALUE!	NA	NA	NA	NA
TXLNA	7659.1	0.0128909	1.00898	1.00898	0.0947388	0.136068	0.891768	0.923614
CCDC28B	637.371	-3.34651	0.0983107	-10.1718	0.202784	-16.5028	3.50133e-61	1.61736e-59
ENSG00000224066	3.93174	-2.0437	0.24254	-4.12303	1.29656	-1.57625	0.114968	0.174214
IQCC	194.787	0.378349	1.29985	1.29985	0.143947	2.6284	0.00857878	0.0165153
DCDC2B	0.81049	-4.03363	0.0610598	-16.3774	5.95795	-0.677017	0.498395	NA
TMEM234	648.25	-2.10328	0.232728	-4.29685	0.20375	-10.3229	5.55421e-25	4.92359e-24
EIF3I	5631.78	-1.29684	0.407016	-2.4569	0.117394	-11.0469	2.26911e-28	2.43814e-27
MTMR9LP	102.235	-1.11042	0.463158	-2.15909	0.312017	-3.55886	0.000372475	0.000837368
FAM167B	32.1003	-2.48509	0.178614	-5.59868	0.366744	-6.77608	1.23481e-11	4.65591e-11
LCK	1.17597	-1.79837	0.287499	-3.47828	4.26362	-0.421795	0.673174	NA
HDAC1	2971.7	1.1907	2.28263	2.28263	0.160486	7.41935	1.17695e-13	5.06463e-13
MARCKSL1	214.24	-3.07747	0.118465	-8.4413	0.284101	-10.8323	2.42026e-27	2.43811e-26
ENSG00000233775	0.281897	-0.0493905	0.966344	-1.03483	5.9854	-0.00825183	0.993416	NA
TSSK3	3.64491	-1.16329	0.446493	-2.23968	1.58223	-0.735223	0.462204	0.549111
FAM229A	134.691	-0.220301	0.858386	-1.16498	0.255755	-0.861376	0.389031	0.479002
BSDC1	3539.31	-0.155626	0.897743	-1.1139	0.118606	-1.31212	0.189479	0.266625
GAPDHP20	0.104926	0	1	1	6.00631	0	1	NA
ENSG00000270850	0	NA	#VALUE!	#VALUE!	NA	NA	NA	NA
LRRC37A12P	0.305163	-3.48811	0.0891195	-11.2209	5.98414	-0.582893	0.559965	NA
RN7SL122P	0	NA	#VALUE!	#VALUE!	NA	NA	NA	NA
ENSG00000254553	0.210802	-2.74203	0.149475	-6.6901	6.00631	-0.456524	0.648013	NA
ZBTB8B	4.29392	-5.59181	0.0207347	-48.2284	1.62035	-3.45098	0.000558549	0.00123481
ZBTB8A	176.197	1.69621	3.24048	3.24048	0.231895	7.31455	2.5824e-13	1.08731e-12
ZBTB8OS	883.151	-1.55202	0.341033	-2.93227	0.212435	-7.30584	2.7553e-13	1.15685e-12
RBBP4	5185.59	1.35512	2.55819	2.55819	0.165382	8.19391	2.52875e-16	1.30846e-15
SYNC	799.798	1.1972	2.29294	2.29294	0.210596	5.68482	1.30953e-08	4.05633e-08
ENSG00000224409	7.37544	-1.66691	0.314928	-3.17533	1.02789	-1.62167	0.104874	0.160827
KIAA1522	4630.92	-1.65145	0.31832	-3.14149	0.175453	-9.41248	4.84544e-21	3.39783e-20
YARS1	6245.58	0.705132	1.63029	1.63029	0.126217	5.58668	2.31456e-08	7.05674e-08
S100PBP	590.827	1.37017	2.58501	2.58501	0.195921	6.99348	2.68143e-12	1.05325e-11
FNDC5	6.22238	-1.75928	0.295395	-3.3853	1.32149	-1.33128	0.183096	0.259121
HPCA	41.5822	-2.50217	0.176511	-5.66538	0.362733	-6.89811	5.26992e-12	2.03477e-11
TMEM54	3934.8	-4.2208	0.0536307	-18.646	0.237261	-17.7896	8.50097e-71	6.03284e-69
ENSG00000287691	0	NA	#VALUE!	#VALUE!	NA	NA	NA	NA
RNF19B	1242.13	0.261545	1.19876	1.19876	0.156009	1.67648	0.0936446	0.145575
ENSG00000278966	0.406944	-4.0574	0.0600623	-16.6494	5.95685	-0.681132	0.495788	NA
ENSG00000217644	0.412793	0	1	1	6.00631	0	1	NA
ENSG00000239670	0.203149	0	1	1	6.00631	0	1	NA
ENSG00000236065	0.334369	-4.48424	0.0446795	-22.3816	5.93975	-0.754956	0.450276	NA
AK2	4537.83	-0.0165185	0.988616	-1.01152	0.0740861	-0.222964	0.823564	0.868925
AZIN2	541.227	-2.00834	0.248559	-4.0232	0.192193	-10.4496	1.47124e-25	1.34021e-24
ENSG00000278997	22.1908	2.32031	4.99441	4.99441	0.596146	3.89219	9.93437e-05	0.000234915
TRIM62	1102.93	-1.75227	0.296833	-3.36889	0.214401	-8.17287	3.01132e-16	1.55026e-15
ENSG00000279179	6.90588	-1.9939	0.251059	-3.98313	0.927557	-2.14963	0.0315847	0.0550924
ENSG00000284721	1.70279	-5.14746	0.0282137	-35.4438	5.66066	-0.90934	0.363171	0.452903
ZNF362	459.344	-1.92623	0.263116	-3.80061	0.195152	-9.87039	5.59448e-23	4.4086e-22
ENSG00000270115	0.0764766	0	1	1	6.00631	0	1	NA
A3GALT2	7.09896	-0.50165	0.706298	-1.41583	0.784568	-0.639397	0.522565	0.605559
ENSG00000225313	2.38163	-3.32376	0.0998733	-10.0127	2.89462	-1.14825	0.250863	0.336028
PHC2	27857.4	-1.64795	0.319093	-3.13388	0.184629	-8.92575	4.42672e-19	2.73705e-18
MIR3605	0.402142	0	1	1	5.35201	0	1	NA
RN7SKP16	1.89625	-1.75497	0.29628	-3.37519	1.60333	-1.09457	0.273703	0.360221
PHC2-AS1	0.303653	-4.0574	0.0600623	-16.6494	5.95685	-0.681132	0.495788	NA
TLR12P	2.68622	-3.35725	0.0975813	-10.2479	2.60307	-1.28973	0.197145	0.275398
ZSCAN20	321.981	2.13569	4.39446	4.39446	0.19615	10.888	1.31456e-27	1.34941e-26
ENSG00000235907	0.961609	-3.44679	0.091709	-10.9041	5.31944	-0.647962	0.51701	NA
CSMD2	5595.98	1.22352	2.33515	2.33515	0.186532	6.55927	5.40709e-11	1.95381e-10
HSPD1P14	0.55649	0	1	1	6.00631	0	1	NA
HMGB4	1.25217	-5.75709	0.0184902	-54.0826	4.18165	-1.37675	0.168589	NA
CSMD2-AS1	0.623557	-2.74203	0.149475	-6.6901	6.00631	-0.456524	0.648013	NA
RNA5SP42	0.0710443	0	1	1	6.00631	0	1	NA
C1orf94	4964.43	-0.945091	0.519397	-1.92531	0.1564	-6.04278	1.51484e-09	4.98137e-09
ENSG00000270241	0.152953	0	1	1	6.00631	0	1	NA
ENSG00000287703	0.535152	0	1	1	6.00631	0	1	NA
MIR552	0	NA	#VALUE!	#VALUE!	NA	NA	NA	NA
SMIM12	1718.51	-1.14616	0.451825	-2.21325	0.175601	-6.52708	6.70661e-11	2.40797e-10
GJB5	29.9453	-1.79365	0.288441	-3.46691	0.575202	-3.1183	0.00181899	0.00380294
GJB4	0.655311	-3.44432	0.0918666	-10.8854	5.98587	-0.575408	0.565015	NA
ENSG00000255811	0.715936	-0.818477	0.56704	-1.76354	4.02745	-0.203225	0.838959	NA
GJB3	9.13291	-2.8584	0.137891	-7.2521	1.03568	-2.75993	0.00578129	0.011386
GJA4	1.06158	-3.44432	0.0918666	-10.8854	5.98587	-0.575408	0.565015	NA
ENSG00000230163	0.152953	0	1	1	6.00631	0	1	NA
DLGAP3	5.62027	-4.19968	0.0544214	-18.3751	1.27826	-3.28548	0.00101809	0.00219256
ENSG00000284773	6.21687	0.649946	1.56911	1.56911	0.778631	0.834729	0.40387	0.493067
GPR199P	1.91639	-1.35949	0.38972	-2.56595	1.28217	-1.0603	0.289007	0.37679
ENSG00000271741	0.0977726	-2.74203	0.149475	-6.6901	6.00631	-0.456524	0.648013	NA
TMEM35B	0	NA	#VALUE!	#VALUE!	NA	NA	NA	NA
ZMYM6	294.393	1.13147	2.19081	2.19081	0.227363	4.97647	6.47531e-07	1.79168e-06
ZMYM1	527.496	1.2237	2.33545	2.33545	0.262112	4.66862	3.03235e-06	7.97596e-06
RPL12P45	0.413131	-4.98951	0.031478	-31.7682	5.92501	-0.84211	0.399727	NA
EFCAB14P1	0.62593	1.79158	3.46193	3.46193	5.91689	0.30279	0.76205	NA
ENSG00000284640	2.06762	-3.68797	0.0775911	-12.8881	2.63736	-1.39835	0.162007	0.233888
SFPQ	17060.7	1.20434	2.30431	2.30431	0.150868	7.9827	1.4317e-15	7.04374e-15
ZMYM4	3067.69	2.30644	4.94662	4.94662	0.266729	8.64712	5.28148e-18	3.05096e-17
RN7SL503P	0	NA	#VALUE!	#VALUE!	NA	NA	NA	NA
SNORA62	0.086344	0	1	1	6.00631	0	1	NA
RPL5P4	12.2373	-0.852683	0.553754	-1.80586	0.518115	-1.64574	0.0998173	0.154002
ZMYM4-AS1	0.143218	1.2939	2.45191	2.45191	5.92805	0.218268	0.82722	NA
KIAA0319L	3774.47	1.60725	3.0467	3.0467	0.174588	9.20596	3.38636e-20	2.24514e-19
ENSG00000236274	0.255118	0	1	1	6.00631	0	1	NA
NCDN	9111.6	-2.29886	0.203224	-4.92068	0.194841	-11.7987	3.96588e-32	5.14067e-31
TFAP2E-AS1	6.08292	-2.85695	0.13803	-7.24481	1.10165	-2.59334	0.00950474	0.0181767
TFAP2E	15.4911	-0.359025	0.779691	-1.28256	0.869545	-0.412888	0.679689	0.746151
PSMB2	8130.15	-2.1504	0.22525	-4.43951	0.16729	-12.8543	8.13368e-38	1.36579e-36
C1orf216	1619.87	0.894175	1.85855	1.85855	0.131182	6.81631	9.34115e-12	3.54687e-11
CLSPN	1742.12	2.06964	4.19783	4.19783	0.287422	7.20072	5.98964e-13	2.46234e-12
ENSG00000232335	1.15	-0.0828761	0.944174	-1.05913	2.70599	-0.0306269	0.975567	NA
AGO4	577.316	2.00649	4.01804	4.01804	0.223427	8.98054	2.69431e-19	1.68849e-18
AGO1	1861.25	1.36222	2.5708	2.5708	0.232098	5.86916	4.38001e-09	1.40149e-08
CFAP97P1	0	NA	#VALUE!	#VALUE!	NA	NA	NA	NA
ENSG00000286899	0.251995	0	1	1	6.00631	0	1	NA
ENSG00000271914	0.656648	-3.53049	0.0865401	-11.5553	5.98252	-0.590134	0.555101	NA
AGO3	1018.24	1.7678	3.40534	3.40534	0.250496	7.0572	1.69888e-12	6.7641e-12
ENSG00000271554	0.246325	-2.08872	0.235089	-4.25372	5.94978	-0.351059	0.725544	NA
ENSG00000232862	0.70271	-2.34765	0.196465	-5.08996	5.90457	-0.397599	0.690926	NA
TEKT2	3.74849	1.48962	2.80815	2.80815	1.42561	1.0449	0.296069	0.383948
ADPRS	3815.95	-2.72607	0.151137	-6.61652	0.219504	-12.4192	2.05536e-35	3.12873e-34
COL8A2	25.0186	0.48135	1.39605	1.39605	0.485513	0.991426	0.321478	0.410116
TRAPPC3	2002.99	-0.761673	0.589812	-1.69546	0.12051	-6.32041	2.60866e-10	9.01465e-10
MAP7D1	33453	-2.03476	0.244048	-4.09755	0.186114	-10.9329	8.02556e-28	8.35303e-27
RN7SL131P	0	NA	#VALUE!	#VALUE!	NA	NA	NA	NA
THRAP3	9543.21	2.265	4.80655	4.80655	0.237094	9.55316	1.25796e-21	9.16275e-21
UBE2V2P4	0	NA	#VALUE!	#VALUE!	NA	NA	NA	NA
SH3D21	389.568	-0.737695	0.599697	-1.66751	0.191501	-3.85218	0.000117073	0.000275377
EVA1B	2045.79	-5.63275	0.0201545	-49.6167	0.237885	-23.6785	6.01106e-124	3.91582e-121
ENSG00000286379	11.6278	-2.26414	0.208174	-4.80368	0.794803	-2.84868	0.0043901	0.00879196
STK40	13107.1	-2.28238	0.205558	-4.86481	0.182111	-12.5329	4.93063e-36	7.70877e-35
LSM10	4071.31	-4.05408	0.0602004	-16.6112	0.209984	-19.3067	4.72032e-83	5.79345e-81
RNU4-27P	0.251995	0	1	1	6.00631	0	1	NA
OSCP1	369.949	-1.33895	0.395307	-2.52968	0.198227	-6.75467	1.43165e-11	5.38213e-11
SNORA63C	1.57141	-3.80176	0.071706	-13.9458	2.24097	-1.69648	0.0897946	0.140285
MRPS15	2759.38	-2.14684	0.225806	-4.42858	0.166599	-12.8863	5.37694e-38	9.11317e-37
CSF3R	2.57301	-6.23251	0.0132992	-75.1923	1.90646	-3.26915	0.0010787	0.00231778
FTLP18	0.251995	0	1	1	6.00631	0	1	NA
ENSG00000284705	1.88603	-3.99454	0.0627369	-15.9396	3.12979	-1.2763	0.201851	0.280968
ENSG00000284720	0.188985	0	1	1	6.00631	0	1	NA
ENSG00000234481	0.128616	0	1	1	6.00631	0	1	NA
GRIK3	4.32941	-3.37412	0.0964473	-10.3684	1.78813	-1.88696	0.0591663	0.0967795
ENSG00000284650	0.617551	-3.53049	0.0865401	-11.5553	5.98252	-0.590134	0.555101	NA
ENSG00000223944	0.638269	-1.90173	0.267622	-3.73661	5.9108	-0.321738	0.747651	NA
MIR4255	0.11303	0	1	1	6.00631	0	1	NA
RNU6-636P	0	NA	#VALUE!	#VALUE!	NA	NA	NA	NA
RNA5SP43	0.0977726	-2.74203	0.149475	-6.6901	6.00631	-0.456524	0.648013	NA
RPS29P6	0.118573	-3.44433	0.0918659	-10.8854	5.98587	-0.57541	0.565014	NA
ZC3H12A-DT	343.043	-2.01531	0.247361	-4.04268	0.209631	-9.6136	7.00582e-22	5.18165e-21
ZC3H12A	11455	-1.76134	0.294975	-3.39012	0.185851	-9.47714	2.61338e-21	1.86871e-20
MIR6732	0	NA	#VALUE!	#VALUE!	NA	NA	NA	NA
MEAF6	1503.36	0.408105	1.32694	1.32694	0.160716	2.5393	0.0111075	0.021011
MIR5581	0.0729163	0.167274	1.12293	1.12293	5.97308	0.0280046	0.977659	NA
SNIP1	831.53	1.17776	2.26225	2.26225	0.11928	9.87391	5.40148e-23	4.2618e-22
FTH1P1	1.01098	1.92624	3.80063	3.80063	2.94692	0.653645	0.513341	NA
ENSG00000237749	1.04158	-3.02285	0.123036	-8.1277	5.17568	-0.584048	0.559188	NA
DNALI1	279.29	-0.682588	0.623047	-1.60502	0.156616	-4.35835	1.31048e-05	3.30136e-05
GNL2	3153.4	2.04653	4.13112	4.13112	0.201366	10.1632	2.89328e-24	2.46749e-23
ENSG00000284748	0.228296	0	1	1	6.00631	0	1	NA
RSPO1	0.986527	-4.0574	0.0600623	-16.6494	5.95685	-0.681132	0.495788	NA
C1orf109	632.65	1.39144	2.62341	2.62341	0.206653	6.73325	1.65913e-11	6.21707e-11
CDCA8	2783.52	-1.31561	0.401756	-2.48908	0.134579	-9.77575	1.431e-22	1.10236e-21
EPHA10	4.0707	-2.1903	0.219106	-4.564	1.41591	-1.54692	0.121882	0.183248
ACTN4P2	0.373048	-4.4793	0.0448327	-22.3051	5.93992	-0.754102	0.450788	NA
ENSG00000227416	0.445911	-3.44433	0.0918659	-10.8854	5.98587	-0.575409	0.565014	NA
MANEAL	923.803	-2.68513	0.155488	-6.43137	0.227664	-11.7943	4.17839e-32	5.3996e-31
ENSG00000233728	1.18832	-2.26284	0.208361	-4.79937	3.194	-0.708468	0.478655	NA
YRDC	1137.42	-0.681997	0.623302	-1.60436	0.206615	-3.30081	0.000964061	0.0020799
C1orf122	4765.44	-5.04887	0.0302091	-33.1026	0.270057	-18.6956	5.38062e-78	5.11986e-76
MTF1	848.655	1.76035	3.3878	3.3878	0.309809	5.68204	1.33101e-08	4.12084e-08
ENSG00000235673	0.0506508	0	1	1	6.00631	0	1	NA
ENSG00000230955	1.2918	-1.69577	0.308691	-3.23949	2.77518	-0.611048	0.541168	NA
INPP5B	674.157	1.26773	2.40783	2.40783	0.178229	7.11294	1.136e-12	4.58844e-12
SNORA63	0.193916	-3.44433	0.0918659	-10.8854	5.98587	-0.575409	0.565014	NA
RNU6-584P	0.0565148	0	1	1	6.00631	0	1	NA
SF3A3	3407.96	1.11676	2.1686	2.1686	0.152032	7.34556	2.04898e-13	8.67895e-13
RNU6-510P	0.188824	0	1	1	6.00631	0	1	NA
FHL3	757.922	-3.8846	0.0677045	-14.7701	0.24915	-15.5914	8.32594e-55	2.91362e-53
UTP11	1333.94	-0.170035	0.888821	-1.12509	0.109662	-1.55054	0.121013	0.182093
POU3F1	4.05697	-1.91519	0.265137	-3.77164	1.62881	-1.17583	0.239665	0.323346
MIR3659HG	0.42518	-1.2749	0.413255	-2.41981	5.94068	-0.214604	0.830076	NA
ENSG00000223589	0.40275	-3.44433	0.0918659	-10.8854	5.98587	-0.575409	0.565014	NA
MIR3659	0	NA	#VALUE!	#VALUE!	NA	NA	NA	NA
LINC02786	0.19966	0	1	1	6.00631	0	1	NA
ENSG00000286552	0.50399	0	1	1	6.00631	0	1	NA
ENSG00000287987	0.523859	-1.60554	0.328612	-3.04311	5.89868	-0.272187	0.785478	NA
LINC01343	0.754193	-5.25719	0.0261474	-38.2447	5.91905	-0.888181	0.374444	NA
ENSG00000275350	0.311498	-3.44433	0.0918659	-10.8854	5.98587	-0.575409	0.565014	NA
RNU6-753P	0	NA	#VALUE!	#VALUE!	NA	NA	NA	NA
LINC01685	1.44098	-4.02936	0.0612409	-16.3289	3.9948	-1.00865	0.313142	0.401779
HSPA5P1	4.71828	3.11356	8.65515	8.65515	1.24878	2.49327	0.0126572	0.0237162
ENSG00000284632	0.128616	0	1	1	6.00631	0	1	NA
RRAGC	1121.12	1.11555	2.16678	2.16678	0.157953	7.06256	1.63468e-12	6.51852e-12
ENSG00000273637	0	NA	#VALUE!	#VALUE!	NA	NA	NA	NA
RRAGC-DT	260.462	-2.27601	0.206468	-4.84336	0.271874	-8.37156	5.68586e-17	3.06568e-16
MYCBP	274.55	0.522044	1.43599	1.43599	0.206474	2.52837	0.0114593	0.021628
ENSG00000274944	0.908886	1.35009	2.54928	2.54928	2.5182	0.536134	0.591866	NA
GJA9	0.075343	0	1	1	6.00631	0	1	NA
RHBDL2	52.8059	0.99009	1.98631	1.98631	0.334741	2.95778	0.00309863	0.00631914
RNU6-605P	0.149517	0	1	1	6.00631	0	1	NA
EIF1P2	0	NA	#VALUE!	#VALUE!	NA	NA	NA	NA
AKIRIN1	3951.41	0.644202	1.56287	1.56287	0.127302	5.06043	4.18307e-07	1.17314e-06
NDUFS5	5354.88	-3.05757	0.12011	-8.3257	0.25332	-12.07	1.52154e-33	2.11583e-32
MACF1	30031	2.81073	7.01639	7.01639	0.330892	8.4944	1.9896e-17	1.10342e-16
RNU6-608P	0	NA	#VALUE!	#VALUE!	NA	NA	NA	NA
RNA5SP44	0	NA	#VALUE!	#VALUE!	NA	NA	NA	NA
ENSG00000287422	0.150686	0	1	1	6.00631	0	1	NA
ENSG00000226438	0.740803	-3.44433	0.0918659	-10.8854	5.98587	-0.575409	0.565014	NA
HSPE1P8	0.0378176	-0.0493886	0.966346	-1.03483	5.9854	-0.00825151	0.993416	NA
BMP8A	3.79807	-0.531529	0.691821	-1.44546	1.58797	-0.334724	0.737834	0.796761
OXCT2P1	9.50868	-1.766	0.294022	-3.4011	0.864133	-2.04367	0.040986	0.0696841
PPIEL	63.7786	0.457955	1.37359	1.37359	0.322833	1.41855	0.15603	0.226521
PABPC4	14760.5	0.777202	1.7138	1.7138	0.0850311	9.14021	6.23321e-20	4.06888e-19
PABPC4-AS1	6.11063	0.492557	1.40694	1.40694	0.894109	0.550892	0.581708	0.6588
SNORA55	0	NA	#VALUE!	#VALUE!	NA	NA	NA	NA
HEYL	2.27	-2.74206	0.149471	-6.69024	3.71005	-0.73909	0.459852	0.546929
ENSG00000225903	0.104926	0	1	1	6.00631	0	1	NA
NT5C1A	3.9311	-1.30268	0.405373	-2.46686	1.3216	-0.985682	0.324289	0.413233
HPCAL4	1.33591	0	1	1	3.29197	0	1	NA
PPIE	1437.16	-1.1142	0.461948	-2.16474	0.149962	-7.42987	1.08704e-13	4.69283e-13
ENSG00000225333	0.160068	0	1	1	6.00631	0	1	NA
RNU7-121P	0	NA	#VALUE!	#VALUE!	NA	NA	NA	NA
ENSG00000289711	0.206397	0	1	1	6.00631	0	1	NA
BMP8B	3.00214	1.79097	3.46047	3.46047	2.35342	0.761005	0.446654	0.535144
OXCT2	9.79429	-2.10985	0.231671	-4.31647	0.631342	-3.34185	0.000832222	0.00180698
BMP8B-AS1	0.62775	-3.48812	0.0891189	-11.221	5.98414	-0.582894	0.559964	NA
ENSG00000261798	0.337634	-4.0574	0.0600623	-16.6494	5.95685	-0.681132	0.495788	NA
ENSG00000229213	0	NA	#VALUE!	#VALUE!	NA	NA	NA	NA
ENSG00000284719	1.49845	-2.6586	0.158374	-6.31418	2.392	-1.11145	0.266374	0.352675
LINC02811	0.33109	0	1	1	6.00631	0	1	NA
TRIT1	666.009	1.57828	2.98613	2.98613	0.2162	7.30009	2.87577e-13	1.20624e-12
MYCL	8.15995	-1.44695	0.366797	-2.7263	0.864869	-1.67302	0.0943226	0.146502
MYCL-AS1	1.32019	-1.85531	0.276372	-3.61831	2.83058	-0.655454	0.512175	NA
MFSD2A	2740.21	-1.64123	0.320582	-3.11933	0.203216	-8.07631	6.67552e-16	3.37375e-15
ENSG00000228477	6.97782	-4.60043	0.0412222	-24.2588	1.03787	-4.43257	9.31163e-06	2.37069e-05
CAP1	12644.3	1.38237	2.60696	2.60696	0.178899	7.72708	1.10037e-14	5.09311e-14
PPT1	3404.85	0.818341	1.76338	1.76338	0.0897503	9.11797	7.6545e-20	4.97239e-19
OAZ1P1	0.0827824	0	1	1	6.00631	0	1	NA
RLF	1367.59	2.44854	5.45862	5.45862	0.288868	8.47632	2.32425e-17	1.28369e-16
RNU6-1237P	0	NA	#VALUE!	#VALUE!	NA	NA	NA	NA
TMCO2	1.6483	-0.161322	0.894205	-1.11831	1.81986	-0.0886455	0.929364	0.953842
ZMPSTE24-DT	61.7655	0.781173	1.71853	1.71853	0.231941	3.36799	0.000757197	0.0016517
ZMPSTE24	4270.81	0.75424	1.68674	1.68674	0.186227	4.05011	5.11934e-05	0.000123562
ENSG00000231296	0	NA	#VALUE!	#VALUE!	NA	NA	NA	NA
COL9A2	102.849	-1.3123	0.40268	-2.48336	0.357299	-3.67282	0.000239886	0.000548662
ENSG00000227311	1.08875	-4.05738	0.0600629	-16.6492	5.95685	-0.681129	0.49579	NA
SMAP2	2299.49	-0.807259	0.571466	-1.74988	0.11786	-6.8493	7.42107e-12	2.83391e-11
ENSG00000213172	0.0454958	0	1	1	6.00631	0	1	NA
ENSG00000284677	1.3588	-4.10677	0.0580414	-17.2291	5.17082	-0.794221	0.427067	NA
ZFP69B	169.402	0.768198	1.70314	1.70314	0.397795	1.93114	0.0534656	0.0884687
ENSG00000260920	222.762	1.60248	3.03664	3.03664	0.262674	6.10062	1.05659e-09	3.51266e-09
ENSG00000279667	18.6613	1.42728	2.6894	2.6894	0.641681	2.22429	0.0261289	0.0463279
ZFP69	317.441	1.33281	2.51892	2.51892	0.162864	8.18354	2.75627e-16	1.42213e-15
EXO5-DT	0.34921	0	1	1	6.00631	0	1	NA
EXO5	6.40992	2.0121	4.03368	4.03368	0.983382	2.0461	0.0407466	0.0693142
ENSG00000227278	0.210456	0	1	1	6.00631	0	1	NA
ENSG00000238186	0.567063	-4.0574	0.0600623	-16.6494	5.95685	-0.681132	0.495788	NA
ZNF684	118.043	0.129833	1.09417	1.09417	0.274386	0.473175	0.636088	0.708171
ENSG00000286838	2.52523	0.0632678	1.04483	1.04483	1.46463	0.0431972	0.965544	0.981932
ENSG00000236505	0.0199886	0	1	1	6.00631	0	1	NA
GTF2F2P2	0.569365	-2.65814	0.158423	-6.31221	5.92368	-0.448732	0.653625	NA
RIMS3	4296.71	-0.534696	0.690304	-1.44864	0.181715	-2.9425	0.00325579	0.00662368
ENSG00000287743	6.41383	0.914007	1.88427	1.88427	1.18745	0.76972	0.441466	0.530202
ENSG00000237899	3.4185	-3.28292	0.10274	-9.73327	1.49536	-2.19541	0.028134	0.0495956
NFYC-AS1	17.474	-2.19121	0.218967	-4.56689	0.569674	-3.84643	0.000119849	0.000281751
NFYC	2491.91	-1.38226	0.383616	-2.60677	0.155298	-8.90073	5.54793e-19	3.40955e-18
MIR30E	0	NA	#VALUE!	#VALUE!	NA	NA	NA	NA
MIR30C1	0.0710443	0	1	1	6.00631	0	1	NA
KCNQ4	18.0376	-1.10591	0.464611	-2.15234	0.684562	-1.61549	0.106204	0.162534
RN7SL326P	0.0710443	0	1	1	6.00631	0	1	NA
CITED4	0.19966	0	1	1	6.00631	0	1	NA
ENSG00000229528	0.829377	-3.44433	0.0918659	-10.8854	5.98587	-0.575409	0.565014	NA
ENSG00000228940	0.657295	0	1	1	6.00631	0	1	NA
ENSG00000286668	0.769753	-0.0514195	0.964986	-1.03628	3.23465	-0.0158965	0.987317	NA
UBE2V1P8	0	NA	#VALUE!	#VALUE!	NA	NA	NA	NA
CTPS1	4236.22	1.79529	3.47084	3.47084	0.140728	12.7572	2.84411e-37	4.66177e-36
SLFNL1-AS1	8.169	-1.1643	0.446179	-2.24125	1.00203	-1.16194	0.24526	0.329756
SLFNL1	8.19933	-0.325778	0.797868	-1.25334	0.839028	-0.38828	0.697809	0.762288
SCMH1	2151.73	-0.732975	0.601662	-1.66206	0.13781	-5.31874	1.0449e-07	3.05277e-07
RPL23AP17	0	NA	#VALUE!	#VALUE!	NA	NA	NA	NA
ENSG00000287400	1.27406	-4.75731	0.0369748	-27.0455	5.93115	-0.802089	0.422501	NA
SCMH1-DT	1.37508	-1.02522	0.491336	-2.03527	4.2901	-0.238973	0.811126	NA
ENSG00000213987	0	NA	#VALUE!	#VALUE!	NA	NA	NA	NA
ENSG00000286640	0.188373	0	1	1	6.00631	0	1	NA
FOXO6	4.63759	-4.09691	0.0584396	-17.1117	1.42143	-2.88225	0.00394851	0.00794833
FOXO6-AS1	0	NA	#VALUE!	#VALUE!	NA	NA	NA	NA
RNA5SP45	0	NA	#VALUE!	#VALUE!	NA	NA	NA	NA
EDN2	4.36197	-0.678572	0.624783	-1.60055	1.36883	-0.495731	0.620084	0.693636
HIVEP3	2787.35	0.169788	1.12489	1.12489	0.160091	1.06057	0.288887	0.376711
ENSG00000230881	0	NA	#VALUE!	#VALUE!	NA	NA	NA	NA
ENSG00000230638	0.746199	-3.44432	0.0918665	-10.8854	5.98587	-0.575408	0.565015	NA
ENSG00000284895	0	NA	#VALUE!	#VALUE!	NA	NA	NA	NA
ENSG00000287587	0.633062	-3.53049	0.0865401	-11.5553	5.98252	-0.590134	0.555101	NA
HNRNPFP1	0.178279	0	1	1	6.00631	0	1	NA
ENSG00000228776	0.0662353	0	1	1	6.00631	0	1	NA
GUCA2B	0.0524631	0	1	1	6.00631	0	1	NA
GUCA2A	0.460486	-4.05738	0.0600629	-16.6492	5.95685	-0.681129	0.49579	NA
FOXJ3	2848.14	2.19293	4.57233	4.57233	0.253162	8.66217	4.62877e-18	2.68612e-17
ENSG00000227527	0.511848	-4.05738	0.0600629	-16.6492	5.95685	-0.681129	0.49579	NA
RIMKLA	5.58619	0.0129837	1.00904	1.00904	0.92224	0.0140784	0.988767	0.99919
ENSG00000235002	0.255162	-2.74203	0.149475	-6.6901	6.00631	-0.456524	0.648013	NA
ZMYND12	2.29398	-1.81912	0.283394	-3.52865	4.36268	-0.416973	0.676698	0.743543
PPCS	496.971	-0.268067	0.830431	-1.20419	0.153576	-1.74551	0.0808969	0.127895
CCDC30	195.776	-0.679034	0.624583	-1.60107	0.213189	-3.18513	0.00144687	0.0030597
RPS3AP11	0.143268	-1.78025	0.291133	-3.43485	6.00631	-0.296396	0.766927	NA
TMSB4XP1	0.320359	0.486633	1.40117	1.40117	5.92417	0.0821437	0.934532	NA
RNU6-536P	0.128616	0	1	1	6.00631	0	1	NA
ENSG00000236180	0.0977726	-2.74203	0.149475	-6.6901	6.00631	-0.456524	0.648013	NA
PPIH	1401.16	-0.932344	0.524006	-1.90837	0.182366	-5.11248	3.1796e-07	8.98865e-07
ENSG00000285728	6.14397	-0.880521	0.543171	-1.84104	0.98519	-0.893757	0.371452	0.461314
ENSG00000234917	1.51023	1.24758	2.37443	2.37443	1.9907	0.626707	0.530851	0.613009
YBX1	19288.7	-1.5587	0.339456	-2.94589	0.145153	-10.7383	6.72572e-27	6.59489e-26
CLDN19	2.93094	-4.30537	0.050577	-19.7718	2.54272	-1.69322	0.0904141	0.141158
P3H1	4029.72	0.0241086	1.01685	1.01685	0.129367	0.186358	0.852164	0.892603
C1orf50	55.2387	0.88362	1.845	1.845	0.484057	1.82545	0.0679337	0.109666
ENSG00000283580	0	NA	#VALUE!	#VALUE!	NA	NA	NA	NA
ENSG00000228452	0.908916	0	1	1	6.00631	0	1	NA
TMEM269	4.13362	4.39918	21.1002	21.1002	1.53991	2.85678	0.00427965	0.00858091
SVBP	126.953	-0.824122	0.564826	-1.77046	0.218985	-3.76337	0.00016764	0.000388671
ERMAP	245.345	1.36515	2.57602	2.57602	0.157713	8.65589	4.89096e-18	2.83246e-17
ZNF691-DT	57.7647	-0.419925	0.747464	-1.33786	0.287439	-1.46092	0.144038	0.211662
ZNF691	164.104	-0.64778	0.638262	-1.56676	0.209685	-3.08929	0.00200634	0.00417881
ENSG00000233708	1.10789	0	1	1	6.00631	0	1	NA
MKRN8P	0.324913	-3.53049	0.0865401	-11.5553	5.98252	-0.590134	0.555101	NA
ATP6V1E1P1	1.28145	0	1	1	4.26539	0	1	NA
ENSG00000288955	5.462	-3.88767	0.0675607	-14.8015	1.7898	-2.17213	0.0298459	0.0523447
SLC2A1	8005.17	-2.17045	0.222141	-4.50164	0.173355	-12.5203	5.78142e-36	9.02228e-35
ATP6V0CP4	0.258542	0	1	1	6.00631	0	1	NA
SLC2A1-DT	26.8014	-0.814525	0.568596	-1.75872	0.569685	-1.42978	0.15278	0.222551
ENSG00000283973	4.2264	-1.55659	0.339955	-2.94157	1.08345	-1.43669	0.150806	0.22003
RNU6-880P	0.168817	-2.74203	0.149475	-6.6901	6.00631	-0.456524	0.648013	NA
ENSG00000277513	0.331129	0	1	1	6.00631	0	1	NA
FAM183A	2.30239	-1.78834	0.289504	-3.45418	2.54454	-0.702815	0.482171	0.567946
EBNA1BP2	2720.29	0.404974	1.32407	1.32407	0.131332	3.08359	0.00204518	0.00425412
MIR6733	0	NA	#VALUE!	#VALUE!	NA	NA	NA	NA
CFAP57	5.58831	-2.91507	0.13258	-7.54263	1.07257	-2.71783	0.00657113	0.0128568
RNA5SP46	0	NA	#VALUE!	#VALUE!	NA	NA	NA	NA
TMEM125	1.21731	-3.44432	0.0918665	-10.8854	5.98587	-0.575408	0.565015	NA
C1orf210	0.359904	-4.48424	0.0446795	-22.3816	5.93975	-0.754956	0.450276	NA
TIE1	14.6234	-2.3081	0.201926	-4.9523	0.769143	-3.00087	0.00269208	0.00552508
MPL	2.82909	-2.87536	0.136279	-7.33788	2.21528	-1.29797	0.194298	0.272215
ENSG00000287113	0.569648	-4.05738	0.0600629	-16.6492	5.95685	-0.681129	0.49579	NA
CDC20-DT	16.9329	-1.94156	0.260335	-3.8412	0.53601	-3.62224	0.000292058	0.000662857
CDC20	12326.6	-2.38972	0.19082	-5.24055	0.216981	-11.0135	3.2906e-28	3.51117e-27
ELOVL1	8922.57	-2.68853	0.155121	-6.44658	0.195286	-13.7671	4.01771e-43	8.45683e-42
MIR6734	0	NA	#VALUE!	#VALUE!	NA	NA	NA	NA
ENSG00000288772	8.62927	-1.4263	0.372084	-2.68757	0.758002	-1.88166	0.0598827	0.0978599
MED8	1346.4	0.136426	1.09918	1.09918	0.147129	0.927257	0.353793	0.443353
MED8-AS1	1.67937	-2.50743	0.175869	-5.68607	1.79473	-1.39711	0.162381	0.234321
SZT2	2519.21	-0.560185	0.678215	-1.47446	0.202083	-2.77205	0.00557041	0.010992
SZT2-AS1	0.567778	-3.53049	0.0865401	-11.5553	5.98252	-0.590134	0.555101	NA
MIR6735	0	NA	#VALUE!	#VALUE!	NA	NA	NA	NA
HYI	1071.68	-3.82357	0.0706304	-14.1582	0.240983	-15.8666	1.08004e-56	4.16382e-55
HYI-AS1	1.09352	1.69523	3.23828	3.23828	2.88236	0.588138	0.556439	NA
PTPRF	1430.11	0.154148	1.11276	1.11276	0.185584	0.830608	0.406195	0.495501
KDM4A	1355.76	2.26258	4.79848	4.79848	0.197915	11.4321	2.89191e-30	3.43166e-29
ENSG00000284989	0	NA	#VALUE!	#VALUE!	NA	NA	NA	NA
KDM4A-AS1	107.511	-2.00282	0.249513	-4.00781	0.207264	-9.66311	4.32538e-22	3.24026e-21
ST3GAL3	98.0396	-1.15483	0.449119	-2.22658	0.2156	-5.35635	8.49196e-08	2.49332e-07
ST3GAL3-AS1	0.0977726	-2.74203	0.149475	-6.6901	6.00631	-0.456524	0.648013	NA
ENSG00000233674	0.353994	-0.818469	0.567043	-1.76353	6.00631	-0.136268	0.891609	NA
MIR6079	0	NA	#VALUE!	#VALUE!	NA	NA	NA	NA
SHMT1P1	0.86277	-2.6367	0.160796	-6.21908	5.92281	-0.445177	0.656192	NA
ARTN	405.161	-2.27656	0.206389	-4.84523	0.195879	-11.6223	3.17465e-31	3.93056e-30
LINC02918	12.6931	-2.239	0.211833	-4.7207	0.539234	-4.15219	3.29312e-05	8.0641e-05
ENSG00000288573	5.40906	-1.21182	0.431724	-2.31629	0.894441	-1.35483	0.175471	0.249959
IPO13	5577.02	-2.54881	0.170896	-5.85151	0.198984	-12.8091	1.45826e-37	2.42147e-36
ENSG00000285649	7.49597	-1.90424	0.267156	-3.74313	0.893692	-2.13076	0.0331088	0.0574996
DPH2	3207.33	-3.17045	0.11107	-9.0033	0.219461	-14.4465	2.63682e-47	6.67907e-46
ATP6V0B	14447.2	-5.12853	0.0285863	-34.9818	0.207462	-24.7203	6.4635e-135	5.8647e-132
B4GALT2	8279.05	-3.33488	0.0991062	-10.0902	0.190457	-17.5099	1.20403e-68	7.72467e-67
CCDC24	710.233	-3.09618	0.116938	-8.55152	0.22186	-13.9555	2.9112e-44	6.4879e-43
SLC6A9	883.448	-2.49784	0.177042	-5.64838	0.300853	-8.30252	1.01929e-16	5.41647e-16
ENSG00000230615	139.425	0.745377	1.67641	1.67641	0.178718	4.17069	3.03685e-05	7.45955e-05
ENSG00000227163	0	NA	#VALUE!	#VALUE!	NA	NA	NA	NA
KRT8P47	0.0733987	0	1	1	6.00631	0	1	NA
RN7SL479P	0.075343	0	1	1	6.00631	0	1	NA
KLF17	44.2729	1.73362	3.32562	3.32562	0.34548	5.01802	5.22077e-07	1.4531e-06
ENSG00000233514	4.50782	0.258963	1.19662	1.19662	1.06042	0.244208	0.80707	0.854947
KLF18	2.2559	-0.182321	0.881284	-1.13471	2.05299	-0.0888075	0.929235	0.953782
ENSG00000226804	0	NA	#VALUE!	#VALUE!	NA	NA	NA	NA
OOSP1P1	0.075343	0	1	1	6.00631	0	1	NA
ENSG00000227994	0.335169	-2.74203	0.149475	-6.6901	6.00631	-0.456524	0.648013	NA
ENSG00000271329	0.233873	-3.53048	0.0865407	-11.5553	5.98252	-0.590132	0.555102	NA
DMAP1	2418.95	-1.47736	0.359146	-2.78438	0.204652	-7.21889	5.24147e-13	2.16282e-12
ERI3	5781.25	-3.75799	0.0739149	-13.5291	0.220454	-17.0466	3.70582e-65	2.08759e-63
ERI3-IT1	0.709895	-4.36854	0.0484102	-20.6568	5.68384	-0.768591	0.442136	NA
RNU6-369P	0.301372	0	1	1	6.00631	0	1	NA
RNF220	5805.32	-1.55117	0.341233	-2.93055	0.16679	-9.30014	1.40255e-20	9.54033e-20
MIR5584	0	NA	#VALUE!	#VALUE!	NA	NA	NA	NA
TMEM53	1015.25	-3.75303	0.0741694	-13.4827	0.226951	-16.5367	1.99592e-61	9.33857e-60
ARMH1	6.19174	-2.04079	0.243031	-4.11471	0.985984	-2.0698	0.0384711	0.0658401
RNU5F-1	1.5242	-2.5077	0.175835	-5.68714	2.01604	-1.24388	0.213545	0.294056
RNU5D-1	7.24235	-4.69931	0.0384916	-25.9797	1.7224	-2.72835	0.00636514	0.012473
KIF2C	3428.51	1.46929	2.76886	2.76886	0.175297	8.38175	5.21471e-17	2.81763e-16
ENSG00000225721	25.9037	-2.88319	0.135542	-7.3778	0.425976	-6.76844	1.30182e-11	4.9042e-11
RPS8	14835.4	-2.09921	0.233386	-4.28474	0.163953	-12.8037	1.5635e-37	2.59114e-36
SNORD55	0	NA	#VALUE!	#VALUE!	NA	NA	NA	NA
SNORD46	1.25499	-5.17691	0.0276435	-36.1748	4.19539	-1.23395	0.217221	NA
SNORD38A	0.496126	0	1	1	6.00631	0	1	NA
SNORD38B	0	NA	#VALUE!	#VALUE!	NA	NA	NA	NA
RPS15AP11	2.38503	-3.21917	0.107383	-9.3125	4.08223	-0.788582	0.430356	0.519141
BEST4	16.9251	-1.58829	0.332566	-3.00693	0.539471	-2.94416	0.00323833	0.00659185
PLK3	1608.08	-2.4245	0.186274	-5.36843	0.181081	-13.389	7.00791e-41	1.34881e-39
DYNLT4	13.7708	-4.24836	0.0526158	-19.0057	0.927333	-4.58126	4.62174e-06	1.20172e-05
BTBD19	246.981	-1.67327	0.313541	-3.18937	0.195689	-8.55069	1.22358e-17	6.86537e-17
PTCH2	14.5018	-0.814319	0.568677	-1.75847	0.573932	-1.41884	0.155945	0.226422
RNU5E-6P	0	NA	#VALUE!	#VALUE!	NA	NA	NA	NA
ENSG00000226499	5.23975	-6.10586	0.0145196	-68.8726	1.64047	-3.72201	0.000197641	0.000455237
EIF2B3	940.104	1.1886	2.27931	2.27931	0.1373	8.65691	4.84706e-18	2.80767e-17
RNA5SP47	0	NA	#VALUE!	#VALUE!	NA	NA	NA	NA
CCNB1IP1P1	0.417238	-4.0574	0.0600623	-16.6494	5.95685	-0.681132	0.495788	NA
PPIAP35	0.293472	-4.0574	0.0600623	-16.6494	5.95685	-0.681132	0.495788	NA
MRPS17P1	0.699866	-4.48424	0.0446795	-22.3816	5.93975	-0.754956	0.450276	NA
HECTD3	10924.5	-2.44017	0.184262	-5.42707	0.186065	-13.1146	2.71447e-39	4.86688e-38
UROD	11583.4	-2.87342	0.136463	-7.328	0.203858	-14.0952	4.06645e-45	9.48688e-44
ZSWIM5	17.5652	0.506661	1.42076	1.42076	0.418929	1.20942	0.226502	0.308685
OSTCP5	0.156391	-1.71347	0.304926	-3.27948	5.96489	-0.287259	0.773914	NA
LINC01144	33.8592	-3.46813	0.0903628	-11.0665	0.571198	-6.07168	1.26582e-09	4.18361e-09
HPDL	3.16223	-2.33792	0.197796	-5.05572	1.8583	-1.25809	0.208358	0.288303
MUTYH	65.0097	-1.47271	0.360306	-2.77542	0.322203	-4.57074	4.86007e-06	1.26252e-05
ENSG00000288208	0	NA	#VALUE!	#VALUE!	NA	NA	NA	NA
TOE1	838.603	0.165189	1.12131	1.12131	0.147771	1.11787	0.263623	0.349869
TESK2	56.3695	0.124186	1.08989	1.08989	0.280937	0.442042	0.658459	0.728099
PPIAP36	0.0370415	-0.070838	0.952085	-1.05033	5.98626	-0.0118334	0.990559	NA
CCDC163	237.083	-1.35344	0.391357	-2.55521	0.2936	-4.60982	4.03017e-06	1.05221e-05
MMACHC	761.29	-1.45444	0.364896	-2.74051	0.157521	-9.23332	2.62374e-20	1.74911e-19
PRDX1	7777.72	-0.418718	0.748089	-1.33674	0.14009	-2.98892	0.00279963	0.00573561
HMGB1P48	0.239027	0	1	1	6.00631	0	1	NA
AKR1A1	2918.21	-3.01863	0.123396	-8.104	0.231601	-13.0338	7.86198e-39	1.37753e-37
ENSG00000281133	0.714267	-0.818479	0.567039	-1.76355	3.13474	-0.2611	0.794016	NA
ENSG00000280836	1.1604	-1.43724	0.369273	-2.70803	2.15711	-0.666282	0.505231	NA
ENSG00000289407	8.85003	-0.438098	0.738107	-1.35482	0.668022	-0.655814	0.511944	0.595888
NASP	6983.81	2.08235	4.23495	4.23495	0.177595	11.7252	9.4648e-32	1.19693e-30
ENSG00000281112	0	NA	#VALUE!	#VALUE!	NA	NA	NA	NA
ENSG00000281825	0.251995	0	1	1	6.00631	0	1	NA
CCDC17	9.47623	-0.515042	0.699773	-1.42904	0.834646	-0.617078	0.537183	0.619111
GPBP1L1	2766.81	1.54754	2.92319	2.92319	0.144716	10.6937	1.08939e-26	1.0588e-25
RPS15AP10	1.40035	-0.755513	0.592336	-1.68823	1.88742	-0.400288	0.688944	NA
ENSG00000234329	4.23187	2.36989	5.16902	5.16902	1.30919	1.8102	0.0702646	0.112991
TMEM69	587.635	0.404069	1.32324	1.32324	0.125286	3.22519	0.0012589	0.00268499
IPP	620.495	1.23224	2.34932	2.34932	0.218521	5.63902	1.71018e-08	5.26271e-08
ENSG00000230896	62.7427	0.761384	1.69512	1.69512	0.286807	2.65469	0.00793816	0.0153612
ENSG00000236111	0.105327	1.39737	2.6342	2.6342	5.92541	0.235826	0.813567	NA
MAST2	9711.83	-0.895228	0.537662	-1.8599	0.171811	-5.21055	1.88286e-07	5.40458e-07
TMA16P2	0.128616	0	1	1	6.00631	0	1	NA
PIK3R3	472.754	1.99222	3.9785	3.9785	0.216526	9.20084	3.55176e-20	2.35112e-19
P3R3URF-PIK3R3	0	NA	#VALUE!	#VALUE!	NA	NA	NA	NA
ENSG00000226957	0.749793	2.05702	4.16126	4.16126	2.33842	0.879662	0.379042	NA
ENSG00000233114	0	NA	#VALUE!	#VALUE!	NA	NA	NA	NA
ENSG00000227857	2.1145	-2.22176	0.21438	-4.66462	1.71509	-1.29541	0.195177	0.273146
TSPAN1	93.0534	-1.33161	0.397324	-2.51684	0.353565	-3.76625	0.000165721	0.000384397
P3R3URF	0.0710443	0	1	1	6.00631	0	1	NA
POMGNT1	19567.7	-2.64586	0.159778	-6.25869	0.183409	-14.426	3.54872e-47	8.91777e-46
LURAP1	168.233	-2.87063	0.136727	-7.31387	0.272006	-10.5536	4.89009e-26	4.56421e-25
RAD54L	1175.86	0.187372	1.13869	1.13869	0.148941	1.25803	0.208381	0.288313
LRRC41	9469.53	-2.83444	0.1402	-7.13267	0.179201	-15.8171	2.37033e-56	8.96142e-55
UQCRH	4329.35	-2.63009	0.161534	-6.19066	0.228951	-11.4876	1.52269e-30	1.83083e-29
NSUN4	776.286	0.118532	1.08563	1.08563	0.0980638	1.20872	0.226771	0.309018
ENSG00000225779	0.364831	-3.44433	0.0918659	-10.8854	5.98587	-0.575409	0.565014	NA
FAAH	12.1284	-1.0167	0.494246	-2.02328	0.705746	-1.4406	0.149697	0.218688
FAAHP1	50.5781	-3.11683	0.115276	-8.67482	0.525035	-5.93644	2.91282e-09	9.40679e-09
LINC01398	1.03408	-3.44431	0.0918667	-10.8853	5.98587	-0.575408	0.565016	NA
DMBX1	31.3461	-2.35857	0.194984	-5.12862	0.491612	-4.79763	1.60556e-06	4.30828e-06
TMEM275	0.251995	0	1	1	6.00631	0	1	NA
MKNK1-AS1	0.927587	-4.44121	0.0460323	-21.7239	4.34836	-1.02135	0.307088	NA
KNCN	1.67858	-5.80422	0.017896	-55.8783	4.48398	-1.29443	0.195516	0.273525
MKNK1	771.194	-0.322311	0.799788	-1.25033	0.0906732	-3.55464	0.000378491	0.000849991
MOB3C	477.159	0.130469	1.09465	1.09465	0.176583	0.738855	0.459995	0.547024
ATPAF1	1597.09	0.175172	1.1291	1.1291	0.0963515	1.81805	0.0690561	0.111294
NENFP1	0.391681	-2.48255	0.178928	-5.58884	5.98587	-0.414735	0.678336	NA
TEX38	0.438585	-3.44433	0.0918659	-10.8854	5.98587	-0.575409	0.565014	NA
EFCAB14-AS1	0.294611	0	1	1	6.00631	0	1	NA
EFCAB14	2588.26	1.23421	2.35253	2.35253	0.213197	5.78907	7.07752e-09	2.22953e-08
ENSG00000236476	0	NA	#VALUE!	#VALUE!	NA	NA	NA	NA
CYP4B1	2.09805	-5.84819	0.0173588	-57.6076	2.61317	-2.23797	0.0252233	0.044863
CYP4Z2P	1.12985	-4.05738	0.0600629	-16.6492	5.95685	-0.681129	0.49579	NA
TUBAP8	0	NA	#VALUE!	#VALUE!	NA	NA	NA	NA
CYP4A11	1.21041	-2.74204	0.149473	-6.69017	5.02852	-0.545298	0.585549	NA
CYP4A26P	0.376466	-5.02886	0.0306312	-32.6465	5.92407	-0.848886	0.395945	NA
CYP4A43P	0.209853	0	1	1	6.00631	0	1	NA
CYP4A27P	0	NA	#VALUE!	#VALUE!	NA	NA	NA	NA
CYP4A44P	0.128616	0	1	1	6.00631	0	1	NA
CYP4X1	2.82735	1.26711	2.40679	2.40679	1.34682	0.940814	0.3468	0.436138
CYP4Z1	1.09477	-5.27494	0.0258277	-38.7181	5.91869	-0.891233	0.372804	NA
TUBAP9	0.0764766	0	1	1	6.00631	0	1	NA
CYP4A22-AS1	10.7038	0.355225	1.27918	1.27918	0.629701	0.564116	0.572675	0.650513
CYP4A22	1.39705	-5.14734	0.028216	-35.4409	5.79912	-0.887608	0.374752	NA
MTND1P34	0.152953	0	1	1	6.00631	0	1	NA
LINC00853	14.3516	-2.06278	0.239354	-4.17791	0.843468	-2.4456	0.0144613	0.0268433
PDZK1IP1	2.34357	-3.42463	0.0931285	-10.7379	2.13368	-1.60504	0.108485	0.165639
TAL1	4.52547	-0.403052	0.756257	-1.3223	0.929916	-0.433428	0.664704	0.733122
ENSG00000226252	2.60524	0	1	1	6.00631	0	1	1
STIL	1320.9	2.0696	4.19769	4.19769	0.262037	7.8981	2.83197e-15	1.36811e-14
CMPK1	4313.99	0.72631	1.6544	1.6544	0.157187	4.62068	3.82487e-06	1.00015e-05
LINC01389	4.04074	-1.15098	0.450319	-2.22065	0.999337	-1.15174	0.249426	0.334438
FOXE3	1.81652	-1.68567	0.310859	-3.21689	2.03799	-0.827121	0.408168	0.497454
FOXD2-AS1	178.511	-0.885026	0.541478	-1.8468	0.232185	-3.81173	0.000137999	0.000322658
FOXD2	116.032	-1.8068	0.285824	-3.49866	0.31968	-5.6519	1.58686e-08	4.89209e-08
ENSG00000271355	0.11303	0	1	1	6.00631	0	1	NA
RPL21P24	0	NA	#VALUE!	#VALUE!	NA	NA	NA	NA
ATP6V0E1P4	0.295042	0	1	1	6.00631	0	1	NA
LINC01738	0.383947	-2.74203	0.149475	-6.6901	6.00631	-0.456524	0.648013	NA
TRABD2B	262.582	-0.873835	0.545694	-1.83253	0.236079	-3.70146	0.000214363	0.00049228
ENSG00000223814	0	NA	#VALUE!	#VALUE!	NA	NA	NA	NA
ENSG00000225028	0.515651	-2.65814	0.158424	-6.31218	5.92368	-0.448731	0.653626	NA
LINC02794	1.74233	-3.27543	0.103275	-9.68287	2.34799	-1.39499	0.163018	0.235079
ENSG00000231413	0.0565148	0	1	1	6.00631	0	1	NA
CYP46A4P	0.104926	0	1	1	6.00631	0	1	NA
SKINT1L	1.39101	-2.68003	0.156038	-6.40869	2.85603	-0.938375	0.348052	NA
ENSG00000279096	1.74538	-6.06887	0.0148967	-67.1292	5.43394	-1.11685	0.26406	0.350343
ENSG00000223720	0.589792	-2.74203	0.149475	-6.6901	6.00631	-0.456524	0.648013	NA
SLC5A9	2.3668	-4.52902	0.043314	-23.0872	2.19084	-2.06726	0.0387098	0.0662218
ENSG00000272491	1.42055	2.85583	7.2392	7.2392	2.23294	1.27896	0.200912	0.279906
ENSG00000279214	3.05187	-0.193512	0.874474	-1.14354	1.56593	-0.123576	0.901651	0.932254
SPATA6	327.649	0.280079	1.21426	1.21426	0.136043	2.05876	0.0395174	0.0674581
PPP1R8P1	2.53273	0.185102	1.1369	1.1369	1.43334	0.12914	0.897247	0.928462
RNU6-723P	0	NA	#VALUE!	#VALUE!	NA	NA	NA	NA
ENSG00000235105	4.97297	0.141754	1.10325	1.10325	1.12677	0.125805	0.899886	0.930581
RNU4-61P	0	NA	#VALUE!	#VALUE!	NA	NA	NA	NA
ENSG00000232514	0.11303	0	1	1	6.00631	0	1	NA
AGBL4	2.92611	-2.41212	0.187879	-5.32257	2.3913	-1.00871	0.313115	0.401767
ENSG00000287661	0.422725	0	1	1	6.00631	0	1	NA
BEND5	1.77825	-2.97871	0.126858	-7.88282	2.6481	-1.12485	0.260652	0.346763
ENSG00000286597	0.50399	0	1	1	6.00631	0	1	NA
ENSG00000229846	0.414401	0	1	1	6.00631	0	1	NA
AGBL4-AS1	0.236609	0	1	1	6.00631	0	1	NA
AGBL4-IT1	0.150686	0	1	1	6.00631	0	1	NA
ENSG00000237478	0.146387	0	1	1	6.00631	0	1	NA
ZNF859P	0.889089	0	1	1	6.00631	0	1	NA
ENSG00000279324	0.478054	0	1	1	6.00631	0	1	NA
MTND2P29	0.128616	0	1	1	6.00631	0	1	NA
ELAVL4	2.70938	-4.47516	0.0449617	-22.2411	2.32486	-1.92492	0.0542394	0.0896323
ENSG00000230828	0.142089	0	1	1	6.00631	0	1	NA
ELAVL4-AS1	0.293318	-4.64931	0.0398491	-25.0947	5.93436	-0.783456	0.433359	NA
ENSG00000233407	0.346231	-4.0574	0.0600623	-16.6494	5.95685	-0.681132	0.495788	NA
LINC02808	1.09187	-4.0574	0.0600623	-16.6494	5.95685	-0.681132	0.495788	NA
ENSG00000284645	1.48173	-3.35607	0.0976612	-10.2395	4.74242	-0.70767	0.47915	0.564912
ENSG00000234080	1.61979	0	1	1	5.66475	0	1	1
HMGB1P45	0.328016	-4.0574	0.0600623	-16.6494	5.95685	-0.681132	0.495788	NA
FCF1P6	0.0808311	-0.0493886	0.966346	-1.03483	5.9854	-0.00825151	0.993416	NA
DMRTA2	0.598203	-3.53049	0.0865401	-11.5553	5.98252	-0.590134	0.555101	NA
ENSG00000284700	0.294109	0	1	1	6.00631	0	1	NA
FAF1	1.67307	-5.45196	0.0228452	-43.7728	3.22335	-1.6914	0.0907612	0.141613
FAF1-AS1	0.197042	0	1	1	6.00631	0	1	NA
RNU6-1026P	0	NA	#VALUE!	#VALUE!	NA	NA	NA	NA
PHBP12	0.247015	0	1	1	6.00631	0	1	NA
MRPS6P2	0.529921	-4.36754	0.0484439	-20.6424	5.94394	-0.734789	0.462468	NA
CDKN2C	1.80064	-4.05738	0.0600629	-16.6492	5.95685	-0.681129	0.49579	0.580543
MIR4421	0	NA	#VALUE!	#VALUE!	NA	NA	NA	NA
MIR6500	0	NA	#VALUE!	#VALUE!	NA	NA	NA	NA
C1orf185	0.560505	0	1	1	6.00631	0	1	NA
CFL1P2	4.8869	-3.85408	0.0691522	-14.4609	1.38648	-2.77976	0.00543994	0.0107571
LINC01562	1.66418	-3.11372	0.115526	-8.65609	2.58929	-1.20254	0.229156	0.311617
RNF11	2329.14	0.0952363	1.06824	1.06824	0.127463	0.74717	0.454961	0.542638
ENSG00000233406	3.77221	-4.44822	0.0458092	-21.8297	1.80701	-2.46164	0.0138302	0.0257545
ENSG00000236434	0.231001	-0.818469	0.567043	-1.76353	6.00631	-0.136268	0.891609	NA
TTC39A	261.472	-0.0331726	0.977269	-1.02326	0.218382	-0.151901	0.879265	0.914055
TTC39A-AS1	0.245228	-3.44433	0.0918659	-10.8854	5.98587	-0.57541	0.565014	NA
EPS15	2726.96	1.60534	3.04266	3.04266	0.188663	8.50901	1.75423e-17	9.763e-17
ENSG00000232027	0	NA	#VALUE!	#VALUE!	NA	NA	NA	NA
RNU6-877P	0.0220359	0	1	1	6.00631	0	1	NA
ENSG00000238140	0.328472	0	1	1	6.00631	0	1	NA
EPS15-AS1	3.37776	-1.57071	0.336643	-2.97051	1.36868	-1.14761	0.25113	0.336367
RNU6-1281P	0	NA	#VALUE!	#VALUE!	NA	NA	NA	NA
CALR4P	5.01871	0.278167	1.21265	1.21265	0.89739	0.309974	0.756581	0.813
OSBPL9	2641.63	1.84771	3.59927	3.59927	0.21579	8.56251	1.10441e-17	6.22282e-17
GAPDHP51	0	NA	#VALUE!	#VALUE!	NA	NA	NA	NA
SLC25A6P3	0.150686	0	1	1	6.00631	0	1	NA
ENSG00000212624	0	NA	#VALUE!	#VALUE!	NA	NA	NA	NA
NRDC	7976.75	1.88294	3.68826	3.68826	0.210214	8.95725	3.32866e-19	2.07528e-18
ENSG00000266993	22.7537	1.68867	3.22359	3.22359	0.740802	2.27951	0.0226367	0.0406839
ENSG00000272175	1.7048	-0.179466	0.88303	-1.13246	1.73143	-0.103652	0.917446	0.944664
MIR761	0.251995	0	1	1	6.00631	0	1	NA
TSEN15P2	0	NA	#VALUE!	#VALUE!	NA	NA	NA	NA
RAB3B	6681.42	1.87983	3.68031	3.68031	0.291018	6.45949	1.05058e-10	3.72519e-10
RNA5SP48	0	NA	#VALUE!	#VALUE!	NA	NA	NA	NA
ENSG00000229032	0	NA	#VALUE!	#VALUE!	NA	NA	NA	NA
RN7SL290P	0	NA	#VALUE!	#VALUE!	NA	NA	NA	NA
TXNDC12	175.881	-0.516164	0.699229	-1.43015	0.171111	-3.01655	0.00255669	0.00526294
ENSG00000285839	0	NA	#VALUE!	#VALUE!	NA	NA	NA	NA
KTI12	289.697	-0.19137	0.875774	-1.14185	0.219305	-0.872619	0.382871	0.472929
ENSG00000223390	20.0027	-2.42426	0.186306	-5.36752	0.574423	-4.22033	2.43941e-05	6.0311e-05
TXNDC12-AS1	0.164008	-2.74203	0.149475	-6.6901	6.00631	-0.456524	0.648013	NA
BTF3L4	823.94	0.13656	1.09928	1.09928	0.126976	1.07547	0.282162	0.369649
ZFYVE9	1894.58	2.45621	5.48775	5.48775	0.277809	8.84139	9.45367e-19	5.71304e-18
RN7SL788P	0.104926	0	1	1	6.00631	0	1	NA
ENSG00000228407	0.475404	0	1	1	6.00631	0	1	NA
ENSG00000223429	0.691472	-4.36754	0.0484439	-20.6424	5.94394	-0.734789	0.462468	NA
PDCL3P6	0.57382	-4.05738	0.060063	-16.6492	5.95685	-0.681129	0.49579	NA
ENSG00000236004	0.0764766	0	1	1	6.00631	0	1	NA
DNAJC19P7	0	NA	#VALUE!	#VALUE!	NA	NA	NA	NA
ANAPC10P1	0.118573	-3.44433	0.0918659	-10.8854	5.98587	-0.57541	0.565014	NA
CC2D1B	6274.73	-0.804505	0.572558	-1.74655	0.161818	-4.97166	6.63812e-07	1.83493e-06
ENSG00000272100	3.07014	1.71867	3.29132	3.29132	1.48319	1.15876	0.246553	0.331303
ENSG00000287078	10.4883	-1.48886	0.356294	-2.80667	0.822291	-1.81062	0.070199	0.112914
PLA2G12AP1	6.06007	2.05177	4.14614	4.14614	1.05218	1.95002	0.0511743	0.0850817
ORC1	1016.5	1.18519	2.27393	2.27393	0.190666	6.21603	5.0989e-10	1.7307e-09
PRPF38A	1455.5	1.35537	2.55863	2.55863	0.187343	7.23472	4.66495e-13	1.9312e-12
TUT4	1948.87	2.48577	5.60132	5.60132	0.262081	9.48474	2.42985e-21	1.74042e-20
ENSG00000272371	0.0253254	0	1	1	6.00631	0	1	NA
EEF1GP7	0.597532	0	1	1	6.00631	0	1	NA
GPX7	0.285477	-1.01118	0.49614	-2.01556	5.9854	-0.168941	0.865843	NA
SHISAL2A	1.50024	-4.79956	0.0359077	-27.8492	4.58445	-1.04692	0.295135	0.382991
COA7	850.907	1.90951	3.75682	3.75682	0.221167	8.6338	5.9348e-18	3.41207e-17
NDUFS5P3	0.11303	0	1	1	6.00631	0	1	NA
RN7SL62P	0.203149	0	1	1	6.00631	0	1	NA
ZYG11B	1208.69	1.26684	2.40635	2.40635	0.242742	5.21889	1.79996e-07	5.17774e-07
RNU2-30P	0.0463202	-0.818469	0.567043	-1.76353	6.00631	-0.136268	0.891609	NA
RPS13P2	18.8928	-2.96627	0.127957	-7.81513	0.862971	-3.43727	0.000587599	0.00129644
RNU6-969P	0	NA	#VALUE!	#VALUE!	NA	NA	NA	NA
ZYG11A	2.4458	-5.87152	0.0170803	-58.5471	3.00053	-1.95683	0.0503675	0.0838501
ENSG00000242391	0.150686	0	1	1	6.00631	0	1	NA
ECHDC2	17.8335	-0.707593	0.612341	-1.63308	0.522035	-1.35545	0.175273	0.249761
ENSG00000230953	0.9122	-4.0574	0.0600623	-16.6494	5.95685	-0.681132	0.495788	NA
ENSG00000231866	0	NA	#VALUE!	#VALUE!	NA	NA	NA	NA
SCP2	1933.99	0.558225	1.47246	1.47246	0.133994	4.16606	3.09916e-05	7.60746e-05
ENSG00000264834	0.201325	-0.572603	0.672402	-1.4872	5.96128	-0.0960538	0.923478	NA
ENSG00000266188	0	NA	#VALUE!	#VALUE!	NA	NA	NA	NA
ENSG00000265815	0	NA	#VALUE!	#VALUE!	NA	NA	NA	NA
H3P2	0.108545	-2.74203	0.149475	-6.6901	6.00631	-0.456524	0.648013	NA
RRAS2P1	2.7141	-1.1365	0.454862	-2.19847	1.80653	-0.629106	0.52928	0.611499
TUBBP10	0.0302097	0	1	1	6.00631	0	1	NA
PODN	2.22178	-3.15228	0.112478	-8.8906	2.79555	-1.12761	0.259487	0.345502
ENSG00000232993	0.298051	0.389174	1.30964	1.30964	5.96128	0.0652836	0.947948	NA
HIGD1AP11	0.0662353	0	1	1	6.00631	0	1	NA
SLC1A7	3.23575	-2.20682	0.216612	-4.61656	2.16344	-1.02005	0.307705	0.396207
ENSG00000235563	0.437126	0	1	1	6.00631	0	1	NA
ENSG00000277397	0.365025	0	1	1	6.00631	0	1	NA
CPT2	748.346	0.401196	1.3206	1.3206	0.0922921	4.34703	1.37995e-05	3.46914e-05
ENSG00000236723	5.73254	-0.0631752	0.957155	-1.04476	0.792224	-0.0797441	0.936441	0.959246
CZIB	540.381	-0.608358	0.655943	-1.52452	0.12911	-4.71195	2.45357e-06	6.50546e-06
CZIB-DT	1.74534	-1.71979	0.303594	-3.29387	3.17914	-0.54096	0.588535	0.664903
MAGOH	962.17	0.170351	1.12533	1.12533	0.139599	1.22029	0.222356	0.303817
MAGOH-DT	28.6298	-1.73129	0.301182	-3.32025	0.465524	-3.71901	0.000200003	0.00046047
LRP8	4853.58	1.69166	3.23027	3.23027	0.177063	9.55397	1.24824e-21	9.09722e-21
ENSG00000234578	0.0662353	0	1	1	6.00631	0	1	NA
ENSG00000228838	0.931602	-0.833812	0.561045	-1.78239	2.38743	-0.349251	0.726901	NA
ENSG00000232762	0.433012	0	1	1	6.00631	0	1	NA
LRP8-DT	10.5709	-1.36707	0.387677	-2.57947	0.594226	-2.30059	0.0214147	0.0386435
ENSG00000285954	0.292778	-0.0600849	0.959208	-1.04253	5.98583	-0.0100379	0.991991	NA
ENSG00000226938	0.218565	0	1	1	6.00631	0	1	NA
LINC02812	0.634704	-4.52271	0.0435038	-22.9865	5.91478	-0.764646	0.444482	NA
SLC25A3P1	0.814013	-3.44433	0.0918659	-10.8854	5.98587	-0.575409	0.565014	NA
ENSG00000288527	0	NA	#VALUE!	#VALUE!	NA	NA	NA	NA
DMRTB1	1.09588	-1.36791	0.387451	-2.58097	5.19882	-0.26312	0.792458	NA
GLIS1	442.665	-1.61958	0.32543	-3.07286	0.209625	-7.7261	1.10894e-14	5.12903e-14
RNU7-95P	0	NA	#VALUE!	#VALUE!	NA	NA	NA	NA
NDC1	2121.53	1.14836	2.21662	2.21662	0.179697	6.39053	1.65313e-10	5.7755e-10
ENSG00000201003	0.333478	-0.82601	0.564087	-1.77278	5.47616	-0.150837	0.880104	NA
ENSG00000229687	0.195545	-4.0574	0.0600623	-16.6494	5.95685	-0.681132	0.495788	NA
YIPF1	603.468	-0.605454	0.657264	-1.52146	0.170015	-3.56118	0.000369193	0.000830505
DIO1	2.45277	-0.59643	0.661389	-1.51197	1.60799	-0.370917	0.710699	0.773542
HSPB11	1457.25	-1.54134	0.343567	-2.91064	0.225329	-6.84037	7.89888e-12	3.01365e-11
LRRC42	1151.02	0.407744	1.32661	1.32661	0.129265	3.15433	0.00160866	0.0033855
HNRNPA3P12	2.13363	1.44337	2.71955	2.71955	1.58559	0.910307	0.362661	0.452431
LDLRAD1	1.78139	0	1	1	6.00631	0	1	1
TMEM59	3627.72	0.141282	1.10289	1.10289	0.142033	0.994719	0.319873	0.408356
ENSG00000280378	1.16806	-1.73851	0.299678	-3.33691	3.24864	-0.535152	0.592545	NA
TCEANC2	540.406	1.31402	2.48633	2.48633	0.207285	6.33918	2.30994e-10	8.00961e-10
MIR4781	0.13463	-2.74203	0.149475	-6.6901	6.00631	-0.456524	0.648013	NA
ENSG00000225183	0	NA	#VALUE!	#VALUE!	NA	NA	NA	NA
ENSG00000279049	0.208324	0	1	1	6.00631	0	1	NA
ENSG00000256407	0.709541	-2.74203	0.149474	-6.69012	5.73179	-0.47839	0.632373	NA
CDCP2	0.933229	0	1	1	6.00631	0	1	NA
ENSG00000280425	2.82119	-4.78661	0.0362316	-27.6002	3.10771	-1.54024	0.123503	0.185363
CYB5RL	636.607	2.07386	4.21011	4.21011	0.189991	10.9155	9.71597e-28	1.0067e-26
MRPL37	14233	-3.33728	0.0989417	-10.107	0.21212	-15.733	8.98912e-56	3.28601e-54
SSBP3	2553.28	-0.541615	0.687001	-1.4556	0.10909	-4.96486	6.87512e-07	1.89796e-06
SSBP3-AS1	2.11428	1.82139	3.53423	3.53423	2.44147	0.746024	0.455653	0.543069
ENSG00000225632	0.912239	-3.53049	0.0865401	-11.5553	5.98252	-0.590134	0.555101	NA
ENSG00000232245	0.365025	0	1	1	6.00631	0	1	NA
ENSG00000287582	0.630277	-3.75239	0.0742024	-13.4767	5.97251	-0.628277	0.529822	NA
LINC02784	0.215159	-2.74203	0.149475	-6.6901	6.00631	-0.456524	0.648013	NA
ENSG00000237173	0	NA	#VALUE!	#VALUE!	NA	NA	NA	NA
HNRNPA1P63	0.334233	0.389176	1.30965	1.30965	5.96128	0.065284	0.947948	NA
ACOT11	144.162	-3.18919	0.109638	-9.12096	0.405695	-7.86105	3.80941e-15	1.82229e-14
FAM151A	1.08188	-5.20735	0.0270665	-36.946	5.07365	-1.02635	0.304726	NA
ENSG00000230728	0.251995	0	1	1	6.00631	0	1	NA
MROH7	1.61221	-5.27047	0.0259078	-38.5985	4.71623	-1.11752	0.263773	0.350016
MROH7-TTC4	0	NA	#VALUE!	#VALUE!	NA	NA	NA	NA
TTC4	174.923	0.666998	1.58777	1.58777	0.185978	3.58644	0.000335228	0.000757116
PARS2	270.096	-0.40484	0.75532	-1.32394	0.178935	-2.2625	0.0236664	0.0423644
TTC22	2.05195	-1.0973	0.467389	-2.13954	1.84467	-0.59485	0.551944	0.632193
ENSG00000237453	0.264941	0	1	1	6.00631	0	1	NA
LEXM	1.42493	2.09363	4.26819	4.26819	2.64836	0.790535	0.429215	0.518035
DHCR24	7584.94	-1.1644	0.44615	-2.2414	0.171409	-6.79312	1.09735e-11	4.14992e-11
ENSG00000287724	0.870728	-1.38946	0.381707	-2.61981	2.56693	-0.541293	0.588306	NA
ENSG00000242396	23.9335	-1.79456	0.288259	-3.46911	0.472717	-3.79628	0.000146883	0.000342423
DHCR24-DT	0.823864	1.25881	2.39298	2.39298	3.34395	0.376444	0.706587	NA
ENSG00000284601	0.416208	-2.74203	0.149475	-6.6901	6.00631	-0.456524	0.648013	NA
TMEM61	2.05898	-4.31175	0.0503541	-19.8594	3.15176	-1.36804	0.171299	0.245156
ENSG00000233271	0	NA	#VALUE!	#VALUE!	NA	NA	NA	NA
BSND	4.16829	-3.31135	0.100736	-9.92693	1.66948	-1.98346	0.0473155	0.0793569
PCSK9	17.1589	-1.45645	0.364389	-2.74432	0.674658	-2.15879	0.0308662	0.0539701
USP24	4872.29	2.33937	5.06081	5.06081	0.332054	7.04514	1.85281e-12	7.36081e-12
MIR4422HG	1.4158	-3.33328	0.0992163	-10.079	3.86941	-0.861444	0.388993	0.478988
GYG1P3	0.209853	0	1	1	6.00631	0	1	NA
MIR4422	0.20878	0	1	1	6.00631	0	1	NA
ENSG00000234810	2.44831	-4.75741	0.0369724	-27.0472	2.98746	-1.59246	0.111282	0.169305
GOT2P1	0.177338	0	1	1	6.00631	0	1	NA
MTCO2P34	0	NA	#VALUE!	#VALUE!	NA	NA	NA	NA
RN7SKP291	0	NA	#VALUE!	#VALUE!	NA	NA	NA	NA
RNU6-830P	0	NA	#VALUE!	#VALUE!	NA	NA	NA	NA
LINC01755	1.38317	-5.06299	0.0299149	-33.4282	4.95376	-1.02205	0.306757	NA
LINC01753	0.108978	0	1	1	6.00631	0	1	NA
PIGQP1	0.14794	0	1	1	6.00631	0	1	NA
ENSG00000235612	0.239861	-2.74203	0.149475	-6.6901	6.00631	-0.456524	0.648013	NA
ENSG00000260971	7.71543	-1.52615	0.347203	-2.88016	0.942586	-1.61911	0.105424	0.161535
ENSG00000284686	3.2826	1.9499	3.86349	3.86349	1.26025	1.54723	0.121808	0.183148
RPSAP20	0.755647	0.389176	1.30965	1.30965	5.96128	0.065284	0.947948	NA
LINC01767	0.325128	-3.53049	0.0865401	-11.5553	5.98252	-0.590134	0.555101	NA
PLPP3	1676.87	1.47381	2.77754	2.77754	0.224011	6.57918	4.73062e-11	1.71743e-10
RPL21P23	0.165565	0	1	1	6.00631	0	1	NA
RPL23AP85	0.624813	0	1	1	6.00631	0	1	NA
ENSG00000225475	0.370262	0	1	1	6.00631	0	1	NA
PRKAA2	591.582	1.32457	2.50458	2.50458	0.258151	5.131	2.88212e-07	8.16677e-07
FYB2	2.33405	-3.5114	0.0876927	-11.4035	1.63182	-2.15182	0.0314111	0.0548212
ENSG00000229913	0.737321	-5.65642	0.0198266	-50.4372	5.91197	-0.956774	0.338681	NA
C8A	1.61794	-4.98983	0.0314711	-31.7752	5.78043	-0.863228	0.388012	0.477955
C8B	0.570431	-2.74204	0.149473	-6.69016	5.06354	-0.541527	0.588144	NA
ENSG00000236341	0.13728	0	1	1	6.00631	0	1	NA
DAB1	3.41093	-5.25004	0.0262772	-38.0558	2.52583	-2.07854	0.0376593	0.0645652
ENSG00000227935	0.255118	0	1	1	6.00631	0	1	NA
RPS20P5	0	NA	#VALUE!	#VALUE!	NA	NA	NA	NA
DAB1-AS1	1.51402	-6.34625	0.012291	-81.3602	5.7029	-1.11281	0.26579	0.352049
HNRNPA1P6	1.44906	0	1	1	4.33042	0	1	1
RPS26P15	0.973692	-4.42979	0.0463983	-21.5525	5.14632	-0.860767	0.389366	NA
ENSG00000235038	0.815623	0	1	1	6.00631	0	1	NA
ENSG00000230546	0	NA	#VALUE!	#VALUE!	NA	NA	NA	NA
ENSG00000233216	0.142089	0	1	1	6.00631	0	1	NA
OMA1	415.416	1.35935	2.5657	2.5657	0.160342	8.47785	2.29395e-17	1.26779e-16
ENSG00000286918	0.786393	-3.14741	0.112859	-8.86061	5.90809	-0.532728	0.594222	NA
ENSG00000270209	0.0710443	0	1	1	6.00631	0	1	NA
RN7SL713P	0.334777	0	1	1	6.00631	0	1	NA
TACSTD2	1.69946	-1.23512	0.424806	-2.35402	2.53598	-0.487039	0.62623	0.69928
ENSG00000185839	6.7009	-0.591557	0.663626	-1.50687	0.89725	-0.6593	0.509703	0.593824
MYSM1	640.321	1.46235	2.75557	2.75557	0.25059	5.83563	5.35882e-09	1.70183e-08
ENSG00000283445	1.55913	-0.966852	0.511621	-1.95457	2.20869	-0.437749	0.661568	0.730838
JUN	14096	-0.0391087	0.973256	-1.02748	0.199275	-0.196255	0.844411	0.886199
LINC01135	46.6093	-0.374785	0.77122	-1.29665	0.316682	-1.18347	0.236621	0.320055
ENSG00000272226	2.3844	2.54534	5.83744	5.83744	1.58887	1.60198	0.10916	0.166555
ENSG00000231740	0.128946	-3.53049	0.0865401	-11.5553	5.98252	-0.590134	0.555101	NA
LINC02777	18.545	-2.14183	0.226593	-4.4132	0.805936	-2.65756	0.00787076	0.0152389
LINC01358	125.328	-2.16273	0.223333	-4.47762	0.2703	-8.00124	1.23174e-15	6.10011e-15
PHBP3	0.812945	0	1	1	5.56614	0	1	NA
ENSG00000241042	0.140609	-3.44433	0.0918659	-10.8854	5.98587	-0.575409	0.565014	NA
ENSG00000235215	0.195545	-4.0574	0.0600623	-16.6494	5.95685	-0.681132	0.495788	NA
FGGY-DT	54.1222	-0.617815	0.651657	-1.53455	0.268315	-2.30257	0.0213029	0.0384554
ENSG00000270457	2.38834	0.21957	1.16439	1.16439	1.50412	0.145979	0.883938	0.917704
FGGY	358.451	1.02022	2.02823	2.02823	0.126585	8.05956	7.65717e-16	3.84843e-15
MIR4711	0.130708	-2.74203	0.149475	-6.6901	6.00631	-0.456524	0.648013	NA
ENSG00000226883	0.0592867	-2.74203	0.149475	-6.6901	6.00631	-0.456524	0.648013	NA
HOOK1	2.26237	-0.906066	0.533638	-1.87393	1.39733	-0.648428	0.516708	0.600059
CYP2J2	20.9575	0.154896	1.11334	1.11334	0.433957	0.356939	0.721137	0.782553
RN7SL475P	0.638105	-5.06788	0.0298137	-33.5416	5.92315	-0.855605	0.392216	NA
C1orf87	2.45906	-5.03334	0.030536	-32.7482	4.36205	-1.15389	0.248544	0.333501
PGBD4P8	0.251995	0	1	1	6.00631	0	1	NA
LINC02778	0.98239	0	1	1	6.00631	0	1	NA
LINC01748	5.26453	-4.65543	0.0396803	-25.2014	2.00334	-2.32383	0.0201345	0.0364784
ENSG00000231252	1.56893	-3.46205	0.0907441	-11.02	3.53379	-0.979698	0.327235	0.416165
NFIA	510.447	1.61878	3.07114	3.07114	0.281682	5.74681	9.09423e-09	2.84893e-08
NFIA-AS2	3.58201	-4.76172	0.0368621	-27.1281	2.2669	-2.10054	0.0356813	0.0614506
NFIA-AS1	0.781273	-5.029	0.030628	-32.6498	5.92406	-0.848911	0.395931	NA
ENSG00000284808	1.33478	-6.2951	0.0127346	-78.5261	5.90401	-1.06624	0.286314	NA
ENSG00000287224	0.560494	-3.53048	0.0865408	-11.5552	5.98252	-0.590132	0.555102	NA
ENSG00000223920	0.128616	0	1	1	6.00631	0	1	NA
TM2D1	888.256	-0.876628	0.544639	-1.83608	0.16758	-5.23111	1.68494e-07	4.85457e-07
PATJ-DT	3.76198	-5.39323	0.0237944	-42.0266	1.64755	-3.27348	0.00106232	0.00228374
PATJ	328.325	2.48293	5.59031	5.59031	0.274001	9.06174	1.28387e-19	8.21403e-19
RNU6-414P	0	NA	#VALUE!	#VALUE!	NA	NA	NA	NA
RNU6-1177P	0.150686	0	1	1	6.00631	0	1	NA
LAMTOR5P1	0	NA	#VALUE!	#VALUE!	NA	NA	NA	NA
RN7SL180P	0	NA	#VALUE!	#VALUE!	NA	NA	NA	NA
MIR3116-1	0.0710443	0	1	1	6.00631	0	1	NA
MIR3116-2	0	NA	#VALUE!	#VALUE!	NA	NA	NA	NA
PIGPP2	0.142089	0	1	1	6.00631	0	1	NA
RPS15AP7	0.128616	0	1	1	6.00631	0	1	NA
L1TD1	1.53236	-5.03443	0.030513	-32.7729	2.68148	-1.87748	0.0604521	0.0987188
ENSG00000237227	0.205416	0	1	1	6.00631	0	1	NA
KANK4	2.19736	-5.0002	0.0312457	-32.0044	3.62727	-1.3785	0.168049	0.241171
RNU6-371P	0	NA	#VALUE!	#VALUE!	NA	NA	NA	NA
USP1	4237.62	1.73095	3.31946	3.31946	0.174728	9.90655	3.89879e-23	3.1051e-22
DOCK7	3984.2	2.32487	5.01021	5.01021	0.263146	8.83491	1.00178e-18	6.04542e-18
ENSG00000270549	0.128616	0	1	1	6.00631	0	1	NA
ANGPTL3	0.709308	-4.05738	0.0600629	-16.6492	5.95685	-0.681129	0.49579	NA
ENSG00000278967	0.380942	-3.53049	0.0865401	-11.5553	5.98252	-0.590134	0.555101	NA
ENSG00000213703	0.539284	-1.73492	0.300426	-3.32861	5.96575	-0.290813	0.771194	NA
DOCK7-DT	8.1677	1.23013	2.34588	2.34588	0.939975	1.30868	0.190642	0.267994
ATG4C	663.226	1.38889	2.61877	2.61877	0.159216	8.72328	2.70258e-18	1.58866e-17
ENSG00000234318	1.15589	1.25484	2.3864	2.3864	2.57608	0.487111	0.62618	NA
ENSG00000237163	0.296067	0	1	1	6.00631	0	1	NA
LINC01739	0.611908	0	1	1	6.00631	0	1	NA
ENSG00000286455	0.169544	0	1	1	6.00631	0	1	NA
ENSG00000227485	0.251995	0	1	1	6.00631	0	1	NA
ENSG00000229225	0.205416	0	1	1	6.00631	0	1	NA
ENSG00000203605	0.76187	0	1	1	6.00631	0	1	NA
LINC00466	3.66644	-4.19228	0.0547014	-18.2811	3.19863	-1.31065	0.189976	0.267147
RNA5SP49	0	NA	#VALUE!	#VALUE!	NA	NA	NA	NA
ENSG00000228734	0.479116	0	1	1	6.00631	0	1	NA
RPSAP65	0.257232	0	1	1	6.00631	0	1	NA
FOXD3-AS1	1.17937	-5.92486	0.0164604	-60.7518	5.90819	-1.00282	0.315947	NA
FOXD3	1.11279	-1.7361	0.30018	-3.33133	4.45388	-0.389794	0.696689	NA
MIR6068	0	NA	#VALUE!	#VALUE!	NA	NA	NA	NA
ENSG00000236674	0.453438	-5.29019	0.025556	-39.1298	5.91839	-0.893857	0.371398	NA
ALG6	194.183	0.386787	1.30748	1.30748	0.187258	2.06553	0.038873	0.0664652
ITGB3BP	1239.36	-1.515	0.349896	-2.85799	0.213698	-7.08944	1.34658e-12	5.40376e-12
ENSG00000286429	0.932866	-6.07325	0.0148514	-67.3336	5.90639	-1.02825	0.303831	NA
EFCAB7	511.547	0.731773	1.66068	1.66068	0.161449	4.53253	5.82811e-06	1.50553e-05
RN7SL488P	0.075343	0	1	1	6.00631	0	1	NA
RNU7-123P	0	NA	#VALUE!	#VALUE!	NA	NA	NA	NA
DLEU2L	34.957	1.80061	3.48366	3.48366	0.48969	3.67703	0.000235966	0.000540038
ENSG00000276884	0	NA	#VALUE!	#VALUE!	NA	NA	NA	NA
ENSG00000278287	0	NA	#VALUE!	#VALUE!	NA	NA	NA	NA
ENSG00000277565	0	NA	#VALUE!	#VALUE!	NA	NA	NA	NA
ENSG00000275823	0	NA	#VALUE!	#VALUE!	NA	NA	NA	NA
ENSG00000277689	0	NA	#VALUE!	#VALUE!	NA	NA	NA	NA
ENSG00000274199	0	NA	#VALUE!	#VALUE!	NA	NA	NA	NA
PGM1	3569.53	0.0198508	1.01385	1.01385	0.126141	0.15737	0.874954	0.910692
RN7SL130P	7.53223	0.750173	1.68199	1.68199	0.945303	0.793579	0.42744	0.516442
ROR1	68.9173	3.40439	10.5882	10.5882	0.726023	4.68909	2.74418e-06	7.2465e-06
ENSG00000177452	0.321272	-4.22236	0.0535727	-18.6662	5.94964	-0.709683	0.477901	NA
CFL1P3	0.995067	-4.9491	0.0323722	-30.8907	5.92601	-0.835149	0.403634	NA
RNU6-809P	0	NA	#VALUE!	#VALUE!	NA	NA	NA	NA
ROR1-AS1	1.94308	-1.63191	0.322661	-3.09922	1.31352	-1.2424	0.21409	0.294711
ENSG00000284928	0.0827824	0	1	1	6.00631	0	1	NA
UBE2U	0.722452	-3.0956	0.116985	-8.54809	5.95685	-0.519671	0.603293	NA
RNU7-62P	0	NA	#VALUE!	#VALUE!	NA	NA	NA	NA
CACHD1	20.8007	1.20827	2.3106	2.3106	0.511308	2.36309	0.0181233	0.0330848
MIR4794	0.0764766	0	1	1	6.00631	0	1	NA
RAVER2	269.712	1.52957	2.887	2.887	0.213957	7.14897	8.74334e-13	3.55413e-12
JAK1	8727.04	2.02416	4.06754	4.06754	0.228907	8.84269	9.34386e-19	5.6508e-18
ENSG00000234784	0	NA	#VALUE!	#VALUE!	NA	NA	NA	NA
ENSG00000233877	0	NA	#VALUE!	#VALUE!	NA	NA	NA	NA
LINC01359	4.5202	-2.33478	0.198226	-5.04474	1.53325	-1.52277	0.127816	0.19104
SLC2A3P2	0.450663	-4.0574	0.0600623	-16.6494	5.95685	-0.681132	0.495788	NA
ENSG00000272506	0.531777	-3.53047	0.086541	-11.5552	5.98252	-0.590131	0.555103	NA
RNU6-1176P	0.50399	0	1	1	6.00631	0	1	NA
MIR3671	0	NA	#VALUE!	#VALUE!	NA	NA	NA	NA
MIR101-1	0	NA	#VALUE!	#VALUE!	NA	NA	NA	NA
ENSG00000288804	1.03267	-3.4472	0.091683	-10.9071	5.22964	-0.659166	0.509789	NA
ENSG00000235804	0.584649	-4.05738	0.0600629	-16.6492	5.95685	-0.681129	0.49579	NA
MRPS21P1	0	NA	#VALUE!	#VALUE!	NA	NA	NA	NA
AK4	1841.25	1.17082	2.25139	2.25139	0.204426	5.72735	1.02011e-08	3.18311e-08
RPS29P7	0.0263317	-0.818469	0.567043	-1.76353	6.00631	-0.136268	0.891609	NA
DNAJC6	1662.97	1.87133	3.65869	3.65869	0.215726	8.67457	4.15108e-18	2.41554e-17
ENSG00000229294	0.0440717	0	1	1	6.00631	0	1	NA
COX6CP13	0.262929	1.18289	2.2703	2.2703	5.93111	0.199437	0.841921	NA
RNU2-15P	0.271984	0	1	1	6.00631	0	1	NA
LEPROT	1870.37	0.68228	1.60467	1.60467	0.146168	4.66777	3.04491e-06	8.00653e-06
LEPR	653.39	1.31189	2.48266	2.48266	0.167525	7.83098	4.84087e-15	2.29711e-14
ENSG00000237852	1.20233	-0.704659	0.613588	-1.62976	1.57633	-0.447026	0.654856	NA
ENSG00000224570	1.07761	-5.06788	0.0298137	-33.5417	5.92315	-0.855605	0.392216	NA
ENSG00000285079	1.26353	-3.53047	0.0865411	-11.5552	5.98252	-0.590131	0.555103	NA
RN7SL854P	0.906671	0	1	1	6.00631	0	1	NA
PDE4B	722.521	1.59878	3.02886	3.02886	0.214367	7.45814	8.77528e-14	3.81428e-13
PDE4B-AS1	0	NA	#VALUE!	#VALUE!	NA	NA	NA	NA
RNU4-88P	0	NA	#VALUE!	#VALUE!	NA	NA	NA	NA
SGIP1	310.754	0.48882	1.4033	1.4033	0.136381	3.58422	0.00033809	0.000763376
MIR3117	0	NA	#VALUE!	#VALUE!	NA	NA	NA	NA
ENSG00000248458	0.474823	-0.0493905	0.966344	-1.03483	5.9854	-0.00825183	0.993416	NA
DYNLT5	1.36047	-2.38984	0.190804	-5.24099	2.85339	-0.837543	0.402288	NA
INSL5	0	NA	#VALUE!	#VALUE!	NA	NA	NA	NA
DNAI4	26.3798	-0.62732	0.647378	-1.54469	0.535298	-1.17191	0.241234	0.325209
ENSG00000231080	0	NA	#VALUE!	#VALUE!	NA	NA	NA	NA
MIER1	1107.85	0.541518	1.4555	1.4555	0.183298	2.95431	0.00313373	0.00638662
ENSG00000289394	3.78366	-1.35764	0.39022	-2.56266	1.53186	-0.88627	0.375472	0.46542
SLC35D1	1054.82	1.90586	3.74733	3.74733	0.232353	8.20243	2.35567e-16	1.22139e-15
C1orf141	1.79163	0	1	1	3.64959	0	1	1
ENSG00000252433	0	NA	#VALUE!	#VALUE!	NA	NA	NA	NA
ENSG00000275678	0.489142	-4.36754	0.0484439	-20.6424	5.94394	-0.734789	0.462468	NA
IL23R	2.00799	-5.21836	0.0268607	-37.2291	2.65087	-1.96855	0.0490051	0.0818341
RNU6-586P	0	NA	#VALUE!	#VALUE!	NA	NA	NA	NA
RNU4ATAC4P	0	NA	#VALUE!	#VALUE!	NA	NA	NA	NA
DNAJB6P4	1.08048	-4.80363	0.0358066	-27.9278	5.92985	-0.810076	0.417896	NA
IL12RB2	3.49168	-3.03886	0.121678	-8.2184	3.07956	-0.986783	0.323749	0.412661
SERBP1	10678.6	0.735942	1.66548	1.66548	0.166665	4.41569	1.00688e-05	2.55756e-05
RNU6-387P	0.194851	0	1	1	6.00631	0	1	NA
LINC01702	0.319087	-2.74203	0.149475	-6.6901	6.00631	-0.456524	0.648013	NA
RNU6-1031P	0.142089	0	1	1	6.00631	0	1	NA
ENSG00000238139	0.170069	0	1	1	6.00631	0	1	NA
RN7SL392P	0.142089	0	1	1	6.00631	0	1	NA
HNRNPCP9	0.236305	0	1	1	6.00631	0	1	NA
GADD45A	1391.16	0.619426	1.53626	1.53626	0.140871	4.39711	1.09701e-05	2.77763e-05
GNG12	4001.5	0.600187	1.51591	1.51591	0.21652	2.77197	0.0055718	0.0109939
RNU7-80P	0	NA	#VALUE!	#VALUE!	NA	NA	NA	NA
GNG12-AS1	5.19389	1.07502	2.10675	2.10675	0.958686	1.12135	0.262139	0.34823
ENSG00000235055	0	NA	#VALUE!	#VALUE!	NA	NA	NA	NA
DIRAS3	348.695	-0.0743501	0.94977	-1.05289	0.20847	-0.356647	0.721356	0.78266
ARL5AP3	0.251592	-3.44432	0.0918666	-10.8854	5.98587	-0.575408	0.565015	NA
WLS	5397.91	1.36461	2.57508	2.57508	0.128201	10.6444	1.85247e-26	1.7807e-25
CTBP2P8	1.94539	1.7468	3.35614	3.35614	2.37394	0.735825	0.461837	0.548728
MIR1262	0.120988	-2.74203	0.149475	-6.6901	6.00631	-0.456524	0.648013	NA
RPS7P4	1.66889	-1.34982	0.392342	-2.5488	3.06048	-0.441048	0.659178	0.728673
COX6B1P7	0	NA	#VALUE!	#VALUE!	NA	NA	NA	NA
ELOCP18	0.419543	-4.0574	0.0600623	-16.6494	5.95685	-0.681132	0.495788	NA
ENSG00000229440	0	NA	#VALUE!	#VALUE!	NA	NA	NA	NA
RPE65	1.43632	-3.64568	0.0798992	-12.5158	4.18622	-0.870876	0.383822	0.473803
DEPDC1	3078.31	1.09089	2.13005	2.13005	0.196181	5.56062	2.68812e-08	8.16432e-08
ENSG00000233589	2.37071	1.40949	2.65644	2.65644	2.2648	0.622349	0.533712	0.615809
DEPDC1-AS1	5.69836	-1.04378	0.485057	-2.06162	0.939458	-1.11104	0.266551	0.352843
TXNP2	0	NA	#VALUE!	#VALUE!	NA	NA	NA	NA
ENSG00000285041	1.44043	1.68753	3.22105	3.22105	3.45717	0.488126	0.625461	0.698605
ENSG00000285407	1.2461	-2.74204	0.149473	-6.69018	4.85432	-0.564866	0.572165	NA
ENSG00000285473	0.0764766	0	1	1	6.00631	0	1	NA
LINC01707	2.85513	-2.72736	0.151002	-6.62245	2.05485	-1.32728	0.184416	0.260655
LINC02791	0.87219	-4.57458	0.0419676	-23.8279	5.93672	-0.770557	0.44097	NA
LINC01758	0.32743	0	1	1	6.00631	0	1	NA
ENSG00000287453	2.72008	-1.05748	0.48047	-2.0813	1.53259	-0.689998	0.490195	0.575823
LRRC7	9.70385	-4.13976	0.0567294	-17.6275	1.36829	-3.02549	0.00248231	0.00511979
SGO1P1	0.165565	0	1	1	6.00631	0	1	NA
ENSG00000287283	0.506939	-3.53049	0.0865401	-11.5553	5.98252	-0.590134	0.555101	NA
RN7SL538P	0	NA	#VALUE!	#VALUE!	NA	NA	NA	NA
PIN1P1	0.669555	0	1	1	6.00631	0	1	NA
LRRC7-AS1	0.183047	-3.99518	0.062709	-15.9467	5.95978	-0.670357	0.50263	NA
LRRC40	831.474	1.03586	2.05034	2.05034	0.231556	4.47349	7.69537e-06	1.97205e-05
RN7SL242P	0.0710443	0	1	1	6.00631	0	1	NA
SRSF11	2292.08	1.00609	2.00846	2.00846	0.19302	5.21235	1.86462e-07	5.35402e-07
ENSG00000228988	0	NA	#VALUE!	#VALUE!	NA	NA	NA	NA
ANKRD13C	1281.43	1.00959	2.01334	2.01334	0.186944	5.40051	6.64517e-08	1.96745e-07
HHLA3	469.382	-3.38914	0.0954481	-10.4769	0.265851	-12.7482	3.18825e-37	5.21575e-36
HHLA3-AS1	0.158826	0	1	1	6.00631	0	1	NA
CTH	587.96	0.706372	1.6317	1.6317	0.234896	3.00716	0.00263697	0.0054181
ENSG00000271992	11.9287	2.04756	4.13406	4.13406	0.797486	2.56752	0.010243	0.0194917
CHORDC1P5	0.428818	0	1	1	6.00631	0	1	NA
CASP3P1	0	NA	#VALUE!	#VALUE!	NA	NA	NA	NA
LINC01788	1.59706	0.312006	1.24143	1.24143	2.97246	0.104966	0.916403	0.943934
ENSG00000226208	0.104926	0	1	1	6.00631	0	1	NA
PTGER3	5.91369	-0.244729	0.843974	-1.18487	0.765657	-0.319633	0.749246	0.806891
ENSG00000235782	6.57128	-1.23096	0.426033	-2.34724	0.906622	-1.35775	0.174544	0.248862
ENSG00000269933	0	NA	#VALUE!	#VALUE!	NA	NA	NA	NA
ZRANB2-AS1	0.186996	0	1	1	6.00631	0	1	NA
ZRANB2	1937.91	0.651621	1.57093	1.57093	0.160394	4.06264	4.85216e-05	0.000117303
MIR186	0	NA	#VALUE!	#VALUE!	NA	NA	NA	NA
ZRANB2-DT	10.9415	-1.96783	0.255638	-3.91178	0.694863	-2.83196	0.00462636	0.00923237
ENSG00000226324	0	NA	#VALUE!	#VALUE!	NA	NA	NA	NA
NEGR1	450.562	0.628638	1.5461	1.5461	0.191914	3.27563	0.00105428	0.00226741
ENSG00000231985	0.11303	0	1	1	6.00631	0	1	NA
ENSG00000271618	0.0740829	0.904606	1.87203	1.87203	5.93988	0.152294	0.878955	NA
NEGR1-IT1	0.11303	0	1	1	6.00631	0	1	NA
GDI2P2	1.40783	1.15624	2.22876	2.22876	1.9388	0.596368	0.550929	0.631373
ENSG00000286863	6.24752	-1.21972	0.429367	-2.32901	1.08065	-1.12869	0.25903	0.345002
RPL31P12	0.101675	-0.818469	0.567043	-1.76353	6.00631	-0.136268	0.891609	NA
ENSG00000225087	0.22917	0	1	1	6.00631	0	1	NA
RNU6-1246P	0	NA	#VALUE!	#VALUE!	NA	NA	NA	NA
LINC02796	0.334777	0	1	1	6.00631	0	1	NA
LINC02797	0.625189	0	1	1	6.00631	0	1	NA
ENSG00000280317	0	NA	#VALUE!	#VALUE!	NA	NA	NA	NA
KRT8P21	0.536153	-2.74203	0.149475	-6.6901	6.00631	-0.456524	0.648013	NA
RN7SKP19	0.511848	-4.05738	0.0600629	-16.6492	5.95685	-0.681129	0.49579	NA
LINC01360	2.70134	-4.74603	0.0372651	-26.8347	3.42204	-1.3869	0.165472	0.238105
LINC02238	0.327338	0	1	1	6.00631	0	1	NA
RNA5SP50	0	NA	#VALUE!	#VALUE!	NA	NA	NA	NA
[truncated: 58,347 more rows]

## Sheet: pval_adj_005 wild-type
Gene	baseMean	log2FoldChange	FoldEnrichment	Fold-Enrichment	lfcSE	stat	pvalue	padj
ENSG00000274718	10.918	5.87922	58.8601	58.8601	1.33339	4.40924	1.03735e-05	2.63129e-05
GUSBP14	13.0099	5.48409	44.7585	44.7585	1.28727	4.26025	2.04202e-05	5.07479e-05
AGAP14P	5.38065	5.09429	34.1613	34.1613	1.32082	3.85692	0.000114825	0.00027029
RPA4	7.99415	5.06757	33.5343	33.5343	1.47777	3.4292	0.000605365	0.00133333
ENSG00000267655	10.818	4.95257	30.965	30.965	1.27245	3.89214	9.93656e-05	0.000234945
ENSG00000273183	6.11851	4.90878	30.0394	30.0394	1.40164	3.50217	0.00046149	0.00102893
KLRA1P	5.31908	4.73078	26.5525	26.5525	1.55643	3.03951	0.00236964	0.00490054
ENSG00000252274	4.09152	4.67467	25.5397	25.5397	1.37823	3.3918	0.000694341	0.00152047
ENSG00000232499	7.4613	4.66157	25.3088	25.3088	1.2713	3.66676	0.000245639	0.000561467
ENSG00000279748	5.02248	4.64336	24.9914	24.9914	1.45436	3.19271	0.00140943	0.00298449
ENSG00000286488	5.19874	4.62258	24.634	24.634	1.40191	3.29734	0.000976039	0.00210467
ENSG00000272420	3.06858	4.60197	24.2845	24.2845	1.62684	2.82878	0.00467255	0.00932089
ENSG00000232952	4.30157	4.60117	24.2712	24.2712	1.4354	3.2055	0.00134829	0.00286314
ENSG00000272338	10.2592	4.58497	24.0001	24.0001	1.2754	3.59492	0.000324492	0.000733849
ENSG00000271833	3.66031	4.58494	23.9997	23.9997	1.43202	3.20173	0.00136606	0.00289774
PPP2R5CP	5.392	4.56428	23.6585	23.6585	1.40683	3.24437	0.00117713	0.00251925
ENSG00000274038	5.55947	4.53295	23.1501	23.1501	1.47716	3.06869	0.00214998	0.00446517
ENSG00000274422	8.0797	4.52365	23.0014	23.0014	1.40908	3.21036	0.0013257	0.00281753
ENSG00000250081	6.26905	4.508	22.7533	22.7533	1.33897	3.36676	0.000760561	0.00165847
ENSG00000279118	4.61685	4.47928	22.3048	22.3048	1.7121	2.61626	0.00889001	0.0170769
SLC25A27	2.93724	4.4728	22.2049	22.2049	1.94611	2.29834	0.0215427	0.0388552
TMEM269	4.13362	4.39918	21.1002	21.1002	1.53991	2.85678	0.00427965	0.00858091
HSPD1P10	4.21304	4.35088	20.4054	20.4054	1.48586	2.92819	0.00340936	0.00692005
ENSG00000274776	11.9137	4.34746	20.3571	20.3571	1.32503	3.28104	0.00103425	0.00222547
GK4P	3.95917	4.31295	19.8759	19.8759	1.56	2.76472	0.0056972	0.0112291
EEF1A1P19	7.45639	4.30016	19.7006	19.7006	1.34879	3.18817	0.00143178	0.00302955
ENSG00000272416	9.68994	4.25271	19.0631	19.0631	1.14537	3.71296	0.000204846	0.000471278
RNF133	4.24775	4.24887	19.0124	19.0124	1.38427	3.06939	0.00214496	0.00445583
SNORD67	4.28257	4.24741	18.9932	18.9932	1.42117	2.98868	0.00280188	0.00573931
CTNNA1P1	4.09464	4.23343	18.81	18.81	1.46387	2.89195	0.00382864	0.00771682
KLHL41	8.18094	4.2078	18.4788	18.4788	1.48773	2.82835	0.00467893	0.00933288
ENSG00000289445	2.35385	4.18635	18.2061	18.2061	1.87392	2.234	0.0254829	0.0452645
ENSG00000276517	85.5702	4.17184	18.0239	18.0239	0.59274	7.03822	1.94705e-12	7.72316e-12
THAP5P1	5.12152	4.16224	17.9044	17.9044	1.41753	2.93626	0.00332199	0.00675404
ENSG00000250848	3.01624	4.16076	17.886	17.886	1.65425	2.5152	0.0118966	0.0223968
VDAC1P2	2.91053	4.15669	17.8356	17.8356	1.50149	2.76838	0.0056335	0.011108
ENSG00000238258	5.60237	4.13789	17.6048	17.6048	1.39362	2.96917	0.00298602	0.00610124
DET1	16.8949	4.11961	17.383	17.383	1.15616	3.56318	0.000366383	0.000824403
ENSG00000289171	2.69625	4.10338	17.1886	17.1886	1.66771	2.46049	0.0138748	0.0258319
FDPSP8	2.22559	4.09797	17.1243	17.1243	1.63877	2.50065	0.0123967	0.023271
ENSG00000269480	4.37442	4.07921	16.903	16.903	1.42198	2.86869	0.00412175	0.00827935
HSP90AA6P	3.61332	4.03159	16.3542	16.3542	1.53674	2.62348	0.00870375	0.0167407
LINC00942	5.6605	4.02654	16.2971	16.2971	1.45281	2.77155	0.005579	0.0110072
ENSG00000254701	11.3127	4.02227	16.2489	16.2489	1.30855	3.07383	0.0021133	0.00439257
ENSG00000287278	2.05353	4.00069	16.0077	16.0077	1.78868	2.23667	0.0253078	0.0449976
ENSG00000274667	6.13178	3.98041	15.7842	15.7842	1.32031	3.01475	0.00257194	0.00529133
SMG1P6	2.9864	3.97701	15.747	15.747	1.75525	2.26578	0.0234651	0.0420389
ENSG00000213985	3.08046	3.97423	15.7168	15.7168	1.59445	2.49254	0.0126835	0.0237567
NBPF19	3.91892	3.97348	15.7086	15.7086	1.62503	2.44517	0.0144783	0.0268728
NAIP	6.07302	3.96533	15.6201	15.6201	1.39219	2.84827	0.00439576	0.00880192
LINC02605	12.2909	3.95575	15.5167	15.5167	1.24349	3.18118	0.00146677	0.00309997
PSMC2P1	3.26266	3.94106	15.3595	15.3595	1.48914	2.64653	0.0081322	0.0157079
ENSG00000288821	4.30192	3.93952	15.3432	15.3432	1.40809	2.79778	0.00514545	0.0102073
ENSG00000261019	4.0917	3.91053	15.0379	15.0379	1.57912	2.47639	0.0132717	0.0247727
RPL4P6	4.92287	3.89309	14.8572	14.8572	1.42779	2.72665	0.00639806	0.0125334
LINC01948	6.12897	3.8825	14.7486	14.7486	1.55154	2.50236	0.0123369	0.0231708
ENSG00000286808	7.2663	3.8558	14.4781	14.4781	1.31602	2.9299	0.00339067	0.00688541
ENSG00000228470	1.8229	3.83345	14.2555	14.2555	1.64717	2.32729	0.0199499	0.0361724
GOLGA8UP	2.60996	3.81185	14.0437	14.0437	1.58087	2.41123	0.0158986	0.0293249
MRAP-AS1	2.69909	3.81041	14.0296	14.0296	1.56763	2.43068	0.0150707	0.0278928
SNORA9B	3.17295	3.79638	13.8939	13.8939	1.52268	2.49322	0.0126591	0.0237174
ENSG00000259469	3.10093	3.79272	13.8587	13.8587	1.54288	2.45821	0.0139633	0.0259853
CKMT2	3.2922	3.77471	13.6868	13.6868	1.66304	2.26977	0.0232217	0.0416402
MRPL40P1	5.83944	3.76568	13.6013	13.6013	1.4297	2.6339	0.00844103	0.0162723
MIR573	2.12579	3.7609	13.5564	13.5564	1.66608	2.25733	0.0239873	0.0428928
GGCTP1	4.9329	3.75817	13.5307	13.5307	1.39007	2.70358	0.00685964	0.0133811
HMGB1P49	22.3108	3.7502	13.4562	13.4562	0.950318	3.94626	7.93819e-05	0.000188837
PCDHGB4	3.7607	3.72683	13.24	13.24	1.65857	2.24701	0.0246393	0.0439319
ENSG00000286616	3.5109	3.70828	13.0708	13.0708	1.53136	2.42157	0.0154537	0.0285519
PGAM1P7	9.16701	3.70509	13.0419	13.0419	1.3238	2.79882	0.00512893	0.0101769
ENSG00000267397	47.5707	3.70183	13.0126	13.0126	0.573905	6.45025	1.11667e-10	3.95459e-10
CCT6P3	26.4733	3.69242	12.9279	12.9279	0.686399	5.3794	7.47338e-08	2.20419e-07
FAM153B	6.93722	3.69176	12.922	12.922	1.41121	2.61602	0.00889603	0.0170872
TMEM30BP1	12.373	3.68171	12.8323	12.8323	1.17793	3.12557	0.00177461	0.00371412
ENSG00000283294	5.4896	3.66484	12.6831	12.6831	1.42828	2.56591	0.0102905	0.0195762
ENSG00000242375	4.71015	3.65103	12.5623	12.5623	1.43208	2.54946	0.0107891	0.0204573
ENSG00000279138	50.6681	3.64764	12.5328	12.5328	0.620556	5.87802	4.15206e-09	1.33057e-08
ENSG00000267940	8.75965	3.6183	12.2805	12.2805	1.24675	2.90218	0.0037057	0.00748625
ENSG00000275638	11.4924	3.60377	12.1575	12.1575	1.11569	3.23007	0.0012376	0.00264201
ANKRD18DP	8.83367	3.5882	12.027	12.027	1.38649	2.58797	0.00965442	0.0184435
ENSG00000255202	5.63498	3.57722	11.9358	11.9358	1.35068	2.64847	0.00808568	0.0156265
DDX55P1	3.40765	3.56328	11.821	11.821	1.5114	2.3576	0.0183936	0.03353
ENSG00000230325	8.65404	3.56224	11.8125	11.8125	1.19269	2.98674	0.00281971	0.0057735
ANKRD20A1	3.89571	3.55142	11.7242	11.7242	1.40962	2.51942	0.0117548	0.0221463
ENSG00000273487	3.32558	3.5252	11.5131	11.5131	1.46742	2.40231	0.016292	0.0300199
LINC00898	6.47025	3.52457	11.5081	11.5081	1.38976	2.5361	0.0112096	0.0211867
NRBF2P6	5.27909	3.52448	11.5073	11.5073	1.42127	2.47981	0.0131454	0.0245499
ENSG00000255252	3.85901	3.47744	11.1381	11.1381	1.3539	2.56846	0.0102152	0.0194418
HNRNPKP2	9.06265	3.46157	11.0163	11.0163	1.14331	3.02766	0.00246456	0.00508483
SUPT16HP1	11.2735	3.45645	10.9773	10.9773	1.08001	3.20039	0.00137242	0.00291026
ENSG00000278867	3.33117	3.44217	10.8692	10.8692	1.48252	2.32184	0.0202418	0.0366517
ANKRD11P2	9.37894	3.41526	10.6683	10.6683	1.15233	2.96379	0.00303875	0.0062
ROR1	68.9173	3.40439	10.5882	10.5882	0.726023	4.68909	2.74418e-06	7.2465e-06
GABRR2	18.0425	3.39548	10.523	10.523	0.854527	3.97352	7.08193e-05	0.00016899
ENSG00000287022	12.0971	3.36714	10.3184	10.3184	0.980766	3.43318	0.000596554	0.00131494
ENSG00000230606	12.9807	3.35441	10.2277	10.2277	1.15888	2.89452	0.00379737	0.00765865
ENSG00000280173	39.6544	3.33654	10.1018	10.1018	0.557664	5.98306	2.18987e-09	7.12639e-09
ENSG00000261770	80.5327	3.32463	10.0187	10.0187	0.524289	6.34121	2.27964e-10	7.91101e-10
CYP27C1	10.3526	3.31578	9.95745	9.95745	1.12116	2.95745	0.00310199	0.00632548
ENSG00000215835	9.5605	3.31245	9.93451	9.93451	1.1516	2.87639	0.00402252	0.00809091
ENSG00000272375	6.39902	3.28487	9.74642	9.74642	1.34795	2.43694	0.014812	0.0274522
ENSG00000270589	4.56096	3.28182	9.72584	9.72584	1.42239	2.30726	0.0210404	0.0380139
ENSG00000235859	46.9341	3.26339	9.60237	9.60237	0.524157	6.22598	4.78567e-10	1.62764e-09
CLEC19A	5.02092	3.25761	9.56396	9.56396	1.44504	2.25434	0.024175	0.0432072
REP15	100.843	3.22244	9.33366	9.33366	0.399128	8.07371	6.81962e-16	3.44246e-15
ANKRD18CP	6.70631	3.21671	9.29667	9.29667	1.18315	2.71877	0.00655261	0.0128226
HSPA9P1	7.46406	3.21218	9.26748	9.26748	1.21503	2.6437	0.00820056	0.0158316
ENSG00000279288	7.64756	3.1977	9.17496	9.17496	1.19759	2.67011	0.00758257	0.0147134
ENSG00000214558	9.27776	3.19354	9.14854	9.14854	1.33793	2.38693	0.0169898	0.0312017
GP6	3.81468	3.19116	9.13344	9.13344	1.43484	2.22404	0.0261454	0.0463539
C2orf66	6.86465	3.14698	8.85797	8.85797	1.3699	2.29723	0.0216058	0.0389552
ENSG00000243155	10.5043	3.14243	8.83008	8.83008	1.02298	3.07184	0.00212743	0.00442145
ENSG00000271452	9.39113	3.1268	8.73494	8.73494	1.19613	2.6141	0.00894628	0.0171772
FBXW11P1	7.50954	3.12569	8.72822	8.72822	1.23578	2.52933	0.0114281	0.0215739
SCIN	13.8863	3.12244	8.7086	8.7086	0.8128	3.84159	0.000122241	0.000287224
HSPA5P1	4.71828	3.11356	8.65515	8.65515	1.24878	2.49327	0.0126572	0.0237162
YWHAZP2	11.6101	3.11354	8.65504	8.65504	0.778587	3.99896	6.36203e-05	0.000152477
ENSG00000272002	7.13214	3.1135	8.65478	8.65478	1.20318	2.58772	0.00966147	0.0184556
ENSG00000254595	10.2194	3.09565	8.54839	8.54839	0.960708	3.22226	0.00127182	0.00271027
HEATR5A	175.056	3.09465	8.54248	8.54248	0.312792	9.89364	4.43605e-23	3.51645e-22
ARHGAP11A-SCG5	9.87556	3.06058	8.34306	8.34306	1.32774	2.3051	0.0211608	0.0382131
HERC1	2968.75	3.0575	8.32529	8.32529	0.34557	8.84769	8.9347e-19	5.41109e-18
USP50	7.3601	3.05718	8.32346	8.32346	1.18033	2.5901	0.00959469	0.0183418
KRT8P46	14.67	3.05667	8.32049	8.32049	0.990161	3.08704	0.00202158	0.00420917
ENSG00000276261	36.8674	3.04988	8.28144	8.28144	0.601986	5.06637	4.05481e-07	1.13811e-06
UTP20	4255.58	3.04829	8.2723	8.2723	0.334906	9.10191	8.87545e-20	5.74789e-19
GLUD2	36.5327	3.02133	8.11915	8.11915	0.610456	4.9493	7.44804e-07	2.05055e-06
ENSG00000272425	7.87792	3.01926	8.10749	8.10749	1.08057	2.79414	0.00520372	0.0103149
HMCN1	1198.75	2.99384	7.9659	7.9659	0.377029	7.94061	2.01193e-15	9.80342e-15
SEC63P1	9.79086	2.9911	7.9508	7.9508	1.04946	2.85012	0.00437024	0.00875565
ENSG00000239763	6.1757	2.99039	7.9469	7.9469	1.19817	2.49581	0.0125671	0.0235683
ENSG00000273058	39	2.97528	7.8641	7.8641	0.493231	6.03222	1.61719e-09	5.30901e-09
COL12A1	4077.36	2.97273	7.85021	7.85021	0.296472	10.027	1.15954e-23	9.55845e-23
COPG2IT1	49.5545	2.96007	7.78162	7.78162	0.746835	3.96349	7.38634e-05	0.000176072
POLR2B	9787.34	2.95998	7.78112	7.78112	0.220247	13.4394	3.55457e-41	6.88843e-40
ENSG00000267745	11.3127	2.95979	7.7801	7.7801	0.756661	3.91164	9.16703e-05	0.000217275
EPRS1	13599	2.93795	7.66323	7.66323	0.208974	14.059	6.78671e-45	1.5618e-43
UGGT2	4486.38	2.93273	7.63556	7.63556	0.21716	13.5049	1.46235e-41	2.89124e-40
WDR19	1347.67	2.92293	7.58387	7.58387	0.241232	12.1167	8.61622e-34	1.21276e-32
PRKDC	26754.4	2.91915	7.564	7.564	0.311285	9.37773	6.74072e-21	4.68165e-20
PABPC1P4	10.2712	2.91626	7.54885	7.54885	0.859312	3.39371	0.00068953	0.00151032
MYO9A	2347	2.91373	7.53563	7.53563	0.370509	7.86412	3.71694e-15	1.77973e-14
VPS13D	2281.34	2.91308	7.53226	7.53226	0.322334	9.03747	1.60344e-19	1.0197e-18
LINC00622	98.1432	2.9057	7.49381	7.49381	0.328553	8.84392	9.24193e-19	5.59182e-18
ENSG00000275759	11.0801	2.88699	7.39726	7.39726	0.869865	3.3189	0.000903736	0.00195473
BCLAF1P2	20.3911	2.86566	7.28869	7.28869	0.746765	3.83743	0.000124328	0.000291848
LINC01772	11.5084	2.86383	7.27944	7.27944	0.867752	3.30028	0.000965868	0.00208345
ENSG00000269984	6.64808	2.86264	7.27343	7.27343	1.20791	2.3699	0.0177929	0.0325246
UBR5	6573	2.85531	7.23661	7.23661	0.310655	9.19127	3.88219e-20	2.56184e-19
ENSG00000273305	5.54663	2.85286	7.22429	7.22429	1.23743	2.30547	0.0211402	0.0381806
CCNB3	60.5397	2.85207	7.22037	7.22037	0.401927	7.096	1.28419e-12	5.16156e-12
MYCBP2	6016.87	2.84729	7.19648	7.19648	0.369835	7.69882	1.37333e-14	6.30027e-14
ATR	2913.19	2.82865	7.10409	7.10409	0.261767	10.806	3.22557e-27	3.22379e-26
FBN1	22326.5	2.82801	7.10096	7.10096	0.3082	9.1759	4.47805e-20	2.94434e-19
GPC5	9.79063	2.82518	7.08702	7.08702	0.719566	3.92623	8.62888e-05	0.000204845
AHCTF1P1	23.7226	2.82434	7.0829	7.0829	0.83362	3.38804	0.000703934	0.00154067
ARHGEF10	20.8278	2.81951	7.05924	7.05924	0.639517	4.40882	1.03936e-05	2.63586e-05
MACF1	30031	2.81073	7.01639	7.01639	0.330892	8.4944	1.9896e-17	1.10342e-16
KNTC1	1638.21	2.80673	6.99697	6.99697	0.298542	9.40147	5.38049e-21	3.76161e-20
ENSG00000276945	8.44193	2.80455	6.98642	6.98642	0.893226	3.1398	0.00169062	0.00354886
WDR11	2462.97	2.79041	6.91825	6.91825	0.217363	12.8375	1.01059e-37	1.69026e-36
TP53BP1	6275.17	2.78947	6.91376	6.91376	0.280505	9.94446	2.66623e-23	2.1511e-22
MLH3	1160.13	2.78841	6.9087	6.9087	0.314043	8.8791	6.74051e-19	4.11855e-18
MSH6	6295.08	2.78405	6.88781	6.88781	0.196071	14.1991	9.27501e-46	2.22093e-44
CD163	13.9579	2.78072	6.87196	6.87196	0.810302	3.43171	0.000599789	0.00132139
LINC00161	18.1846	2.78014	6.8692	6.8692	1.25618	2.21317	0.0268857	0.047546
ENSG00000271590	6.98571	2.77805	6.85926	6.85926	1.20002	2.315	0.0206127	0.0372916
ENSG00000232450	23.7244	2.7727	6.83388	6.83388	0.60264	4.60093	4.20607e-06	1.09656e-05
DHX9	9346.83	2.77228	6.83184	6.83184	0.236262	11.7339	8.5422e-32	1.08398e-30
HNRNPUL2	3300.45	2.7716	6.82863	6.82863	0.193657	14.3119	1.84402e-46	4.51342e-45
DST	21972.5	2.76928	6.8177	6.8177	0.397186	6.97225	3.11902e-12	1.2208e-11
NUP160	2124.63	2.7667	6.80551	6.80551	0.235298	11.7583	6.39998e-32	8.18309e-31
KDM5A	3010.82	2.76441	6.7947	6.7947	0.309687	8.92646	4.39865e-19	2.72035e-18
ERAP2	5534.4	2.76397	6.79264	6.79264	0.159396	17.3403	2.33553e-67	1.43325e-65
SF3B1	14466.3	2.75998	6.77385	6.77385	0.230905	11.9529	6.27354e-33	8.45099e-32
CKAP5	13625.3	2.75879	6.7683	6.7683	0.262574	10.5067	8.04349e-26	7.43372e-25
ROS1	60.4847	2.75608	6.7556	6.7556	0.529282	5.20721	1.91698e-07	5.49942e-07
ECPAS	8606.96	2.75421	6.74682	6.74682	0.262129	10.5071	8.01441e-26	7.40954e-25
ZNF37BP	644.234	2.75418	6.74668	6.74668	0.412918	6.67003	2.55753e-11	9.45666e-11
ENSG00000272335	354.631	2.74883	6.7217	6.7217	0.277399	9.90927	3.79393e-23	3.02348e-22
ENSG00000213385	7.04679	2.74421	6.70024	6.70024	1.03873	2.64188	0.0082447	0.015912
CFI	193.439	2.7427	6.69323	6.69323	0.263728	10.3997	2.48645e-25	2.24727e-24
ZNF37A	1539.3	2.74177	6.68889	6.68889	0.345037	7.9463	1.92157e-15	9.37214e-15
ENSG00000287427	8.7073	2.74014	6.68134	6.68134	1.23589	2.21714	0.0266137	0.0471084
HEATR1	5548.74	2.73877	6.67501	6.67501	0.254754	10.7507	5.88423e-27	5.79213e-26
YWHAZP10	15.3884	2.73763	6.66974	6.66974	0.743774	3.68073	0.000232566	0.000532447
USP47	5159.14	2.73346	6.65047	6.65047	0.255366	10.7041	9.74038e-27	9.49229e-26
USP49	42.1975	2.73316	6.64912	6.64912	0.528266	5.17384	2.29334e-07	6.53412e-07
TNFSF14	17.5768	2.73242	6.64568	6.64568	0.940885	2.90409	0.0036832	0.00744316
HMGCS1	3823.7	2.73227	6.64501	6.64501	0.284431	9.6061	7.53525e-22	5.56675e-21
LINC01963	1256.3	2.73042	6.63651	6.63651	0.245987	11.0999	1.25635e-28	1.36756e-27
VPS13C	4391.86	2.72642	6.61812	6.61812	0.328584	8.29749	1.06338e-16	5.64248e-16
SYNE1	2935.89	2.72154	6.59575	6.59575	0.348078	7.81874	5.33531e-15	2.52513e-14
ENSG00000271254	191.168	2.72115	6.59399	6.59399	0.376227	7.23274	4.7335e-13	1.95703e-12
ENSG00000270953	39.6729	2.71725	6.57619	6.57619	0.483355	5.62165	1.89144e-08	5.80011e-08
AHCTF1	5599.09	2.71663	6.57336	6.57336	0.268907	10.1025	5.38575e-24	4.5099e-23
LINC00562	10.4582	2.71532	6.56738	6.56738	0.901314	3.01262	0.00259003	0.00532607
CNTF	66.1287	2.71483	6.56517	6.56517	0.557016	4.87389	1.09421e-06	2.97671e-06
HEATR5B	1090.98	2.71209	6.55268	6.55268	0.304685	8.90127	5.52106e-19	3.39468e-18
MATN2	2155.07	2.70594	6.52484	6.52484	0.190396	14.2122	7.70157e-46	1.85114e-44
ZNF182	406.337	2.70357	6.51413	6.51413	0.224035	12.0677	1.56522e-33	2.17182e-32
TRAPPC11	1757.57	2.70335	6.51313	6.51313	0.244521	11.0557	2.05731e-28	2.21851e-27
ENSG00000273306	24.9455	2.70263	6.5099	6.5099	0.654306	4.13053	3.61923e-05	8.83031e-05
ENSG00000269892	12.7005	2.70211	6.50752	6.50752	0.895996	3.01576	0.00256338	0.00527501
HERC4	6211.01	2.70065	6.50094	6.50094	0.209539	12.8886	5.22127e-38	8.85524e-37
TOP2B	9155.83	2.696	6.48005	6.48005	0.245498	10.9818	4.6773e-28	4.96372e-27
CPS1	1429.81	2.69483	6.47478	6.47478	0.268376	10.0412	1.00407e-23	8.30383e-23
ENSG00000204745	148.562	2.69441	6.47287	6.47287	0.321309	8.38572	5.04148e-17	2.72809e-16
NCAPG2	8938.94	2.69097	6.45747	6.45747	0.229136	11.744	7.58045e-32	9.64874e-31
FBN2	1231.51	2.69009	6.45355	6.45355	0.252883	10.6377	1.98985e-26	1.9077e-25
DYNC2H1	460.822	2.68945	6.45066	6.45066	0.378461	7.10626	1.19227e-12	4.80884e-12
C1S	5545.12	2.68838	6.44591	6.44591	0.182185	14.7563	2.80134e-49	7.75282e-48
COL6A3	95935.7	2.68763	6.44253	6.44253	0.290373	9.25578	2.12672e-20	1.42676e-19
ENSG00000249577	14.5831	2.68675	6.4386	6.4386	0.637785	4.21262	2.52424e-05	6.23415e-05
MYOF	22939.4	2.68636	6.43687	6.43687	0.286801	9.36663	7.48882e-21	5.18422e-20
PLCE1	747.144	2.68449	6.42853	6.42853	0.332491	8.07386	6.81073e-16	3.43866e-15
ENSG00000266743	5.69748	2.68397	6.4262	6.4262	0.965152	2.78087	0.00542126	0.0107227
KLHL14	7.52965	2.68395	6.42615	6.42615	1.03643	2.58962	0.00960815	0.0183634
ENSG00000282936	99.8355	2.67956	6.4066	6.4066	0.407318	6.57855	4.75071e-11	1.72448e-10
LTBP1	26134.4	2.67913	6.40469	6.40469	0.228891	11.7048	1.20383e-31	1.51559e-30
LINC02813	58.7395	2.66976	6.36322	6.36322	0.475444	5.61529	1.96229e-08	6.01303e-08
USP9X	9850.73	2.66745	6.35306	6.35306	0.294019	9.07238	1.16443e-19	7.48382e-19
ITPR1	7927.07	2.66468	6.34086	6.34086	0.282513	9.43207	4.02085e-21	2.83602e-20
EGF	108.835	2.66232	6.33048	6.33048	0.340772	7.81259	5.60242e-15	2.6476e-14
HSP90AA2P	33.5365	2.66091	6.32433	6.32433	0.480267	5.54048	3.01636e-08	9.13501e-08
ITGA6	42.8059	2.66058	6.32289	6.32289	0.462802	5.74886	8.98454e-09	2.81561e-08
VPS8	1867.27	2.65829	6.31284	6.31284	0.245352	10.8346	2.36032e-27	2.37962e-26
CCDC191	128.252	2.65827	6.31275	6.31275	0.248139	10.7128	8.86182e-27	8.64938e-26
GGNBP2	3777.07	2.65804	6.31174	6.31174	0.171341	15.5131	2.82871e-54	9.65157e-53
LAMA1	1530.36	2.65543	6.30035	6.30035	0.283426	9.36905	7.31898e-21	5.07079e-20
NUP107	3559.93	2.6525	6.28757	6.28757	0.18827	14.0888	4.44783e-45	1.03481e-43
PTPN13	1390.01	2.65128	6.28224	6.28224	0.337469	7.85637	3.95437e-15	1.88914e-14
TBILA	30.791	2.64981	6.27584	6.27584	0.842975	3.1434	0.00166996	0.00350724
SPOCK3	5.90517	2.64902	6.27243	6.27243	1.11578	2.37414	0.0175901	0.0321831
CHD7	918.163	2.64776	6.26692	6.26692	0.306896	8.62753	6.26906e-18	3.60099e-17
ZNF430	355.544	2.64533	6.25638	6.25638	0.285726	9.25828	2.07755e-20	1.39488e-19
CENPJ	1064.98	2.64397	6.25047	6.25047	0.225513	11.7242	9.58017e-32	1.21031e-30
GHET1	24.1818	2.64288	6.24579	6.24579	0.659029	4.01027	6.06496e-05	0.000145598
ENSG00000275703	10.9006	2.64286	6.24568	6.24568	0.827634	3.19327	0.00140671	0.00297899
TDRD7	1480.17	2.64161	6.24029	6.24029	0.218149	12.1092	9.43687e-34	1.32241e-32
NIPBL	3342.09	2.64115	6.23828	6.23828	0.28538	9.25485	2.1453e-20	1.43885e-19
TIGD7	94.7083	2.6385	6.22686	6.22686	0.298538	8.83808	9.73768e-19	5.88057e-18
CEP250	11210.2	2.63849	6.22681	6.22681	0.238659	11.0555	2.0619e-28	2.22252e-27
KIAA1109	3221.61	2.63817	6.22541	6.22541	0.339201	7.7776	7.39132e-15	3.46082e-14
ZNF233	171.626	2.63808	6.22503	6.22503	0.333192	7.9176	2.42145e-15	1.17292e-14
APLP2	55687.2	2.63787	6.22413	6.22413	0.221954	11.8848	1.41991e-32	1.89068e-31
BIRC6	3864.63	2.63504	6.21192	6.21192	0.348944	7.55146	4.30392e-14	1.90896e-13
ITPR2	2830.71	2.63479	6.21086	6.21086	0.373295	7.0582	1.6867e-12	6.71771e-12
CENPF	15858.4	2.63416	6.20816	6.20816	0.341851	7.7056	1.30232e-14	5.9853e-14
TOP2A	11946.3	2.63337	6.20474	6.20474	0.263271	10.0025	1.48593e-23	1.21936e-22
ZC3H7A	3283.92	2.6328	6.20227	6.20227	0.190137	13.8469	1.32902e-43	2.84937e-42
PSME4	3677.31	2.6311	6.19499	6.19499	0.261046	10.0791	6.83656e-24	5.69661e-23
USP34	6924.24	2.63103	6.19467	6.19467	0.303005	8.68311	3.85079e-18	2.248e-17
DNAJC13	7615.36	2.63048	6.19231	6.19231	0.268828	9.78499	1.30606e-22	1.00826e-21
FN1	163220	2.63028	6.19148	6.19148	0.319008	8.24519	1.64896e-16	8.6539e-16
TPR	4422.4	2.62886	6.18539	6.18539	0.339861	7.73511	1.03313e-14	4.79499e-14
MDN1	3450.22	2.62625	6.17418	6.17418	0.361173	7.27144	3.5568e-13	1.48479e-12
ENSG00000261468	21.6487	2.62225	6.1571	6.1571	0.645558	4.06199	4.86552e-05	0.000117615
POLQ	1224.95	2.62137	6.15335	6.15335	0.324666	8.07405	6.80022e-16	3.43429e-15
SYNE2	1633.41	2.62054	6.14979	6.14979	0.343852	7.62111	2.51503e-14	1.13696e-13
BLM	929.278	2.61719	6.13552	6.13552	0.24212	10.8095	3.10457e-27	3.10775e-26
PHKB	3811.76	2.61659	6.13299	6.13299	0.213322	12.2659	1.37995e-34	2.01837e-33
FRYL	3237.73	2.61435	6.12346	6.12346	0.305565	8.55578	1.17071e-17	6.57597e-17
ENSG00000275854	19.8173	2.61328	6.11891	6.11891	0.820688	3.18425	0.0014513	0.00306855
ZNF160	650.507	2.61184	6.11284	6.11284	0.293674	8.89367	5.91219e-19	3.62552e-18
MAP3K4	2413.36	2.60935	6.10228	6.10228	0.275644	9.46638	2.89706e-21	2.06401e-20
ENSG00000286132	16.5193	2.60687	6.0918	6.0918	0.718836	3.62651	0.000287273	0.000652698
GEMIN5	2014.31	2.60278	6.07458	6.07458	0.257127	10.1226	4.38827e-24	3.69289e-23
COL11A1	91.9347	2.59724	6.05128	6.05128	0.51362	5.05674	4.26492e-07	1.19557e-06
DOCK10	4135	2.59494	6.04166	6.04166	0.3073	8.44435	3.05751e-17	1.67774e-16
ATP2B1	12273.2	2.59399	6.03767	6.03767	0.224161	11.572	5.71379e-31	6.97236e-30
ITGA2	7599.26	2.5933	6.03476	6.03476	0.300935	8.61745	6.84588e-18	3.92256e-17
ENSG00000273576	40.6501	2.59328	6.03468	6.03468	0.488399	5.30975	1.09777e-07	3.20133e-07
TNKS2	3601.61	2.59269	6.03223	6.03223	0.268057	9.67216	3.95922e-22	2.97158e-21
NBPF14	378.132	2.59071	6.02396	6.02396	0.279345	9.27423	1.789e-20	1.20657e-19
CCDC93	2121.68	2.58953	6.01902	6.01902	0.299813	8.63714	5.76397e-18	3.32062e-17
AHNAK	57363.6	2.58737	6.01001	6.01001	0.30824	8.394	4.69892e-17	2.54815e-16
ENPP2	3346.36	2.58564	6.00282	6.00282	0.185628	13.9292	4.21311e-44	9.25936e-43
RBL2	3630.67	2.58363	5.99447	5.99447	0.232318	11.1211	9.90243e-29	1.0844e-27
KIDINS220	5283.18	2.58191	5.98734	5.98734	0.264011	9.77957	1.3779e-22	1.06275e-21
CEMIP2	1004.76	2.58165	5.98624	5.98624	0.297442	8.67952	3.97453e-18	2.31598e-17
PARP14	2537.41	2.58029	5.98062	5.98062	0.290602	8.87913	6.73874e-19	4.11846e-18
IFT172	1725.15	2.57565	5.9614	5.9614	0.205191	12.5524	3.85415e-36	6.05558e-35
NAP1L4P1	15.0204	2.57229	5.94751	5.94751	0.799663	3.21671	0.00129669	0.00275979
SLTM	6257.65	2.57193	5.94604	5.94604	0.207711	12.3822	3.26116e-35	4.90835e-34
ZNF106	4442.64	2.5686	5.93232	5.93232	0.279862	9.17808	4.3885e-20	2.88621e-19
ZNF721	432.512	2.567	5.92577	5.92577	0.227849	11.2663	1.92579e-29	2.18716e-28
OTOGL	122.904	2.56624	5.92265	5.92265	0.347017	7.39516	1.41241e-13	6.04203e-13
DSTYK	1985.63	2.56248	5.90723	5.90723	0.270132	9.48602	2.40013e-21	1.71962e-20
CADPS	2252.02	2.56196	5.9051	5.9051	0.194959	13.141	1.91604e-39	3.45485e-38
GLG1	14643.6	2.56173	5.90414	5.90414	0.238837	10.7258	7.69931e-27	7.535e-26
LAMB1	11862.7	2.56062	5.89959	5.89959	0.229198	11.172	5.58776e-29	6.20466e-28
BMS1	5590.89	2.5603	5.89829	5.89829	0.258846	9.89121	4.54521e-23	3.59849e-22
ZNF14	33.4767	2.56	5.89707	5.89707	0.588983	4.34647	1.38345e-05	3.47725e-05
HMGB3P10	28.1116	2.5594	5.89462	5.89462	0.654476	3.91061	9.20625e-05	0.000218185
SETX	3688.64	2.5586	5.89134	5.89134	0.322143	7.94242	1.98274e-15	9.66308e-15
RALGAPA1P1	16.1038	2.55775	5.88791	5.88791	0.964737	2.65125	0.00801953	0.0155068
MYH15	949.442	2.55564	5.87927	5.87927	0.336254	7.60032	2.95401e-14	1.3269e-13
ZNF566	93.9644	2.55545	5.87849	5.87849	0.324491	7.87524	3.40081e-15	1.63206e-14
ARFGEF1	3775.12	2.55504	5.87685	5.87685	0.286397	8.92133	4.60722e-19	2.84519e-18
CHD8	3314.43	2.55123	5.86132	5.86132	0.241544	10.5622	4.46176e-26	4.17823e-25
ZFC3H1	1389.19	2.54838	5.84979	5.84979	0.249231	10.225	1.53216e-24	1.32854e-23
MAMDC2	105.841	2.54547	5.838	5.838	0.321296	7.92253	2.32734e-15	1.12927e-14
NSUN2	5104.38	2.54507	5.83637	5.83637	0.167185	15.2231	2.48622e-52	7.81743e-51
MTR	3142.19	2.54503	5.83621	5.83621	0.284356	8.95016	3.54958e-19	2.21085e-18
NBPF10	138.427	2.54464	5.83463	5.83463	0.404022	6.29828	3.00976e-10	1.03584e-09
FAT1	9147.54	2.54381	5.83125	5.83125	0.338206	7.52146	5.4168e-14	2.38096e-13
APP	46583.6	2.54156	5.82218	5.82218	0.225116	11.29	1.47035e-29	1.68042e-28
ACACA	4429.51	2.53762	5.8063	5.8063	0.289424	8.76783	1.82144e-18	1.07994e-17
VLDLR	2097.39	2.53755	5.80603	5.80603	0.19264	13.1725	1.26323e-39	2.30227e-38
TBC1D8B	1184.45	2.53725	5.80482	5.80482	0.28365	8.94502	3.71888e-19	2.3129e-18
WASHC2C	2135.16	2.537	5.80379	5.80379	0.202796	12.5101	6.57607e-36	1.02122e-34
ENSG00000289584	8.14102	2.53676	5.80284	5.80284	0.862437	2.94138	0.0032675	0.0066459
ZNF638	4230.4	2.53623	5.80072	5.80072	0.25698	9.86937	5.65164e-23	4.44813e-22
PBRM1	3111.34	2.53539	5.79734	5.79734	0.271097	9.35232	8.57422e-21	5.92076e-20
MANBA	1644.08	2.53538	5.79728	5.79728	0.151953	16.6852	1.67819e-62	8.32739e-61
INTS6L	277.001	2.53517	5.79646	5.79646	0.171072	14.8194	1.09799e-49	3.10988e-48
DDX5	25294.2	2.53398	5.79167	5.79167	0.177792	14.2525	4.32654e-46	1.04586e-44
ENSG00000265478	21.5519	2.53148	5.78164	5.78164	0.728518	3.47483	0.000511168	0.00113441
ZNF766	603.865	2.52963	5.77423	5.77423	0.214558	11.79	4.39693e-32	5.67624e-31
ADAMTS1	16977.1	2.52537	5.7572	5.7572	0.25221	10.013	1.33689e-23	1.09991e-22
PROS1	5066.4	2.52502	5.75581	5.75581	0.149898	16.8449	1.14411e-63	5.98093e-62
RAB3GAP2	2660.16	2.52462	5.7542	5.7542	0.271456	9.30028	1.40078e-20	9.53087e-20
TOP1P1	10.3254	2.52417	5.75241	5.75241	0.982678	2.56866	0.0102092	0.0194332
PARP4	4912.88	2.52228	5.74489	5.74489	0.279287	9.03113	1.69912e-19	1.07919e-18
TFRC	20429.6	2.52005	5.73602	5.73602	0.232024	10.8612	1.76497e-27	1.79578e-26
DHX57	1285.07	2.51938	5.73334	5.73334	0.221167	11.3913	4.62014e-30	5.41918e-29
USP7	9838.76	2.51866	5.7305	5.7305	0.219056	11.4978	1.35343e-30	1.63041e-29
NBPF26	267.596	2.51865	5.73047	5.73047	0.445237	5.65688	1.54147e-08	4.75588e-08
UGGT1	8105.42	2.51863	5.73037	5.73037	0.266084	9.46553	2.92082e-21	2.08036e-20
ZNF132	25.4167	2.51676	5.72297	5.72297	0.76317	3.29778	0.000974531	0.0021016
LAMA3	597.976	2.51553	5.71808	5.71808	0.247468	10.1651	2.83855e-24	2.42245e-23
DMXL2	2056.38	2.51538	5.71748	5.71748	0.359733	6.99236	2.70308e-12	1.06126e-11
CCDC146	38.0806	2.51173	5.70304	5.70304	0.539288	4.6575	3.20079e-06	8.40334e-06
CUL2	5336.92	2.51156	5.70238	5.70238	0.204846	12.2607	1.47167e-34	2.14634e-33
SAGE1	805.971	2.50889	5.69183	5.69183	0.270674	9.26907	1.87779e-20	1.26343e-19
WDFY3	2663.24	2.50877	5.69135	5.69135	0.314155	7.98578	1.39631e-15	6.8776e-15
ITGB1P1	298.867	2.507	5.68436	5.68436	0.267066	9.38719	6.16239e-21	4.28709e-20
PAM	14097.2	2.50655	5.6826	5.6826	0.204809	12.2385	1.93565e-34	2.80531e-33
PTPRM	2335.39	2.506	5.68041	5.68041	0.21731	11.5319	9.11395e-31	1.10736e-29
ENSG00000286563	11.4418	2.50528	5.6776	5.6776	0.897545	2.79126	0.00525035	0.0104016
ENSG00000272977	104.849	2.50268	5.66738	5.66738	0.334846	7.47412	7.772e-14	3.38863e-13
ICE1	3651.43	2.50186	5.66415	5.66415	0.328699	7.61139	2.71166e-14	1.22193e-13
SPTBN1	26513.6	2.50098	5.66069	5.66069	0.31092	8.04379	8.71021e-16	4.35699e-15
HERC2P2	303.908	2.50029	5.658	5.658	0.33853	7.38573	1.51618e-13	6.47287e-13
SVEP1	1348.2	2.49966	5.65552	5.65552	0.25323	9.87112	5.55433e-23	4.37968e-22
ATG2B	1810.9	2.49948	5.6548	5.6548	0.265217	9.42426	4.33155e-21	3.04759e-20
KIF4A	3974.16	2.49873	5.65188	5.65188	0.216949	11.5176	1.07564e-30	1.30318e-29
VCAN	7990.07	2.49648	5.64307	5.64307	0.337297	7.40144	1.3472e-13	5.77084e-13
LAMC1	13100.5	2.49647	5.64303	5.64303	0.258501	9.65751	4.56848e-22	3.41473e-21
CTNNB1	15445	2.49626	5.6422	5.6422	0.197695	12.6268	1.50255e-36	2.39184e-35
NFKB1	2505.63	2.49374	5.63237	5.63237	0.205259	12.1493	5.78934e-34	8.24462e-33
OGT	2744.83	2.49323	5.63036	5.63036	0.296383	8.41219	4.0242e-17	2.19397e-16
MPDZ	1064.08	2.49189	5.62514	5.62514	0.328131	7.5942	3.0971e-14	1.38921e-13
ENSG00000260296	20.1097	2.48971	5.61667	5.61667	0.499804	4.98139	6.31308e-07	1.74888e-06
TRPM7	3452.14	2.48952	5.61589	5.61589	0.212243	11.7295	8.99572e-32	1.13817e-30
CEP192	1173.98	2.48932	5.61512	5.61512	0.337482	7.37614	1.62942e-13	6.94467e-13
NUP205	8691.71	2.48792	5.60967	5.60967	0.217139	11.4577	2.1512e-30	2.57071e-29
PLCL2	633.849	2.48682	5.6054	5.6054	0.253868	9.79572	1.17454e-22	9.09486e-22
ENSG00000280128	323.294	2.48668	5.60487	5.60487	0.303276	8.19939	2.41608e-16	1.25169e-15
CEP152	939.416	2.48604	5.60237	5.60237	0.284033	8.75263	2.08442e-18	1.2307e-17
TUT4	1948.87	2.48577	5.60132	5.60132	0.262081	9.48474	2.42985e-21	1.74042e-20
ADAM22	522.47	2.48514	5.59889	5.59889	0.259234	9.58648	9.11446e-22	6.69641e-21
OTULINL	120.323	2.4847	5.59719	5.59719	0.311505	7.97646	1.50593e-15	7.39891e-15
HECTD1	3963.64	2.48402	5.59453	5.59453	0.289733	8.57347	1.00412e-17	5.67537e-17
UBR2	1001.76	2.48389	5.59405	5.59405	0.289689	8.57434	9.96609e-18	5.63415e-17
USP32	3857.87	2.48295	5.59038	5.59038	0.262269	9.46718	2.87512e-21	2.04953e-20
PATJ	328.325	2.48293	5.59031	5.59031	0.274001	9.06174	1.28387e-19	8.21403e-19
ZNF616	425.409	2.48291	5.59023	5.59023	0.24193	10.2629	1.03531e-24	9.05131e-24
ENSG00000280010	53.0925	2.48067	5.58156	5.58156	0.522178	4.75062	2.02794e-06	5.40743e-06
LINC02035	492.64	2.47987	5.57847	5.57847	0.321605	7.71093	1.24907e-14	5.75203e-14
RRM1	9753.63	2.47915	5.57567	5.57567	0.197342	12.5627	3.38725e-36	5.33849e-35
TTF2	1663.36	2.47763	5.56982	5.56982	0.274768	9.01719	1.9297e-19	1.22168e-18
HEPH	10.0459	2.47733	5.56865	5.56865	0.944831	2.62198	0.00874211	0.0168119
TTC21B	802.951	2.47631	5.56474	5.56474	0.20623	12.0075	3.24329e-33	4.4253e-32
RANBP2	7027.17	2.47511	5.56008	5.56008	0.308288	8.02856	9.86234e-16	4.91588e-15
MIR600HG	208.978	2.47462	5.55821	5.55821	0.302278	8.18658	2.68763e-16	1.38813e-15
UBE2FP1	22.8274	2.47333	5.55324	5.55324	0.691439	3.57708	0.000347457	0.000783413
DENND4C	676.612	2.47296	5.5518	5.5518	0.321881	7.68284	1.55605e-14	7.1192e-14
FANCD2	1908.12	2.47182	5.54745	5.54745	0.186816	13.2313	5.7866e-40	1.06609e-38
NSFP1	6.57684	2.47176	5.54719	5.54719	0.895444	2.76037	0.00577362	0.0113718
TENM3	6567.39	2.47098	5.54421	5.54421	0.256585	9.63028	5.9567e-22	4.42115e-21
DDR2	9143.91	2.47095	5.54408	5.54408	0.254147	9.72252	2.41717e-22	1.83699e-21
ENSG00000277687	7.57805	2.47036	5.54182	5.54182	1.02626	2.40716	0.0160773	0.0296458
IARS1	18353.5	2.46643	5.52675	5.52675	0.192132	12.8371	1.01546e-37	1.69728e-36
ENSG00000269918	43.8594	2.46608	5.5254	5.5254	0.616606	3.99944	6.34918e-05	0.000152191
ENSG00000272316	12.7182	2.46557	5.52345	5.52345	0.6662	3.70095	0.000214797	0.000493188
EFL1	2275.48	2.46482	5.52057	5.52057	0.24208	10.1818	2.39059e-24	2.04841e-23
PIK3R4	1604.04	2.4647	5.52014	5.52014	0.179193	13.7545	4.78739e-43	1.00271e-41
RPS20P22	20.8795	2.46418	5.51813	5.51813	0.647074	3.80819	0.000139987	0.000327036
ERCC6L	1091.87	2.46231	5.51097	5.51097	0.27956	8.8078	1.27621e-18	7.65066e-18
IGF2R	24006.9	2.46146	5.50774	5.50774	0.298747	8.23929	1.73237e-16	9.0729e-16
PSD3	3812.45	2.46139	5.50748	5.50748	0.316132	7.78596	6.91853e-15	3.24543e-14
POLA1	1928.46	2.461	5.50598	5.50598	0.303452	8.11	5.06212e-16	2.5732e-15
ENSG00000261051	48.5578	2.46078	5.50515	5.50515	0.549169	4.48092	7.4321e-06	1.9065e-05
SMC3	6689.61	2.45969	5.501	5.501	0.259987	9.46084	3.05477e-21	2.17393e-20
DPP4	2966.47	2.45943	5.49998	5.49998	0.203096	12.1097	9.38651e-34	1.31681e-32
SMG1	4853.01	2.45887	5.49786	5.49786	0.357069	6.88625	5.72814e-12	2.20766e-11
WDR7	1351.4	2.45836	5.4959	5.4959	0.244885	10.0388	1.02923e-23	8.50915e-23
IWS1	3574.3	2.4572	5.49149	5.49149	0.167527	14.6675	1.04117e-48	2.7903e-47
ZFYVE9	1894.58	2.45621	5.48775	5.48775	0.277809	8.84139	9.45367e-19	5.71304e-18
YTHDC2	1622.28	2.45577	5.48606	5.48606	0.277245	8.85778	8.16269e-19	4.95535e-18
WSB1	3104.39	2.45534	5.48444	5.48444	0.263516	9.31761	1.18986e-20	8.14592e-20
HTR7	724.85	2.45519	5.48384	5.48384	0.213146	11.5188	1.06073e-30	1.28634e-29
TOPBP1	4430.77	2.45466	5.48185	5.48185	0.216268	11.3501	7.40895e-30	8.59114e-29
SCML2	241.235	2.45351	5.47748	5.47748	0.315798	7.76924	7.89582e-15	3.6882e-14
PKD2	1922.24	2.4532	5.47631	5.47631	0.224506	10.9271	8.55143e-28	8.88943e-27
RAB3GAP1	3503.48	2.45273	5.47452	5.47452	0.221018	11.0974	1.29114e-28	1.40423e-27
SPG11	2185.26	2.45016	5.46478	5.46478	0.220444	11.1147	1.06463e-28	1.16486e-27
ABL2	3680.3	2.45009	5.46452	5.46452	0.309317	7.92099	2.35623e-15	1.14197e-14
BOD1L1	2781.67	2.44938	5.4618	5.4618	0.3562	6.8764	6.1383e-12	2.36037e-11
CHD2	2956.72	2.44916	5.46097	5.46097	0.307093	7.97529	1.52028e-15	7.46217e-15
RLF	1367.59	2.44854	5.45862	5.45862	0.288868	8.47632	2.32425e-17	1.28369e-16
ENSG00000279348	239.7	2.44741	5.45437	5.45437	0.558963	4.37849	1.19504e-05	3.018e-05
VPS13B	1648.37	2.4454	5.44675	5.44675	0.345654	7.07469	1.49786e-12	5.98909e-12
AQR	2531.66	2.44433	5.44272	5.44272	0.256295	9.53718	1.46772e-21	1.06479e-20
MCF2	34.3882	2.44217	5.43458	5.43458	0.511073	4.77851	1.76598e-06	4.72576e-06
ASCC3	4429.04	2.4417	5.43282	5.43282	0.270733	9.01884	1.90085e-19	1.20401e-18
TP53INP1	681.411	2.44148	5.43198	5.43198	0.285967	8.53762	1.37014e-17	7.67241e-17
VWA8	1567.57	2.44073	5.42915	5.42915	0.243932	10.0057	1.43807e-23	1.18088e-22
ENSG00000240996	10.3914	2.43984	5.4258	5.4258	0.83975	2.90543	0.00366746	0.00741372
CLTC	35373.2	2.43971	5.42533	5.42533	0.234	10.4261	1.88488e-25	1.70843e-24
OGA	5517.19	2.43934	5.42395	5.42395	0.23107	10.5567	4.72907e-26	4.41878e-25
MMUT	2195.8	2.43904	5.42282	5.42282	0.194251	12.5561	3.67941e-36	5.78817e-35
KPNB1	26164.8	2.43864	5.4213	5.4213	0.244299	9.98217	1.8243e-23	1.4879e-22
CTTNBP2	620.715	2.43759	5.41738	5.41738	0.247724	9.83997	7.57312e-23	5.91826e-22
LRBA	4174.89	2.43712	5.41561	5.41561	0.277587	8.77967	1.63953e-18	9.75043e-18
PDE4DIP	9017.57	2.43702	5.41523	5.41523	0.224053	10.877	1.48387e-27	1.51829e-26
ZKSCAN1	3071.63	2.43564	5.41002	5.41002	0.241051	10.1042	5.28995e-24	4.43114e-23
ADGRA3	1493.88	2.43232	5.39762	5.39762	0.221877	10.9625	5.78973e-28	6.09336e-27
VIRMA	3033.03	2.43162	5.39498	5.39498	0.263887	9.21461	3.12411e-20	2.07669e-19
UNC13B	2586.68	2.42991	5.3886	5.3886	0.256003	9.49174	2.272e-21	1.6292e-20
GAPVD1	3031.17	2.42951	5.38711	5.38711	0.253254	9.5932	8.53907e-22	6.29005e-21
CPLANE1	657.779	2.42862	5.38377	5.38377	0.363711	6.67733	2.43333e-11	9.01446e-11
PDE4DIPP2	429.131	2.42846	5.38317	5.38317	0.350188	6.93473	4.06992e-12	1.58153e-11
VAV3	1456.73	2.42734	5.37903	5.37903	0.237181	10.2341	1.39427e-24	1.21187e-23
NBPF20	250.724	2.42661	5.37628	5.37628	0.281446	8.62194	6.58319e-18	3.77716e-17
KDM3A	2070.54	2.42553	5.37224	5.37224	0.227289	10.6715	1.38322e-26	1.33773e-25
DHX33	2688.52	2.42464	5.36896	5.36896	0.256555	9.45076	3.36367e-21	2.38708e-20
EXOC6B	2210.49	2.42261	5.36139	5.36139	0.265641	9.11984	7.52355e-20	4.88858e-19
MON2	1717.05	2.42149	5.35725	5.35725	0.236981	10.2181	1.64553e-24	1.42247e-23
LAMA2	187.473	2.42062	5.35402	5.35402	0.385506	6.27908	3.40573e-10	1.16909e-09
ENSG00000270055	92.834	2.42023	5.35258	5.35258	0.318077	7.60896	2.76318e-14	1.24404e-13
DDX46	5314.3	2.41998	5.35163	5.35163	0.195634	12.3699	3.80212e-35	5.69555e-34
UCP3	22.3086	2.41731	5.34172	5.34172	0.689144	3.50769	0.000452011	0.00100859
EIF2AK4	6208.85	2.4171	5.34097	5.34097	0.24773	9.757	1.72175e-22	1.31915e-21
FMNL2	6095.22	2.41677	5.33974	5.33974	0.257018	9.40313	5.29618e-21	3.7047e-20
ZC3H11B	17.8036	2.41655	5.33894	5.33894	0.727936	3.31973	0.000901041	0.00194907
KIF15	1617.07	2.41489	5.3328	5.3328	0.250795	9.62894	6.03478e-22	4.47518e-21
DYNC1H1	90933.9	2.41442	5.33105	5.33105	0.289138	8.35042	6.80209e-17	3.65434e-16
ENOX1	405.698	2.41325	5.32672	5.32672	0.280986	8.58851	8.81057e-18	4.99646e-17
FAP	1305.05	2.41323	5.32664	5.32664	0.170592	14.1462	1.97161e-45	4.6683e-44
ARHGEF28	2142.65	2.41226	5.32309	5.32309	0.249346	9.67436	3.87512e-22	2.91018e-21
SETD2	3669.28	2.41196	5.32199	5.32199	0.319556	7.54786	4.42454e-14	1.96075e-13
SBNO1	3544.79	2.41129	5.31951	5.31951	0.260025	9.27331	1.80458e-20	1.21643e-19
LARS1	7369.85	2.41115	5.31897	5.31897	0.222324	10.8452	2.10213e-27	2.12691e-26
ASH1L	3737.92	2.41046	5.31645	5.31645	0.339881	7.09208	1.32107e-12	5.30475e-12
ZNF33A	1206.05	2.40887	5.31057	5.31057	0.269555	8.93647	4.01817e-19	2.49354e-18
ENSG00000234160	91.6147	2.40759	5.30587	5.30587	0.363131	6.63008	3.35513e-11	1.23073e-10
CD109	5547.08	2.40642	5.30157	5.30157	0.260696	9.23077	2.68693e-20	1.78936e-19
CTR9	3983.27	2.40636	5.30134	5.30134	0.228919	10.5118	7.6207e-26	7.05068e-25
ENSG00000280184	18.3434	2.40438	5.29409	5.29409	0.67301	3.57258	0.000353484	0.000796577
ATM	1277.87	2.40389	5.29228	5.29228	0.313531	7.66714	1.75868e-14	8.01599e-14
WASHC2A	4533.31	2.40275	5.28811	5.28811	0.19528	12.3042	8.60094e-35	1.27044e-33
SAMD9L	1120.48	2.39985	5.27749	5.27749	0.322353	7.44479	9.70984e-14	4.20253e-13
CTNNA2	266.405	2.39904	5.27452	5.27452	0.243376	9.85732	6.37257e-23	4.99388e-22
AOX1	2475.61	2.39868	5.27319	5.27319	0.235375	10.1909	2.17764e-24	1.86973e-23
AKAP9	2847.5	2.39854	5.27269	5.27269	0.383044	6.26178	3.80598e-10	1.30159e-09
MYO6	1123.38	2.39824	5.2716	5.2716	0.25556	9.38425	6.33659e-21	4.40458e-20
LRPPRC	10018.2	2.39765	5.26943	5.26943	0.219884	10.9042	1.10114e-27	1.13629e-26
ENSG00000260917	843.987	2.39686	5.26654	5.26654	0.231827	10.339	4.69486e-25	4.18224e-24
HSPD1P4	18.0329	2.39277	5.25166	5.25166	0.61122	3.91475	9.04974e-05	0.000214575
CCDC77	822.527	2.39248	5.25059	5.25059	0.269677	8.87165	7.20708e-19	4.39623e-18
FBXO38	1588.77	2.39178	5.24803	5.24803	0.236117	10.1296	4.08244e-24	3.4458e-23
CDK19	1180.95	2.39124	5.24607	5.24607	0.231597	10.325	5.43327e-25	4.81975e-24
ADAMTS6	436.66	2.39045	5.24321	5.24321	0.303582	7.87416	3.43046e-15	1.64535e-14
PCDHA10	48.9681	2.38851	5.23615	5.23615	0.498589	4.79053	1.66341e-06	4.46068e-06
VPS50	1272.41	2.38815	5.23486	5.23486	0.15068	15.8492	1.42482e-56	5.46648e-55
NEK9	3133.19	2.38785	5.23375	5.23375	0.209041	11.4229	3.21398e-30	3.80319e-29
KDM5B	1940.81	2.38591	5.22674	5.22674	0.223795	10.6612	1.54662e-26	1.49291e-25
SPARCL1	6.90123	2.38394	5.2196	5.2196	0.979931	2.43276	0.0149841	0.0277489
HSPD1P1	28.1773	2.38341	5.21768	5.21768	0.520368	4.58023	4.64456e-06	1.20753e-05
WDR3	4989.88	2.38308	5.21649	5.21649	0.199546	11.9425	7.10681e-33	9.56333e-32
WDHD1	2004.44	2.38302	5.21626	5.21626	0.21698	10.9826	4.63187e-28	4.91756e-27
CHD6	1976.71	2.38276	5.21533	5.21533	0.338358	7.04211	1.89345e-12	7.51757e-12
ENSG00000279267	74.587	2.3827	5.21512	5.21512	0.33298	7.15569	8.3251e-13	3.38846e-12
DOCK9	1630.8	2.38166	5.21136	5.21136	0.299499	7.95215	1.83306e-15	8.95074e-15
CASP8AP2	1465.97	2.38062	5.20761	5.20761	0.375877	6.33352	2.39638e-10	8.30366e-10
CTNNA1	23967.2	2.37998	5.2053	5.2053	0.20641	11.5304	9.27482e-31	1.12637e-29
EDRF1	1096.23	2.37958	5.20385	5.20385	0.234599	10.1432	3.5529e-24	3.01285e-23
CHUK	1845.37	2.37903	5.20188	5.20188	0.162322	14.6562	1.2295e-48	3.27085e-47
SEMA6A	19.22	2.37888	5.20132	5.20132	0.655847	3.62718	0.000286532	0.000651131
DCLRE1C	711.114	2.37887	5.20128	5.20128	0.201974	11.7781	5.06187e-32	6.5049e-31
ADAM9	20689.3	2.37851	5.19999	5.19999	0.191746	12.4045	2.47183e-35	3.74922e-34
DCLRE1A	1290.3	2.37755	5.19653	5.19653	0.263713	9.01567	1.95679e-19	1.23729e-18
CENPE	5425.26	2.37723	5.1954	5.1954	0.356377	6.67056	2.54822e-11	9.42495e-11
SNORD17	39.7252	2.3771	5.1949	5.1949	0.556647	4.27039	1.95135e-05	4.85659e-05
ENSG00000272040	12.3783	2.37635	5.19222	5.19222	0.81407	2.9191	0.00351044	0.00711213
SMARCA1	8095.75	2.37614	5.19145	5.19145	0.190175	12.4945	8.00098e-36	1.2357e-34
FANCI	3259.77	2.37399	5.18373	5.18373	0.215531	11.0146	3.24892e-28	3.46815e-27
IQGAP1	23634.1	2.37324	5.18102	5.18102	0.267788	8.86235	7.83455e-19	4.76297e-18
DOCK1	4662.88	2.37116	5.17357	5.17357	0.273512	8.6693	4.34786e-18	2.52542e-17
HERC6	688.839	2.37111	5.17338	5.17338	0.241915	9.80142	1.11016e-22	8.6016e-22
ZGRF1	539.494	2.37039	5.17079	5.17079	0.243142	9.74896	1.86362e-22	1.42397e-21
KIAA0232	1058.73	2.37012	5.16983	5.16983	0.248604	9.5337	1.51779e-21	1.10048e-20
DOP1A	347.53	2.36977	5.16858	5.16858	0.277572	8.5375	1.37161e-17	7.67897e-17
SMCHD1	3401.31	2.36889	5.16544	5.16544	0.268802	8.81278	1.2208e-18	7.32712e-18
ANKRD28	4187.61	2.36806	5.16248	5.16248	0.269394	8.79034	1.49104e-18	8.90071e-18
SHCBP1	4242.72	2.36755	5.16065	5.16065	0.199577	11.8628	1.84606e-32	2.44021e-31
PFKFB2	812.264	2.36701	5.15872	5.15872	0.268463	8.8169	1.17673e-18	7.07264e-18
DDI2	923.189	2.36673	5.15769	5.15769	0.344284	6.87434	6.22765e-12	2.39256e-11
TTF1	1143.93	2.36589	5.15469	5.15469	0.231463	10.2214	1.58965e-24	1.3765e-23
AP4E1	1671.69	2.3651	5.15187	5.15187	0.207294	11.4094	3.75411e-30	4.4238e-29
NBEA	870.225	2.36476	5.15068	5.15068	0.262343	9.014	1.98683e-19	1.25565e-18
ENSG00000260698	15.4115	2.36387	5.14749	5.14749	0.823315	2.87116	0.00408969	0.0082208
NR3C1	3843.25	2.3635	5.14618	5.14618	0.230904	10.2359	1.36976e-24	1.19097e-23
TASOR2	3676.37	2.36346	5.14605	5.14605	0.312965	7.55184	4.29159e-14	1.90482e-13
PCCA	1548.15	2.36194	5.1406	5.1406	0.162531	14.5322	7.5719e-48	1.94905e-46
CLCN5	462.792	2.36192	5.14055	5.14055	0.287669	8.21056	2.20163e-16	1.14456e-15
ITGA1	771.991	2.36041	5.13515	5.13515	0.265965	8.87489	7.00056e-19	4.27333e-18
BRCA1	2369.59	2.35967	5.13253	5.13253	0.30292	7.78974	6.71477e-15	3.15217e-14
CARMIL1	1059.11	2.35917	5.13077	5.13077	0.275807	8.55372	1.19185e-17	6.69172e-17
ZNF41	516.879	2.35891	5.12984	5.12984	0.285253	8.26954	1.34481e-16	7.09433e-16
JMJD1C	4080.47	2.3587	5.12907	5.12907	0.317068	7.4391	1.0137e-13	4.38145e-13
KIF14	1878.5	2.35863	5.12882	5.12882	0.32811	7.18853	6.54914e-13	2.68453e-12
MIA2	764.169	2.35806	5.12679	5.12679	0.205951	11.4496	2.3625e-30	2.81791e-29
IPO7	15400.5	2.35674	5.12212	5.12212	0.221557	10.6372	2.00129e-26	1.9165e-25
POLR3B	472.486	2.35651	5.12129	5.12129	0.324469	7.26266	3.79541e-13	1.5805e-12
DCAF1	2491.96	2.35601	5.11953	5.11953	0.228463	10.3125	6.19018e-25	5.47399e-24
TARBP1	655.223	2.35588	5.11906	5.11906	0.217661	10.8236	2.66118e-27	2.67339e-26
EIF4BP7	11.9535	2.35456	5.11437	5.11437	0.739089	3.18576	0.00144377	0.00305339
USP48	3326.42	2.35333	5.11001	5.11001	0.192998	12.1935	3.3656e-34	4.84181e-33
FAT4	1099.4	2.35157	5.10378	5.10378	0.326174	7.20955	5.61376e-13	2.31194e-12
DIS3	6972.48	2.35102	5.10183	5.10183	0.208281	11.2877	1.50946e-29	1.72125e-28
JARID2	605.091	2.35042	5.09974	5.09974	0.339267	6.92795	4.26984e-12	1.65719e-11
ALDH1L2	547.653	2.34887	5.09427	5.09427	0.375758	6.25103	4.0775e-10	1.39144e-09
ZNF559	25.2809	2.34859	5.09326	5.09326	0.545121	4.30838	1.64452e-05	4.11187e-05
NBAS	3824.42	2.34643	5.08564	5.08564	0.246086	9.535	1.4988e-21	1.08703e-20
MDM1	291.83	2.34634	5.08534	5.08534	0.207862	11.288	1.50466e-29	1.71732e-28
SPAG5	5335.07	2.34627	5.08508	5.08508	0.206708	11.3507	7.3586e-30	8.54055e-29
YEATS2	2789.71	2.34589	5.08373	5.08373	0.210162	11.1623	6.23728e-29	6.90777e-28
DYNC1I2P1	14.9235	2.3448	5.07992	5.07992	0.813912	2.88091	0.00396535	0.00798032
EDEM1	6548.03	2.34452	5.07893	5.07893	0.188654	12.4276	1.85036e-35	2.82513e-34
RPS6KC1	659.387	2.34348	5.07524	5.07524	0.270298	8.66998	4.32215e-18	2.5122e-17
EML4	3471.62	2.34318	5.07419	5.07419	0.283067	8.27783	1.25437e-16	6.63376e-16
ABCB4	32.1321	2.34215	5.07058	5.07058	0.7578	3.09072	0.00199669	0.00416007
THOC2	3745.29	2.34197	5.06993	5.06993	0.245141	9.55354	1.25334e-21	9.13176e-21
PTPRD	362.56	2.34095	5.06637	5.06637	0.318614	7.34731	2.02242e-13	8.56929e-13
USP24	4872.29	2.33937	5.06081	5.06081	0.332054	7.04514	1.85281e-12	7.36081e-12
NPEPPS	5361.51	2.33921	5.06025	5.06025	0.208458	11.2215	3.19946e-29	3.59353e-28
SPATA13	261.582	2.33801	5.05605	5.05605	0.263898	8.8595	8.03724e-19	4.88269e-18
NUP133	1968.67	2.33689	5.05211	5.05211	0.14818	15.7706	4.96e-56	1.83426e-54
TTC3	10012.8	2.33681	5.05183	5.05183	0.279885	8.34915	6.87549e-17	3.69143e-16
HERC2P9	200.993	2.33516	5.04608	5.04608	0.311414	7.49858	6.45131e-14	2.82687e-13
DAAM1	699.519	2.33484	5.04494	5.04494	0.30163	7.74074	9.88437e-15	4.59594e-14
SIN3A	2960.99	2.33477	5.04471	5.04471	0.26631	8.76713	1.83276e-18	1.0864e-17
PCM1	6104.22	2.33434	5.04318	5.04318	0.265677	8.78635	1.54498e-18	9.2119e-18
NSD1	2697.74	2.3342	5.04273	5.04273	0.276095	8.45434	2.80674e-17	1.54313e-16
BUB1	5368.69	2.33282	5.0379	5.0379	0.19801	11.7814	4.87013e-32	6.27119e-31
ENSG00000224950	8.17956	2.33267	5.03738	5.03738	1.01871	2.28983	0.022031	0.0396767
RCBTB1	867.513	2.33209	5.03533	5.03533	0.187826	12.4162	2.13521e-35	3.24639e-34
DOCK5	4458.45	2.32951	5.02635	5.02635	0.283471	8.2178	2.07263e-16	1.0797e-15
KLHL20	446.539	2.32854	5.02296	5.02296	0.263118	8.8498	8.76773e-19	5.3125e-18
NCOA1	1531.13	2.32796	5.02094	5.02094	0.306138	7.60427	2.86517e-14	1.28768e-13
SLC38A1	11653.8	2.3261	5.01448	5.01448	0.261522	8.89449	5.86902e-19	3.60078e-18
UTRN	3979.83	2.3259	5.01377	5.01377	0.341704	6.80676	9.98246e-12	3.78359e-11
ZNF304	517.729	2.32511	5.01105	5.01105	0.265361	8.76207	1.91703e-18	1.13476e-17
LRRFIP1P1	17.6103	2.325	5.01067	5.01067	0.714094	3.25588	0.00113043	0.00242401
DOCK7	3984.2	2.32487	5.01021	5.01021	0.263146	8.83491	1.00178e-18	6.04542e-18
C3orf62	250.363	2.3236	5.00579	5.00579	0.261234	8.89469	5.85826e-19	3.59504e-18
KMT2C	4032.83	2.32266	5.00255	5.00255	0.316715	7.33361	2.24032e-13	9.46576e-13
ENSG00000278997	22.1908	2.32031	4.99441	4.99441	0.596146	3.89219	9.93437e-05	0.000234915
CCAR1	4226.63	2.3198	4.99262	4.99262	0.249347	9.3035	1.35896e-20	9.2562e-20
ATRN	1914.46	2.31855	4.98829	4.98829	0.26916	8.614	7.05518e-18	4.03611e-17
UPF2	2476.91	2.31781	4.98574	4.98574	0.295076	7.85494	3.99971e-15	1.90937e-14
CNOT1	11691.6	2.31766	4.98524	4.98524	0.266377	8.70069	3.29875e-18	1.9324e-17
COL5A2	4994.11	2.31733	4.98409	4.98409	0.221957	10.4404	1.6206e-25	1.47468e-24
DOCK11	1463.61	2.31675	4.98208	4.98208	0.238006	9.73398	2.15979e-22	1.64483e-21
SGK3	241.064	2.31614	4.97999	4.97999	0.327948	7.06254	1.63489e-12	6.51852e-12
ZNF266	505.662	2.31507	4.97628	4.97628	0.218002	10.6195	2.41902e-26	2.30264e-25
THADA	1931.96	2.31458	4.97461	4.97461	0.20283	11.4115	3.6653e-30	4.32315e-29
AASS	1227.13	2.31449	4.97428	4.97428	0.26429	8.75739	1.9983e-18	1.18095e-17
HERC5	1615.31	2.31402	4.97266	4.97266	0.174817	13.2368	5.37785e-40	9.92227e-39
LPIN2	2722.59	2.31398	4.97253	4.97253	0.263214	8.79123	1.47926e-18	8.83661e-18
ENSG00000258959	18.9071	2.31388	4.97218	4.97218	0.620719	3.72774	0.000193206	0.000445385
HERC2	6051.73	2.31271	4.96817	4.96817	0.243069	9.51463	1.82358e-21	1.31433e-20
WDR35	1042.59	2.31229	4.96671	4.96671	0.284143	8.13778	4.02575e-16	2.05626e-15
DDHD2	2328.2	2.3116	4.96435	4.96435	0.198372	11.6529	2.21877e-31	2.7646e-30
ZNF136	242.559	2.31112	4.96269	4.96269	0.321828	7.18124	6.9081e-13	2.82575e-12
DNM1L	4133.65	2.30992	4.95856	4.95856	0.213937	10.7972	3.54854e-27	3.53546e-26
LINC01909	17.0869	2.30949	4.95707	4.95707	0.788802	2.92784	0.00341323	0.0069268
ZNF302	379.316	2.30943	4.95686	4.95686	0.271192	8.51582	1.65416e-17	9.21612e-17
ENSG00000276916	6.9486	2.30892	4.9551	4.9551	1.02954	2.24268	0.0249177	0.0443816
NR1D2	3408.64	2.30803	4.95207	4.95207	0.239818	9.6241	6.32583e-22	4.68417e-21
MAN2A1	4087.34	2.30732	4.94963	4.94963	0.234398	9.8436	7.30492e-23	5.71043e-22
ADNP	7293.85	2.30722	4.9493	4.9493	0.208758	11.0521	2.14077e-28	2.30557e-27
CHMP1B2P	64.9047	2.30685	4.94801	4.94801	0.338344	6.81805	9.22864e-12	3.50572e-11
ZMYM4	3067.69	2.30644	4.94662	4.94662	0.266729	8.64712	5.28148e-18	3.05096e-17
HTATSF1	4064.65	2.30614	4.94559	4.94559	0.175226	13.161	1.47195e-39	2.67499e-38
SECISBP2	1842.92	2.30604	4.94524	4.94524	0.246388	9.35937	8.02118e-21	5.54218e-20
ALPK1	1067.1	2.306	4.94511	4.94511	0.227129	10.1528	3.21849e-24	2.73475e-23
PGAM1P8	24.8867	2.30546	4.94326	4.94326	0.589894	3.90826	9.29623e-05	0.000220255
MAP4K4	15668	2.30539	4.94302	4.94302	0.250734	9.19458	3.76477e-20	2.48759e-19
CHRDL1	788.279	2.30521	4.94239	4.94239	0.244742	9.41891	4.55779e-21	3.2023e-20
EXOC1	2397.94	2.30475	4.94082	4.94082	0.184606	12.4847	9.04529e-36	1.39191e-34
PARD3	2989.28	2.30438	4.93955	4.93955	0.184331	12.5013	7.34229e-36	1.13604e-34
TJP1	5360.46	2.30378	4.93748	4.93748	0.288266	7.99185	1.32926e-15	6.5639e-15
BAZ2B	1056.72	2.3034	4.93619	4.93619	0.334645	6.88311	5.85615e-12	2.25631e-11
DDX1	6366.89	2.3033	4.93587	4.93587	0.169873	13.559	7.01128e-42	1.4048e-40
ZNF407	859.238	2.30319	4.93549	4.93549	0.342239	6.72978	1.69917e-11	6.36242e-11
CDH18	71.4843	2.30263	4.93356	4.93356	0.382063	6.02683	1.67208e-09	5.48425e-09
MCM6	4015.29	2.30262	4.93353	4.93353	0.195337	11.788	4.50335e-32	5.80773e-31
PARG	1541.29	2.30249	4.9331	4.9331	0.235861	9.76208	1.63762e-22	1.25734e-21
BRD8	2073.97	2.30217	4.93199	4.93199	0.247857	9.28832	1.56743e-20	1.06136e-19
TCF20	2244.41	2.29958	4.92315	4.92315	0.286413	8.02889	9.83561e-16	4.90352e-15
ADCY10P1	9.35546	2.29855	4.91965	4.91965	0.903576	2.54384	0.0109641	0.0207565
CASK	2482.37	2.29806	4.91795	4.91795	0.183733	12.5076	6.78676e-36	1.0533e-34
EPHA4	172.918	2.29735	4.91553	4.91553	0.36607	6.2757	3.48065e-10	1.19386e-09
ALMS1	1534.09	2.29717	4.91494	4.91494	0.35584	6.45565	1.07758e-10	3.81934e-10
TCF4	1871.67	2.29587	4.91049	4.91049	0.23404	9.80973	1.02242e-22	7.94603e-22
COPG2	2002.56	2.29509	4.90784	4.90784	0.154489	14.856	6.36411e-50	1.81875e-48
CUL1	6765.51	2.29476	4.90672	4.90672	0.216644	10.5923	3.23568e-26	3.0537e-25
CNTRL	931.909	2.29395	4.90395	4.90395	0.270558	8.47856	2.27991e-17	1.26058e-16
PGM2L1	218.353	2.29289	4.90036	4.90036	0.378165	6.0632	1.33438e-09	4.40389e-09
OXCT1	4793.01	2.29256	4.89925	4.89925	0.215506	10.6381	1.98234e-26	1.90122e-25
ALS2	1733.25	2.29222	4.89809	4.89809	0.225288	10.1746	2.57436e-24	2.2029e-23
SUPT16H	6514.68	2.2922	4.89802	4.89802	0.210847	10.8714	1.57751e-27	1.61086e-26
ALDH1A1	9.35724	2.29154	4.89578	4.89578	0.687221	3.3345	0.000854522	0.00185349
LRRK2	489.994	2.29069	4.89289	4.89289	0.285077	8.03533	9.33283e-16	4.6586e-15
COPA	13242.1	2.29068	4.89286	4.89286	0.226159	10.1286	4.12462e-24	3.48024e-23
MSH2	2545.09	2.2903	4.89159	4.89159	0.222837	10.2779	8.8611e-25	7.77097e-24
ILDR2	220.608	2.29005	4.89074	4.89074	0.330286	6.93355	4.10417e-12	1.59459e-11
ENSG00000268912	15.5801	2.29	4.89057	4.89057	0.630255	3.63346	0.00027965	0.000636061
STARD9	363.712	2.28931	4.88824	4.88824	0.293277	7.80598	5.9043e-15	2.7856e-14
GCLC	1835.68	2.28929	4.88816	4.88816	0.192913	11.867	1.75709e-32	2.32625e-31
ZNF146	4749.98	2.28895	4.88701	4.88701	0.18702	12.2391	1.92189e-34	2.78696e-33
ANO6	4194.8	2.28863	4.88594	4.88594	0.275898	8.29523	1.08372e-16	5.74679e-16
STK33	489.662	2.28825	4.88463	4.88463	0.216904	10.5496	5.10154e-26	4.75981e-25
RBM5	2009.25	2.28637	4.87828	4.87828	0.195694	11.6834	1.54986e-31	1.9416e-30
PTPN3	1349.81	2.28442	4.87169	4.87169	0.274189	8.33156	7.97826e-17	4.26459e-16
KDM7A	209.123	2.28416	4.87081	4.87081	0.393727	5.80138	6.57701e-09	2.07753e-08
DENND11	1828.86	2.28362	4.86897	4.86897	0.191697	11.9127	1.01686e-32	1.36113e-31
KIFAP3	935.876	2.28274	4.86602	4.86602	0.137945	16.5482	1.64832e-61	7.74071e-60
ENSG00000279489	16.9388	2.28211	4.8639	4.8639	0.555666	4.10698	4.0086e-05	9.74755e-05
ENSG00000227992	93.5354	2.28163	4.86226	4.86226	0.316301	7.21347	5.45435e-13	2.24913e-12
TBC1D32	294.264	2.28161	4.8622	4.8622	0.260937	8.74392	2.2516e-18	1.32755e-17
RALGAPB	5820.21	2.28137	4.86141	4.86141	0.252843	9.02289	1.83196e-19	1.16212e-18
EHBP1	3585.82	2.27949	4.85505	4.85505	0.237639	9.59223	8.62052e-22	6.34636e-21
R3HCC1L	806.115	2.27948	4.85502	4.85502	0.27898	8.17075	3.06477e-16	1.57682e-15
CROT	617.059	2.2789	4.85308	4.85308	0.166036	13.7253	7.1609e-43	1.48879e-41
LPIN1	5829.67	2.27837	4.85129	4.85129	0.283438	8.03832	9.10795e-16	4.55147e-15
SON	13872.3	2.27784	4.84952	4.84952	0.224673	10.1385	3.7292e-24	3.15498e-23
COPB2	12465.8	2.27562	4.84205	4.84205	0.213522	10.6575	1.60836e-26	1.55015e-25
ENSG00000273680	40.5597	2.27457	4.83852	4.83852	0.479982	4.73885	2.14932e-06	5.72206e-06
ZMYND8	8113.78	2.27449	4.83826	4.83826	0.19262	11.8081	3.54347e-32	4.60959e-31
PIKFYVE	2165.18	2.27285	4.83276	4.83276	0.277437	8.1923	2.56277e-16	1.32579e-15
TSR1	7818.95	2.2716	4.82859	4.82859	0.203453	11.1652	6.0327e-29	6.68703e-28
UTP6	2662.96	2.27131	4.8276	4.8276	0.170078	13.3545	1.11513e-40	2.12377e-39
KCTD20	2353.19	2.27099	4.82655	4.82655	0.217642	10.4345	1.72493e-25	1.56737e-24
IREB2	2763.45	2.27017	4.82381	4.82381	0.226303	10.0316	1.10728e-23	9.13959e-23
TRIP12	13482.4	2.26986	4.82277	4.82277	0.25405	8.93469	4.08327e-19	2.53147e-18
RTL3	11.1821	2.26898	4.81982	4.81982	0.808535	2.80628	0.00501166	0.00995903
REV3L	1171.41	2.26848	4.81815	4.81815	0.330278	6.8684	6.49265e-12	2.48947e-11
TMEM81	156.267	2.26834	4.8177	4.8177	0.298327	7.60356	2.88094e-14	1.29431e-13
RBM44	25.7758	2.26808	4.81682	4.81682	0.527518	4.29953	1.7116e-05	4.27447e-05
TPP2	3436.66	2.26747	4.81479	4.81479	0.20318	11.1599	6.4059e-29	7.08834e-28
LRP12	2024.07	2.26735	4.81437	4.81437	0.20365	11.1336	8.6123e-29	9.46794e-28
EIF3A	16696.4	2.2659	4.80955	4.80955	0.255959	8.8526	8.55027e-19	5.18444e-18
NAA35	1861.29	2.26589	4.8095	4.8095	0.251186	9.02074	1.86831e-19	1.18399e-18
SRBD1	1040.78	2.26572	4.80895	4.80895	0.209427	10.8187	2.8079e-27	2.81633e-26
DHX36	2573.64	2.2655	4.80821	4.80821	0.19848	11.4143	3.54942e-30	4.19036e-29
THRAP3	9543.21	2.265	4.80655	4.80655	0.237094	9.55316	1.25796e-21	9.16275e-21
LRRC58	4396.4	2.26413	4.80366	4.80366	0.273967	8.26426	1.40564e-16	7.40448e-16
ENSG00000280047	46.342	2.26395	4.80306	4.80306	0.404156	5.60168	2.12288e-08	6.48867e-08
CEP295	429.586	2.26314	4.80034	4.80034	0.352567	6.41902	1.37152e-10	4.82615e-10
VPS13A	2673.45	2.26291	4.79957	4.79957	0.300856	7.52155	5.41314e-14	2.37976e-13
NEMF	1467.4	2.26279	4.79918	4.79918	0.20651	10.9573	6.13217e-28	6.4298e-27
KDM4A	1355.76	2.26258	4.79848	4.79848	0.197915	11.4321	2.89191e-30	3.43166e-29
ENSG00000239665	234.799	2.26193	4.79631	4.79631	0.271119	8.34293	7.24729e-17	3.88285e-16
ENSG00000230532	39.3014	2.26098	4.79317	4.79317	0.353281	6.39995	1.55428e-10	5.44439e-10
CPD	5829.4	2.26058	4.79184	4.79184	0.249331	9.0666	1.22793e-19	7.87398e-19
EDEM3	2141.7	2.2596	4.78858	4.78858	0.247466	9.13093	6.79106e-20	4.42394e-19
TTC37	6324.09	2.25942	4.78799	4.78799	0.263055	8.58915	8.76127e-18	4.97072e-17
ENSG00000233081	7.85078	2.25861	4.78531	4.78531	0.943357	2.39423	0.0166554	0.0306451
MORC4	1353.61	2.2569	4.77963	4.77963	0.239622	9.4186	4.57132e-21	3.21003e-20
MAP4K3	1881.27	2.25582	4.77604	4.77604	0.186175	12.1167	8.62095e-34	1.21276e-32
SPTAN1	19567.7	2.25577	4.77588	4.77588	0.246119	9.16534	4.93912e-20	3.24163e-19
MCTP2	2209.58	2.25513	4.77378	4.77378	0.244052	9.24039	2.45607e-20	1.64078e-19
MFN1	2490.78	2.25501	4.77337	4.77337	0.204238	11.0411	2.42115e-28	2.59763e-27
KIF21A	1274.19	2.25479	4.77265	4.77265	0.292917	7.69772	1.38512e-14	6.35322e-14
FANCM	467.624	2.25476	4.77254	4.77254	0.242067	9.3146	1.22408e-20	8.36896e-20
SCAPER	427.24	2.25388	4.76962	4.76962	0.369045	6.10731	1.01322e-09	3.37243e-09
ANKRD1	16.4543	2.25381	4.76942	4.76942	0.744976	3.02535	0.00248345	0.00512172
ARID4A	705.184	2.253	4.76672	4.76672	0.274592	8.20488	2.30822e-16	1.19777e-15
ZNF75D	287.109	2.25217	4.76399	4.76399	0.215174	10.4667	1.2283e-25	1.12293e-24
SEMA6D	26.0602	2.25128	4.76107	4.76107	0.481483	4.67573	2.92909e-06	7.71796e-06
BAZ1A	1773.86	2.25074	4.75927	4.75927	0.277199	8.11959	4.67758e-16	2.38345e-15
ZDHHC23	471.031	2.25063	4.7589	4.7589	0.269897	8.33883	7.50313e-17	4.01653e-16
GPSM2	3715.64	2.24985	4.75633	4.75633	0.203462	11.0578	2.00856e-28	2.16685e-27
AP3B1	3987.79	2.24978	4.75609	4.75609	0.212094	10.6074	2.75244e-26	2.60927e-25
CUTALP	163.375	2.24944	4.75498	4.75498	0.231593	9.71288	2.65721e-22	2.01279e-21
ENSG00000259959	161.653	2.24922	4.75427	4.75427	0.426148	5.27803	1.3058e-07	3.79016e-07
BTAF1	2123.61	2.24918	4.75411	4.75411	0.299273	7.51546	5.67126e-14	2.49151e-13
ANKRD44	935.911	2.2484	4.75157	4.75157	0.224556	10.0127	1.34089e-23	1.10284e-22
ANKRD31	19.7065	2.24794	4.75005	4.75005	0.62837	3.57742	0.000346999	0.000782486
ETFDH	1556.79	2.24628	4.74459	4.74459	0.12974	17.3137	3.70704e-67	2.25313e-65
PPP4R3A	4313.4	2.24542	4.74174	4.74174	0.218286	10.2866	8.09943e-25	7.11529e-24
INO80	3048.94	2.24443	4.73849	4.73849	0.238979	9.39176	5.90081e-21	4.11405e-20
SACS	3635.07	2.24359	4.73575	4.73575	0.2801	8.00996	1.14746e-15	5.69161e-15
TP53BP2	2824.66	2.24291	4.73352	4.73352	0.221224	10.1387	3.72131e-24	3.14935e-23
PIK3C3	1702.46	2.24261	4.73251	4.73251	0.237417	9.44585	3.52532e-21	2.49831e-20
ENSG00000257511	10.5883	2.24202	4.7306	4.7306	0.78831	2.84409	0.00445388	0.00890847
MYO1B	6779.01	2.24126	4.72809	4.72809	0.22451	9.98289	1.81119e-23	1.47768e-22
HSD17B4	4950.89	2.24062	4.726	4.726	0.199754	11.2169	3.36829e-29	3.77981e-28
MED23	1131.18	2.23923	4.72146	4.72146	0.281208	7.96292	1.68027e-15	8.2268e-15
ENSG00000285669	50.4048	2.23863	4.7195	4.7195	0.600082	3.73055	0.000191065	0.000440609
FER1L6	202.65	2.23756	4.71597	4.71597	0.375237	5.96304	2.47584e-09	8.0395e-09
JADE1	3688.23	2.23705	4.71433	4.71433	0.210523	10.6262	2.25127e-26	2.15022e-25
CALML4	13.5907	2.23644	4.71233	4.71233	0.79806	2.80235	0.00507323	0.0100744
HSPD1	30375.2	2.23589	4.71053	4.71053	0.18709	11.9509	6.42354e-33	8.64846e-32
LRRC66	8.17761	2.23429	4.70533	4.70533	0.881028	2.53601	0.0112124	0.0211904
MME	3961.78	2.2341	4.70469	4.70469	0.222988	10.0189	1.25874e-23	1.03661e-22
DENND4A	1898.17	2.23339	4.70239	4.70239	0.243767	9.162	5.09463e-20	3.33937e-19
ENSG00000287415	21.551	2.23257	4.6997	4.6997	0.548125	4.0731	4.63917e-05	0.000112357
TXNDC16	227.708	2.23167	4.69676	4.69676	0.255111	8.74782	2.17516e-18	1.28338e-17
ENSG00000286786	16.3574	2.23109	4.69489	4.69489	0.865468	2.5779	0.00994023	0.0189539
EPG5	2542.21	2.23026	4.69218	4.69218	0.25168	8.86148	7.89583e-19	4.79793e-18
VCL	20082.9	2.23012	4.69173	4.69173	0.245886	9.06974	1.19301e-19	7.65977e-19
EIF4G3	9239.1	2.22878	4.68736	4.68736	0.2437	9.14555	5.93247e-20	3.87755e-19
KIF23	5085.24	2.22787	4.68442	4.68442	0.20309	10.9699	5.33508e-28	5.6312e-27
TNC	77477.1	2.22681	4.68098	4.68098	0.274594	8.10948	5.08382e-16	2.58364e-15
EFR3A	3861.86	2.22659	4.68025	4.68025	0.227574	9.78401	1.31879e-22	1.01777e-21
MYH3	93.9536	2.2246	4.67382	4.67382	0.326618	6.81103	9.69035e-12	3.67727e-11
PCNX1	2956.8	2.22446	4.67337	4.67337	0.299529	7.42653	1.11486e-13	4.81049e-13
ACSL5	134.082	2.22407	4.67208	4.67208	0.252649	8.80298	1.33233e-18	7.97763e-18
GAS5-AS1	11.1993	2.22397	4.67176	4.67176	0.814932	2.72902	0.00635226	0.0124488
DIP2B	3315.54	2.22364	4.67071	4.67071	0.217788	10.2101	1.7865e-24	1.54223e-23
ZFYVE16	1846.49	2.22347	4.67016	4.67016	0.215739	10.3063	6.59949e-25	5.82378e-24
PHKA1	702.396	2.22345	4.67007	4.67007	0.191013	11.6403	2.57189e-31	3.19987e-30
TAOK3	3363.43	2.22343	4.67004	4.67004	0.266275	8.35015	6.81781e-17	3.66124e-16
ZKSCAN7	34.2962	2.2222	4.66605	4.66605	0.474965	4.67866	2.88749e-06	7.61387e-06
SLA	14.785	2.222	4.6654	4.6654	0.758644	2.92891	0.00340154	0.00690637
PTPDC1	491.423	2.22086	4.66171	4.66171	0.2426	9.15443	5.46464e-20	3.57729e-19
SNRNP200	12478.7	2.22043	4.66033	4.66033	0.244516	9.08092	1.07663e-19	6.93705e-19
GALNT5	192.449	2.21991	4.65866	4.65866	0.286452	7.74969	9.21175e-15	4.29105e-14
CYLD	5389.84	2.21853	4.6542	4.6542	0.21003	10.5629	4.427e-26	4.14721e-25
ENSG00000260948	55.9428	2.21709	4.64955	4.64955	0.532023	4.16728	3.08251e-05	7.56732e-05
MTREX	5119.61	2.21595	4.64588	4.64588	0.226871	9.76745	1.55318e-22	1.19431e-21
LRP6	1549.17	2.2157	4.64507	4.64507	0.246402	8.99223	2.42265e-19	1.52464e-18
OPA1	6989.09	2.21555	4.64458	4.64458	0.216737	10.2223	1.57553e-24	1.36474e-23
RAPGEF2	2664.88	2.21549	4.64441	4.64441	0.314558	7.0432	1.87877e-12	7.46161e-12
WRN	1092.04	2.2145	4.6412	4.6412	0.22569	9.81212	9.98499e-23	7.76251e-22
SNX25P1	15.6266	2.21331	4.63738	4.63738	0.736808	3.00392	0.00266526	0.00547268
KLHL8	883.348	2.21324	4.63714	4.63714	0.240093	9.21823	3.0204e-20	2.00828e-19
ANKRD27	2739.38	2.21318	4.63695	4.63695	0.221896	9.97394	1.98215e-23	1.61199e-22
ENSG00000260196	130.635	2.21165	4.63204	4.63204	0.32547	6.79523	1.08137e-11	4.09131e-11
SETP14	33.645	2.21123	4.63069	4.63069	0.451605	4.89638	9.76188e-07	2.66506e-06
ENSG00000274315	54.757	2.21116	4.63049	4.63049	0.428701	5.15783	2.49832e-07	7.10459e-07
KIF3A	1392.89	2.21114	4.63041	4.63041	0.288081	7.67541	1.64888e-14	7.52765e-14
MGA	1561.53	2.21098	4.6299	4.6299	0.270851	8.1631	3.26531e-16	1.67728e-15
CAND1	6816.79	2.21082	4.62939	4.62939	0.202088	10.9399	7.42899e-28	7.74799e-27
SEC24B	2284.15	2.21022	4.62746	4.62746	0.232355	9.51227	1.86538e-21	1.34292e-20
FASTKD5	538.975	2.20932	4.62456	4.62456	0.200503	11.0189	3.09866e-28	3.31053e-27
RFC1	5360.53	2.20846	4.62181	4.62181	0.233511	9.45761	3.15066e-21	2.24029e-20
ITGA4	166.36	2.20818	4.62092	4.62092	0.317929	6.94552	3.77081e-12	1.46844e-11
TUBGCP5	1563.64	2.20796	4.62023	4.62023	0.245099	9.00844	2.08999e-19	1.31823e-18
GPR155	227.384	2.20783	4.61981	4.61981	0.320366	6.8916	5.51698e-12	2.12951e-11
PEX1	529.163	2.20556	4.61252	4.61252	0.211243	10.4408	1.61401e-25	1.46921e-24
DDX42	5269.57	2.20535	4.61187	4.61187	0.192379	11.4636	2.01019e-30	2.40786e-29
GOLGB1	4997.56	2.20505	4.61092	4.61092	0.39106	5.63866	1.7138e-08	5.2732e-08
MAGI1	2240.79	2.20503	4.61085	4.61085	0.242749	9.08358	1.0506e-19	6.77794e-19
AFDN	3280.12	2.20493	4.61052	4.61052	0.275211	8.01178	1.13062e-15	5.61357e-15
ARHGAP24	619.811	2.20472	4.60986	4.60986	0.218182	10.105	5.25137e-24	4.40027e-23
SIPA1L2	548.259	2.20464	4.60958	4.60958	0.291408	7.56545	3.86517e-14	1.72187e-13
FHIP1A	712.203	2.20371	4.60664	4.60664	0.272383	8.0905	5.94183e-16	3.01073e-15
FOXO1	274.003	2.20299	4.60434	4.60434	0.364515	6.04363	1.50688e-09	4.95648e-09
ARHGEF12	4226.36	2.20246	4.60262	4.60262	0.289408	7.6102	2.73678e-14	1.23237e-13
CDC42BPA	7628.48	2.20232	4.60218	4.60218	0.337064	6.53382	6.41124e-11	2.30355e-10
OXSR1	4692.64	2.20209	4.60145	4.60145	0.194895	11.2989	1.32928e-29	1.52261e-28
NRDE2	1018.92	2.20205	4.60133	4.60133	0.232952	9.45279	3.29924e-21	2.34463e-20
CLASP1	3266.52	2.20203	4.60125	4.60125	0.260329	8.45865	2.70495e-17	1.48846e-16
RRN3P3	108.986	2.20158	4.59982	4.59982	0.344786	6.38535	1.71007e-10	5.97113e-10
ENSG00000281468	54.0058	2.2015	4.59956	4.59956	0.528692	4.16404	3.12668e-05	7.67132e-05
ENSG00000270558	60.7459	2.20107	4.5982	4.5982	0.415701	5.29483	1.19126e-07	3.4648e-07
KIF3B	6499.07	2.20077	4.59724	4.59724	0.197353	11.1514	7.04829e-29	7.78561e-28
PARP9	1366.17	2.19999	4.59477	4.59477	0.273034	8.05757	7.78257e-16	3.90693e-15
RHOBTB1	190.359	2.19987	4.59438	4.59438	0.396431	5.54919	2.86994e-08	8.70197e-08
TTC8	1297.24	2.19929	4.59255	4.59255	0.241818	9.09483	9.47378e-20	6.12289e-19
SHPRH	496.257	2.1992	4.59224	4.59224	0.219352	10.0259	1.17283e-23	9.66491e-23
ENSG00000286451	27.9352	2.19883	4.59105	4.59105	0.609366	3.60838	0.000308109	0.000697791
ADAM23	1404.25	2.1986	4.59033	4.59033	0.222576	9.87795	5.18825e-23	4.09483e-22
RNF213	8718.14	2.1979	4.58812	4.58812	0.314685	6.98445	2.85982e-12	1.12141e-11
PTPRK	4576.99	2.19668	4.58424	4.58424	0.248918	8.82494	1.09522e-18	6.59674e-18
TNRC6A	3454.88	2.19643	4.58345	4.58345	0.302765	7.25458	4.02922e-13	1.67539e-12
RNF32-AS1	58.76	2.19514	4.57934	4.57934	0.465486	4.7158	2.40762e-06	6.38698e-06
PCYOX1	6712.59	2.19508	4.57914	4.57914	0.215278	10.1965	2.05632e-24	1.76914e-23
EPCAM	17.7838	2.19495	4.57874	4.57874	0.722456	3.03818	0.00238011	0.00492099
HSP90AB3P	65.1817	2.19476	4.57813	4.57813	0.37419	5.86536	4.48156e-09	1.43236e-08
AHNAK2	24223.5	2.19419	4.57633	4.57633	0.271035	8.0956	5.69823e-16	2.88961e-15
MGAM	21.73	2.19389	4.57537	4.57537	0.527057	4.16253	3.14745e-05	7.72079e-05
KIF1B	4130.04	2.19347	4.57404	4.57404	0.283208	7.74509	9.55167e-15	4.4445e-14
MAP3K5	562.491	2.1934	4.57382	4.57382	0.30488	7.19431	6.27755e-13	2.57695e-12
BIRC3	171.205	2.19306	4.57273	4.57273	0.327718	6.69189	2.20307e-11	8.18052e-11
FOXJ3	2848.14	2.19293	4.57233	4.57233	0.253162	8.66217	4.62877e-18	2.68612e-17
KIF13A	2752.96	2.19289	4.57219	4.57219	0.268071	8.18026	2.83239e-16	1.45992e-15
PLEKHA8	916.508	2.19152	4.56786	4.56786	0.23975	9.14084	6.19678e-20	4.04718e-19
MET	16933.2	2.19075	4.56543	4.56543	0.225371	9.72063	2.46244e-22	1.87084e-21
PCMTD2	906.992	2.19027	4.56391	4.56391	0.203309	10.7731	4.61134e-27	4.56926e-26
HNRNPH1	15622	2.19024	4.56382	4.56382	0.180463	12.1368	6.74178e-34	9.5688e-33
NT5C2	2368.97	2.19011	4.56342	4.56342	0.252373	8.67809	4.02482e-18	2.34475e-17
SCRN1	10346.7	2.18969	4.56208	4.56208	0.254398	8.60736	7.47651e-18	4.2685e-17
SESTD1	940.958	2.18961	4.56181	4.56181	0.270722	8.08803	6.06392e-16	3.06953e-15
PUM3	2418.78	2.18902	4.55995	4.55995	0.193196	11.3306	9.26192e-30	1.06716e-28
ZNF532	2192.55	2.18852	4.55838	4.55838	0.288403	7.58842	3.23839e-14	1.45054e-13
VPS54	1320.49	2.18826	4.55756	4.55756	0.206729	10.5852	3.49098e-26	3.28854e-25
KBTBD2	2173.6	2.1877	4.55577	4.55577	0.150039	14.5808	3.72054e-48	9.7147e-47
MTM1	445.038	2.18706	4.55377	4.55377	0.214648	10.1891	2.21847e-24	1.9035e-23
APAF1	386.492	2.18606	4.5506	4.5506	0.340924	6.41215	1.43484e-10	5.03851e-10
PSMD1	10050.4	2.18498	4.54719	4.54719	0.219344	9.9614	2.24882e-23	1.82419e-22
EIF2AK3	1259.55	2.18333	4.542	4.542	0.249973	8.73426	2.45249e-18	1.44432e-17
SDAD1	2641.49	2.18277	4.54024	4.54024	0.210953	10.3472	4.30901e-25	3.84662e-24
CCDC144CP	20.9122	2.18195	4.53766	4.53766	0.67959	3.21068	0.00132421	0.00281482
FGD6	214.695	2.18179	4.53716	4.53716	0.315859	6.90747	4.93359e-12	1.90809e-11
ANKRD36C	98.5208	2.1809	4.53435	4.53435	0.450696	4.83896	1.30523e-06	3.53037e-06
FAM13B	1295.86	2.18038	4.53274	4.53274	0.326658	6.67482	2.47539e-11	9.16492e-11
MCM10	1271.26	2.18036	4.53267	4.53267	0.248662	8.76838	1.81253e-18	1.07495e-17
CDH2	3449.82	2.18019	4.53213	4.53213	0.210845	10.3402	4.63438e-25	4.12981e-24
PTCD3	2406.91	2.17963	4.53037	4.53037	0.176107	12.3767	3.49417e-35	5.24352e-34
STAG1	3133.95	2.17885	4.52792	4.52792	0.224169	9.71969	2.4854e-22	1.88715e-21
KDM4C	546.148	2.17814	4.52568	4.52568	0.193056	11.2824	1.60326e-29	1.82493e-28
IFT81	1409.23	2.1777	4.52433	4.52433	0.217966	9.99104	1.66817e-23	1.36495e-22
POGLUT3	2673.81	2.17769	4.52428	4.52428	0.250492	8.69364	3.51024e-18	2.05203e-17
GPBP1	3138.2	2.17683	4.5216	4.5216	0.199342	10.9201	9.24041e-28	9.59386e-27
RAD17	1724.15	2.1767	4.52118	4.52118	0.185538	11.7318	8.7578e-32	1.10918e-30
PRDM4	1300.06	2.17632	4.51998	4.51998	0.215713	10.0889	6.18316e-24	5.16401e-23
ZNF112	165.036	2.17631	4.51995	4.51995	0.273204	7.96585	1.6409e-15	8.03716e-15
ENSG00000288002	6.7667	2.17619	4.51958	4.51958	0.958293	2.2709	0.0231529	0.0415236
ATRX	3726.37	2.17596	4.51885	4.51885	0.323733	6.72145	1.79919e-11	6.72307e-11
DSG2	3308.58	2.17496	4.51573	4.51573	0.252775	8.60432	7.67701e-18	4.37805e-17
TRIO	14183.2	2.17477	4.51514	4.51514	0.275563	7.8921	2.97154e-15	1.43499e-14
AFG3L2	5630.9	2.17423	4.51346	4.51346	0.199899	10.8766	1.48952e-27	1.52346e-26
ENTPD4	5849.98	2.17401	4.51276	4.51276	0.219129	9.92113	3.36936e-23	2.70038e-22
WDR17	304.384	2.17354	4.51128	4.51128	0.388822	5.59005	2.27e-08	6.9267e-08
LEO1	2362.9	2.17342	4.51092	4.51092	0.199809	10.8775	1.47601e-27	1.51085e-26
ATP2C1	5745.05	2.17336	4.51074	4.51074	0.196676	11.0505	2.18067e-28	2.34556e-27
ZSCAN29	837.528	2.17261	4.50837	4.50837	0.242195	8.97049	2.95208e-19	1.84548e-18
KDM6A	758.595	2.17261	4.50837	4.50837	0.237005	9.16692	4.86713e-20	3.1952e-19
ZNF507	998.642	2.1711	4.50367	4.50367	0.267095	8.12856	4.34405e-16	2.21616e-15
ADAM17	2359.16	2.1709	4.50304	4.50304	0.213649	10.161	2.95897e-24	2.52182e-23
ZRANB3	334.635	2.17049	4.50176	4.50176	0.283661	7.65171	1.98327e-14	9.02024e-14
ZNF33B	818.137	2.16912	4.4975	4.4975	0.269346	8.05331	8.05839e-16	4.04048e-15
LONRF1	1288.28	2.16896	4.497	4.497	0.160658	13.5005	1.55378e-41	3.06724e-40
WHAMMP4	47.4621	2.168	4.49401	4.49401	0.35583	6.0928	1.10953e-09	3.68239e-09
SMG1P5	25.9114	2.1677	4.49307	4.49307	0.633135	3.42376	0.000617619	0.0013589
INTS2	870.928	2.16674	4.49007	4.49007	0.256862	8.43542	3.3001e-17	1.80851e-16
IPO8	3260.16	2.16666	4.48984	4.48984	0.259536	8.34822	6.92999e-17	3.71991e-16
SDHDP6	5.74161	2.16574	4.48697	4.48697	0.951394	2.27639	0.0228228	0.0409749
HSPA9	36203.7	2.16547	4.48612	4.48612	0.163544	13.2409	5.09581e-40	9.41558e-39
GRIP1	538.949	2.16506	4.48486	4.48486	0.235329	9.20014	3.57476e-20	2.36511e-19
ZNF791	1236.32	2.16484	4.48416	4.48416	0.192177	11.2648	1.95718e-29	2.22082e-28
PAN2	522.964	2.16462	4.48348	4.48348	0.186628	11.5986	4.1899e-31	5.1524e-30
NFYA	760.583	2.16409	4.48185	4.48185	0.170278	12.7092	5.25832e-37	8.50368e-36
SYTL5	16.7238	2.16376	4.4808	4.4808	0.652041	3.31844	0.000905232	0.00195753
TUG1	2096.17	2.16228	4.47623	4.47623	0.28652	7.54672	4.46344e-14	1.97696e-13
SVIL	10082.2	2.16197	4.47527	4.47527	0.279064	7.74723	9.39151e-15	4.37238e-14
CNST	938.793	2.16138	4.47342	4.47342	0.181429	11.9131	1.01179e-32	1.35506e-31
TNRC6B	1549.55	2.16087	4.47185	4.47185	0.336231	6.42674	1.30367e-10	4.59567e-10
LYST	1487.61	2.16072	4.47139	4.47139	0.2466	8.76208	1.91687e-18	1.13476e-17
ZBTB43	1201.05	2.1605	4.47069	4.47069	0.225694	9.57269	1.04159e-21	7.62176e-21
SPAG9	4921.6	2.1602	4.46975	4.46975	0.264321	8.17261	3.01793e-16	1.55335e-15
ANKRD26	1358.93	2.16009	4.46942	4.46942	0.269359	8.01936	1.06294e-15	5.28475e-15
ROCK2	4320.05	2.1597	4.46823	4.46823	0.27535	7.84349	4.38205e-15	2.08718e-14
NF1	3563.81	2.15923	4.46677	4.46677	0.300157	7.19369	6.30652e-13	2.58801e-12
FBXO34	1432.82	2.15876	4.4653	4.4653	0.196513	10.9853	4.49714e-28	4.77652e-27
PLD1	889.614	2.15762	4.46177	4.46177	0.280319	7.69701	1.3929e-14	6.38541e-14
ZDHHC17	361.962	2.15694	4.45969	4.45969	0.234556	9.19586	3.72001e-20	2.45865e-19
BBS2	897.535	2.15666	4.45881	4.45881	0.163917	13.157	1.55131e-39	2.81117e-38
HIVEP2	940.475	2.1561	4.45709	4.45709	0.414713	5.19903	2.0033e-07	5.73475e-07
CDKL5	273.129	2.15594	4.4566	4.4566	0.42883	5.0275	4.96907e-07	1.38562e-06
XRN2	3083.4	2.15507	4.45389	4.45389	0.195084	11.0469	2.26962e-28	2.43814e-27
NPHP3	339.621	2.15363	4.44945	4.44945	0.212776	10.1216	4.4331e-24	3.72691e-23
TRIM56	4333.9	2.15359	4.44935	4.44935	0.181629	11.8571	1.97679e-32	2.60624e-31
DDX17	9259.46	2.15336	4.44863	4.44863	0.273842	7.86352	3.73494e-15	1.78768e-14
RPS6KA3	4414.83	2.1532	4.44814	4.44814	0.226695	9.49824	2.13471e-21	1.53378e-20
PTPN11	12370.4	2.15317	4.44805	4.44805	0.236245	9.11414	7.92999e-20	5.14872e-19
HUWE1	16706.7	2.15303	4.44761	4.44761	0.303669	7.09005	1.3406e-12	5.3806e-12
ZKSCAN2	582.78	2.15293	4.44729	4.44729	0.265047	8.12281	4.5551e-16	2.32243e-15
NFXL1	511.056	2.15259	4.44625	4.44625	0.199036	10.8151	2.92047e-27	2.92692e-26
ENSG00000272918	31.6786	2.15249	4.44595	4.44595	0.46212	4.65786	3.19515e-06	8.38941e-06
GCNT2	436.285	2.15246	4.44586	4.44586	0.259603	8.29135	1.11969e-16	5.93383e-16
RBL1	2501.53	2.15235	4.44551	4.44551	0.267874	8.03494	9.36271e-16	4.67234e-15
ARHGAP18	1418.32	2.15232	4.44542	4.44542	0.194387	11.0723	1.70875e-28	1.85049e-27
ENSG00000230699	16.9849	2.15184	4.44395	4.44395	0.754144	2.85336	0.00432599	0.0086711
ZRANB1	2218.27	2.15157	4.44311	4.44311	0.240477	8.94707	3.6503e-19	2.27136e-18
ITGB1	40684.1	2.15155	4.44305	4.44305	0.213784	10.0642	7.95677e-24	6.61268e-23
PEG10	9376.39	2.15097	4.44126	4.44126	0.274083	7.84787	4.23175e-15	2.01711e-14
RGPD4	149.673	2.14869	4.43423	4.43423	0.251242	8.55227	1.20694e-17	6.77499e-17
MED13L	2711.62	2.14777	4.43142	4.43142	0.283911	7.56493	3.88079e-14	1.72853e-13
FYCO1	3079	2.14742	4.43036	4.43036	0.281031	7.64125	2.15124e-14	9.76671e-14
PAPPA2	279.352	2.14727	4.42988	4.42988	0.347657	6.1764	6.55817e-10	2.21271e-09
LRIG1	2333.72	2.14642	4.42728	4.42728	0.258323	8.30904	9.64767e-17	5.13209e-16
ENSG00000269069	26.2213	2.14571	4.4251	4.4251	0.682757	3.14271	0.00167389	0.0035152
FBXO11	3459.65	2.1454	4.42414	4.42414	0.200548	10.6977	1.04374e-26	1.01559e-25
RTTN	1164.19	2.14532	4.42391	4.42391	0.19915	10.7724	4.6475e-27	4.60149e-26
WHAMMP1	66.9215	2.14459	4.42167	4.42167	0.428943	4.99972	5.74146e-07	1.59477e-06
AFTPH	1249.8	2.14442	4.42114	4.42114	0.241913	8.8644	7.69173e-19	4.68174e-18
CADPS2	1551.06	2.14399	4.41983	4.41983	0.198863	10.7813	4.22e-27	4.19349e-26
PARP1	9400.6	2.14399	4.41982	4.41982	0.219915	9.74915	1.86026e-22	1.42183e-21
GCC2	1958.72	2.14391	4.41957	4.41957	0.302114	7.09634	1.28101e-12	5.15039e-12
TENM2	280.643	2.14369	4.41892	4.41892	0.29591	7.24441	4.34314e-13	1.80121e-12
CEBPZ	3911.39	2.14345	4.41817	4.41817	0.206527	10.3786	3.10394e-25	2.79245e-24
ATL2	1203.77	2.1434	4.41804	4.41804	0.202978	10.5598	4.57668e-26	4.28427e-25
ZNF155	283.164	2.14256	4.41546	4.41546	0.182479	11.7414	7.8167e-32	9.94447e-31
CTSV	326.033	2.14241	4.415	4.415	0.182337	11.7498	7.08227e-32	9.03274e-31
USP13	829.172	2.14238	4.41491	4.41491	0.207737	10.313	6.1567e-25	5.44628e-24
IPO5	17139.2	2.14215	4.41419	4.41419	0.186015	11.516	1.09569e-30	1.32557e-29
PAXIP1	1766.08	2.14186	4.4133	4.4133	0.232566	9.20966	3.27148e-20	2.17011e-19
ADAM12	8939.07	2.1414	4.4119	4.4119	0.283486	7.55383	4.22656e-14	1.8776e-13
SNHG14	2968.96	2.14088	4.41031	4.41031	0.26362	8.12107	4.62074e-16	2.35496e-15
ARHGAP21	7460.35	2.14042	4.4089	4.4089	0.321787	6.65167	2.89788e-11	1.06732e-10
PRR14L	1041.41	2.14041	4.40887	4.40887	0.356714	6.00036	1.96884e-09	6.43265e-09
CRY1	690.921	2.13985	4.40715	4.40715	0.180224	11.8732	1.63024e-32	2.16395e-31
TRAPPC8	2391.07	2.13969	4.40666	4.40666	0.232596	9.19917	3.6072e-20	2.38595e-19
ENSG00000279207	412.916	2.13958	4.40634	4.40634	0.231902	9.22621	2.8037e-20	1.86664e-19
SEL1L3	3627.23	2.13906	4.40473	4.40473	0.223171	9.58481	9.26314e-22	6.80172e-21
AKAP10	1870.63	2.13808	4.40176	4.40176	0.201284	10.6222	2.34914e-26	2.23865e-25
XRN1	1037.01	2.13793	4.40131	4.40131	0.282307	7.57307	3.64511e-14	1.62584e-13
ZNF26	628.986	2.13766	4.40049	4.40049	0.199192	10.7317	7.22875e-27	7.07994e-26
RABGAP1	2314.71	2.13764	4.40042	4.40042	0.242736	8.80646	1.29155e-18	7.73896e-18
MCL1	11205.3	2.1373	4.39939	4.39939	0.18971	11.2662	1.92742e-29	2.18803e-28
HPS5	973.061	2.13708	4.39871	4.39871	0.202403	10.5585	4.63777e-26	4.33666e-25
ANAPC1	1844.44	2.13678	4.3978	4.3978	0.237074	9.01314	2.00232e-19	1.2645e-18
SESN1	554.575	2.1359	4.39512	4.39512	0.239494	8.91841	4.73049e-19	2.9199e-18
ZSCAN20	321.981	2.13569	4.39446	4.39446	0.19615	10.888	1.31456e-27	1.34941e-26
PLK4	1214.75	2.13538	4.39354	4.39354	0.202892	10.5247	6.64612e-26	6.16471e-25
IGSF10	35.7811	2.13455	4.39101	4.39101	0.439023	4.86205	1.16179e-06	3.15346e-06
RBAK	1087.32	2.13418	4.38989	4.38989	0.259439	8.22615	1.93331e-16	1.0092e-15
ZNF558	426.787	2.13349	4.38777	4.38777	0.193827	11.0071	3.53001e-28	3.75873e-27
IBTK	2279.31	2.1334	4.38752	4.38752	0.208264	10.2438	1.26237e-24	1.09873e-23
ANK3	332.976	2.13329	4.38717	4.38717	0.282332	7.55597	4.15752e-14	1.8479e-13
ZNF337	327.644	2.13251	4.38479	4.38479	0.243204	8.76838	1.81259e-18	1.07495e-17
PDS5B	1313.2	2.13246	4.38463	4.38463	0.26082	8.17595	2.93532e-16	1.51206e-15
NDUFS1	5662.95	2.13168	4.38226	4.38226	0.225833	9.43918	3.75721e-21	2.65597e-20
PANK2	1223.58	2.13155	4.38187	4.38187	0.186456	11.4319	2.8961e-30	3.43502e-29
ENC1	4718.23	2.13066	4.37917	4.37917	0.21952	9.706	2.84278e-22	2.14823e-21
HMGCR	3026.2	2.12947	4.37558	4.37558	0.222072	9.58911	8.88504e-22	6.53542e-21
HIVEP1	772.794	2.12904	4.37426	4.37426	0.333186	6.38994	1.65951e-10	5.797e-10
DICER1	1611.73	2.12871	4.37325	4.37325	0.284506	7.48211	7.31367e-14	3.19428e-13
COPB1	8454.17	2.12871	4.37325	4.37325	0.19559	10.8835	1.38176e-27	1.41609e-26
LINC01443	27.0088	2.12746	4.36947	4.36947	0.764432	2.78306	0.00538494	0.010655
TUB	231.535	2.12676	4.36736	4.36736	0.276351	7.69587	1.4053e-14	6.44111e-14
NUBPL	367.938	2.12576	4.36432	4.36432	0.215451	9.86654	5.81327e-23	4.56685e-22
ENSG00000274227	47.1213	2.12427	4.35981	4.35981	0.488775	4.3461	1.38577e-05	3.48238e-05
ZNF860	35.5098	2.12396	4.35889	4.35889	0.462651	4.59085	4.41453e-06	1.14925e-05
HK2	8486.81	2.1232	4.35659	4.35659	0.227125	9.34813	8.92107e-21	6.15058e-20
PPWD1	1227.32	2.12284	4.35549	4.35549	0.197545	10.7461	6.18459e-27	6.08071e-26
TXNRD1	11025.3	2.12238	4.35411	4.35411	0.24904	8.52223	1.56512e-17	8.73729e-17
PTPRG	2845.74	2.12229	4.35385	4.35385	0.275047	7.71612	1.19925e-14	5.53163e-14
AKAP13	2217.61	2.12186	4.35256	4.35256	0.332016	6.39085	1.64971e-10	5.76435e-10
SNX30	1302.83	2.12088	4.34958	4.34958	0.230451	9.20315	3.47596e-20	2.30214e-19
ENSG00000272129	8.36265	2.12063	4.34885	4.34885	0.879979	2.40987	0.0159583	0.0294328
UBR1	1837.33	2.12057	4.34866	4.34866	0.235909	8.98896	2.49585e-19	1.56915e-18
EPHA7	78.5787	2.11981	4.34636	4.34636	0.304089	6.97101	3.1467e-12	1.23125e-11
MFSD6	1049.94	2.11895	4.34377	4.34377	0.224198	9.45124	3.34837e-21	2.37822e-20
EML1	2096.75	2.11842	4.3422	4.3422	0.200922	10.5435	5.44311e-26	5.06734e-25
RAPGEF4	15.9075	2.11783	4.34039	4.34039	0.656393	3.22646	0.00125331	0.00267397
SMC6	3031.69	2.11775	4.34017	4.34017	0.225422	9.39461	5.7432e-21	4.00636e-20
TAF4B	268.557	2.11699	4.33787	4.33787	0.247645	8.54847	1.24732e-17	6.99698e-17
ARHGEF7	4349.42	2.11648	4.33633	4.33633	0.195367	10.8334	2.39219e-27	2.41079e-26
NORAD	16428.8	2.11646	4.33627	4.33627	0.24761	8.54755	1.25724e-17	7.05109e-17
ZNF286B	101.594	2.11627	4.33572	4.33572	0.317245	6.67077	2.54464e-11	9.41583e-11
PPTC7	1211.11	2.11553	4.3335	4.3335	0.229759	9.20764	3.33385e-20	2.21091e-19
MKLN1	4476.14	2.11531	4.33283	4.33283	0.25958	8.14898	3.6701e-16	1.87951e-15
EXOC2	1623.17	2.11477	4.33122	4.33122	0.19014	11.1222	9.78218e-29	1.07216e-27
CRYBG1	5582.56	2.11473	4.33107	4.33107	0.250801	8.43189	3.4012e-17	1.86231e-16
ERBIN	4824.63	2.11468	4.33094	4.33094	0.240083	8.8081	1.2728e-18	7.63198e-18
JRKL	482.453	2.11464	4.33081	4.33081	0.205417	10.2944	7.46943e-25	6.56866e-24
ARHGEF26	266.928	2.11421	4.32954	4.32954	0.238716	8.85662	8.24737e-19	5.00436e-18
ANAPC4	725.466	2.11362	4.32774	4.32774	0.195128	10.832	2.42896e-27	2.4459e-26
SLFN5	5737.6	2.11361	4.32772	4.32772	0.276951	7.63172	2.3165e-14	1.04982e-13
ELP1	2752.82	2.11361	4.32772	4.32772	0.141305	14.9578	1.38531e-50	4.08297e-49
PRUNE2	1419.15	2.11324	4.32662	4.32662	0.312977	6.75206	1.45764e-11	5.47822e-11
OSMR	6921.32	2.11295	4.32576	4.32576	0.217951	9.69461	3.17836e-22	2.39684e-21
SNX25	1120.61	2.11273	4.32509	4.32509	0.204472	10.3326	5.01669e-25	4.45956e-24
CCP110	1462.1	2.11252	4.32445	4.32445	0.315557	6.69456	2.16318e-11	8.03828e-11
CENPC	684.396	2.11242	4.32415	4.32415	0.213063	9.9145	3.60066e-23	2.87577e-22
PALM2AKAP2	17725.9	2.11155	4.32156	4.32156	0.284145	7.43125	1.07574e-13	4.64723e-13
FZD4	89.5581	2.11056	4.31859	4.31859	0.289116	7.30006	2.87647e-13	1.20633e-12
ENOX2	1378.17	2.11053	4.3185	4.3185	0.184831	11.4187	3.37318e-30	3.98786e-29
YME1L1	9322.14	2.11011	4.31723	4.31723	0.196253	10.752	5.80147e-27	5.71509e-26
DHX40	2090.08	2.11004	4.31702	4.31702	0.204708	10.3075	6.51419e-25	5.7545e-24
MECOM	515.011	2.11003	4.31701	4.31701	0.244317	8.63643	5.79953e-18	3.34035e-17
KDM3B	2166.59	2.10936	4.31498	4.31498	0.223445	9.44013	3.72309e-21	2.63478e-20
OLAH	12.4836	2.10878	4.31326	4.31326	0.822946	2.56247	0.0103929	0.0197607
HSP90B1	49343.8	2.10872	4.31308	4.31308	0.193225	10.9133	9.95657e-28	1.03037e-26
VPS41	3100.54	2.10792	4.3107	4.3107	0.205631	10.251	1.1714e-24	1.02235e-23
USP27X	170.112	2.10781	4.31035	4.31035	0.240637	8.75927	1.96513e-18	1.16215e-17
XPC	3256.26	2.1078	4.31034	4.31034	0.17999	11.7107	1.12399e-31	1.41718e-30
THOC1	1445.6	2.1067	4.30704	4.30704	0.176647	11.926	8.66262e-33	1.16261e-31
ARID4B	1274.17	2.10659	4.30672	4.30672	0.272002	7.74476	9.57618e-15	4.45509e-14
PTGFRN	14223.9	2.10658	4.30669	4.30669	0.21687	9.71356	2.63958e-22	2.00063e-21
ENSG00000279148	28.4706	2.10643	4.30624	4.30624	0.556029	3.78835	0.000151654	0.000352992
TAF1A	350.755	2.10512	4.30234	4.30234	0.235799	8.92761	4.35326e-19	2.69294e-18
ZNF670	69.6722	2.10462	4.30085	4.30085	0.364267	5.77769	7.57322e-09	2.38243e-08
PDPK1	1081.55	2.10446	4.30036	4.30036	0.222785	9.44614	3.51558e-21	2.49279e-20
RPS6KA6	234.45	2.10395	4.29886	4.29886	0.321829	6.53748	6.25625e-11	2.25136e-10
LMO7	3111.9	2.10298	4.29596	4.29596	0.217494	9.66915	4.07768e-22	3.05958e-21
ENSG00000286707	11.837	2.10219	4.29361	4.29361	0.940051	2.23625	0.0253353	0.045037
FIG4	2105.97	2.10177	4.29236	4.29236	0.125242	16.7817	3.31927e-63	1.70362e-61
TAF15	11167.6	2.10101	4.29011	4.29011	0.182442	11.5161	1.09483e-30	1.32517e-29
SORBS1	404.041	2.10096	4.28995	4.28995	0.267872	7.84315	4.39374e-15	2.09236e-14
BUB1B	2484.25	2.10046	4.28845	4.28845	0.255764	8.21247	2.1668e-16	1.12715e-15
HSPA5	55905.7	2.10025	4.28785	4.28785	0.168715	12.4485	1.42473e-35	2.1779e-34
OFD1	721.402	2.10007	4.28732	4.28732	0.244143	8.60181	7.84716e-18	4.47007e-17
PHLPP2	1368.1	2.09924	4.28483	4.28483	0.242103	8.67086	4.2888e-18	2.4934e-17
ZNNT1	51.079	2.09856	4.28281	4.28281	0.404434	5.18887	2.11569e-07	6.04694e-07
KIAA0319	97.7726	2.09791	4.2809	4.2809	0.454479	4.61608	3.91055e-06	1.02224e-05
ERCC3	2042.41	2.09753	4.27977	4.27977	0.212537	9.86902	5.67174e-23	4.46118e-22
MYO5A	6778.35	2.09693	4.27799	4.27799	0.315602	6.64422	3.04824e-11	1.12123e-10
PCDHB3	59.6076	2.09666	4.27718	4.27718	0.379365	5.52675	3.26211e-08	9.84991e-08
ZSCAN12	213.578	2.09612	4.27559	4.27559	0.332617	6.30192	2.93977e-10	1.0123e-09
RASAL2	1488.54	2.09592	4.27498	4.27498	0.260629	8.04179	8.85367e-16	4.42614e-15
LRP4	848.209	2.09582	4.27468	4.27468	0.21452	9.76979	1.51764e-22	1.16805e-21
RADX	453.881	2.09524	4.27296	4.27296	0.226819	9.23746	2.52406e-20	1.68532e-19
CHD1	3538.12	2.0948	4.27168	4.27168	0.293619	7.13442	9.71954e-13	3.94464e-12
HPS3	2414.64	2.0948	4.27166	4.27166	0.187774	11.1559	6.69925e-29	7.4065e-28
PDIA6	24392	2.09384	4.26883	4.26883	0.146044	14.3371	1.28322e-46	3.15599e-45
TRIM44	5498.48	2.09205	4.26353	4.26353	0.215389	9.7129	2.65664e-22	2.01279e-21
KDR	148.837	2.09138	4.26156	4.26156	0.3578	5.84511	5.06241e-09	1.61132e-08
DSN1	1738.91	2.09137	4.26152	4.26152	0.199625	10.4765	1.10794e-25	1.01582e-24
USP15	2582.29	2.09043	4.25876	4.25876	0.206095	10.143	3.55815e-24	3.0163e-23
KIF20B	4464.3	2.09042	4.25873	4.25873	0.27591	7.57647	3.55082e-14	1.58461e-13
C17orf80	721.484	2.09001	4.2575	4.2575	0.310771	6.72522	1.75331e-11	6.55838e-11
SHROOM4	304.964	2.08771	4.25073	4.25073	0.233928	8.92459	4.47353e-19	2.76397e-18
ENSG00000289353	193.581	2.08744	4.24992	4.24992	0.280302	7.4471	9.54167e-14	4.13396e-13
HNRNPH2	4029.98	2.08701	4.24867	4.24867	0.189205	11.0304	2.72543e-28	2.91669e-27
PRKD3	2091.87	2.08678	4.24799	4.24799	0.216087	9.65712	4.58585e-22	3.42671e-21
NBR1	6093.12	2.08571	4.24483	4.24483	0.210578	9.90465	3.9735e-23	3.16361e-22
PCNT	4312.75	2.08567	4.24473	4.24473	0.272904	7.6425	2.13038e-14	9.67545e-14
GTF3C3	1881.15	2.08556	4.24439	4.24439	0.181391	11.4976	1.35691e-30	1.63382e-29
MCM9	481.828	2.08544	4.24405	4.24405	0.253943	8.21225	2.17081e-16	1.12877e-15
UBR3	2272.54	2.0842	4.2404	4.2404	0.282688	7.37279	1.67098e-13	7.11582e-13
TSC1	2384.76	2.0827	4.236	4.236	0.231063	9.01357	1.99451e-19	1.2602e-18
NASP	6983.81	2.08235	4.23495	4.23495	0.177595	11.7252	9.4648e-32	1.19693e-30
RBM26	4865.21	2.08226	4.23469	4.23469	0.207839	10.0186	1.26285e-23	1.03966e-22
PANX1	1103.92	2.08152	4.23252	4.23252	0.209226	9.94866	2.55605e-23	2.06418e-22
RC3H2	2698.81	2.08127	4.23181	4.23181	0.222918	9.3365	9.95676e-21	6.85161e-20
KLF7	2031.05	2.08119	4.23155	4.23155	0.213101	9.76621	1.57217e-22	1.20818e-21
ERAP1	2102.69	2.0806	4.22982	4.22982	0.231626	8.98257	2.64507e-19	1.65805e-18
ENSG00000272979	14.1433	2.08041	4.22929	4.22929	0.612556	3.39628	0.000683075	0.00149657
BIVM	649.702	2.08025	4.22881	4.22881	0.194728	10.6829	1.22439e-26	1.18728e-25
TDG	615.761	2.07919	4.22571	4.22571	0.153206	13.5713	5.9291e-42	1.19079e-40
PDXDC1	4789.79	2.07716	4.21976	4.21976	0.205912	10.0876	6.26619e-24	5.23164e-23
ITK	694.63	2.07663	4.21821	4.21821	0.219588	9.45695	3.17068e-21	2.2539e-20
LRFN5	39.7333	2.07611	4.2167	4.2167	0.60841	3.41236	0.000644033	0.00141493
DSE	2834.43	2.07608	4.2166	4.2166	0.181728	11.4241	3.16967e-30	3.7525e-29
ARHGAP32	664.79	2.07587	4.21598	4.21598	0.272361	7.62176	2.50235e-14	1.13142e-13
ITGB3	7048.6	2.07585	4.21592	4.21592	0.195145	10.6375	1.99435e-26	1.9113e-25
PHF3	1661.52	2.07443	4.21178	4.21178	0.320294	6.47664	9.37881e-11	3.33536e-10
CYB5RL	636.607	2.07386	4.21011	4.21011	0.189991	10.9155	9.71597e-28	1.0067e-26
SMARCA5	6505.64	2.07348	4.20901	4.20901	0.217798	9.52019	1.72862e-21	1.24729e-20
PRPF39	692.821	2.07319	4.20817	4.20817	0.199455	10.3943	2.63299e-25	2.3738e-24
TRAF5	272.297	2.07304	4.20773	4.20773	0.219162	9.45894	3.11076e-21	2.21254e-20
ENSG00000227540	41.0717	2.07287	4.20723	4.20723	0.371436	5.58069	2.39564e-08	7.30043e-08
C2CD5	864.505	2.07249	4.20613	4.20613	0.209085	9.9122	3.68455e-23	2.94092e-22
L2HGDH	384.577	2.07148	4.20319	4.20319	0.140581	14.7351	3.83422e-49	1.0531e-47
PHKA2	617.078	2.07138	4.20288	4.20288	0.222132	9.32498	1.11008e-20	7.61618e-20
CCDC136	2759.25	2.07132	4.20271	4.20271	0.190455	10.8756	1.50655e-27	1.54002e-26
ENPP1	1862.98	2.07128	4.20259	4.20259	0.25251	8.20277	2.34901e-16	1.21819e-15
ENSG00000277159	26.7241	2.07095	4.20164	4.20164	0.60239	3.4379	0.000586253	0.00129359
ZNF441	54.1887	2.07086	4.20137	4.20137	0.394711	5.24652	1.55e-07	4.47492e-07
CHML	2364.99	2.07084	4.2013	4.2013	0.220843	9.37697	6.78948e-21	4.71294e-20
IFI44L	638.119	2.07048	4.20026	4.20026	0.259124	7.9903	1.34615e-15	6.63827e-15
CLSPN	1742.12	2.06964	4.19783	4.19783	0.287422	7.20072	5.98964e-13	2.46234e-12
STIL	1320.9	2.0696	4.19769	4.19769	0.262037	7.8981	2.83197e-15	1.36811e-14
ZNF737	64.8396	2.06956	4.19758	4.19758	0.539728	3.83445	0.000125848	0.00029528
NAA16	703.295	2.06954	4.19751	4.19751	0.251829	8.21802	2.06882e-16	1.07794e-15
CASP3	1261.58	2.06866	4.19496	4.19496	0.207115	9.98798	1.72045e-23	1.40636e-22
ALPK2	588.561	2.06863	4.19488	4.19488	0.317046	6.52471	6.81347e-11	2.44496e-10
HNRNPKP4	31.6397	2.06859	4.19475	4.19475	0.479059	4.31801	1.57439e-05	3.94235e-05
APC	2921.94	2.06739	4.19127	4.19127	0.301518	6.85661	7.05127e-12	2.69715e-11
PPIP5K2	2192.03	2.06725	4.19088	4.19088	0.214572	9.63431	5.72741e-22	4.2547e-21
BTBD7	1750.66	2.06648	4.18863	4.18863	0.301623	6.85121	7.32299e-12	2.79771e-11
PNPT1	2970.41	2.06643	4.1885	4.1885	0.169461	12.1942	3.33941e-34	4.80958e-33
NCOA3	2439.17	2.06543	4.18558	4.18558	0.297539	6.9417	3.874e-12	1.50747e-11
ADNP2	1162.04	2.06381	4.18088	4.18088	0.20135	10.2499	1.18527e-24	1.03374e-23
SMC2	4255.42	2.0637	4.18057	4.18057	0.252991	8.15719	3.42908e-16	1.75927e-15
EZH2	1936.27	2.06345	4.17985	4.17985	0.177215	11.6438	2.46841e-31	3.07263e-30
MRE11	672.895	2.06188	4.17531	4.17531	0.241127	8.55101	1.22019e-17	6.84785e-17
VPS4B	2170.52	2.06152	4.17427	4.17427	0.189976	10.8515	1.96231e-27	1.98861e-26
CD101	73.1665	2.0605	4.17129	4.17129	0.38753	5.31699	1.05496e-07	3.0818e-07
ZNF473	393.651	2.06034	4.17085	4.17085	0.21815	9.44461	3.56744e-21	2.52745e-20
OTUD4	2459.1	2.0596	4.16872	4.16872	0.219956	9.3637	7.69948e-21	5.3257e-20
PDCD6IP	8851.19	2.05933	4.16794	4.16794	0.174877	11.7759	5.19804e-32	6.67314e-31
DCBLD1	1489.02	2.0592	4.16755	4.16755	0.173879	11.8427	2.34755e-32	3.07591e-31
ADAMTS3	71.247	2.05898	4.16692	4.16692	0.283891	7.25271	4.08516e-13	1.69754e-12
LNPEP	3179.42	2.05865	4.16597	4.16597	0.307254	6.70016	2.08186e-11	7.74631e-11
SENP6	1621.9	2.05821	4.1647	4.1647	0.20731	9.9282	3.1386e-23	2.5226e-22
TENM4	1209.56	2.0582	4.16466	4.16466	0.269607	7.63407	2.27458e-14	1.03101e-13
MASTL	1463.7	2.05807	4.16428	4.16428	0.203516	10.1125	4.86074e-24	4.08103e-23
PLCXD2	119.328	2.05783	4.16359	4.16359	0.310212	6.63361	3.27575e-11	1.20248e-10
EIF4HP1	53.752	2.05779	4.16347	4.16347	0.410263	5.01577	5.28226e-07	1.46957e-06
SAFB	7149.77	2.05688	4.16086	4.16086	0.17472	11.7724	5.41299e-32	6.94207e-31
B4GALT4	1210.34	2.0568	4.16063	4.16063	0.202854	10.1393	3.69608e-24	3.13009e-23
SCAF8	2736.26	2.05643	4.15957	4.15957	0.216532	9.49715	2.15712e-21	1.54944e-20
HECTD4	2256.38	2.05625	4.15905	4.15905	0.280066	7.34204	2.10355e-13	8.90416e-13
ATAD2	3586.04	2.05574	4.15758	4.15758	0.260584	7.889	3.04623e-15	1.46994e-14
GPAM	1418.01	2.05504	4.15554	4.15554	0.266092	7.72304	1.13586e-14	5.24496e-14
FRMD6	1197.1	2.0539	4.15226	4.15226	0.21898	9.37938	6.63624e-21	4.61134e-20
DNAAF9	324.362	2.05352	4.15116	4.15116	0.207049	9.91804	3.47507e-23	2.78071e-22
ABCC2	197.716	2.05308	4.14992	4.14992	0.396213	5.18177	2.19795e-07	6.27288e-07
MCM3	7841.05	2.05251	4.14828	4.14828	0.193708	10.5959	3.11189e-26	2.94234e-25
GPRASP1	32.1648	2.05239	4.14794	4.14794	0.640895	3.20239	0.00136294	0.00289135
CCDC150	141.089	2.05195	4.14665	4.14665	0.373707	5.4908	4.00125e-08	1.2026e-07
SYNJ1	1101.96	2.05074	4.14319	4.14319	0.243809	8.41126	4.05623e-17	2.21095e-16
ENSG00000288559	111.521	2.05074	4.14319	4.14319	0.274226	7.4783	7.52929e-14	3.28506e-13
SACM1L	2371.49	2.05025	4.14177	4.14177	0.185618	11.0455	2.30481e-28	2.47489e-27
TCAF1	2826.83	2.05018	4.14159	4.14159	0.223691	9.16526	4.94291e-20	3.24328e-19
INPP5F	1303.77	2.04997	4.14096	4.14096	0.198365	10.3343	4.92912e-25	4.38477e-24
KAT14	239.415	2.0499	4.14076	4.14076	0.221465	9.25605	2.12125e-20	1.42347e-19
SMARCAD1	1739.26	2.04957	4.13982	4.13982	0.231034	8.87129	7.23024e-19	4.4093e-18
CCT8	12326.7	2.04911	4.13851	4.13851	0.169018	12.1236	7.91875e-34	1.11831e-32
JAK2	1314.07	2.04827	4.13609	4.13609	0.230598	8.8824	6.54308e-19	3.99985e-18
ZNF236	686.951	2.04826	4.13607	4.13607	0.361746	5.66215	1.49486e-08	4.6163e-08
ACSL1	3153.69	2.04764	4.1343	4.1343	0.213828	9.57614	1.00744e-21	7.38461e-21
ENSG00000271992	11.9287	2.04756	4.13406	4.13406	0.797486	2.56752	0.010243	0.0194917
MIR4477B	7.76495	2.04737	4.13353	4.13353	0.805247	2.54254	0.011005	0.0208309
GNL2	3153.4	2.04653	4.13112	4.13112	0.201366	10.1632	2.89328e-24	2.46749e-23
CDKL2	48.259	2.04494	4.12655	4.12655	0.312643	6.54082	6.11844e-11	2.20302e-10
GXYLT1	2977.8	2.04492	4.12651	4.12651	0.228139	8.96349	3.14561e-19	1.96309e-18
GAN	722.67	2.04418	4.12437	4.12437	0.334166	6.11725	9.52037e-10	3.17545e-09
DGKI	713.955	2.04403	4.12395	4.12395	0.261394	7.81973	5.29376e-15	2.5064e-14
WWC2	1722.59	2.04278	4.1204	4.1204	0.275862	7.4051	1.31049e-13	5.62214e-13
GPATCH1	523.248	2.04258	4.11981	4.11981	0.300363	6.80036	1.04358e-11	3.95129e-11
MAGEC3	11.9108	2.0424	4.1193	4.1193	0.820459	2.48934	0.0127981	0.0239609
TACC1	4393.93	2.04238	4.11923	4.11923	0.268233	7.6142	2.65331e-14	1.19712e-13
GOLGA4	10694.7	2.04212	4.11851	4.11851	0.318827	6.4051	1.50268e-10	5.26799e-10
ZNF443	34.5441	2.04201	4.11818	4.11818	0.405957	5.0301	4.90218e-07	1.36802e-06
PPFIA1	3555.17	2.04156	4.11692	4.11692	0.207651	9.83169	8.22232e-23	6.41179e-22
LRRTM2	24.6593	2.04156	4.11689	4.11689	0.705648	2.89316	0.00381385	0.00769005
MIA3	3963.67	2.04116	4.11577	4.11577	0.255425	7.99122	1.3361e-15	6.59384e-15
CPSF2	5159.6	2.03948	4.11097	4.11097	0.2005	10.172	2.64552e-24	2.26227e-23
ZSCAN30	631.515	2.0388	4.10902	4.10902	0.271922	7.49772	6.49379e-14	2.84499e-13
ZBTB40	1385.79	2.03863	4.10856	4.10856	0.225537	9.03903	1.58072e-19	1.0055e-18
SPTLC3	2332.9	2.03847	4.10808	4.10808	0.246202	8.27964	1.23547e-16	6.53652e-16
MSANTD2-AS1	23.2856	2.03804	4.10687	4.10687	0.558994	3.6459	0.000266454	0.000607296
TTBK2	816.366	2.03782	4.10623	4.10623	0.280282	7.27059	3.57921e-13	1.4939e-12
KLHL2	1039.41	2.03767	4.10583	4.10583	0.199205	10.229	1.46999e-24	1.27594e-23
DGKH	811.209	2.03755	4.10548	4.10548	0.296542	6.87103	6.37421e-12	2.44701e-11
CDC14B	923.93	2.03729	4.10474	4.10474	0.22691	8.9784	2.74727e-19	1.72041e-18
IARS2	7454.52	2.03728	4.10472	4.10472	0.171495	11.8796	1.51146e-32	2.00943e-31
DIS3L	868.343	2.03717	4.1044	4.1044	0.138056	14.7561	2.81215e-49	7.77426e-48
STX3	1869.27	2.03695	4.10378	4.10378	0.136812	14.8887	3.90091e-50	1.12493e-48
ZFX	1268.87	2.0369	4.10363	4.10363	0.274831	7.41146	1.24919e-13	5.3655e-13
ARNTL	674.396	2.03616	4.10152	4.10152	0.268927	7.57141	3.69182e-14	1.64609e-13
ENSG00000280011	14.9307	2.03533	4.09917	4.09917	0.730446	2.78642	0.00532931	0.0105515
PIK3CA	1665.06	2.03471	4.09739	4.09739	0.214581	9.48224	2.48891e-21	1.78122e-20
WDR47	1435.49	2.03465	4.09722	4.09722	0.209884	9.69416	3.19261e-22	2.40687e-21
ENSG00000235381	15.0238	2.03425	4.0961	4.0961	0.630121	3.22835	0.00124509	0.00265731
FAM111B	1709.54	2.03393	4.09517	4.09517	0.23819	8.53908	1.35289e-17	7.57749e-17
ENSG00000278727	9.99113	2.03364	4.09438	4.09438	0.891699	2.28064	0.0225699	0.0405696
DMTF1	1077.21	2.03351	4.09398	4.09398	0.235337	8.6408	5.58184e-18	3.22008e-17
TLE1P1	18.0547	2.03332	4.09345	4.09345	0.630303	3.22594	0.0012556	0.00267818
MSH3	1125.97	2.03325	4.09327	4.09327	0.214169	9.49369	2.22999e-21	1.60042e-20
ABCA5	161.16	2.03304	4.09266	4.09266	0.344963	5.8935	3.78091e-09	1.21469e-08
SNX9	4664.08	2.03257	4.09134	4.09134	0.218958	9.28294	1.64866e-20	1.11487e-19
BTN3A2	1638.72	2.03202	4.08976	4.08976	0.167639	12.1214	8.1403e-34	1.14768e-32
TMEM150C	12.4698	2.03173	4.08895	4.08895	0.690299	2.94326	0.00324775	0.00660839
ZDBF2	1149.3	2.03166	4.08874	4.08874	0.258347	7.86406	3.71867e-15	1.78022e-14
PDCD4	1114.11	2.03164	4.08868	4.08868	0.183839	11.0512	2.16372e-28	2.32832e-27
ENSG00000279633	13.4992	2.03163	4.08866	4.08866	0.908631	2.23592	0.025357	0.0450692
RANBP6	1112.9	2.03158	4.08853	4.08853	0.252814	8.03588	9.2906e-16	4.63909e-15
ZW10	668.566	2.03131	4.08776	4.08776	0.211682	9.59607	8.30544e-22	6.1215e-21
TIAM1	1014.89	2.0313	4.08772	4.08772	0.231098	8.78976	1.49886e-18	8.94318e-18
ZNF804A	966.026	2.03086	4.08648	4.08648	0.299654	6.77735	1.224e-11	4.61653e-11
DOCK4	165.925	2.03058	4.08568	4.08568	0.294705	6.8902	5.57159e-12	2.14994e-11
VPS35	6308.4	2.03029	4.08486	4.08486	0.19115	10.6214	2.3694e-26	2.25711e-25
TGDS	568.233	2.0301	4.08433	4.08433	0.258496	7.85351	4.04563e-15	1.92984e-14
DHX29	2623.32	2.03005	4.08418	4.08418	0.240049	8.4568	2.74808e-17	1.5112e-16
NBPF8	543.849	2.02995	4.08389	4.08389	0.244533	8.30131	1.02968e-16	5.46821e-16
SCARB2	14701.7	2.02986	4.08366	4.08366	0.187943	10.8004	3.42648e-27	3.41921e-26
ARHGAP26	1251.23	2.02976	4.08338	4.08338	0.222542	9.12082	7.45575e-20	4.84576e-19
ETV3	1448.63	2.02931	4.0821	4.0821	0.237836	8.53238	1.43363e-17	8.02441e-17
DZIP3	671.292	2.02861	4.08012	4.08012	0.223045	9.09509	9.45047e-20	6.11093e-19
FBXO33	833.873	2.02852	4.07987	4.07987	0.214089	9.47516	2.66364e-21	1.90252e-20
ZUP1	248.183	2.02744	4.0768	4.0768	0.196217	10.3326	5.0158e-25	4.45956e-24
MGAT5	4297.82	2.02726	4.07631	4.07631	0.245627	8.25341	1.53939e-16	8.09223e-16
ENSG00000273485	16.3397	2.02678	4.07493	4.07493	0.644362	3.1454	0.00165861	0.00348484
FAM20B	2260.71	2.02657	4.07434	4.07434	0.244144	8.3007	1.03499e-16	5.49529e-16
COG5	1738.14	2.02631	4.07361	4.07361	0.218437	9.27639	1.75322e-20	1.18369e-19
RIPK1	1005.87	2.02542	4.0711	4.0711	0.234523	8.63632	5.80502e-18	3.34276e-17
WDR75	2687.01	2.02532	4.07082	4.07082	0.189862	10.6673	1.4472e-26	1.39854e-25
ELP2	2295.59	2.02424	4.06777	4.06777	0.209987	9.63981	5.42891e-22	4.04004e-21
JAK1	8727.04	2.02416	4.06754	4.06754	0.228907	8.84269	9.34386e-19	5.6508e-18
PAXBP1	1036.96	2.02342	4.06546	4.06546	0.172234	11.7481	7.22349e-32	9.20822e-31
ZNF134	749.877	2.0234	4.0654	4.0654	0.2825	7.16247	7.92381e-13	3.22978e-12
LHFPL2	5685.81	2.02315	4.06471	4.06471	0.203111	9.96081	2.26204e-23	1.83374e-22
EBF2	2322.88	2.02258	4.06311	4.06311	0.273409	7.39765	1.38615e-13	5.93369e-13
HSPH1	7297.26	2.02257	4.06308	4.06308	0.185831	10.8839	1.37511e-27	1.40984e-26
ZFP14	43.0822	2.02248	4.0628	4.0628	0.499753	4.04695	5.18891e-05	0.000125218
ANKS1B	34.2244	2.02244	4.0627	4.0627	0.459231	4.40397	1.06288e-05	2.69362e-05
ZNF445	794.774	2.02236	4.06248	4.06248	0.334477	6.04633	1.4818e-09	4.8765e-09
TMEM131L	576.945	2.02229	4.06228	4.06228	0.238905	8.46484	2.56498e-17	1.41419e-16
ERCC6L2	1318.05	2.02159	4.0603	4.0603	0.263252	7.67928	1.59989e-14	7.31321e-14
GON4L	1217.79	2.02133	4.05958	4.05958	0.271305	7.4504	9.30569e-14	4.03585e-13
TEAD1	4467.42	2.0212	4.05921	4.05921	0.301292	6.70844	1.9672e-11	7.33577e-11
ENSG00000213080	51.2986	2.02095	4.05852	4.05852	0.353533	5.71644	1.08778e-08	3.38677e-08
REV1	889.652	2.02087	4.05829	4.05829	0.239595	8.43455	3.32478e-17	1.82164e-16
SNRK	574.177	2.02016	4.05629	4.05629	0.230753	8.75464	2.04757e-18	1.20978e-17
HACE1	417.483	2.01939	4.05413	4.05413	0.23102	8.7412	2.30638e-18	1.35953e-17
GOLGA2	9394.14	2.01892	4.05281	4.05281	0.1795	11.2475	2.38302e-29	2.6956e-28
GTF2IP1	64.2922	2.01845	4.05149	4.05149	0.414997	4.86378	1.15165e-06	3.12662e-06
GALNT7	3989.45	2.01823	4.05085	4.05085	0.219446	9.19692	3.68347e-20	2.43577e-19
NIPA1	1799.28	2.0178	4.04967	4.04967	0.187628	10.7543	5.65691e-27	5.57918e-26
LMTK2	2139.49	2.0175	4.04882	4.04882	0.268135	7.52419	5.30463e-14	2.33327e-13
FLRT2	2400.59	2.01665	4.04644	4.04644	0.222751	9.0534	1.38582e-19	8.84407e-19
ENSG00000269940	292.234	2.01624	4.04529	4.04529	0.294708	6.84148	7.83766e-12	2.99074e-11
ERMP1	1151.43	2.01616	4.04507	4.04507	0.261381	7.7135	1.22417e-14	5.63938e-14
EIF5B	11227.4	2.01611	4.04493	4.04493	0.21961	9.18042	4.2941e-20	2.82632e-19
ANKFY1	5017.95	2.01589	4.04429	4.04429	0.241255	8.35585	6.49652e-17	3.49239e-16
LPAL2	91.1881	2.01562	4.04353	4.04353	0.314396	6.41107	1.44504e-10	5.0722e-10
TMEM245	4951.74	2.01537	4.04284	4.04284	0.221418	9.10212	8.85858e-20	5.73843e-19
ENSG00000237927	11.0024	2.01498	4.04175	4.04175	0.715037	2.81801	0.00483226	0.00961983
FBXW2	3476.72	2.01376	4.03833	4.03833	0.201506	9.99356	1.62638e-23	1.33118e-22
HSP90B2P	22.6699	2.01364	4.038	4.038	0.574907	3.50255	0.000460825	0.00102753
TARS3	691.879	2.01282	4.0357	4.0357	0.212253	9.4831	2.46848e-21	1.76709e-20
PDS5A	8734.54	2.01272	4.03544	4.03544	0.208944	9.63282	5.81107e-22	4.31558e-21
LRRC37A2	119.884	2.01264	4.03521	4.03521	0.295508	6.8108	9.7058e-12	3.68258e-11
EFCAB13	79.2349	2.01208	4.03364	4.03364	0.378766	5.3122	1.08308e-07	3.16067e-07
MTHFD1	9307.8	2.01184	4.03295	4.03295	0.185369	10.8531	1.92745e-27	1.95484e-26
ZNF521	658.636	2.01083	4.03015	4.03015	0.242768	8.28294	1.20173e-16	6.36064e-16
GCNA	305.137	2.01068	4.02972	4.02972	0.346912	5.79593	6.79442e-09	2.14274e-08
FNDC3A	3018.68	2.01039	4.0289	4.0289	0.239921	8.37938	5.32055e-17	2.87237e-16
IFIT3	512.625	2.01026	4.02854	4.02854	0.226226	8.88607	6.33058e-19	3.87274e-18
CEP95	780.975	2.01013	4.02819	4.02819	0.207124	9.70496	2.87203e-22	2.1684e-21
BBS9	650.794	2.01013	4.02818	4.02818	0.238013	8.44547	3.02818e-17	1.662e-16
SELENOI	1898.13	2.00927	4.02578	4.02578	0.234089	8.58336	9.21434e-18	5.21845e-17
KBTBD6	684.389	2.00892	4.02481	4.02481	0.187131	10.7354	6.94441e-27	6.80408e-26
RBM6	2439.27	2.00841	4.02337	4.02337	0.147769	13.5915	4.49466e-42	9.07721e-41
GNPTAB	2613.16	2.00757	4.02105	4.02105	0.251244	7.99054	1.34351e-15	6.62782e-15
TAF2	2201.48	2.0074	4.02058	4.02058	0.240399	8.35028	6.81013e-17	3.65789e-16
DHFR2	246.273	2.00727	4.02021	4.02021	0.251184	7.99122	1.33605e-15	6.59384e-15
ZMYM2	860.119	2.00665	4.01848	4.01848	0.228426	8.78468	1.56804e-18	9.34279e-18
AGO4	577.316	2.00649	4.01804	4.01804	0.223427	8.98054	2.69431e-19	1.68849e-18
NFIB	2300.92	2.00625	4.01736	4.01736	0.215435	9.31253	1.2482e-20	8.52235e-20
CIP2A	2313.28	2.00585	4.01624	4.01624	0.228273	8.78707	1.53516e-18	9.15761e-18
ENSG00000289520	126.59	2.00578	4.01607	4.01607	0.344197	5.82743	5.62873e-09	1.78464e-08
MKI67	14111	2.00539	4.01496	4.01496	0.403847	4.9657	6.84525e-07	1.89012e-06
NOTCH2	16338.5	2.00535	4.01487	4.01487	0.257099	7.79994	6.19388e-15	2.91681e-14
TRPV3	74.6042	2.00437	4.01214	4.01214	0.355897	5.63188	1.78253e-08	5.47803e-08
ZNF25	697.821	2.00437	4.01214	4.01214	0.211567	9.47392	2.69526e-21	1.92402e-20
TARS1	11124.7	2.00425	4.01181	4.01181	0.187409	10.6946	1.07919e-26	1.04929e-25
MIB1	2008.33	2.00395	4.01097	4.01097	0.238504	8.40216	4.38326e-17	2.38205e-16
GFM2	1543.31	2.00379	4.01052	4.01052	0.196405	10.2023	1.93558e-24	1.66866e-23
ALKBH8	580.942	2.00367	4.01018	4.01018	0.200963	9.97033	2.05555e-23	1.67061e-22
FAN1	921.433	2.00348	4.00967	4.00967	0.250893	7.9854	1.40062e-15	6.8975e-15
ARMCX4	1273.78	2.00337	4.00936	4.00936	0.240755	8.3212	8.70747e-17	4.64362e-16
PARGP1	54.4822	2.00278	4.00771	4.00771	0.624951	3.2047	0.00135205	0.00286992
USP54	1538.98	2.00234	4.00649	4.00649	0.248886	8.0452	8.61012e-16	4.31117e-15
SMC1A	4773.6	2.0023	4.00637	4.00637	0.25932	7.72132	1.15131e-14	5.31435e-14
TBC1D12	398.356	2.00187	4.00518	4.00518	0.180236	11.1069	1.16072e-28	1.26618e-27
KIF16B	693.908	2.00152	4.00422	4.00422	0.22779	8.7867	1.54016e-18	9.18527e-18
SEPTIN2	12277.4	2.00151	4.00418	4.00418	0.19117	10.4698	1.18903e-25	1.08859e-24
GOLGA8B	97.3952	2.00132	4.00366	4.00366	0.463398	4.31879	1.56884e-05	3.92884e-05
ZNF664	5712.73	2.00119	4.00331	4.00331	0.212729	9.40724	5.09354e-21	3.5659e-20
DDX60	488.353	2.00108	4.003	4.003	0.240898	8.30675	9.83591e-17	5.22894e-16
POGZ	1737.79	2.00059	4.00164	4.00164	0.219298	9.12269	7.32803e-20	4.76397e-19
TBC1D4	2234.83	1.99967	3.99907	3.99907	0.247967	8.06425	7.36885e-16	3.71013e-15
CCNT2	676.688	1.99814	3.99485	3.99485	0.290102	6.88772	5.66944e-12	2.18603e-11
SRGAP2C	958.027	1.99772	3.99369	3.99369	0.252469	7.91275	2.5177e-15	1.21861e-14
ZNFX1	4622.45	1.99653	3.99039	3.99039	0.248182	8.04462	8.65114e-16	4.33086e-15
PLEKHH2	315.302	1.99628	3.9897	3.9897	0.381283	5.2357	1.64363e-07	4.73986e-07
ENSG00000272566	10.7903	1.99627	3.98967	3.98967	0.846712	2.35767	0.01839	0.0335258
SECISBP2L	2360.16	1.99608	3.98914	3.98914	0.274754	7.26497	3.73129e-13	1.55533e-12
DPP8	2130.38	1.99594	3.98875	3.98875	0.240634	8.29449	1.0905e-16	5.78156e-16
STAC3	42.9786	1.99576	3.98826	3.98826	0.442659	4.50857	6.5265e-06	1.68098e-05
GFM1	2974.63	1.99523	3.9868	3.9868	0.186821	10.6799	1.26369e-26	1.22446e-25
TBCK	784.735	1.99511	3.98646	3.98646	0.225005	8.86694	7.51839e-19	4.57843e-18
PPM1L	271.884	1.99461	3.9851	3.9851	0.361855	5.5122	3.54383e-08	1.06777e-07
TTC14	597.444	1.99443	3.98458	3.98458	0.19207	10.3839	2.93653e-25	2.64464e-24
DHX32	1974.86	1.9944	3.98451	3.98451	0.131351	15.1838	4.52918e-52	1.41362e-50
DDX60L	677.587	1.99435	3.98437	3.98437	0.158857	12.5543	3.76275e-36	5.91562e-35
KIAA0753	806.566	1.99419	3.98393	3.98393	0.1752	11.3824	5.11923e-30	5.98799e-29
PCNX4	4034.42	1.99385	3.98298	3.98298	0.206258	9.66675	4.17407e-22	3.13006e-21
ZNF45	455.919	1.99368	3.98251	3.98251	0.262756	7.58757	3.2596e-14	1.45953e-13
AGTPBP1	1441.67	1.99366	3.98247	3.98247	0.178713	11.1557	6.7167e-29	7.42255e-28
PIK3C2A	3274.03	1.99346	3.98191	3.98191	0.243397	8.19017	2.60856e-16	1.34893e-15
GRK3	1746.83	1.99309	3.98089	3.98089	0.230576	8.64396	5.42997e-18	3.13531e-17
SENP5	2715.05	1.99284	3.98019	3.98019	0.225838	8.82418	1.1026e-18	6.63964e-18
IGIP	140.265	1.99265	3.97968	3.97968	0.315772	6.31041	2.78296e-10	9.59737e-10
MYO10	3485.6	1.99235	3.97885	3.97885	0.26577	7.49654	6.55268e-14	2.86882e-13
PIK3R3	472.754	1.99222	3.9785	3.9785	0.216526	9.20084	3.55176e-20	2.35112e-19
TTC17	2275.62	1.99216	3.97831	3.97831	0.226852	8.78173	1.60982e-18	9.57599e-18
TAOK1	3917.93	1.99008	3.97258	3.97258	0.322408	6.17253	6.72038e-10	2.26593e-09
DGKE	283.844	1.98839	3.96794	3.96794	0.216731	9.17445	4.53883e-20	2.98353e-19
CMAHP	27.3296	1.98803	3.96694	3.96694	0.518227	3.83621	0.000124948	0.000293249
TBC1D9	2890.25	1.9879	3.9666	3.9666	0.200716	9.90406	3.99722e-23	3.1815e-22
SEMA3A	569.815	1.98773	3.96612	3.96612	0.220466	9.01601	1.95059e-19	1.23398e-18
ENSG00000270210	49.5804	1.98734	3.96506	3.96506	0.52958	3.75267	0.000174959	0.000405012
PRKAA1	2559.53	1.98653	3.96283	3.96283	0.229907	8.6406	5.59204e-18	3.22523e-17
WASHC5	3770.8	1.98649	3.96272	3.96272	0.199677	9.94853	2.55948e-23	2.06629e-22
LINC00327	15.4884	1.98631	3.96223	3.96223	0.586979	3.38396	0.000714478	0.00156146
MTMR3	1380.88	1.98631	3.96223	3.96223	0.228065	8.70943	3.05418e-18	1.79161e-17
ENSG00000288971	47.203	1.98625	3.96206	3.96206	0.547903	3.62519	0.000288753	0.000655766
KMT5B	1016.61	1.98624	3.96203	3.96203	0.195654	10.1518	3.25341e-24	2.76257e-23
NRP2	11743	1.98555	3.96014	3.96014	0.196108	10.1248	4.28933e-24	3.61441e-23
RAB11FIP2	1149.11	1.98496	3.95851	3.95851	0.267143	7.43032	1.08333e-13	4.6784e-13
NAA25	2002.63	1.98492	3.9584	3.9584	0.21344	9.29964	1.40928e-20	9.57843e-20
CTTN	23260.5	1.98486	3.95823	3.95823	0.181407	10.9415	7.30094e-28	7.62382e-27
SPTLC2	2483.31	1.98363	3.95487	3.95487	0.219505	9.03681	1.61305e-19	1.02555e-18
MAST4	1372.33	1.98356	3.95467	3.95467	0.23467	8.45255	2.85003e-17	1.56558e-16
ABCC5	1019.02	1.98239	3.95147	3.95147	0.175156	11.3179	1.07037e-29	1.22937e-28
DPY19L1	3881.5	1.98216	3.95084	3.95084	0.208662	9.4994	2.11112e-21	1.51855e-20
ENSG00000272908	98.5683	1.98193	3.9502	3.9502	0.291542	6.79807	1.06028e-11	4.01332e-11
BRWD3	612.563	1.98127	3.94842	3.94842	0.333422	5.94224	2.81151e-09	9.09115e-09
MTBP	512.378	1.98089	3.94736	3.94736	0.244597	8.09859	5.56017e-16	2.82016e-15
BRD7P2	14.584	1.98021	3.9455	3.9455	0.577007	3.43186	0.000599448	0.00132086
DLG3	796.529	1.98	3.94493	3.94493	0.245276	8.07253	6.88564e-16	3.47441e-15
NCOR1	7413.81	1.9796	3.94382	3.94382	0.276361	7.16308	7.88841e-13	3.21587e-12
ZNF778	983.542	1.97943	3.94337	3.94337	0.244248	8.10418	5.31043e-16	2.69618e-15
SYNRG	2122.17	1.97936	3.94317	3.94317	0.243604	8.1253	4.46246e-16	2.27566e-15
ENSG00000275185	26.7688	1.97923	3.94283	3.94283	0.654368	3.02465	0.00248922	0.0051328
MCOLN2	110.844	1.97847	3.94076	3.94076	0.271936	7.27551	3.45112e-13	1.44209e-12
GNL3	3960.86	1.97772	3.93869	3.93869	0.221121	8.94405	3.75179e-19	2.3328e-18
BMPR1B	41.326	1.9772	3.93727	3.93727	0.413993	4.77591	1.78893e-06	4.78315e-06
MAN1A2	3818.79	1.97702	3.9368	3.9368	0.268443	7.36478	1.77436e-13	7.54215e-13
SOS2	565.756	1.97655	3.9355	3.9355	0.230307	8.58224	9.30428e-18	5.26703e-17
PDIA3	25642.9	1.97582	3.93351	3.93351	0.161723	12.2173	2.51248e-34	3.63302e-33
PRDM15	349.327	1.9758	3.93347	3.93347	0.247381	7.98687	1.38406e-15	6.82122e-15
RNASEL	181.582	1.97558	3.93286	3.93286	0.299124	6.60454	3.98762e-11	1.45518e-10
PKP4	2792.35	1.97556	3.9328	3.9328	0.18542	10.6545	1.66098e-26	1.60026e-25
CCDC18	446.846	1.97551	3.93268	3.93268	0.264951	7.45614	8.9092e-14	3.87117e-13
MINDY2	1254.23	1.97481	3.93077	3.93077	0.283002	6.97808	2.99232e-12	1.17211e-11
KPNA6	5827.78	1.97461	3.93022	3.93022	0.241262	8.1845	2.73441e-16	1.41114e-15
CDH13	8345.22	1.97458	3.93015	3.93015	0.193531	10.2029	1.92352e-24	1.65883e-23
ENSG00000269973	301.307	1.97414	3.92894	3.92894	0.233626	8.44999	2.91335e-17	1.60001e-16
SPATS2	1375.04	1.97355	3.92732	3.92732	0.204312	9.65947	4.48178e-22	3.3519e-21
CFAP44	126.001	1.9732	3.92639	3.92639	0.509656	3.87164	0.000108105	0.000255111
CEP135	600.963	1.9729	3.92556	3.92556	0.277364	7.11305	1.13509e-12	4.5855e-12
LSG1	2279.82	1.9729	3.92555	3.92555	0.239549	8.23587	1.78252e-16	9.32782e-16
AKAP12	7230.9	1.97267	3.92493	3.92493	0.291809	6.76012	1.37875e-11	5.18865e-11
FUBP1	3724.31	1.97226	3.92383	3.92383	0.190623	10.3464	4.34614e-25	3.8784e-24
B3GLCT	440.766	1.97224	3.92378	3.92378	0.214987	9.17377	4.56764e-20	3.00169e-19
MAP2K4	2030.93	1.97191	3.92287	3.92287	0.190574	10.3472	4.30808e-25	3.84662e-24
UBR4	12342.1	1.97138	3.92144	3.92144	0.286464	6.88178	5.91094e-12	2.27639e-11
ZBTB34	241.857	1.9713	3.9212	3.9212	0.33414	5.89961	3.64363e-09	1.17163e-08
SRP54	2671.25	1.97125	3.92108	3.92108	0.173881	11.3368	8.62475e-30	9.96909e-29
RRN3	1835.86	1.97119	3.92091	3.92091	0.156032	12.6332	1.38444e-36	2.20798e-35
TMEM30A	3722.45	1.97112	3.92072	3.92072	0.22149	8.89936	5.61706e-19	3.45036e-18
DLC1	4722.09	1.97104	3.9205	3.9205	0.193324	10.1955	2.07679e-24	1.78555e-23
FASTKD2	2544.42	1.97038	3.91871	3.91871	0.163829	12.027	2.5626e-33	3.52492e-32
XPO1	10316.8	1.97003	3.91775	3.91775	0.223525	8.81345	1.21355e-18	7.28531e-18
TTC13	982.874	1.9698	3.91714	3.91714	0.208855	9.43145	4.04478e-21	2.85132e-20
SLFN11	70.2024	1.96941	3.91608	3.91608	0.452813	4.34928	1.36587e-05	3.43543e-05
SASH1	4088.33	1.96931	3.91581	3.91581	0.293025	6.72061	1.80959e-11	6.75997e-11
PNISR	1690.56	1.96918	3.91545	3.91545	0.227128	8.66992	4.32421e-18	2.51283e-17
KANK1	503.438	1.96896	3.91487	3.91487	0.227995	8.63601	5.82119e-18	3.35055e-17
TUT7	1450.83	1.96889	3.91468	3.91468	0.279613	7.0415	1.90186e-12	7.54979e-12
ATAD5	475.912	1.96844	3.91345	3.91345	0.342745	5.74317	9.29208e-09	2.9084e-08
HLCS	1472.36	1.96815	3.91265	3.91265	0.205852	9.56097	1.1666e-21	8.51877e-21
PCDH9	1268.21	1.96783	3.91178	3.91178	0.266813	7.37529	1.6399e-13	6.98696e-13
RICTOR	1340.56	1.96655	3.90833	3.90833	0.270503	7.26998	3.59535e-13	1.50014e-12
ENSG00000253746	113.983	1.96642	3.90798	3.90798	0.357917	5.49408	3.92748e-08	1.18071e-07
ADGRF4	1175.69	1.9658	3.90628	3.90628	0.180212	10.9083	1.0525e-27	1.08743e-26
CSNK1G1	1375.48	1.96561	3.90577	3.90577	0.251239	7.82366	5.13103e-15	2.43253e-14
PSMC2	6295.12	1.9652	3.90467	3.90467	0.176593	11.1284	9.12152e-29	1.00234e-27
EIF4A2	7623.84	1.9651	3.90439	3.90439	0.131545	14.9386	1.84795e-50	5.42136e-49
KIF5C	2976.97	1.96482	3.90363	3.90363	0.243865	8.05698	7.82e-16	3.92406e-15
PIPSL	60.9896	1.96475	3.90345	3.90345	0.473727	4.14743	3.36229e-05	8.22635e-05
ZNF462	2126.54	1.96457	3.90297	3.90297	0.317462	6.18837	6.07894e-10	2.05429e-09
STAG2	4911.91	1.96414	3.90181	3.90181	0.232674	8.44162	3.12982e-17	1.71704e-16
BAZ1B	8619.79	1.96389	3.90113	3.90113	0.26512	7.40756	1.28644e-13	5.5227e-13
CTSL	28879.7	1.96367	3.90052	3.90052	0.105048	18.6931	5.63654e-78	5.34336e-76
DZANK1	68.1217	1.96265	3.89777	3.89777	0.31839	6.16429	7.08015e-10	2.38312e-09
ESYT2	8186.14	1.96188	3.8957	3.8957	0.215255	9.11423	7.92275e-20	5.14533e-19
EXTL2	1981.89	1.9615	3.89465	3.89465	0.166294	11.7954	4.1242e-32	5.33771e-31
PAPSS1	3231.05	1.95958	3.8895	3.8895	0.198748	9.85963	6.22797e-23	4.88508e-22
UBE3A	6797.02	1.95925	3.8886	3.8886	0.180498	10.8547	1.89434e-27	1.92356e-26
TTL	7008.57	1.95892	3.88771	3.88771	0.211903	9.24443	2.3649e-20	1.58195e-19
ABI3BP	962.984	1.95891	3.88767	3.88767	0.241481	8.11207	4.97657e-16	2.53173e-15
WAPL	3263.55	1.95805	3.88535	3.88535	0.226597	8.6411	5.56749e-18	3.21253e-17
PABPC1	70942.7	1.95804	3.88533	3.88533	0.160871	12.1715	4.4105e-34	6.3039e-33
MAML3	94.5952	1.95797	3.88515	3.88515	0.348455	5.61901	1.92057e-08	5.88871e-08
DROSHA	2929.17	1.95726	3.88324	3.88324	0.2446	8.00188	1.22532e-15	6.0695e-15
PRKAB2	575.029	1.95699	3.88251	3.88251	0.177815	11.0058	3.58407e-28	3.81471e-27
HERC2P7	49.1823	1.95675	3.88186	3.88186	0.437246	4.47516	7.63533e-06	1.95686e-05
TAF1	906.32	1.95647	3.8811	3.8811	0.263317	7.43007	1.08543e-13	4.68667e-13
U2SURP	5149.47	1.95611	3.88015	3.88015	0.232474	8.41434	3.95127e-17	2.15467e-16
BBS4	746.442	1.95594	3.87968	3.87968	0.16093	12.154	5.46362e-34	7.7895e-33
ZNF175	952.717	1.95588	3.87952	3.87952	0.20211	9.67729	3.76571e-22	2.82885e-21
TBC1D31	620.095	1.95583	3.8794	3.8794	0.144366	13.5477	8.17204e-42	1.63351e-40
CSPP1	636.387	1.95563	3.87884	3.87884	0.224921	8.69473	3.47658e-18	2.03329e-17
NPC1	16120	1.95497	3.87709	3.87709	0.216336	9.03675	1.61398e-19	1.02589e-18
SUGP2	5753.02	1.9549	3.87689	3.87689	0.194145	10.0693	7.55364e-24	6.28176e-23
STXBP5	2039.98	1.95355	3.87325	3.87325	0.223161	8.75398	2.05949e-18	1.21654e-17
ENSG00000289519	28.7558	1.9531	3.87206	3.87206	0.452736	4.31399	1.60331e-05	4.01199e-05
ENSG00000260412	95.6335	1.95259	3.87069	3.87069	0.33437	5.83962	5.2321e-09	1.66283e-08
MYO5C	52.4552	1.95221	3.86966	3.86966	0.441332	4.42345	9.71393e-06	2.4699e-05
RAPGEF6	446.239	1.95136	3.86739	3.86739	0.232784	8.38269	5.17295e-17	2.79626e-16
SPAG1	662.226	1.95112	3.86674	3.86674	0.205115	9.51231	1.86479e-21	1.34288e-20
HDAC8	343.636	1.95019	3.86425	3.86425	0.173146	11.2632	1.99288e-29	2.2593e-28
ENSG00000259969	48.553	1.94997	3.86366	3.86366	0.429306	4.54214	5.56873e-06	1.43999e-05
PDE7A	1090.3	1.94977	3.86312	3.86312	0.193624	10.0699	7.508e-24	6.24585e-23
AFF4	5618.55	1.94961	3.86271	3.86271	0.319039	6.1109	9.90736e-10	3.29934e-09
INTS8	1968.9	1.94944	3.86225	3.86225	0.174222	11.1894	4.59324e-29	5.11824e-28
GART	4234.66	1.94913	3.8614	3.8614	0.194923	9.99945	1.53239e-23	1.25563e-22
KMT2A	1844.93	1.94833	3.85929	3.85929	0.338894	5.7491	8.97188e-09	2.81233e-08
SCN8A	354.392	1.94788	3.85807	3.85807	0.332751	5.85386	4.80285e-09	1.53197e-08
ZNF799	51.5103	1.94734	3.85664	3.85664	0.390183	4.99085	6.01146e-07	1.66769e-06
KIAA1549L	2602.56	1.94734	3.85662	3.85662	0.214883	9.06231	1.27715e-19	8.17312e-19
SUSD1	721.015	1.94726	3.85642	3.85642	0.224342	8.67989	3.96148e-18	2.30891e-17
ATP13A3	8508.53	1.94715	3.85613	3.85613	0.280288	6.94697	3.73203e-12	1.45379e-11
ZNF572	11.2201	1.94659	3.85463	3.85463	0.580241	3.3548	0.000794226	0.00172743
HIP1	4908.65	1.94555	3.85186	3.85186	0.296097	6.57066	5.00922e-11	1.81417e-10
SLC5A3	2818.82	1.94513	3.85074	3.85074	0.276531	7.03404	2.00633e-12	7.9459e-12
DDX20	1491.19	1.945	3.85037	3.85037	0.204227	9.5237	1.67116e-21	1.20755e-20
ZFHX4	908.887	1.94482	3.84989	3.84989	0.281472	6.90947	4.86472e-12	1.88175e-11
CPNE8	1275.93	1.94451	3.84908	3.84908	0.224816	8.64934	5.17986e-18	2.99294e-17
FKBP9	4770.74	1.94449	3.84901	3.84901	0.17708	10.9808	4.72631e-28	5.01154e-27
DNAH10OS	102.48	1.94363	3.84672	3.84672	0.39356	4.93859	7.86915e-07	2.16367e-06
FAM91A1	4407.19	1.94361	3.84667	3.84667	0.190699	10.192	2.15229e-24	1.84859e-23
TRIM37	2424.13	1.94339	3.84608	3.84608	0.207688	9.35725	8.18401e-21	5.65315e-20
PRKD1	344.278	1.94334	3.84595	3.84595	0.27789	6.9932	2.6868e-12	1.0552e-11
PLS3	6694.36	1.94322	3.84563	3.84563	0.183423	10.5942	3.17009e-26	2.99514e-25
DYNC1LI2	4652.37	1.94289	3.84474	3.84474	0.23599	8.23293	1.82685e-16	9.55394e-16
ALDH1A3	12450.6	1.94275	3.84438	3.84438	0.222855	8.71754	2.84305e-18	1.67046e-17
L3MBTL3	224.904	1.94218	3.84286	3.84286	0.343511	5.65391	1.56837e-08	4.83627e-08
DISC1	150.306	1.94201	3.84242	3.84242	0.276544	7.02245	2.18015e-12	8.60878e-12
MORC2	2521.76	1.94171	3.84161	3.84161	0.160969	12.0626	1.66412e-33	2.30652e-32
SERAC1	266.885	1.94165	3.84144	3.84144	0.25113	7.73164	1.06167e-14	4.92475e-14
TRRAP	4913.23	1.94161	3.84134	3.84134	0.291347	6.66426	2.66007e-11	9.82435e-11
PRRC2C	5646.59	1.94134	3.84062	3.84062	0.36145	5.37097	7.83135e-08	2.30682e-07
TFCP2	1437.51	1.9411	3.83999	3.83999	0.201246	9.64541	5.14061e-22	3.8311e-21
ODR4	634.569	1.9408	3.83919	3.83919	0.270416	7.1771	7.12056e-13	2.91078e-12
NOL8	1919.71	1.94047	3.83832	3.83832	0.211297	9.18365	4.16722e-20	2.74352e-19
LPGAT1	3040.86	1.93981	3.83655	3.83655	0.205349	9.44643	3.50588e-21	2.48661e-20
PCDHB11	142.212	1.93973	3.83635	3.83635	0.252687	7.67644	1.63572e-14	7.47163e-14
ENSG00000280120	97.6025	1.93894	3.83424	3.83424	0.402187	4.82099	1.42846e-06	3.84975e-06
HLTF	3903.88	1.93852	3.83313	3.83313	0.200601	9.66359	4.30494e-22	3.2263e-21
FSIP1	81.5286	1.93833	3.83261	3.83261	0.369839	5.241	1.59713e-07	4.60783e-07
DHX35	649.031	1.93827	3.83246	3.83246	0.219546	8.82855	1.06045e-18	6.39188e-18
RBM41	586.36	1.93813	3.83209	3.83209	0.22638	8.56139	1.11515e-17	6.27916e-17
PDGFC	3048.72	1.93792	3.83152	3.83152	0.167908	11.5415	8.14907e-31	9.91073e-30
ENSG00000236209	17.186	1.93787	3.83139	3.83139	0.620513	3.12301	0.00179013	0.00374475
REST	1539.8	1.93785	3.83133	3.83133	0.307162	6.30888	2.81069e-10	9.68907e-10
NUDT3	1380.82	1.93777	3.83112	3.83112	0.169384	11.4401	2.63611e-30	3.13397e-29
ZNF350	152.142	1.93759	3.83066	3.83066	0.298467	6.49182	8.48081e-11	3.02447e-10
ENSG00000270091	58.0614	1.93724	3.82973	3.82973	0.345449	5.6079	2.04794e-08	6.26792e-08
ZNF286A	230.478	1.93724	3.82973	3.82973	0.208856	9.27548	1.76827e-20	1.19354e-19
PFKM	5259.23	1.93647	3.82768	3.82768	0.166021	11.664	1.94597e-31	2.42825e-30
BACH1	1200.09	1.93645	3.82763	3.82763	0.237889	8.14014	3.94825e-16	2.0183e-15
EXO1	1014.33	1.93602	3.8265	3.8265	0.192093	10.0786	6.87245e-24	5.72089e-23
LATS2	1228.46	1.93602	3.82648	3.82648	0.249026	7.77437	7.58267e-15	3.54584e-14
HIPK2	14533.7	1.93599	3.82642	3.82642	0.285923	6.77104	1.27864e-11	4.81832e-11
GFPT1	6433.71	1.93595	3.8263	3.8263	0.214988	9.00494	2.15782e-19	1.36033e-18
TYW1	1153.46	1.9358	3.82591	3.82591	0.251203	7.70613	1.29689e-14	5.96249e-14
BPTF	3437.35	1.93552	3.82516	3.82516	0.363123	5.3302	9.81042e-08	2.87048e-07
ZNF248	434.465	1.93512	3.8241	3.8241	0.218098	8.8727	7.13964e-19	4.35719e-18
ASPM	3961.24	1.93436	3.82208	3.82208	0.34896	5.5432	2.96988e-08	8.99854e-08
CCZ1	183.038	1.93419	3.82165	3.82165	0.229759	8.41838	3.81731e-17	2.08475e-16
POLR1B	1375.91	1.93413	3.82147	3.82147	0.199698	9.68527	3.48296e-22	2.62032e-21
ATP6V1C1	3918.42	1.93411	3.82142	3.82142	0.185789	10.4102	2.22658e-25	2.01527e-24
AHI1	858.472	1.93396	3.82102	3.82102	0.21464	9.01022	2.05636e-19	1.29766e-18
SLC23A2	983.333	1.9337	3.82034	3.82034	0.255938	7.55535	4.1772e-14	1.85632e-13
CDK5RAP2	3936.47	1.93361	3.82011	3.82011	0.184697	10.4691	1.19797e-25	1.09559e-24
ZNF225	150.192	1.93348	3.81976	3.81976	0.261459	7.39496	1.41451e-13	6.05e-13
MYO3B	124.909	1.93348	3.81976	3.81976	0.293209	6.59421	4.27538e-11	1.55639e-10
NPIPB4	89.1132	1.93346	3.81969	3.81969	0.449698	4.29946	1.71217e-05	4.2747e-05
CASP7	522.477	1.93339	3.81953	3.81953	0.253056	7.64017	2.16931e-14	9.8452e-14
PRPF8	30645.2	1.93324	3.81912	3.81912	0.218952	8.82953	1.05114e-18	6.33727e-18
AAK1	5018.51	1.93311	3.81877	3.81877	0.296499	6.51978	7.04097e-11	2.52374e-10
CWC22	1605.71	1.93309	3.81873	3.81873	0.245857	7.86268	3.76005e-15	1.79936e-14
RALGAPA1	324.684	1.93294	3.81832	3.81832	0.307126	6.29363	3.10129e-10	1.06619e-09
PDE8A	2147.12	1.93272	3.81774	3.81774	0.208728	9.25952	2.05359e-20	1.37916e-19
ARMCX5	437.9	1.93264	3.81754	3.81754	0.201185	9.6063	7.52021e-22	5.55725e-21
FNIP1	2269.55	1.93251	3.81719	3.81719	0.248738	7.76927	7.89382e-15	3.68795e-14
CEP350	1185.06	1.93176	3.81521	3.81521	0.295026	6.54777	5.84029e-11	2.10705e-10
MYO1E	5940.46	1.93134	3.8141	3.8141	0.205288	9.40797	5.05806e-21	3.54204e-20
NKTR	1037.32	1.93105	3.81332	3.81332	0.290082	6.6569	2.79656e-11	1.0315e-10
EFEMP1	6852.61	1.9308	3.81267	3.81267	0.125877	15.3388	4.20697e-53	1.36329e-51
CHSY1	3190.1	1.92964	3.80961	3.80961	0.189467	10.1846	2.32294e-24	1.99178e-23
CCZ1B	573.011	1.92951	3.80927	3.80927	0.125303	15.3988	1.66789e-53	5.51033e-52
CCDC80	4220.92	1.92928	3.80864	3.80864	0.204585	9.43018	4.09378e-21	2.88506e-20
TLR6	752.706	1.92881	3.80741	3.80741	0.266798	7.22948	4.84865e-13	2.00398e-12
ANTXR2	4485.79	1.92807	3.80546	3.80546	0.214939	8.97033	2.9564e-19	1.84773e-18
WAC	4953.28	1.92738	3.80363	3.80363	0.256	7.52882	5.12006e-14	2.25481e-13
PRMT3	845.138	1.92733	3.80349	3.80349	0.191195	10.0804	6.74541e-24	5.6225e-23
FILIP1L	472.45	1.92717	3.80309	3.80309	0.438858	4.39133	1.12658e-05	2.85164e-05
GPCPD1	267.822	1.92703	3.80271	3.80271	0.293658	6.56216	5.30339e-11	1.91743e-10
ASAP2	2866.76	1.92664	3.8017	3.8017	0.201614	9.55612	1.22253e-21	8.92004e-21
ZFHX3	1382.63	1.92534	3.79828	3.79828	0.294072	6.54718	5.86343e-11	2.1151e-10
SAMD8	2308.67	1.92532	3.79821	3.79821	0.220995	8.71206	2.98391e-18	1.75119e-17
ACSL3	5733.64	1.92509	3.79762	3.79762	0.187133	10.2873	8.03866e-25	7.06434e-24
PAG1	1728.35	1.92476	3.79675	3.79675	0.262383	7.33569	2.20575e-13	9.32744e-13
ANKRD18B	18.1215	1.92429	3.79549	3.79549	0.788085	2.44172	0.0146173	0.0271171
NXPE3	2737.56	1.92421	3.7953	3.7953	0.209643	9.17852	4.37041e-20	2.87505e-19
ENSG00000229321	13.6281	1.92404	3.79485	3.79485	0.833232	2.30913	0.0209362	0.0378418
PCDHB14	335.399	1.92402	3.79478	3.79478	0.25916	7.42404	1.13604e-13	4.89437e-13
XPOT	12717.4	1.92389	3.79446	3.79446	0.18924	10.1664	2.79966e-24	2.39006e-23
ZC3H13	4041.68	1.92368	3.79391	3.79391	0.254923	7.54614	4.48357e-14	1.98552e-13
ATP8A1	262.601	1.92333	3.79299	3.79299	0.279444	6.88273	5.87174e-12	2.26198e-11
BRCA2	913.587	1.92307	3.79229	3.79229	0.323552	5.94362	2.78803e-09	9.01753e-09
SNX13	2429.31	1.92292	3.7919	3.7919	0.206863	9.29563	1.46338e-20	9.93282e-20
ARHGAP12	2007.63	1.92238	3.79048	3.79048	0.174183	11.0365	2.54633e-28	2.72963e-27
STAT4	26.6626	1.92218	3.78994	3.78994	0.639019	3.00801	0.00262963	0.00540345
COL4A5	969.463	1.92205	3.7896	3.7896	0.15602	12.3192	7.13827e-35	1.05932e-33
MALT1	1787.06	1.92196	3.78937	3.78937	0.23573	8.15323	3.5432e-16	1.81672e-15
ZNF680	794.114	1.91923	3.78222	3.78222	0.205715	9.32958	1.06294e-20	7.30656e-20
FERMT2	1665.72	1.91903	3.7817	3.7817	0.206642	9.28676	1.59056e-20	1.07645e-19
CAMSAP2	4723.61	1.91859	3.78054	3.78054	0.244906	7.83402	4.72532e-15	2.24353e-14
NCAPD3	2022.36	1.91855	3.78042	3.78042	0.232415	8.25483	1.52117e-16	7.99977e-16
DCC	1472.66	1.91839	3.78	3.78	0.207227	9.25743	2.09416e-20	1.40566e-19
PPP1R12B	703.004	1.91788	3.77867	3.77867	0.273677	7.00782	2.42067e-12	9.52889e-12
HNRNPR	11247.2	1.91768	3.77815	3.77815	0.158098	12.1297	7.35266e-34	1.04184e-32
NAPB	154.063	1.91742	3.77746	3.77746	0.21137	9.07139	1.17513e-19	7.55069e-19
HNRNPA1P10	11.1724	1.91713	3.7767	3.7767	0.803941	2.38466	0.017095	0.0313698
ACBD5	1526.53	1.91678	3.77578	3.77578	0.248177	7.72342	1.13251e-14	5.23137e-14
ENSG00000274825	24.8504	1.9167	3.77559	3.77559	0.470326	4.07526	4.59636e-05	0.000111331
ENSG00000258824	36.7439	1.91655	3.7752	3.7752	0.444699	4.30978	1.6342e-05	4.08646e-05
ENSG00000288945	34.1031	1.91638	3.77474	3.77474	0.488358	3.92413	8.70445e-05	0.000206581
POLR3A	2900.85	1.91625	3.7744	3.7744	0.243272	7.87698	3.35397e-15	1.61079e-14
TEK	118.519	1.91593	3.77357	3.77357	0.26581	7.20789	5.68246e-13	2.33871e-12
MPHOSPH10	2554	1.91554	3.77255	3.77255	0.232477	8.23969	1.72664e-16	9.04476e-16
NET1	1622.12	1.91541	3.7722	3.7722	0.190898	10.0337	1.08395e-23	8.95279e-23
TMEM67	477.295	1.91534	3.77202	3.77202	0.192062	9.97249	2.0112e-23	1.63509e-22
CLPX	1832.38	1.91491	3.77091	3.77091	0.196475	9.74636	1.91196e-22	1.46047e-21
ZZEF1	3806.91	1.9141	3.76878	3.76878	0.240257	7.96687	1.62738e-15	7.97248e-15
ZNF292	1509.63	1.91403	3.76861	3.76861	0.298157	6.41953	1.36692e-10	4.81062e-10
APPL2	1791.66	1.91374	3.76785	3.76785	0.192862	9.92283	3.31216e-23	2.65537e-22
GOLIM4	3531.12	1.91335	3.76684	3.76684	0.255668	7.48374	7.22389e-14	3.15669e-13
PALB2	989.832	1.91305	3.76603	3.76603	0.21132	9.05284	1.39293e-19	8.88721e-19
AMOTL1	1250.26	1.91283	3.76546	3.76546	0.229158	8.34721	6.98923e-17	3.75013e-16
ZNF780A	207.504	1.91267	3.76505	3.76505	0.234994	8.1392	3.97885e-16	2.03312e-15
POC5	517.627	1.91257	3.76478	3.76478	0.192793	9.92029	3.39781e-23	2.72146e-22
ADAM28	57.823	1.91192	3.7631	3.7631	0.378239	5.0548	4.30851e-07	1.20766e-06
SYT1	659.18	1.91153	3.76207	3.76207	0.282054	6.77717	1.22554e-11	4.62164e-11
CDC5L	3182.12	1.91133	3.76155	3.76155	0.244379	7.82115	5.2341e-15	2.47954e-14
ZNF773	163.663	1.91054	3.7595	3.7595	0.231025	8.26985	1.34126e-16	7.0775e-16
ZNF10	82.9093	1.91033	3.75895	3.75895	0.330151	5.78623	7.19822e-09	2.26699e-08
IL31RA	1956.95	1.91024	3.75873	3.75873	0.298225	6.40538	1.49994e-10	5.25983e-10
FNBP4	1727.92	1.91011	3.75837	3.75837	0.256339	7.45147	9.23074e-14	4.00677e-13
CALHM5	281.292	1.90992	3.75788	3.75788	0.175813	10.8633	1.72366e-27	1.75445e-26
JAG1	1363.16	1.90973	3.75738	3.75738	0.250394	7.62691	2.40452e-14	1.08835e-13
HBP1	1086.75	1.90963	3.75711	3.75711	0.242003	7.89091	3e-15	1.44791e-14
GK	400.944	1.90958	3.75699	3.75699	0.210669	9.06435	1.25352e-19	8.03204e-19
COA7	850.907	1.90951	3.75682	3.75682	0.221167	8.6338	5.9348e-18	3.41207e-17
GPR107	4241.56	1.90903	3.75558	3.75558	0.244705	7.80136	6.12417e-15	2.88505e-14
ZBTB6	470.988	1.909	3.75548	3.75548	0.210281	9.07831	1.10278e-19	7.10198e-19
HSDL1	1133.32	1.90895	3.75537	3.75537	0.156583	12.1913	3.45883e-34	4.97312e-33
PHF14	963.107	1.90887	3.75514	3.75514	0.201459	9.4752	2.6626e-21	1.9023e-20
SETDB2	157.374	1.9088	3.75497	3.75497	0.295966	6.4494	1.12297e-10	3.97633e-10
TMEM87A	1598.85	1.90852	3.75424	3.75424	0.204839	9.31718	1.19473e-20	8.17708e-20
USP40	3098.6	1.9085	3.7542	3.7542	0.115769	16.4855	4.66442e-61	2.13906e-59
LACTB	1684.74	1.90832	3.75372	3.75372	0.1239	15.4021	1.58558e-53	5.25205e-52
ANKRD33B	183.69	1.90763	3.75191	3.75191	0.239743	7.95697	1.76304e-15	8.62042e-15
DYNC2I1	992.039	1.90731	3.75108	3.75108	0.19037	10.0189	1.25851e-23	1.03661e-22
PPP4R4	376.786	1.90707	3.75046	3.75046	0.217443	8.77044	1.77969e-18	1.05667e-17
NCAPD2	11305.4	1.90685	3.74988	3.74988	0.190959	9.98564	1.76153e-23	1.43856e-22
DEPDC1B	780.083	1.90664	3.74936	3.74936	0.214378	8.89387	5.90194e-19	3.6201e-18
ATAD2B	272.229	1.90657	3.74918	3.74918	0.307118	6.20796	5.36758e-10	1.81946e-09
NID2	1609.29	1.90623	3.74827	3.74827	0.216025	8.8241	1.1034e-18	6.64291e-18
GTF3C4	1726.09	1.90591	3.74745	3.74745	0.19098	9.97965	1.87121e-23	1.52518e-22
SLC35D1	1054.82	1.90586	3.74733	3.74733	0.232353	8.20243	2.35567e-16	1.22139e-15
NDNF	38.8019	1.90477	3.7445	3.7445	0.634134	3.00374	0.00266683	0.00547502
TOP1	12689.1	1.90477	3.7445	3.7445	0.229065	8.31543	9.14227e-17	4.87038e-16
SAMD12	177.074	1.90411	3.74278	3.74278	0.447413	4.25582	2.08284e-05	5.17167e-05
ZNF700	298.335	1.90263	3.73893	3.73893	0.272452	6.98335	2.88229e-12	1.12971e-11
ZNF608	198.978	1.90251	3.73863	3.73863	0.2466	7.71496	1.21024e-14	5.58128e-14
ARHGAP11A	2922.55	1.90148	3.73596	3.73596	0.192894	9.85762	6.35349e-23	4.98046e-22
AASDH	425.116	1.90138	3.7357	3.7357	0.202465	9.39115	5.93464e-21	4.13537e-20
METTL16	3207.48	1.90111	3.73502	3.73502	0.225874	8.41671	3.87202e-17	2.11327e-16
STK38L	612.341	1.90095	3.73458	3.73458	0.250473	7.58942	3.21342e-14	1.43961e-13
PWWP2A	668.512	1.90087	3.73437	3.73437	0.228774	8.30892	9.65804e-17	5.13546e-16
NR3C2	44.242	1.90057	3.73362	3.73362	0.375815	5.0572	4.25452e-07	1.19279e-06
SMAD5	2666.66	1.90035	3.73303	3.73303	0.247497	7.67827	1.61256e-14	7.36847e-14
SIAE	296.647	1.90005	3.73227	3.73227	0.199678	9.51559	1.80691e-21	1.30342e-20
ENSG00000272909	65.3105	1.89987	3.7318	3.7318	0.312973	6.0704	1.27589e-09	4.21581e-09
ZNF189	438.584	1.89972	3.7314	3.7314	0.363749	5.22259	1.76434e-07	5.07929e-07
MIGA1	786.161	1.89959	3.73108	3.73108	0.237215	8.0079	1.16682e-15	5.78539e-15
ZBTB38	8977.36	1.89927	3.73025	3.73025	0.297569	6.38262	1.74085e-10	6.07529e-10
RIF1	3347.97	1.89925	3.73019	3.73019	0.272973	6.95766	3.45964e-12	1.34954e-11
SPEN	3196.78	1.89919	3.73005	3.73005	0.344348	5.51533	3.48117e-08	1.04914e-07
SERPINI1	172.423	1.89892	3.72934	3.72934	0.336065	5.65046	1.60016e-08	4.9307e-08
RAD54L2	1221.5	1.89887	3.7292	3.7292	0.22716	8.35916	6.31678e-17	3.39793e-16
RECQL	4778.92	1.89857	3.72845	3.72845	0.181669	10.4507	1.45401e-25	1.32499e-24
RN7SL689P	29.719	1.8985	3.72825	3.72825	0.512687	3.70304	0.000213034	0.00048945
GALNT11	2559.62	1.8985	3.72824	3.72824	0.149159	12.728	4.1314e-37	6.71114e-36
DNAJC3	5197.15	1.89786	3.72661	3.72661	0.222507	8.52945	1.47043e-17	8.22495e-17
HNRNPU	27326.4	1.8976	3.72594	3.72594	0.211209	8.98446	2.60013e-19	1.63108e-18
ARID2	1152.89	1.89723	3.72497	3.72497	0.245936	7.71431	1.21634e-14	5.60741e-14
PPP1R21	657.801	1.89702	3.72443	3.72443	0.238406	7.95712	1.76095e-15	8.61189e-15
USO1	6041.14	1.89624	3.72242	3.72242	0.189102	10.0276	1.15257e-23	9.50411e-23
EML6	228.825	1.89606	3.72196	3.72196	0.30211	6.27605	3.47278e-10	1.19148e-09
NIN	2631.42	1.89587	3.72145	3.72145	0.299917	6.3213	2.59365e-10	8.9652e-10
CFAP69	91.6101	1.89565	3.7209	3.7209	0.294667	6.43321	1.24934e-10	4.41088e-10
DCP1A	1285.87	1.89552	3.72057	3.72057	0.202344	9.3678	7.40594e-21	5.12965e-20
CPE	262.565	1.89495	3.71909	3.71909	0.234596	8.07752	6.60987e-16	3.34123e-15
TTPAL	2495.23	1.89484	3.71882	3.71882	0.193972	9.76863	1.53515e-22	1.18081e-21
FEM1B	1975.62	1.89392	3.71642	3.71642	0.232224	8.15555	3.47608e-16	1.78303e-15
MCM8	327.604	1.89382	3.71618	3.71618	0.386448	4.90058	9.5552e-07	2.60976e-06
STX16	2895.55	1.89371	3.71589	3.71589	0.205065	9.23466	2.59106e-20	1.72824e-19
DYNC1I2	4121.03	1.89364	3.71571	3.71571	0.188418	10.0502	9.16578e-24	7.60006e-23
CD46	4735.85	1.89347	3.71529	3.71529	0.190561	9.93634	2.89274e-23	2.32794e-22
FAM214A	618.791	1.8934	3.7151	3.7151	0.255378	7.41411	1.22446e-13	5.26464e-13
ZNF624	153.808	1.8932	3.71457	3.71457	0.222175	8.5212	1.57915e-17	8.81174e-17
TOGARAM1	375.918	1.89283	3.71362	3.71362	0.295823	6.39851	1.56896e-10	5.492e-10
INTS7	1772.41	1.89254	3.71289	3.71289	0.209353	9.03993	1.56766e-19	9.97942e-19
CDK6	716.699	1.89186	3.71113	3.71113	0.346029	5.46734	4.56837e-08	1.36845e-07
RBFOX2	3713.89	1.89116	3.70933	3.70933	0.218521	8.65434	4.95777e-18	2.86853e-17
ENSG00000276248	56.3776	1.89115	3.7093	3.7093	0.576524	3.28026	0.00103713	0.00223129
PAFAH1B1	7147.64	1.89066	3.70805	3.70805	0.173545	10.8944	1.22612e-27	1.26219e-26
RPA1	4792.87	1.89029	3.7071	3.7071	0.215219	8.78309	1.59041e-18	9.46718e-18
ZNF217	2184.48	1.89027	3.70703	3.70703	0.225562	8.38024	5.28187e-17	2.8527e-16
OSBPL3	1530.08	1.89026	3.70702	3.70702	0.217396	8.69502	3.46757e-18	2.02895e-17
MAPK14	1312.76	1.88877	3.70319	3.70319	0.226357	8.34421	7.16908e-17	3.84419e-16
CFAP91	6.26971	1.88849	3.70248	3.70248	0.840252	2.24753	0.0246061	0.043885
ANKRD50	1450.51	1.88753	3.70001	3.70001	0.256597	7.35602	1.89481e-13	8.038e-13
SALL4	9.46446	1.88744	3.69979	3.69979	0.749056	2.51977	0.0117433	0.0221279
PLAA	1820.59	1.88733	3.6995	3.6995	0.220268	8.56833	1.04995e-17	5.92777e-17
PUM2	3316.8	1.88725	3.69928	3.69928	0.245561	7.68543	1.52482e-14	6.98009e-14
ZNF555	138.973	1.88715	3.69904	3.69904	0.254063	7.42787	1.10359e-13	4.76268e-13
GBE1	6838.94	1.88685	3.69826	3.69826	0.1761	10.7146	8.6893e-27	8.48425e-26
CEP44	661.038	1.88654	3.69747	3.69747	0.200884	9.39119	5.93263e-21	4.1351e-20
AP1G1	3597.98	1.88644	3.69723	3.69723	0.222078	8.49452	1.98749e-17	1.1025e-16
IFI44	1240.4	1.88642	3.69716	3.69716	0.174336	10.8206	2.75086e-27	2.76129e-26
BNIP2	3564.74	1.88595	3.69597	3.69597	0.192317	9.80648	1.05584e-22	8.19829e-22
CDC23	1790.68	1.88582	3.69563	3.69563	0.168946	11.1623	6.23692e-29	6.90777e-28
ENSG00000260578	149.529	1.88566	3.69521	3.69521	0.420941	4.47962	7.47748e-06	1.91756e-05
HIPK1	2712.67	1.88482	3.69308	3.69308	0.266079	7.0837	1.40356e-12	5.62355e-12
SBF2	2309.99	1.88451	3.69229	3.69229	0.256364	7.35095	1.96808e-13	8.34184e-13
RBMS1	3248.8	1.88449	3.69222	3.69222	0.18915	9.96294	2.21411e-23	1.7966e-22
KAT6B	1301.34	1.88441	3.69201	3.69201	0.335858	5.61073	2.01473e-08	6.16926e-08
ARMCX2	2983.75	1.8843	3.69175	3.69175	0.135163	13.941	3.57052e-44	7.9156e-43
ENSG00000273369	9.40744	1.88416	3.69138	3.69138	0.809105	2.3287	0.019875	0.0360469
GALK2	1015.92	1.88386	3.69061	3.69061	0.240795	7.82349	5.13786e-15	2.43531e-14
HOXD10	113.145	1.88384	3.69057	3.69057	0.26453	7.12148	1.06773e-12	4.32368e-12
MYLK	7113.96	1.88362	3.69	3.69	0.259803	7.2502	4.16157e-13	1.72816e-12
LIMA1	8328.64	1.88346	3.68959	3.68959	0.192354	9.79162	1.22316e-22	9.457e-22
ITSN2	1726.89	1.88329	3.68916	3.68916	0.281422	6.69206	2.20053e-11	8.1723e-11
TBK1	2361.83	1.8831	3.68866	3.68866	0.173488	10.8543	1.9021e-27	1.9299e-26
NRDC	7976.75	1.88294	3.68826	3.68826	0.210214	8.95725	3.32866e-19	2.07528e-18
NRXN3	93.1011	1.88281	3.68793	3.68793	0.400352	4.70289	2.56506e-06	6.79043e-06
MBTD1	251.201	1.88272	3.68769	3.68769	0.283679	6.63679	3.20596e-11	1.17754e-10
NFATC3	1188.69	1.8826	3.68739	3.68739	0.197845	9.51553	1.80792e-21	1.30377e-20
ZNF440	480.712	1.88248	3.68707	3.68707	0.289382	6.50515	7.76159e-11	2.77578e-10
KRIT1	291.222	1.88236	3.68679	3.68679	0.267013	7.04972	1.79283e-12	7.12923e-12
NLRP11	241.071	1.88211	3.68613	3.68613	0.178751	10.5292	6.33526e-26	5.88711e-25
H2BC20P	129.594	1.88175	3.68523	3.68523	0.368363	5.10842	3.24866e-07	9.17878e-07
SUPT6H	14235.5	1.88153	3.68465	3.68465	0.219676	8.56502	1.08054e-17	6.09779e-17
KIF20A	3620.73	1.88114	3.68366	3.68366	0.189676	9.91766	3.4884e-23	2.7905e-22
GPNMB	4032.54	1.88105	3.68344	3.68344	0.176245	10.6729	1.36251e-26	1.3187e-25
LRIG2	781.097	1.88096	3.68321	3.68321	0.280935	6.69537	2.15133e-11	7.99775e-11
VPS45	1434.32	1.8802	3.68125	3.68125	0.194225	9.68048	3.64988e-22	2.74427e-21
MAP2	1813.8	1.88017	3.68118	3.68118	0.267912	7.01786	2.2529e-12	8.88087e-12
CLCC1	3525.6	1.87992	3.68054	3.68054	0.218343	8.60994	7.31005e-18	4.17534e-17
RAB3B	6681.42	1.87983	3.68031	3.68031	0.291018	6.45949	1.05058e-10	3.72519e-10
STIM2	987.333	1.87947	3.67939	3.67939	0.229492	8.18967	2.6194e-16	1.35399e-15
LMNB1	2773.03	1.87874	3.67754	3.67754	0.23214	8.09313	5.81522e-16	2.94834e-15
ZFP62	466.215	1.87866	3.67733	3.67733	0.189925	9.89159	4.5279e-23	3.58591e-22
PUS7	699.505	1.87855	3.67705	3.67705	0.187747	10.0057	1.43811e-23	1.18088e-22
USP33	1778.7	1.87836	3.67658	3.67658	0.243056	7.72811	1.09155e-14	5.05595e-14
OSBPL6	1669.8	1.87792	3.67545	3.67545	0.187989	9.98952	1.69392e-23	1.38557e-22
CKAP2L	2246.02	1.87785	3.67528	3.67528	0.235008	7.99061	1.34274e-15	6.62528e-15
AR	1124.29	1.87724	3.6737	3.6737	0.302232	6.21124	5.25665e-10	1.78305e-09
PHF20	3287.69	1.87702	3.67315	3.67315	0.216986	8.65042	5.13107e-18	2.96677e-17
LONP2	4488.13	1.87659	3.67207	3.67207	0.240115	7.81538	5.47989e-15	2.59211e-14
CSGALNACT1	959.868	1.87658	3.67204	3.67204	0.259103	7.24261	4.40142e-13	1.82418e-12
KAT6A	1781.22	1.87646	3.67173	3.67173	0.378081	4.96312	6.93697e-07	1.914e-06
TMEM181	2389.35	1.8763	3.67133	3.67133	0.179961	10.4261	1.88407e-25	1.70831e-24
IL17RD	122.364	1.87577	3.66998	3.66998	0.312786	5.99697	2.01028e-09	6.56384e-09
KCTD3	2145.1	1.875	3.66802	3.66802	0.172138	10.8925	1.25225e-27	1.28856e-26
CAPN7	1672.41	1.87469	3.66723	3.66723	0.161527	11.6061	3.83887e-31	4.73679e-30
ENSG00000276672	76.8276	1.87467	3.66717	3.66717	0.471644	3.97475	7.04528e-05	0.000168163
DOCK3	770.782	1.87429	3.66622	3.66622	0.254712	7.35847	1.86024e-13	7.89797e-13
HECW2	558.684	1.87388	3.66516	3.66516	0.261924	7.15427	8.41216e-13	3.42279e-12
SAMD9	1120.05	1.87375	3.66485	3.66485	0.33286	5.62925	1.80992e-08	5.55952e-08
THUMPD3	2354.45	1.87349	3.66418	3.66418	0.192338	9.74064	2.02277e-22	1.54326e-21
DDHD1	782.128	1.87297	3.66287	3.66287	0.240758	7.77948	7.28234e-15	3.41205e-14
FOXD4	29.2579	1.87288	3.66262	3.66262	0.520935	3.59522	0.000324118	0.000733066
PRKCI	1839.7	1.87287	3.66259	3.66259	0.228045	8.21271	2.16258e-16	1.12518e-15
ENSG00000229808	20.622	1.87256	3.66181	3.66181	0.524213	3.57213	0.000354092	0.000797876
CDR2	1551.6	1.87136	3.65877	3.65877	0.169934	11.0123	3.33397e-28	3.55446e-27
DNAJC6	1662.97	1.87133	3.65869	3.65869	0.215726	8.67457	4.15108e-18	2.41554e-17
ZNF451	1721.16	1.87128	3.65858	3.65858	0.264913	7.06376	1.62058e-12	6.46757e-12
ABCC4	3160.13	1.87038	3.65628	3.65628	0.21749	8.59982	7.98408e-18	4.54399e-17
METTL15P1	16.2394	1.86984	3.65491	3.65491	0.664809	2.81259	0.00491439	0.00977627
SLC25A12	1496.7	1.86982	3.65487	3.65487	0.202363	9.23993	2.4667e-20	1.64745e-19
GRM8	14.3434	1.86861	3.65181	3.65181	0.619952	3.01412	0.00257722	0.00530091
VEZT	1183.75	1.86847	3.65146	3.65146	0.160979	11.607	3.79819e-31	4.68887e-30
SH3BP5	3137.08	1.86795	3.65012	3.65012	0.20619	9.05933	1.31248e-19	8.39289e-19
PHLDB2	1193.13	1.86783	3.64982	3.64982	0.247576	7.54447	4.54147e-14	2.01012e-13
TIAM2	81.3851	1.86754	3.6491	3.6491	0.308105	6.06138	1.34962e-09	4.45187e-09
PTGR2	256.997	1.86753	3.64908	3.64908	0.312669	5.97288	2.33098e-09	7.573e-09
RNMT	2234.88	1.86741	3.64878	3.64878	0.197923	9.43505	3.90823e-21	2.75889e-20
LONRF2	1126.79	1.86714	3.64808	3.64808	0.389886	4.78893	1.67671e-06	4.49447e-06
DPY19L3	1244.49	1.86713	3.64806	3.64806	0.225904	8.26514	1.39526e-16	7.35129e-16
FHOD3	3796.28	1.86664	3.64682	3.64682	0.229601	8.12992	4.29567e-16	2.19192e-15
ZNF888	142.224	1.86647	3.64639	3.64639	0.321813	5.79986	6.63716e-09	2.09548e-08
ENSG00000261799	237.143	1.86638	3.64616	3.64616	0.251355	7.42526	1.12555e-13	4.85415e-13
ANKRD17	4620.55	1.86635	3.64609	3.64609	0.332781	5.60834	2.04276e-08	6.25282e-08
C2CD2	4708.3	1.86631	3.646	3.646	0.172173	10.8398	2.23038e-27	2.25398e-26
ENSG00000273271	24.0199	1.86591	3.64497	3.64497	0.541931	3.44307	0.000575145	0.00126985
KIAA0100	14495.7	1.86534	3.64354	3.64354	0.248413	7.50902	5.95711e-14	2.61393e-13
SORCS1	44.9952	1.86532	3.6435	3.6435	0.43068	4.33112	1.48356e-05	3.72185e-05
SPIDR	1279.87	1.8648	3.64217	3.64217	0.182856	10.1982	2.02002e-24	1.7385e-23
ENSG00000260918	13.2336	1.86451	3.64144	3.64144	0.614438	3.03449	0.0024094	0.0049775
RSKR	102.83	1.86426	3.64081	3.64081	0.253619	7.35064	1.97259e-13	8.35958e-13
LGR4	1407.28	1.86398	3.64009	3.64009	0.246904	7.54939	4.37311e-14	1.93897e-13
RBBP6	3686.73	1.8638	3.63965	3.63965	0.21234	8.77743	1.67252e-18	9.94198e-18
TXNRD3	79.4356	1.86359	3.63913	3.63913	0.294725	6.32315	2.56278e-10	8.86213e-10
LRRFIP1	5582.36	1.86351	3.63892	3.63892	0.238807	7.80341	6.0257e-15	2.8413e-14
CCDC14	1523.85	1.86247	3.63629	3.63629	0.240755	7.73594	1.02641e-14	4.76639e-14
SMURF2	1958.03	1.86233	3.63594	3.63594	0.225504	8.25851	1.47507e-16	7.76376e-16
PAPPA	8570.7	1.86212	3.63541	3.63541	0.282293	6.59639	4.21281e-11	1.53405e-10
NKRF	883.064	1.86103	3.63267	3.63267	0.223901	8.31185	9.42235e-17	5.01748e-16
RNF20	1864.87	1.86047	3.63126	3.63126	0.234394	7.93736	2.06527e-15	1.00595e-14
LINC00342	89.3408	1.8603	3.63082	3.63082	0.448761	4.14541	3.39213e-05	8.29695e-05
COL4A6	612.237	1.86009	3.63031	3.63031	0.175101	10.623	2.33014e-26	2.22137e-25
HEG1	7365.64	1.86009	3.63029	3.63029	0.248872	7.47406	7.77596e-14	3.38919e-13
PTX3	3112.38	1.85927	3.62824	3.62824	0.169933	10.9412	7.32215e-28	7.64284e-27
NSMAF	5599.48	1.85857	3.62648	3.62648	0.175364	10.5983	3.03342e-26	2.87135e-25
ENSG00000286695	11.3847	1.85847	3.62622	3.62622	0.716259	2.59469	0.00946773	0.0181073
L3MBTL4	323.464	1.85846	3.6262	3.6262	0.174829	10.6302	2.157e-26	2.06329e-25
DDX21	7463.47	1.85838	3.62599	3.62599	0.217566	8.54167	1.32291e-17	7.41283e-17
TRIP4	858.242	1.85798	3.625	3.625	0.208956	8.89172	6.01689e-19	3.68883e-18
MAP3K20	14106.6	1.85771	3.62432	3.62432	0.239789	7.74729	9.3876e-15	4.37136e-14
NEO1	1537.61	1.85753	3.62386	3.62386	0.252947	7.34355	2.07999e-13	8.80592e-13
ZNF551	158.88	1.85692	3.62233	3.62233	0.302037	6.14798	7.84782e-10	2.63454e-09
ARHGAP42	409.399	1.85656	3.62143	3.62143	0.355911	5.21635	1.82479e-07	5.24381e-07
PPP3CA	2303.94	1.85606	3.62019	3.62019	0.155531	11.9338	7.89314e-33	1.06102e-31
PAK3	86.4604	1.85541	3.61853	3.61853	0.329865	5.62475	1.8578e-08	5.7011e-08
GATAD1	2164.95	1.85482	3.61706	3.61706	0.188409	9.84464	7.22969e-23	5.65335e-22
SMC4	12875	1.85475	3.61688	3.61688	0.222728	8.32739	8.26446e-17	4.41107e-16
CDC16	3838.07	1.85471	3.6168	3.6168	0.13586	13.6517	1.97359e-42	4.03062e-41
ENSG00000254837	91.4055	1.85466	3.61667	3.61667	0.38338	4.83766	1.31376e-06	3.55232e-06
CACNG8	1353.75	1.85408	3.61522	3.61522	0.227404	8.15326	3.54236e-16	1.81666e-15
IFNGR1	784.384	1.85387	3.6147	3.6147	0.155329	11.9351	7.76419e-33	1.04424e-31
MARK1	61.6318	1.85366	3.61417	3.61417	0.371142	4.99449	5.89911e-07	1.63742e-06
RINT1	978.139	1.85332	3.6133	3.6133	0.182345	10.1638	2.8771e-24	2.45452e-23
FBXW7	867.999	1.8531	3.61277	3.61277	0.190059	9.75017	1.84153e-22	1.40836e-21
ZNF589	242.939	1.85285	3.61212	3.61212	0.233784	7.92547	2.27277e-15	1.10405e-14
PARD3B	233.713	1.85276	3.61192	3.61192	0.383791	4.82753	1.38238e-06	3.73148e-06
SP100	3143.3	1.8524	3.611	3.611	0.179499	10.3198	5.73491e-25	5.08201e-24
DOP1B	1472.68	1.8523	3.61075	3.61075	0.251636	7.36102	1.82512e-13	7.75529e-13
HELB	111.354	1.85129	3.60822	3.60822	0.344181	5.37881	7.49816e-08	2.21073e-07
PLEKHM3	767.076	1.85121	3.60803	3.60803	0.299047	6.19037	6.00239e-10	2.02869e-09
SMARCA2	3305.68	1.85092	3.6073	3.6073	0.233529	7.92587	2.26555e-15	1.10075e-14
ELAPOR2	339.546	1.85062	3.60655	3.60655	0.279785	6.61444	3.72965e-11	1.36378e-10
SEC14L1P1	50.8376	1.84967	3.60418	3.60418	0.396406	4.6661	3.06969e-06	8.06918e-06
NOMO3	438.116	1.84939	3.60349	3.60349	0.277895	6.655	2.83293e-11	1.044e-10
RELCH	1320.47	1.8493	3.60325	3.60325	0.232273	7.96176	1.69614e-15	8.2997e-15
DHX15	3902.58	1.84899	3.60247	3.60247	0.180694	10.2327	1.41539e-24	1.2298e-23
YLPM1	5732.66	1.84898	3.60246	3.60246	0.23494	7.87002	3.54587e-15	1.69878e-14
ALDH7A1	883.439	1.84873	3.60183	3.60183	0.172003	10.7483	6.03943e-27	5.94259e-26
SH3BP5-AS1	55.5338	1.84867	3.60168	3.60168	0.419802	4.40367	1.06434e-05	2.69706e-05
CHD9	2861.5	1.84825	3.60063	3.60063	0.319719	5.78086	7.43211e-09	2.33862e-08
DBT	1334.9	1.84823	3.60059	3.60059	0.283442	6.52068	6.99906e-11	2.50978e-10
ATP2A2	15540.9	1.84807	3.60017	3.60017	0.196097	9.42426	4.33159e-21	3.04759e-20
LRRTM4	7.20761	1.84804	3.6001	3.6001	0.829072	2.22904	0.0258112	0.0457997
SWT1	80.7571	1.84784	3.59961	3.59961	0.348879	5.29651	1.18038e-07	3.43475e-07
STARD13	1002.22	1.8478	3.59951	3.59951	0.186492	9.90821	3.83465e-23	3.05498e-22
OSBPL9	2641.63	1.84771	3.59927	3.59927	0.21579	8.56251	1.10441e-17	6.22282e-17
DDX52	1410.73	1.84632	3.59583	3.59583	0.23003	8.02647	1.00321e-15	4.99658e-15
RTL9	154.278	1.84586	3.59467	3.59467	0.427615	4.31664	1.5842e-05	3.96574e-05
RNF19A	1170.13	1.84576	3.59442	3.59442	0.196657	9.38568	6.25116e-21	4.34758e-20
THSD7A	27.7871	1.84567	3.59421	3.59421	0.458962	4.02141	5.78498e-05	0.000139021
CMTM4	908.834	1.84536	3.59344	3.59344	0.264742	6.97042	3.16001e-12	1.23608e-11
ENSG00000288685	41.9245	1.84511	3.5928	3.5928	0.664617	2.7762	0.00549988	0.0108638
MEGF9	709.727	1.84494	3.59238	3.59238	0.260719	7.07636	1.47993e-12	5.92019e-12
SMC5	1549.36	1.84477	3.59196	3.59196	0.266805	6.91431	4.70138e-12	1.81967e-11
EME1	458.599	1.84449	3.59126	3.59126	0.164204	11.2329	2.80995e-29	3.16444e-28
TOMM70	3637.39	1.84435	3.5909	3.5909	0.189799	9.71737	2.54259e-22	1.92885e-21
FOXO3	1540.03	1.84391	3.58982	3.58982	0.237011	7.77986	7.26077e-15	3.40282e-14
ZNF184	215.883	1.84218	3.58551	3.58551	0.34218	5.38366	7.29879e-08	2.15444e-07
TTC30B	159.655	1.84206	3.58522	3.58522	0.247312	7.44833	9.45314e-14	4.0977e-13
CAVIN4	124.647	1.84191	3.58485	3.58485	0.219776	8.38085	5.25447e-17	2.83851e-16
ACVR2A	241.121	1.84147	3.58374	3.58374	0.199001	9.25358	2.17098e-20	1.4553e-19
PDZRN3	1947.21	1.8413	3.58334	3.58334	0.164734	11.1775	5.25663e-29	5.84208e-28
KLHL5	8608.92	1.841	3.58258	3.58258	0.185109	9.94549	2.63875e-23	2.12961e-22
WDR26	5185.27	1.84088	3.5823	3.5823	0.168668	10.9142	9.85435e-28	1.02021e-26
ZNF224	245.448	1.84083	3.58216	3.58216	0.305447	6.02667	1.67375e-09	5.48899e-09
MIOS	1580.7	1.84064	3.58168	3.58168	0.189283	9.72428	2.37588e-22	1.80615e-21
ENSG00000287419	16.0957	1.84063	3.58165	3.58165	0.575279	3.19953	0.0013765	0.00291841
ATP6V0A2	1102.71	1.84051	3.58136	3.58136	0.236998	7.76593	8.10503e-15	3.78314e-14
DMGDH	131.092	1.84018	3.58056	3.58056	0.37442	4.91476	8.88897e-07	2.43381e-06
PCNPP3	11.2291	1.839	3.57761	3.57761	0.629082	2.9233	0.00346342	0.00702191
SLC10A5	12.7184	1.83858	3.57658	3.57658	0.776306	2.36837	0.0178668	0.03264
ENSG00000288973	450.536	1.83835	3.57601	3.57601	0.21412	8.58561	9.03566e-18	5.12068e-17
THAP12	1140.87	1.838	3.57514	3.57514	0.143183	12.8367	1.02182e-37	1.70679e-36
ZSCAN32	241.803	1.83754	3.574	3.574	0.223563	8.21934	2.04625e-16	1.06662e-15
UBA6	4719.31	1.8374	3.57365	3.57365	0.194416	9.45086	3.36064e-21	2.3856e-20
KLHL13	680.657	1.83687	3.57234	3.57234	0.218416	8.40995	4.10172e-17	2.23479e-16
CLIP4	1098.94	1.83656	3.57158	3.57158	0.149147	12.3137	7.64045e-35	1.13186e-33
PCDHGA11	7.16146	1.83607	3.57035	3.57035	0.820752	2.23705	0.0252827	0.0449562
PSD2	34.6819	1.83603	3.57026	3.57026	0.551874	3.3269	0.000878188	0.00190272
RBM28	3091.58	1.83598	3.57014	3.57014	0.232664	7.89111	2.99513e-15	1.44611e-14
SFMBT1	553.487	1.83583	3.56976	3.56976	0.21939	8.36789	5.86586e-17	3.16139e-16
ENSG00000271862	15.7582	1.8352	3.5682	3.5682	0.691315	2.65465	0.00793917	0.015362
PPP2R3A	1209.82	1.8351	3.56797	3.56797	0.278291	6.59418	4.27624e-11	1.55648e-10
STRBP	1058.55	1.83495	3.5676	3.5676	0.219922	8.34365	7.2035e-17	3.8602e-16
NT5E	41264.3	1.83486	3.56738	3.56738	0.172071	10.6634	1.50919e-26	1.45733e-25
SLFN12	180.231	1.83464	3.56682	3.56682	0.260187	7.05124	1.77325e-12	7.05578e-12
MPHOSPH8	886.662	1.83439	3.56621	3.56621	0.203442	9.0168	1.93658e-19	1.22573e-18
E2F6	846.865	1.83411	3.56553	3.56553	0.231386	7.92664	2.25155e-15	1.09437e-14
TMOD2	332.183	1.83411	3.56552	3.56552	0.298497	6.14448	8.02244e-10	2.69138e-09
PICALM	3113.1	1.83403	3.56532	3.56532	0.24089	7.61357	2.66629e-14	1.20234e-13
CXorf38	1492.89	1.83387	3.56492	3.56492	0.22337	8.21	2.21183e-16	1.14939e-15
NEDD4	3686.7	1.83386	3.5649	3.5649	0.263084	6.97064	3.15505e-12	1.23433e-11
AKT3	3148.51	1.83303	3.56285	3.56285	0.238133	7.69751	1.38738e-14	6.36242e-14
ENSG00000288670	198.413	1.83294	3.56263	3.56263	0.247031	7.41991	1.17201e-13	5.04423e-13
DCAF6	2636.88	1.83251	3.56155	3.56155	0.187757	9.76001	1.67132e-22	1.28205e-21
TASOR	4232.64	1.83123	3.5584	3.5584	0.25055	7.30883	2.69473e-13	1.1331e-12
PHF10	1189.68	1.83112	3.55812	3.55812	0.123832	14.7871	1.77318e-49	4.98334e-48
OTULIN	1227.68	1.83111	3.5581	3.5581	0.187897	9.74525	1.93297e-22	1.47608e-21
POP1	1499.88	1.83098	3.55778	3.55778	0.235497	7.77496	7.54703e-15	3.53047e-14
CRKL	4591.69	1.83095	3.55772	3.55772	0.208055	8.80031	1.36434e-18	8.16545e-18
PCDH18	675.063	1.8309	3.55758	3.55758	0.366538	4.99511	5.8802e-07	1.63253e-06
SMU1	3199.4	1.83066	3.55701	3.55701	0.144465	12.672	8.45277e-37	1.3549e-35
PRDM10	270.566	1.83047	3.55652	3.55652	0.282727	6.47433	9.52353e-11	3.38588e-10
TULP4	1803.44	1.83012	3.55566	3.55566	0.260712	7.01969	2.22366e-12	8.77515e-12
NDUFAF7	561.082	1.82997	3.55529	3.55529	0.153035	11.9579	5.90494e-33	7.9629e-32
NHS	1307.09	1.8287	3.55217	3.55217	0.210349	8.69366	3.5094e-18	2.05201e-17
ARHGAP19	611.216	1.82828	3.55115	3.55115	0.193928	9.42764	4.19409e-21	2.95412e-20
PCDHGA1	230.352	1.82828	3.55114	3.55114	0.267546	6.83353	8.28491e-12	3.15667e-11
TFIP11-DT	136.76	1.82818	3.55088	3.55088	0.197107	9.27507	1.77497e-20	1.19774e-19
PPP6R3	4983.06	1.82791	3.55024	3.55024	0.197232	9.26782	1.89986e-20	1.27761e-19
LMLN	609.396	1.82727	3.54866	3.54866	0.266406	6.85898	6.93558e-12	2.65449e-11
USPL1	290.015	1.82725	3.54859	3.54859	0.305306	5.98496	2.1644e-09	7.04714e-09
IFT88	338.085	1.82724	3.54858	3.54858	0.24239	7.53844	4.75642e-14	2.1005e-13
RNASEH1	2993.28	1.82716	3.54838	3.54838	0.228667	7.9905	1.34398e-15	6.62883e-15
RBM39	9360.86	1.82683	3.54757	3.54757	0.161653	11.301	1.2978e-29	1.48723e-28
ANKRD36	116.373	1.82678	3.54744	3.54744	0.3654	4.99939	5.75113e-07	1.59704e-06
CD163L1	2838.11	1.82671	3.54728	3.54728	0.133009	13.7338	6.37343e-43	1.32833e-41
SIPA1L1	2621.46	1.82666	3.54716	3.54716	0.245394	7.44379	9.78335e-14	4.23362e-13
ZNF77	272.789	1.82651	3.54679	3.54679	0.155372	11.7558	6.59612e-32	8.42962e-31
KLHL24	488.652	1.82632	3.54632	3.54632	0.267464	6.82828	8.59359e-12	3.2728e-11
SLC4A1AP	1978.09	1.82613	3.54584	3.54584	0.212366	8.59894	8.04551e-18	4.57587e-17
DDX3X	15370.1	1.82606	3.54567	3.54567	0.21258	8.58999	8.69737e-18	4.93667e-17
BBX	3390.72	1.82555	3.54442	3.54442	0.311376	5.86284	4.55006e-09	1.45334e-08
SYTL4	282.529	1.8254	3.54406	3.54406	0.204732	8.91607	4.83128e-19	2.98066e-18
HTR7P1	154.217	1.82495	3.54296	3.54296	0.221816	8.22735	1.91396e-16	9.99301e-16
NCOA2	993.33	1.82422	3.54117	3.54117	0.319136	5.71614	1.08971e-08	3.39239e-08
PDIA3P1	211.007	1.82404	3.54072	3.54072	0.181425	10.054	8.82432e-24	7.3241e-23
CDC40	1038.77	1.82391	3.54039	3.54039	0.239707	7.6089	2.76439e-14	1.24437e-13
ENSG00000277534	113.141	1.82327	3.53883	3.53883	0.289555	6.29681	3.03825e-10	1.04508e-09
XRCC5	14756.6	1.8232	3.53864	3.53864	0.185981	9.80312	1.09165e-22	8.46336e-22
EPB41	1938.97	1.82293	3.53799	3.53799	0.271655	6.71046	1.94006e-11	7.23563e-11
YTHDC1	2206	1.82227	3.53638	3.53638	0.185269	9.83584	7.89041e-23	6.16053e-22
ABCB7	851.451	1.82134	3.53409	3.53409	0.223858	8.13612	4.08136e-16	2.08382e-15
GK5	703.31	1.82123	3.53383	3.53383	0.213805	8.51819	1.62066e-17	9.03544e-17
GLDC	120.41	1.82118	3.53371	3.53371	0.267582	6.80607	1.00299e-11	3.80046e-11
C22orf46	432.552	1.82093	3.53309	3.53309	0.183745	9.91012	3.76178e-23	2.9988e-22
PTPN22	850.486	1.82073	3.5326	3.5326	0.245884	7.40482	1.31324e-13	5.63297e-13
OPHN1	383.56	1.82049	3.53201	3.53201	0.238961	7.61834	2.56955e-14	1.16057e-13
CHD3	13650.7	1.82019	3.53128	3.53128	0.196514	9.26239	1.99901e-20	1.34321e-19
RSPRY1	1949.58	1.81954	3.5297	3.5297	0.209588	8.68152	3.90531e-18	2.27774e-17
KIF11	3212.67	1.81923	3.52893	3.52893	0.248024	7.33489	2.21898e-13	9.37872e-13
GIGYF2	3085.91	1.81915	3.52873	3.52873	0.266432	6.82782	8.62174e-12	3.28303e-11
ZNF281	1300.5	1.81899	3.52834	3.52834	0.260343	6.98689	2.8105e-12	1.10259e-11
TRIP11	2637.29	1.81896	3.52827	3.52827	0.31372	5.79803	6.7097e-09	2.11681e-08
NMRAL2P	20.4861	1.81882	3.52793	3.52793	0.735839	2.47177	0.0134446	0.0250697
KLHL12	1767.35	1.81844	3.527	3.527	0.156714	11.6036	3.95275e-31	4.86784e-30
BDP1	1734.24	1.81839	3.52689	3.52689	0.366699	4.95883	7.09199e-07	1.95486e-06
FER	1178.37	1.81707	3.52364	3.52364	0.358284	5.07159	3.94515e-07	1.10838e-06
ECD	1958.62	1.81698	3.52343	3.52343	0.16754	10.8451	2.1049e-27	2.12886e-26
TGOLN2	12455.5	1.81685	3.52311	3.52311	0.226274	8.02943	9.79258e-16	4.88303e-15
PGBD1	295.125	1.81673	3.52281	3.52281	0.157749	11.5166	1.08859e-30	1.31824e-29
PTK2	4807.94	1.81667	3.52266	3.52266	0.171426	10.5973	3.06553e-26	2.90067e-25
NTN4	135.159	1.81642	3.52207	3.52207	0.309612	5.86677	4.44362e-09	1.42113e-08
IFIH1	275.181	1.81608	3.52123	3.52123	0.19715	9.21167	3.21094e-20	2.13162e-19
MFHAS1	1466.14	1.81605	3.52116	3.52116	0.189424	9.58723	9.04851e-22	6.64989e-21
ADSS2	1810.26	1.81598	3.521	3.521	0.197565	9.19184	3.86196e-20	2.54915e-19
SUN1	3368.62	1.81554	3.51991	3.51991	0.174728	10.3907	2.73452e-25	2.46446e-24
TENT5A	1140.78	1.81545	3.51969	3.51969	0.202102	8.98285	2.63834e-19	1.65424e-18
PYGL	2301.42	1.81514	3.51893	3.51893	0.141915	12.7903	1.85707e-37	3.07167e-36
RNGTT	1875.31	1.81486	3.51825	3.51825	0.195055	9.30434	1.34827e-20	9.18836e-20
RABGAP1L	594.788	1.81448	3.51732	3.51732	0.21351	8.49831	1.92376e-17	1.06878e-16
SEC31A	10002.9	1.81422	3.5167	3.5167	0.224691	8.07428	6.78772e-16	3.42977e-15
ENSG00000278902	27.6146	1.814	3.51615	3.51615	0.495238	3.66288	0.000249395	0.000569591
NCBP1	2529.52	1.81398	3.51611	3.51611	0.172766	10.4996	8.67236e-26	7.99746e-25
ITCH	2679.72	1.81396	3.51606	3.51606	0.240971	7.52773	5.16302e-14	2.27294e-13
HSD11B1	81.4151	1.81368	3.51538	3.51538	0.402868	4.50192	6.73425e-06	1.73256e-05
NMT2	1180.05	1.81347	3.51486	3.51486	0.169216	10.7169	8.48326e-27	8.28945e-26
ZNF518B	271.075	1.81311	3.51399	3.51399	0.263782	6.87351	6.26392e-12	2.40612e-11
MSANTD4	533.358	1.81289	3.51346	3.51346	0.312145	5.80786	6.32746e-09	2.00069e-08
ERRFI1	6984.21	1.81224	3.51187	3.51187	0.203545	8.90339	5.41668e-19	3.33292e-18
ENSG00000216775	319.925	1.81165	3.51043	3.51043	0.246213	7.35804	1.8663e-13	7.92101e-13
CBL	1580.87	1.81159	3.51029	3.51029	0.291197	6.22118	4.93427e-10	1.67639e-09
INSR	549.95	1.81141	3.50985	3.50985	0.2143	8.45268	2.84697e-17	1.56423e-16
CEP120	1251.44	1.81128	3.50953	3.50953	0.195047	9.28636	1.59651e-20	1.08018e-19
ARMC8	1180.29	1.81063	3.50796	3.50796	0.131251	13.7952	2.72452e-43	5.75387e-42
DYRK1A	2734.26	1.80987	3.5061	3.5061	0.216621	8.35497	6.54471e-17	3.51756e-16
SETDB1	801.652	1.80982	3.50599	3.50599	0.139939	12.9329	2.93418e-38	5.01992e-37
CRK	5332.09	1.80973	3.50577	3.50577	0.180081	10.0495	9.22942e-24	7.65033e-23
PLEKHA8P1	234.246	1.80942	3.50502	3.50502	0.195809	9.24078	2.44717e-20	1.63527e-19
ZNF550	162.156	1.80934	3.50481	3.50481	0.24546	7.3712	1.69102e-13	7.19751e-13
ECT2	3931.02	1.80893	3.50381	3.50381	0.191897	9.42653	4.23886e-21	2.98449e-20
CDKN2AIP	745.748	1.80857	3.50294	3.50294	0.157163	11.5076	1.20812e-30	1.45743e-29
UTP25	1714.84	1.80853	3.50286	3.50286	0.160826	11.2452	2.44416e-29	2.76106e-28
TMEM131	5498.56	1.8085	3.50278	3.50278	0.251918	7.17892	7.02624e-13	2.87315e-12
FAM135A	189.014	1.80816	3.50195	3.50195	0.331653	5.45196	4.98178e-08	1.4885e-07
GLT8D1	1889.2	1.8075	3.50036	3.50036	0.142931	12.646	1.17787e-36	1.88207e-35
ATP9A	1511.01	1.80741	3.50014	3.50014	0.238436	7.58028	3.44805e-14	1.54146e-13
PRSS12	376.679	1.80724	3.49972	3.49972	0.139907	12.9175	3.58759e-38	6.1131e-37
CERT1	1873.49	1.80723	3.4997	3.4997	0.192744	9.37634	6.83048e-21	4.74011e-20
TNIK	1145.45	1.80699	3.49911	3.49911	0.242619	7.44784	9.48807e-14	4.11144e-13
BARD1	444.363	1.80672	3.49847	3.49847	0.239851	7.53269	4.97057e-14	2.19088e-13
FXR1	8201.5	1.80667	3.49833	3.49833	0.20227	8.93197	4.18473e-19	2.59121e-18
HAUS6	1530.43	1.80652	3.49798	3.49798	0.218941	8.25119	1.56824e-16	8.23708e-16
ADAMTS9	103.764	1.80552	3.49554	3.49554	0.476037	3.7928	0.000148957	0.000347066
STON2	1852.19	1.80531	3.49505	3.49505	0.258902	6.97295	3.10356e-12	1.21493e-11
GPD2	2883.37	1.80461	3.49334	3.49334	0.246456	7.32224	2.43873e-13	1.02784e-12
UIMC1	1052.98	1.80455	3.4932	3.4932	0.19889	9.07312	1.15655e-19	7.43504e-19
TRIM33	2658.27	1.80451	3.4931	3.4931	0.269771	6.68903	2.24657e-11	8.33598e-11
ARIH1	2875.23	1.8039	3.49162	3.49162	0.209279	8.61956	6.72097e-18	3.8536e-17
HOTAIR	81.8968	1.80368	3.4911	3.4911	0.320775	5.62289	1.87786e-08	5.75915e-08
YY1	6040.44	1.80358	3.49084	3.49084	0.191844	9.40128	5.39038e-21	3.76748e-20
MED1	3512.53	1.80354	3.49076	3.49076	0.30483	5.91655	3.28771e-09	1.05905e-08
DDX10	1117.66	1.80313	3.48977	3.48977	0.171126	10.5368	5.84273e-26	5.43737e-25
MAP9	1415.63	1.80313	3.48976	3.48976	0.259117	6.95873	3.43359e-12	1.33979e-11
NALCN	1374.54	1.80289	3.48918	3.48918	0.201903	8.92948	4.28015e-19	2.649e-18
PIK3CB	1986	1.80283	3.48904	3.48904	0.185632	9.71185	2.68424e-22	2.03206e-21
TNFRSF11B	94.3059	1.80186	3.48669	3.48669	0.385519	4.67385	2.95606e-06	7.78499e-06
KBTBD8	290.358	1.80163	3.48613	3.48613	0.21765	8.27763	1.25653e-16	6.64379e-16
PDCD11	3787.85	1.8011	3.48487	3.48487	0.181434	9.92705	3.17517e-23	2.55038e-22
E2F8	510.759	1.80106	3.48476	3.48476	0.235332	7.65327	1.95937e-14	8.91311e-14
ENSG00000272077	73.8175	1.8009	3.48437	3.48437	0.374827	4.80461	1.55053e-06	4.16467e-06
FZD6	1105.67	1.8008	3.48414	3.48414	0.189995	9.47814	2.58847e-21	1.85143e-20
DLEU2L	34.957	1.80061	3.48366	3.48366	0.48969	3.67703	0.000235966	0.000540038
FKTN	984.732	1.79981	3.48174	3.48174	0.243098	7.40364	1.32506e-13	5.68081e-13
PLOD2	19269.1	1.79959	3.48121	3.48121	0.192911	9.3286	1.07274e-20	7.36792e-20
TAF5	251.093	1.7989	3.47955	3.47955	0.285676	6.297	3.03469e-10	1.04414e-09
NEK1	1167.65	1.79852	3.47863	3.47863	0.214494	8.38496	5.07444e-17	2.74475e-16
ROCK1	4168.75	1.79814	3.47771	3.47771	0.296651	6.06146	1.34895e-09	4.45026e-09
ANKMY2	1133.46	1.79811	3.47765	3.47765	0.193057	9.31388	1.23251e-20	8.42202e-20
EFNB2	5506.53	1.79774	3.47674	3.47674	0.236847	7.59028	3.1922e-14	1.43035e-13
HSPA8	67986.1	1.79763	3.47648	3.47648	0.187589	9.58283	9.44251e-22	6.92741e-21
YAP1	3287.17	1.7974	3.47594	3.47594	0.201106	8.93757	3.97815e-19	2.46991e-18
MUC20-OT1	175.164	1.79706	3.47512	3.47512	0.238229	7.54341	4.57822e-14	2.02497e-13
PRMT9	364.465	1.79702	3.47501	3.47501	0.207611	8.65572	4.89818e-18	2.83599e-17
ADAT1	1327.74	1.79683	3.47457	3.47457	0.23197	7.74596	9.48599e-15	4.41475e-14
SPATA5	996.098	1.79554	3.47144	3.47144	0.291043	6.16933	6.8582e-10	2.31056e-09
FAM184A	109.369	1.79541	3.47113	3.47113	0.307172	5.84496	5.06687e-09	1.61234e-08
CTPS1	4236.22	1.79529	3.47084	3.47084	0.140728	12.7572	2.84411e-37	4.66177e-36
ZNF202	254.885	1.79527	3.47079	3.47079	0.139861	12.8361	1.02949e-37	1.71848e-36
INPP4A	1593.74	1.79491	3.46993	3.46993	0.216921	8.27449	1.29008e-16	6.81695e-16
PHF6	1061.75	1.79488	3.46986	3.46986	0.253216	7.08833	1.35741e-12	5.44551e-12
NUDCD1	1373.52	1.79483	3.46975	3.46975	0.19822	9.05474	1.36893e-19	8.74065e-19
PLPPR4	176.564	1.7947	3.46944	3.46944	0.371682	4.82859	1.37502e-06	3.71241e-06
SETBP1-DT	40.0823	1.79462	3.46923	3.46923	0.514268	3.48965	0.000483649	0.00107644
LIMD1-AS1	10.2506	1.7946	3.4692	3.4692	0.755162	2.37645	0.0174803	0.0320005
ZNF318	777.458	1.79443	3.46877	3.46877	0.201938	8.88604	6.33253e-19	3.873e-18
BTRC	763.037	1.79425	3.46835	3.46835	0.200864	8.93264	4.15945e-19	2.57681e-18
C10orf88B	19.2511	1.79417	3.46817	3.46817	0.533584	3.36249	0.000772423	0.00168318
KLF12	2009.42	1.79379	3.46724	3.46724	0.262948	6.82184	8.98829e-12	3.41749e-11
SART3	2800.46	1.79373	3.4671	3.4671	0.188263	9.52777	1.60701e-21	1.16252e-20
BLOC1S6	3019.04	1.79356	3.4667	3.4667	0.202703	8.84825	8.8904e-19	5.38554e-18
ENSG00000249863	34.2024	1.79337	3.46624	3.46624	0.534384	3.35596	0.00079091	0.00172095
NPIPB5	96.0758	1.79332	3.46612	3.46612	0.344223	5.20977	1.89072e-07	5.42592e-07
ZC3H11A	11.5141	1.79327	3.46599	3.46599	0.744243	2.40952	0.0159734	0.0294586
MED17	64.6834	1.79313	3.46566	3.46566	0.416776	4.30238	1.68972e-05	4.2228e-05
SLC12A2	1308.75	1.79242	3.46396	3.46396	0.238246	7.52341	5.33663e-14	2.34693e-13
MID1	1933.84	1.79227	3.46359	3.46359	0.247763	7.23379	4.69683e-13	1.94313e-12
NRP1	20836	1.79191	3.46272	3.46272	0.214786	8.34274	7.25875e-17	3.88817e-16
PIK3R1	749.041	1.79162	3.46204	3.46204	0.331671	5.4018	6.59743e-08	1.95397e-07
DEPDC7	104.836	1.79085	3.46019	3.46019	0.267127	6.70414	2.02601e-11	7.54511e-11
API5	4359.62	1.79066	3.45974	3.45974	0.202889	8.82581	1.08669e-18	6.54847e-18
ACTR8	1103.76	1.79059	3.45955	3.45955	0.207898	8.6128	7.12965e-18	4.07597e-17
PUM1	2665.73	1.78998	3.45811	3.45811	0.170587	10.4931	9.29544e-26	8.55342e-25
SAMHD1	2419.93	1.78973	3.4575	3.4575	0.197062	9.08205	1.06553e-19	6.86903e-19
AIFM1	2810.52	1.78955	3.45708	3.45708	0.153014	11.6954	1.34585e-31	1.69103e-30
HSP90AB1	89621.1	1.78786	3.45303	3.45303	0.154052	11.6056	3.86124e-31	4.75976e-30
ROBO1	4622.97	1.78749	3.45213	3.45213	0.271145	6.59238	4.32836e-11	1.57477e-10
JAKMIP2	983.716	1.78724	3.45153	3.45153	0.265787	6.72431	1.76425e-11	6.59639e-11
YPEL2	271.585	1.78717	3.45138	3.45138	0.290754	6.14668	7.9123e-10	2.65513e-09
ZNF397	568.102	1.78688	3.45069	3.45069	0.22744	7.85651	3.94988e-15	1.88771e-14
CTCF	2446.92	1.78687	3.45065	3.45065	0.210499	8.48874	2.08887e-17	1.15671e-16
UBE3C	7693.37	1.78662	3.45006	3.45006	0.226777	7.87833	3.31774e-15	1.5946e-14
TRIM36	115.229	1.78648	3.44972	3.44972	0.278611	6.41209	1.43541e-10	5.03981e-10
UACA	2855.25	1.78545	3.44726	3.44726	0.252894	7.06006	1.66434e-12	6.63176e-12
CSGALNACT2	1359.95	1.78499	3.44615	3.44615	0.242675	7.35545	1.90289e-13	8.07091e-13
TSTD2	503.24	1.78481	3.44573	3.44573	0.244965	7.28598	3.19344e-13	1.33618e-12
PAN3	561.041	1.78407	3.44396	3.44396	0.315113	5.66167	1.4991e-08	4.62885e-08
KIAA2026	488.69	1.78313	3.44172	3.44172	0.31558	5.65033	1.60136e-08	4.9338e-08
MED14	2894.89	1.7828	3.44092	3.44092	0.219752	8.11274	4.94895e-16	2.51819e-15
IL16	329.186	1.78257	3.44037	3.44037	0.202585	8.79911	1.379e-18	8.25126e-18
PPP1R3B	1138.35	1.78223	3.43957	3.43957	0.275605	6.46661	1.00225e-10	3.55831e-10
GBP1	509.258	1.78221	3.43953	3.43953	0.252792	7.05011	1.78773e-12	7.11007e-12
OTUD3	579.919	1.78177	3.43848	3.43848	0.260288	6.84539	7.62684e-12	2.91161e-11
TARDBP	4769.31	1.78169	3.4383	3.4383	0.164005	10.8637	1.71706e-27	1.74914e-26
ADGRL2	196.2	1.78115	3.437	3.437	0.294366	6.05079	1.44136e-09	4.74525e-09
TNPO1	7642.71	1.78115	3.43699	3.43699	0.215705	8.25731	1.48988e-16	7.83846e-16
RAB22A	5440.84	1.78091	3.43643	3.43643	0.187219	9.51243	1.86266e-21	1.34173e-20
ZNF260	19.503	1.78089	3.43639	3.43639	0.49313	3.61141	0.000304541	0.000690152
CSDE1	32989.5	1.78088	3.43637	3.43637	0.211784	8.40896	4.13655e-17	2.25329e-16
RAI14	6654.7	1.78079	3.43614	3.43614	0.23545	7.56333	3.92872e-14	1.74926e-13
ITGAV	5965.13	1.78065	3.4358	3.4358	0.229178	7.76973	7.86549e-15	3.67539e-14
TMEM260	567.966	1.78043	3.43527	3.43527	0.202463	8.79381	1.4457e-18	8.6422e-18
ENSG00000280149	20.0267	1.78013	3.43456	3.43456	0.556747	3.19737	0.00138685	0.00293908
[truncated: 12,419 more rows]

## Sheet: All praja2KO
Gene	baseMean	log2FoldChange	FoldEnrichment	Fold-Enrichment	lfcSE	stat	pvalue	padj
SNHG29	21280.3	-3.77232	0.0731844	-13.6641	0.109083	-34.5822	4.67249e-262	1.18709e-257
MT-ND3	67184	-9.25394	0.0016379	-610.538	0.273722	-33.8078	1.51552e-250	1.92517e-246
MIF	45901.6	-6.85384	0.00864548	-115.667	0.203057	-33.7533	9.57033e-250	8.10479e-246
RPS20	22772.8	-4.5343	0.0431557	-23.1719	0.139879	-32.4158	1.64447e-230	1.04449e-226
RPL35	48782	-5.43081	0.0231827	-43.1356	0.16935	-32.0686	1.20936e-225	6.14499e-222
RPS12	12929	-5.3333	0.0248037	-40.3166	0.173325	-30.7705	6.49681e-208	2.75096e-204
MT-CO2	795177	-8.19145	0.0034208	-292.33	0.269108	-30.4393	1.66084e-203	6.0279e-200
SF3B5	10472.9	-6.44511	0.011477	-87.1305	0.213915	-30.1293	2.00133e-199	6.35573e-196
RPL18A	38019.9	-6.60483	0.0102742	-97.331	0.219473	-30.094	5.8074e-199	1.63936e-195
PRSS3	3355.27	-6.20839	0.0135235	-73.9455	0.211513	-29.3523	2.23539e-189	5.67924e-186
MRPL54	4863.8	-6.05514	0.015039	-66.4936	0.206559	-29.3144	6.80118e-189	1.57082e-185
RPS5	60056.9	-5.82386	0.017654	-56.6442	0.199674	-29.1668	5.12031e-187	1.08405e-183
RPL28	73287.9	-5.65667	0.0198231	-50.4462	0.19492	-29.0205	3.62892e-185	7.09202e-182
UBA52	20807.8	-5.07842	0.0295968	-33.7875	0.175234	-28.9807	1.15043e-184	2.0877e-181
RPS29	7744.11	-7.1328	0.00712547	-140.342	0.248341	-28.7218	2.04141e-181	3.4576e-178
RPS2	135901	-6.34324	0.0123167	-81.1903	0.221296	-28.6641	1.07108e-180	1.70073e-177
RPLP1	70348.1	-7.15328	0.00702504	-142.348	0.255069	-28.0445	4.65688e-173	6.95957e-170
ATP6V1F	23889.2	-5.67753	0.0195387	-51.1806	0.202805	-27.995	1.86826e-172	2.63694e-169
GUK1	37863.6	-5.88086	0.0169702	-58.9269	0.213873	-27.497	1.90929e-166	2.55302e-163
ATP6V0B	14447.2	-5.68725	0.0194074	-51.5266	0.208035	-27.3379	1.50345e-164	1.90984e-161
BAD	9269.52	-5.9787	0.0158574	-63.0619	0.220148	-27.1576	2.06129e-162	2.49377e-159
GSTP1	26742.3	-5.38801	0.0238808	-41.8747	0.198782	-27.105	8.58924e-162	9.91901e-159
ATRAID	5822.04	-3.71293	0.0762599	-13.113	0.137915	-26.9219	1.21883e-159	1.34633e-156
PHPT1	10018.1	-4.94093	0.032556	-30.7163	0.183787	-26.8841	3.37427e-159	3.57194e-156
MT-ND1	536021	-6.67524	0.00978482	-102.199	0.249069	-26.8007	3.16837e-158	3.21982e-155
LGALS1	81612.8	-5.86899	0.0171104	-58.4441	0.220786	-26.5823	1.08829e-155	1.06342e-152
RPL23A	13774.3	-3.97959	0.0633903	-15.7753	0.150694	-26.4084	1.0963e-153	1.03158e-150
CYBA	20101.6	-5.66314	0.0197344	-50.6729	0.215972	-26.2216	1.50646e-151	1.36689e-148
GPX1	51312.4	-6.31311	0.0125766	-79.5125	0.242311	-26.0538	1.21857e-149	1.06755e-146
MRPL41	7242.64	-5.74621	0.0186302	-53.6763	0.220715	-26.0346	2.01239e-149	1.70423e-146
ZNF593	3544.39	-5.99216	0.0157101	-63.6534	0.230203	-26.0299	2.27327e-149	1.86305e-146
DGCR6L	8378.21	-6.07691	0.0148139	-67.5043	0.23386	-25.9852	7.27461e-149	5.77559e-146
SELENOM	3540.45	-7.29664	0.00636053	-157.22	0.280915	-25.9745	9.61625e-149	7.40334e-146
MT-CO3	662089	-7.89991	0.00418689	-238.841	0.305087	-25.8939	7.79182e-148	5.82232e-145
RPS2P5	10369	-5.79429	0.0180196	-55.4952	0.224105	-25.8552	2.12696e-147	1.54393e-144
NAA38	12062	-6.42593	0.0116306	-85.9802	0.249022	-25.8047	7.8612e-147	5.54782e-144
EVA1B	2045.79	-6.20502	0.0135551	-73.773	0.242013	-25.6392	5.58526e-145	3.83511e-142
POLR2I	3394.04	-5.80911	0.0178354	-56.0682	0.227091	-25.5805	2.5136e-144	1.68054e-141
RPL36	27823.1	-5.85623	0.0172623	-57.9296	0.228999	-25.5732	3.03265e-144	1.97558e-141
POLE4	3854.59	-4.70887	0.0382373	-26.1524	0.184151	-25.5708	3.22575e-144	2.04883e-141
IFI27L2	5222.26	-6.0894	0.0146862	-68.0913	0.238191	-25.5652	3.72192e-144	2.30632e-141
ECSIT	7690.74	-4.98813	0.0315082	-31.7378	0.195191	-25.5552	4.80853e-144	2.9087e-141
GPX4	30637.3	-5.81002	0.0178242	-56.1034	0.228512	-25.4254	1.3211e-142	7.80553e-140
CLPP	10519.7	-5.26835	0.0259459	-38.5418	0.207521	-25.387	3.50797e-142	2.02553e-139
NDUFA3	3562.87	-6.07801	0.0148026	-67.5557	0.239596	-25.3677	5.73644e-142	3.23867e-139
RPS27	21681.9	-5.90152	0.0167289	-59.7769	0.232872	-25.3423	1.09272e-141	6.03513e-139
RPL32	19853.9	-4.58873	0.0415581	-24.0627	0.181871	-25.2307	1.8453e-140	9.97481e-138
PRADC1	4256.72	-5.37151	0.0241553	-41.3987	0.213324	-25.1801	6.61285e-140	3.50013e-137
ROMO1	3290.41	-6.05741	0.0150154	-66.5983	0.240598	-25.1765	7.25558e-140	3.76194e-137
CYC1	33150.3	-4.84472	0.0348013	-28.7346	0.192485	-25.1693	8.69206e-140	4.41661e-137
MZT2B	12244.6	-5.83214	0.017553	-56.9704	0.232017	-25.1367	1.97464e-139	9.83683e-137
RPL37	30955	-4.92926	0.0328206	-30.4687	0.196616	-25.0704	1.04544e-138	4.82915e-136
ENSG00000197149	2014.21	-6.07462	0.0148374	-67.3973	0.242302	-25.0704	1.0453e-138	4.82915e-136
NDUFB7	18202.5	-5.34902	0.0245349	-40.7582	0.213351	-25.0714	1.02005e-138	4.82915e-136
YIF1B	11055.9	-4.89586	0.0335891	-29.7716	0.195269	-25.0725	9.9326e-139	4.82915e-136
SCAND1	10561.8	-5.38376	0.0239512	-41.7516	0.216907	-24.8206	5.36963e-136	2.43608e-133
VAMP5	3167.39	-5.42941	0.0232052	-43.0938	0.219013	-24.7904	1.1383e-135	5.07364e-133
TMEM120A	5920.02	-4.61531	0.0407994	-24.5102	0.186207	-24.7858	1.27431e-135	5.58193e-133
ATP5MK	8129.79	-5.631	0.020179	-49.5565	0.227585	-24.7424	3.74452e-135	1.61243e-132
RPL21	7915.99	-4.58405	0.0416932	-23.9847	0.185687	-24.6869	1.47731e-134	6.25541e-132
DPM3	1510.7	-5.68153	0.0194844	-51.323	0.230959	-24.5998	1.27087e-133	5.29308e-131
TMEM205	6539.56	-5.08522	0.0294576	-33.9471	0.207455	-24.5124	1.08925e-132	4.46348e-130
TIMM17B	4698.2	-5.24856	0.0263043	-38.0165	0.21418	-24.5053	1.29584e-132	5.22573e-130
MT-CYB	416118	-6.9643	0.00800824	-124.871	0.284734	-24.459	4.03834e-132	1.60309e-129
NUBP2	5699.89	-5.44168	0.0230086	-43.462	0.22319	-24.3814	2.69581e-131	1.05369e-128
GET3	16103.3	-4.21007	0.054031	-18.5079	0.173166	-24.3123	1.45402e-130	5.59709e-128
RPL12	15301.9	-5.14469	0.0282679	-35.3758	0.211692	-24.3028	1.83317e-130	6.95127e-128
RPS11	16621.7	-4.5381	0.0430423	-23.2329	0.18746	-24.2084	1.81629e-129	6.78597e-127
OST4	4065.36	-5.80914	0.0178351	-56.0692	0.240552	-24.1492	7.61289e-129	2.80309e-126
PPDPF	14633.2	-6.00096	0.0156146	-64.0424	0.248646	-24.1345	1.08642e-128	3.94309e-126
NOSIP	5394.66	-4.80702	0.0357226	-27.9935	0.199208	-24.1306	1.19236e-128	4.26664e-126
CYB561A3	9618.69	-4.33604	0.0495133	-20.1966	0.179886	-24.1043	2.25163e-128	7.94512e-126
FAU	15000.6	-5.75012	0.0185799	-53.8217	0.239101	-24.0489	8.57149e-128	2.98311e-125
SH3BGRL3	73688.2	-5.42393	0.0232935	-42.9304	0.225805	-24.0204	1.70305e-127	5.84699e-125
GCHFR	877.204	-5.86034	0.0172132	-58.0951	0.244033	-24.0145	1.96062e-127	6.64153e-125
BBLN	4106.05	-5.80451	0.0178924	-55.8895	0.241752	-24.0102	2.17691e-127	7.27717e-125
GAMT	5027.29	-5.56852	0.0210721	-47.4562	0.232611	-23.9392	1.19718e-126	3.95008e-124
ATP5MC3	11277.3	-3.63244	0.0806358	-12.4014	0.151752	-23.9367	1.27178e-126	4.14243e-124
MCRIP1	7716.34	-5.68732	0.0194065	-51.5293	0.237768	-23.9196	1.91414e-126	6.15578e-124
RPL13	76130.9	-5.51778	0.0218265	-45.8159	0.230967	-23.8899	3.89696e-126	1.23758e-123
RPL9	36097.6	-4.81267	0.035583	-28.1033	0.202001	-23.825	1.84129e-125	5.77527e-123
FUOM	783.526	-5.16012	0.0279672	-35.7561	0.216606	-23.8226	1.94951e-125	6.04017e-123
ISOC2	7168.83	-5.32344	0.0249738	-40.0419	0.223938	-23.7719	6.52586e-125	1.99754e-122
CHCHD5	1969.26	-6.37505	0.0120481	-83.0006	0.268508	-23.7425	1.31307e-124	3.9714e-122
MPDU1	18340.1	-4.61054	0.0409344	-24.4293	0.19431	-23.7277	1.86675e-124	5.5796e-122
RPS9	43947.7	-4.97636	0.0317664	-31.4798	0.209921	-23.7059	3.13634e-124	9.26533e-122
RPS15	30564.3	-5.49981	0.0221	-45.2489	0.232172	-23.6885	4.73671e-124	1.38323e-121
COX7A2L	7032.03	-3.40126	0.0946498	-10.5653	0.143799	-23.6529	1.10323e-123	3.18507e-121
MT-ND2	270873	-6.58887	0.0103885	-96.2606	0.278912	-23.6235	2.21109e-123	6.3118e-121
FTL	175422	-5.66232	0.0197456	-50.6441	0.239699	-23.6226	2.25619e-123	6.36896e-121
NDUFS7	14003.2	-5.45686	0.0227678	-43.9217	0.231142	-23.6083	3.16867e-123	8.84651e-121
MRPL55	3915.98	-4.99453	0.0313686	-31.879	0.211919	-23.5681	8.18724e-123	2.26092e-120
ALKBH7	4065.58	-6.25374	0.013105	-76.3066	0.265606	-23.5451	1.40755e-122	3.84519e-120
NDUFS8	17484.2	-5.61592	0.0203911	-49.0411	0.238594	-23.5376	1.68301e-122	4.54879e-120
EXOSC4	5228.98	-5.08237	0.0295159	-33.8801	0.216023	-23.527	2.16023e-122	5.77713e-120
MT-ND4	552124	-6.51671	0.0109213	-91.5643	0.277591	-23.476	7.17724e-122	1.89943e-119
EMP3	14030.9	-5.44779	0.0229113	-43.6465	0.233255	-23.3555	1.21135e-120	3.17275e-118
AGTRAP	14308.4	-4.84028	0.0349084	-28.6464	0.207829	-23.2897	5.64169e-120	1.46258e-117
PDZD11	2431.73	-2.90035	0.133939	-7.4661	0.124603	-23.2768	7.62315e-120	1.9563e-117
RPL10	37217.4	-4.57213	0.0420389	-23.7875	0.196921	-23.2181	2.98684e-119	7.58836e-117
TMEM134	1986.75	-5.09306	0.0292978	-34.1323	0.219423	-23.2111	3.51591e-119	8.84409e-117
C19orf53	7749.01	-4.61285	0.0408691	-24.4684	0.198841	-23.1987	4.69557e-119	1.16957e-116
RPL38	8683.29	-4.40524	0.0471944	-21.189	0.190305	-23.1484	1.51022e-118	3.72511e-116
PYCR1	5246.63	-4.32646	0.0498433	-20.0629	0.187005	-23.1355	2.03371e-118	4.96811e-116
RPS28	9438.55	-5.52403	0.021732	-46.0151	0.238869	-23.1258	2.54766e-118	6.16437e-116
TSPAN4	14165.8	-4.3142	0.0502687	-19.8931	0.186675	-23.1107	3.61194e-118	8.65706e-116
RPS15A	6749.02	-5.34135	0.0246657	-40.5422	0.231314	-23.0914	5.65234e-118	1.34209e-115
GNB2	36251.3	-4.49439	0.0443663	-22.5396	0.195671	-22.9691	9.48695e-117	2.23172e-114
DUSP23	2433.6	-6.14985	0.0140835	-71.0049	0.267827	-22.962	1.1178e-116	2.60539e-114
MT-ND4L	65070.9	-6.16689	0.0139181	-71.8489	0.268891	-22.9345	2.10319e-116	4.85759e-114
TMEM141	1559.7	-6.04826	0.015111	-66.1771	0.264018	-22.9085	3.82333e-116	8.75096e-114
FIS1	12318.6	-5.20674	0.0270778	-36.9306	0.227718	-22.8648	1.04054e-115	2.36034e-113
ELOB	4325.49	-5.65101	0.0199011	-50.2484	0.24719	-22.861	1.13616e-115	2.55445e-113
NDUFB11	5583.91	-5.45641	0.022775	-43.9078	0.238889	-22.8408	1.80446e-115	4.02142e-113
POLR2J	3078.89	-4.75907	0.0369298	-27.0784	0.208845	-22.7876	6.08735e-115	1.34483e-112
REEP6	1831	-4.76962	0.0366606	-27.2772	0.209612	-22.7546	1.29323e-114	2.8324e-112
MVB12A	5611.15	-4.81482	0.0355299	-28.1453	0.211602	-22.7541	1.30551e-114	2.83485e-112
VPS72	3807.44	-3.00174	0.124849	-8.00966	0.132024	-22.7364	1.95631e-114	4.21203e-112
PEA15	26873.5	-2.96569	0.128008	-7.81201	0.131114	-22.6193	2.80171e-113	5.98152e-111
UBTD1	7685.96	-4.58474	0.0416732	-23.9962	0.20293	-22.5927	5.11111e-113	1.08211e-110
GALK1	7343	-4.8198	0.0354076	-28.2425	0.213517	-22.5734	7.91234e-113	1.66133e-110
TSPO	8066.32	-5.4118	0.0234902	-42.571	0.240085	-22.5412	1.63786e-112	3.41078e-110
PRAF2	1460.43	-5.28534	0.0256421	-38.9983	0.23464	-22.5253	2.34564e-112	4.84499e-110
LSM10	4071.31	-4.74246	0.0373575	-26.7684	0.210712	-22.5069	3.55479e-112	7.2833e-110
ZMAT5	2416.64	-5.44705	0.0229231	-43.624	0.242183	-22.4915	5.03089e-112	1.02252e-109
BRMS1	13591.7	-4.46641	0.0452351	-22.1067	0.198766	-22.4707	8.02259e-112	1.61763e-109
RPS13	7679.68	-4.41992	0.0467167	-21.4056	0.196835	-22.4549	1.14518e-111	2.29089e-109
SCO2	3078.21	-5.39331	0.0237932	-42.0288	0.240486	-22.4267	2.1614e-111	4.29004e-109
MT-ATP8	87367.8	-6.68659	0.00970811	-103.007	0.298259	-22.4188	2.58258e-111	5.08628e-109
ZNF232-AS1	1665.73	-5.98776	0.0157582	-63.4591	0.267114	-22.4165	2.71703e-111	5.26938e-109
SNTA1	6408.9	-4.60171	0.0411856	-24.2803	0.205281	-22.4166	2.7107e-111	5.26938e-109
ICAM3	1413.8	-5.14842	0.0281949	-35.4674	0.230155	-22.3693	7.82991e-111	1.50702e-108
RPL26	6363.82	-4.66939	0.0392984	-25.4463	0.208793	-22.3637	8.87833e-111	1.69596e-108
SSR4	8618.25	-4.80579	0.035753	-27.9697	0.214913	-22.3615	9.3269e-111	1.76835e-108
MTATP6P1	51876.3	-7.23049	0.00665896	-150.174	0.323424	-22.356	1.05467e-110	1.98481e-108
MPST	3287.38	-4.79226	0.0360898	-27.7086	0.214614	-22.3297	1.90136e-110	3.55191e-108
SLC39A4	1862.78	-5.28242	0.025694	-38.9195	0.236908	-22.2974	3.91904e-110	7.26767e-108
RPL24	12855.3	-3.53388	0.0863368	-11.5825	0.158647	-22.2751	6.44572e-110	1.18667e-107
MT-ATP6	338141	-6.85714	0.00862569	-115.933	0.308031	-22.2612	8.78959e-110	1.60653e-107
MAF1	24308.9	-4.4161	0.0468404	-21.3491	0.198744	-22.22	2.19877e-109	3.99014e-107
FAM174C	8856.55	-5.63475	0.0201266	-49.6855	0.253614	-22.2178	2.3108e-109	4.1637e-107
MRPL23	2385.58	-5.81105	0.0178114	-56.1438	0.261908	-22.1874	4.55007e-109	8.14077e-107
SLC27A5	793.404	-5.16948	0.0277864	-35.9888	0.233011	-22.1855	4.73911e-109	8.41971e-107
C7orf50	11505.1	-4.46789	0.0451887	-22.1294	0.201421	-22.1819	5.13841e-109	9.06573e-107
MRPL21	2762.43	-4.14349	0.056583	-17.6732	0.186946	-22.1641	7.62021e-109	1.33517e-106
RPS26	8125.61	-5.22126	0.0268067	-37.3041	0.235591	-22.1624	7.914e-109	1.37714e-106
CHCHD2	12821.2	-4.49339	0.0443973	-22.5239	0.202851	-22.1511	1.01776e-108	1.759e-106
NUDT8	1424.77	-5.63566	0.0201139	-49.7168	0.254649	-22.1311	1.58556e-108	2.72181e-106
COX8A	5261.62	-5.62227	0.0203015	-49.2573	0.254889	-22.0577	8.05595e-108	1.37362e-105
ILVBL	8253.28	-4.14685	0.0564514	-17.7144	0.188083	-22.048	9.99298e-108	1.69255e-105
ABHD8	4566.27	-4.21509	0.0538433	-18.5724	0.191196	-22.0459	1.04543e-107	1.75896e-105
GADD45GIP1	19650.5	-4.80348	0.0358102	-27.925	0.217944	-22.04	1.19037e-107	1.98964e-105
GFUS	4194.49	-4.36284	0.0486022	-20.5752	0.198011	-22.0333	1.38057e-107	2.29247e-105
MTX1	3517.61	-4.75519	0.0370293	-27.0057	0.216283	-21.9859	3.92695e-107	6.47845e-105
CENPX	4641.06	-5.04874	0.030212	-33.0995	0.229834	-21.9669	5.97595e-107	9.79515e-105
FIG4	2105.97	2.7976	6.95284	6.95284	0.127432	21.9537	7.98119e-107	1.29981e-104
RRAS	8297.49	-4.5081	0.0439467	-22.7548	0.205349	-21.9534	8.03561e-107	1.30034e-104
FKBP8	61377.8	-4.57156	0.0420555	-23.7781	0.208366	-21.9401	1.07713e-106	1.732e-104
C12orf57	3620.66	-5.57269	0.0210113	-47.5934	0.254273	-21.9162	1.82081e-106	2.9094e-104
FBXW5	26959.8	-4.40885	0.0470764	-21.2421	0.201269	-21.9052	2.31668e-106	3.67859e-104
RPL8	126532	-5.03204	0.0305635	-32.7187	0.229799	-21.8976	2.73983e-106	4.32349e-104
INO80E	8299.09	-4.50596	0.044012	-22.7211	0.205803	-21.8946	2.92556e-106	4.58807e-104
MRPS12	6863.13	-5.60671	0.0205216	-48.7291	0.256117	-21.8912	3.14812e-106	4.90682e-104
MCRIP2	1978.55	-5.49748	0.0221356	-45.176	0.251864	-21.8272	1.28127e-105	1.98487e-103
PARD6A	1150.34	-5.3458	0.0245897	-40.6675	0.244993	-21.8202	1.49228e-105	2.29775e-103
CIB1	9590.17	-4.60729	0.0410267	-24.3743	0.211202	-21.8146	1.68503e-105	2.57891e-103
ZNRD2	2557.94	-4.38169	0.0479712	-20.8458	0.201765	-21.7168	1.42469e-104	2.16741e-102
RPL39	4192.31	-7.23966	0.00661674	-151.132	0.334288	-21.657	5.2235e-104	7.8993e-102
PTRHD1	1334.36	-4.94653	0.03243	-30.8357	0.228534	-21.6446	6.82682e-104	1.02628e-101
NME3	1101.34	-4.61639	0.0407687	-24.5286	0.213305	-21.6422	7.19171e-104	1.07478e-101
APBA3	2738.26	-4.15782	0.0560238	-17.8496	0.192248	-21.6273	9.93578e-104	1.47619e-101
SYNGR2	5817.78	-4.24374	0.0527845	-18.9449	0.196286	-21.6202	1.15899e-103	1.71193e-101
BANF1	8723.55	-4.03103	0.0611699	-16.3479	0.186577	-21.6052	1.60572e-103	2.35808e-101
FNDC4	4096.68	-4.31451	0.0502577	-19.8975	0.19994	-21.579	2.82786e-103	4.12899e-101
TEX264	7785.1	-4.45534	0.0455837	-21.9377	0.206659	-21.5588	4.37435e-103	6.35055e-101
ALG3	6341.6	-4.38204	0.0479593	-20.851	0.203704	-21.5118	1.20779e-102	1.74347e-100
TECR	14933.8	-4.31786	0.0501413	-19.9436	0.20135	-21.4445	5.13582e-102	7.37179e-100
UBE2S	31633.7	-4.43419	0.0462569	-21.6184	0.206849	-21.4368	6.06203e-102	8.65236e-100
ZDHHC12	7562.56	-4.95356	0.0322723	-30.9863	0.231101	-21.4346	6.36014e-102	9.02713e-100
ETHE1	2684.56	-5.10221	0.0291127	-34.3493	0.238502	-21.3928	1.56035e-101	2.20235e-99
SHISA4	2512.26	-4.48585	0.0446298	-22.4065	0.210134	-21.3475	4.10946e-101	5.76822e-99
TNNT1	13058.5	-4.39547	0.0475149	-21.046	0.206295	-21.3067	9.83992e-101	1.37359e-98
RPSA	36586.5	-4.03261	0.0611032	-16.3658	0.189609	-21.268	2.24677e-100	3.11921e-98
UQCC3	3289.81	-5.26253	0.0260507	-38.3866	0.247467	-21.2656	2.36373e-100	3.26374e-98
CDK2AP2	5745.96	-4.30925	0.0504414	-19.825	0.202716	-21.2576	2.80417e-100	3.85096e-98
HCFC1R1	2089.95	-5.48283	0.0223616	-44.7195	0.257934	-21.2567	2.85602e-100	3.90108e-98
CARD19	5696.43	-4.66234	0.0394908	-25.3223	0.219821	-21.2097	7.76863e-100	1.05545e-97
HMGA1	123276	-4.27834	0.0515336	-19.4048	0.20173	-21.2083	8.01343e-100	1.08292e-97
SMPD2	2151.87	-4.28003	0.0514733	-19.4275	0.201815	-21.2077	8.11357e-100	1.09065e-97
MICOS13	5135.23	-6.01096	0.0155067	-64.4881	0.283612	-21.1943	1.07818e-99	1.44169e-97
PPP1R14B	31916	-4.68889	0.0387708	-25.7926	0.221611	-21.1582	2.32144e-99	3.08789e-97
SELENOW	3479.76	-5.52872	0.0216615	-46.1649	0.261464	-21.1452	3.05325e-99	4.04014e-97
YIF1A	8558.24	-4.42293	0.0466193	-21.4503	0.209219	-21.1402	3.39678e-99	4.47142e-97
RPL27	9792.44	-4.77728	0.0364666	-27.4224	0.226148	-21.1246	4.72811e-99	6.19187e-97
LSM2	1602.55	-5.14282	0.0283046	-35.3299	0.243693	-21.1037	7.36195e-99	9.59168e-97
EIF3G	18778.5	-4.17791	0.055249	-18.0999	0.198192	-21.0801	1.21227e-98	1.57138e-96
CISD3	5075.44	-4.85368	0.0345856	-28.9138	0.230825	-21.0276	3.66985e-98	4.7328e-96
RPLP2	25461	-5.30398	0.025313	-39.5053	0.252522	-21.004	6.02634e-98	7.73259e-96
LY6E	8527.44	-4.80776	0.0357042	-28.0079	0.229021	-20.9927	7.64674e-98	9.76247e-96
POP7	4093.97	-4.70943	0.0382225	-26.1626	0.224374	-20.9892	8.23529e-98	1.04613e-95
PGLS	8627.26	-5.31177	0.0251767	-39.7192	0.253516	-20.9524	1.78307e-97	2.25377e-95
SDSL	2889.87	-4.61387	0.0408402	-24.4857	0.220305	-20.9431	2.17052e-97	2.72992e-95
NUDT22	8562.71	-4.92771	0.0328558	-30.436	0.235521	-20.9225	3.33813e-97	4.17776e-95
AURKAIP1	16878.9	-4.93001	0.0328034	-30.4846	0.235727	-20.9141	3.98845e-97	4.96719e-95
MAPK3	14768.6	-3.95433	0.0645103	-15.5014	0.1892	-20.9002	5.33102e-97	6.60683e-95
HSD3B7	9144.55	-4.51803	0.0436452	-22.912	0.216266	-20.8911	6.45394e-97	7.95965e-95
MPG	6822.23	-4.54855	0.0427317	-23.4018	0.217763	-20.8876	6.94258e-97	8.52093e-95
ECI1	2467.82	-4.38538	0.0478487	-20.8992	0.209985	-20.8842	7.44816e-97	9.0975e-95
ERAP2	5534.4	3.3308	10.0617	10.0617	0.159549	20.8763	8.79352e-97	1.06894e-94
MFSD3	2908.07	-4.76855	0.036688	-27.2568	0.228527	-20.8665	1.08009e-96	1.3067e-94
CENPM	1670.17	-4.99611	0.0313343	-31.9139	0.240361	-20.7859	5.80712e-96	6.99222e-94
RPL37A	17356.6	-4.57883	0.041844	-23.8983	0.220635	-20.753	1.15155e-95	1.38002e-93
COX7B	13597.7	-4.93345	0.0327252	-30.5575	0.237888	-20.7386	1.55439e-95	1.85403e-93
PRDX5	24431	-4.54526	0.0428293	-23.3485	0.219183	-20.7372	1.59823e-95	1.89742e-93
RPL18	20419.8	-4.90214	0.0334434	-29.9013	0.23647	-20.7305	1.8401e-95	2.1744e-93
CDC34	10648.1	-4.17843	0.0552289	-18.1065	0.201957	-20.6897	4.28554e-95	5.04066e-93
ATP5MC2	12991.3	-4.83607	0.0350104	-28.5629	0.233752	-20.6889	4.36252e-95	5.10756e-93
DCXR	4633.33	-4.86811	0.0342415	-29.2043	0.235377	-20.6822	5.00976e-95	5.83843e-93
SLC25A39	20262.4	-4.46774	0.0451935	-22.1271	0.21625	-20.66	7.92974e-95	9.19923e-93
SIVA1	5729.93	-5.18532	0.027483	-36.3861	0.251485	-20.6188	1.86198e-94	2.15024e-92
SPAG4	1724.76	-4.0549	0.0601663	-16.6206	0.196669	-20.6179	1.89783e-94	2.18174e-92
RAC3	659.35	-4.51136	0.0438474	-22.8064	0.218852	-20.6138	2.06354e-94	2.36155e-92
RPL19	23126.4	-2.46825	0.18071	-5.53372	0.119966	-20.5747	4.62985e-94	5.27471e-92
MLST8	5354.6	-4.56428	0.0422683	-23.6584	0.222166	-20.5445	8.62432e-94	9.78167e-92
COX6A1	2867.96	-4.74305	0.0373423	-26.7793	0.231195	-20.5153	1.5711e-93	1.77402e-91
TXN2	6910.03	-4.50439	0.0440598	-22.6964	0.219957	-20.4785	3.34573e-93	3.76113e-91
SSNA1	8703.93	-4.62642	0.0404862	-24.6998	0.226049	-20.4665	4.28733e-93	4.79841e-91
JOSD2	3669.17	-5.42961	0.023202	-43.0997	0.265391	-20.4589	5.00891e-93	5.58142e-91
SHARPIN	6594.19	-4.41605	0.0468421	-21.3483	0.215946	-20.4498	6.03048e-93	6.6904e-91
MAD2L2	4455.31	-4.5603	0.0423852	-23.5931	0.223259	-20.426	9.81563e-93	1.08424e-90
RPS16	26754.7	-4.87292	0.0341275	-29.3019	0.238869	-20.3999	1.67398e-92	1.84109e-90
APRT	11453.8	-5.13677	0.0284236	-35.182	0.251885	-20.3933	1.91911e-92	2.10159e-90
RPS19	30061.4	-4.38856	0.0477433	-20.9454	0.215272	-20.3861	2.22335e-92	2.42431e-90
ETFDH	1556.79	2.69587	6.47946	6.47946	0.132406	20.3606	3.73619e-92	4.05648e-90
RABAC1	2236.77	-5.39142	0.0238244	-41.9738	0.264956	-20.3484	4.80143e-92	5.19086e-90
C1orf122	4765.44	-5.49039	0.0222448	-44.9543	0.270231	-20.3174	9.02394e-92	9.7145e-90
BCAS4	1037.41	-4.64374	0.0400032	-24.998	0.228744	-20.301	1.25973e-91	1.35041e-89
TMEM147	5423.44	-4.86337	0.0343542	-29.1085	0.239569	-20.3005	1.27228e-91	1.35813e-89
COPS9	772.274	-4.07448	0.0593553	-16.8477	0.20081	-20.2902	1.56837e-91	1.6672e-89
ZNHIT1	4289.34	-5.11143	0.0289271	-34.5696	0.252197	-20.2676	2.48361e-91	2.62911e-89
FAM229B	782.65	-4.92392	0.0329422	-30.3562	0.242975	-20.2651	2.61311e-91	2.75471e-89
RNF167	15044	-3.82062	0.070775	-14.1293	0.188723	-20.2446	3.96392e-91	4.16146e-89
CYB561D2	1628.37	-4.00436	0.0623115	-16.0484	0.197805	-20.2439	4.01915e-91	4.20208e-89
LAGE3	1228.91	-5.50817	0.0219723	-45.5119	0.272356	-20.2242	5.99936e-91	6.24672e-89
NDUFA11	1245.9	-5.09108	0.029338	-34.0854	0.252451	-20.1666	1.92393e-90	1.99508e-88
MZT2A	5369.24	-4.95938	0.0321423	-31.1117	0.246156	-20.1473	2.8409e-90	2.93398e-88
RPL13A	36444.7	-3.92103	0.0660163	-15.1478	0.194814	-20.1271	4.27394e-90	4.3961e-88
ZNF511	2059.63	-4.47169	0.0450701	-22.1877	0.222319	-20.1138	5.58872e-90	5.72528e-88
C8orf82	5155	-4.53662	0.0430866	-23.2091	0.225714	-20.099	7.53602e-90	7.68916e-88
SNHG6	1064.48	-3.69149	0.077402	-12.9196	0.183934	-20.0696	1.3608e-89	1.3829e-87
RPL22L1	9178.01	-5.07961	0.0295723	-33.8155	0.253573	-20.0322	2.88706e-89	2.92226e-87
COX6B1	6977.41	-5.07167	0.0297354	-33.6299	0.253615	-19.9976	5.78383e-89	5.83111e-87
ANAPC11	6312.9	-5.27828	0.025768	-38.8079	0.264097	-19.9861	7.27364e-89	7.30411e-87
RPUSD1	5059.55	-4.27617	0.0516114	-19.3756	0.214023	-19.9799	8.2338e-89	8.23574e-87
TRMT112	10219.3	-4.20444	0.0542422	-18.4358	0.210448	-19.9785	8.47139e-89	8.44016e-87
PTGES2	12690.4	-4.23661	0.053046	-18.8516	0.212089	-19.9756	8.97779e-89	8.90976e-87
CCDC167	865.848	-5.49067	0.0222405	-44.963	0.275087	-19.9598	1.23323e-88	1.21913e-86
TARBP2	6208.15	-4.44469	0.0459215	-21.7763	0.222745	-19.9542	1.37846e-88	1.35741e-86
CD320	12151.2	-4.3058	0.050562	-19.7777	0.215936	-19.9402	1.82393e-88	1.78914e-86
NME4	9332.39	-4.65379	0.0397255	-25.1727	0.233636	-19.9189	2.78827e-88	2.72457e-86
RPS2P46	713.662	-5.71137	0.0190856	-52.3956	0.286808	-19.9136	3.10163e-88	3.01916e-86
NR1H2	15138.1	-3.68952	0.0775074	-12.902	0.185512	-19.8884	5.13298e-88	4.97743e-86
NECAB3	4360.31	-3.91339	0.0663671	-15.0677	0.196774	-19.8877	5.19636e-88	5.00071e-86
KCTD17	4551.99	-4.17907	0.0552046	-18.1144	0.210131	-19.8879	5.18027e-88	5.00071e-86
VPS37D	874.645	-4.56909	0.0421277	-23.7373	0.229786	-19.8841	5.58664e-88	5.35601e-86
MON1A	4121.62	-3.86757	0.0685086	-14.5967	0.194707	-19.8635	8.42279e-88	8.04108e-86
DMAC1	1689.64	-4.84333	0.0348346	-28.7071	0.243833	-19.8633	8.45064e-88	8.04108e-86
PEMT	3356.92	-4.44547	0.0458967	-21.7881	0.223978	-19.8478	1.15097e-87	1.0911e-85
ZNF688	1418.53	-4.45274	0.045666	-21.8981	0.22442	-19.8411	1.31494e-87	1.24191e-85
MXD4	3163.38	-3.52614	0.086801	-11.5206	0.178	-19.8098	2.4494e-87	2.3048e-85
THEM6	3243.74	-4.40152	0.0473163	-21.1344	0.222284	-19.8013	2.90078e-87	2.71945e-85
RPL35A	6384.44	-4.2037	0.0542699	-18.4264	0.212322	-19.7988	3.05132e-87	2.85007e-85
FASTK	15142.7	-4.03645	0.0609407	-16.4094	0.203894	-19.7968	3.16917e-87	2.9493e-85
RILP	1874.07	-4.66785	0.0393403	-25.4192	0.235857	-19.791	3.55939e-87	3.30036e-85
UQCRB	14049.3	-4.11156	0.0578492	-17.2863	0.20776	-19.7899	3.6353e-87	3.35849e-85
H1-10	12576.3	-4.25173	0.0524931	-19.0501	0.214905	-19.7842	4.06942e-87	3.74593e-85
ISG15	1739.24	-5.52908	0.0216561	-46.1763	0.279587	-19.7759	4.80587e-87	4.40787e-85
SERF2	24735.9	-4.66641	0.0393797	-25.3938	0.236292	-19.7485	8.26739e-87	7.55545e-85
ERF	13130.8	-3.48016	0.0896124	-11.1592	0.17643	-19.7254	1.30414e-86	1.18756e-84
TMEM54	3934.8	-4.6937	0.0386416	-25.8789	0.238254	-19.7004	2.13993e-86	1.94168e-84
ATP5F1D	12757.6	-5.4285	0.0232197	-43.0668	0.275896	-19.6759	3.46688e-86	3.1345e-84
NUDT14	2919.85	-5.24316	0.026403	-37.8745	0.266609	-19.6661	4.20793e-86	3.78437e-84
FAM3A	7355.11	-3.94376	0.0649845	-15.3883	0.200537	-19.666	4.21544e-86	3.78437e-84
PROS1	5066.4	2.96876	7.82862	7.82862	0.151181	19.6371	7.45645e-86	6.67037e-84
UBL5	3190.69	-4.42986	0.0463959	-21.5536	0.225696	-19.6276	8.99022e-86	8.01423e-84
OCEL1	1451.25	-4.1015	0.058254	-17.1662	0.209005	-19.6239	9.65936e-86	8.58062e-84
NAXE	6578.9	-4.06575	0.0597154	-16.7461	0.207282	-19.6146	1.16061e-85	1.02741e-83
NTHL1	1558.18	-4.36576	0.0485038	-20.6169	0.222756	-19.5989	1.58106e-85	1.39473e-83
H2AJ	1067.02	-4.38621	0.0478209	-20.9113	0.22385	-19.5945	1.72398e-85	1.51555e-83
NOP10	4365.8	-4.69486	0.0386107	-25.8996	0.239608	-19.5939	1.74374e-85	1.52764e-83
NUDT16L1	1427.14	-4.36052	0.0486804	-20.5421	0.222985	-19.5552	3.72328e-85	3.25064e-83
HSPBP1	11609.6	-4.27864	0.0515228	-19.4089	0.218998	-19.5374	5.28303e-85	4.5966e-83
TMEM191A	332.175	-5.47598	0.0224681	-44.5075	0.280316	-19.535	5.53167e-85	4.7965e-83
LAMTOR4	5774.66	-5.09126	0.0293344	-34.0897	0.260971	-19.5089	9.21774e-85	7.96551e-83
IFITM2	2108.41	-4.38752	0.0477777	-20.9303	0.224952	-19.5042	1.01051e-84	8.70274e-83
DEF8	7333.52	-3.99726	0.0626187	-15.9697	0.205099	-19.4894	1.34959e-84	1.15837e-82
RPL29	15649.1	-4.78306	0.0363207	-27.5325	0.245481	-19.4845	1.48722e-84	1.2722e-82
SLC52A2	14438.7	-4.12339	0.0573769	-17.4286	0.211724	-19.4753	1.77807e-84	1.51589e-82
FAM98C	1566.25	-3.99231	0.0628342	-15.9149	0.205074	-19.4676	2.06692e-84	1.75626e-82
BTBD2	19440.9	-3.72423	0.0756649	-13.2162	0.191518	-19.4458	3.1619e-84	2.67771e-82
AGAP2-AS1	5438.68	-3.96337	0.064107	-15.5989	0.203855	-19.4421	3.39755e-84	2.86771e-82
SLC25A11	10735.2	-4.15161	0.0562654	-17.7729	0.213694	-19.4279	4.48689e-84	3.77463e-82
COQ4	4646.62	-4.30678	0.0505278	-19.7911	0.221731	-19.4234	4.89383e-84	4.10339e-82
AKT1S1	19479.3	-3.69079	0.0774395	-12.9133	0.190069	-19.4181	5.42294e-84	4.53208e-82
MANBA	1644.08	3.01443	8.08039	8.08039	0.155275	19.4134	5.94487e-84	4.95198e-82
UBXN6	19231.5	-4.07255	0.0594349	-16.8251	0.209886	-19.4036	7.19097e-84	5.97038e-82
CDC42EP1	12325.2	-3.66003	0.0791084	-12.6409	0.188664	-19.3998	7.75411e-84	6.41697e-82
SPATC1L	2453.14	-4.2585	0.0522474	-19.1397	0.219527	-19.3985	7.93816e-84	6.54795e-82
S100A3	1637.25	-4.66722	0.0393575	-25.4081	0.240601	-19.3982	7.99505e-84	6.57353e-82
TPGS1	4451.93	-4.84708	0.0347442	-28.7818	0.250329	-19.3628	1.58859e-83	1.30193e-81
ARL2	2267.31	-4.46808	0.0451828	-22.1323	0.230797	-19.3593	1.70091e-83	1.3895e-81
ELK1	7148.28	-3.55739	0.0849414	-11.7728	0.183851	-19.3493	2.06481e-83	1.68136e-81
DRAP1	20468.8	-3.31581	0.100425	-9.95769	0.171482	-19.3362	2.66219e-83	2.16088e-81
MRPS18A	7252.78	-3.9316	0.0655346	-15.2591	0.20334	-19.3351	2.72165e-83	2.20211e-81
POLR2L	7400.61	-5.28287	0.0256861	-38.9315	0.273439	-19.3201	3.63881e-83	2.93484e-81
ATP5F1E	11157.8	-5.37048	0.0241727	-41.369	0.27834	-19.2947	5.95285e-83	4.78602e-81
RPS21	7525.29	-5.06654	0.0298414	-33.5104	0.262702	-19.2863	7.00187e-83	5.61166e-81
PDLIM2	856.523	-4.55883	0.0424284	-23.5691	0.236417	-19.283	7.46862e-83	5.96691e-81
PLPPR2	14487	-3.65384	0.0794482	-12.5868	0.189678	-19.2634	1.08928e-82	8.6753e-81
RFNG	4300.29	-3.97672	0.0635166	-15.7439	0.206602	-19.2483	1.45995e-82	1.15911e-80
ACOT8	3611.89	-4.46152	0.0453889	-22.0318	0.231908	-19.2383	1.77004e-82	1.40092e-80
NOC4L	5934.18	-4.0885	0.0587811	-17.0123	0.212581	-19.2327	1.97225e-82	1.55611e-80
MAP2K2	32483.6	-4.07111	0.059494	-16.8084	0.211786	-19.2227	2.38879e-82	1.87313e-80
UQCR10	3135.98	-4.47203	0.0450595	-22.1929	0.232641	-19.2229	2.38265e-82	1.87313e-80
TAGLN3	519.983	-3.39443	0.0950985	-10.5154	0.176808	-19.1985	3.81233e-82	2.98018e-80
SNAPC2	5340.33	-4.22838	0.0533497	-18.7442	0.220273	-19.1961	3.99264e-82	3.11156e-80
ELP1	2752.82	2.72307	6.60277	6.60277	0.141902	19.1899	4.49882e-82	3.49532e-80
TOMM5	1516.26	-4.82044	0.0353918	-28.2552	0.25152	-19.1653	7.21679e-82	5.58994e-80
UPP1	3800.94	-4.22519	0.0534676	-18.7029	0.220494	-19.1624	7.63189e-82	5.89349e-80
EMD	7150.08	-3.97806	0.0634579	-15.7585	0.207601	-19.162	7.68396e-82	5.91571e-80
SPSB3	1040	-3.45869	0.0909558	-10.9944	0.180692	-19.1414	1.14199e-81	8.76537e-80
MRPL34	2587.84	-3.83144	0.0702459	-14.2357	0.200176	-19.1404	1.16454e-81	8.91155e-80
APH1A	14039.5	-3.94746	0.0648181	-15.4278	0.206359	-19.1291	1.44595e-81	1.10318e-79
B9D1	1789.89	-3.6248	0.0810637	-12.336	0.189523	-19.1259	1.5368e-81	1.16898e-79
ATP5PD	2353.78	-2.01974	0.246603	-4.0551	0.105608	-19.1248	1.56918e-81	1.19005e-79
SIRT6	4634.32	-4.17041	0.055537	-18.006	0.218267	-19.1069	2.21132e-81	1.67205e-79
VPS28	5902.32	-3.82075	0.0707686	-14.1306	0.200207	-19.0839	3.43353e-81	2.58849e-79
NDUFA4	3925.72	-4.96838	0.0319425	-31.3063	0.260479	-19.074	4.15368e-81	3.12214e-79
LAMTOR1	4487.99	-4.13666	0.0568513	-17.5898	0.217255	-19.0406	7.86845e-81	5.89693e-79
GIPC1	33440.2	-4.03954	0.0608104	-16.4445	0.212534	-19.0065	1.50636e-80	1.1256e-78
METTL26	3636.63	-5.176	0.0276611	-36.1518	0.272454	-18.9977	1.78274e-80	1.32822e-78
GNG11	16565.7	-3.30249	0.101356	-9.8662	0.17387	-18.994	1.91154e-80	1.42001e-78
RPS19BP1	6224.46	-4.86687	0.0342709	-29.1793	0.25626	-18.9919	1.98868e-80	1.47301e-78
DHX32	1974.86	2.51095	5.69995	5.69995	0.132298	18.9796	2.51711e-80	1.85361e-78
TP53I13	7716.55	-4.08452	0.0589437	-16.9653	0.215206	-18.9796	2.51504e-80	1.85361e-78
COX5B	13748.2	-5.01907	0.0308396	-32.4259	0.264573	-18.9704	2.99378e-80	2.19826e-78
MRPS34	9237.37	-4.36691	0.0484651	-20.6334	0.230202	-18.9699	3.02413e-80	2.21415e-78
ACADS	2866.18	-4.18034	0.0551559	-18.1304	0.220598	-18.9501	4.41075e-80	3.2201e-78
PEX16	3621.39	-4.14664	0.0564594	-17.7119	0.218849	-18.9475	4.6295e-80	3.37012e-78
UNC93B1	4961.37	-3.65034	0.0796415	-12.5563	0.192765	-18.9367	5.6869e-80	4.12804e-78
COPE	13536.5	-4.08094	0.0590903	-16.9233	0.21571	-18.9186	8.01004e-80	5.79781e-78
NIPSNAP1	2845.74	-2.34578	0.196721	-5.08334	0.124055	-18.9091	9.59204e-80	6.92317e-78
CATSPER1	575.749	-4.68635	0.0388391	-25.7473	0.247849	-18.9081	9.78992e-80	7.04597e-78
RPLP0	74100.3	-4.42208	0.0466467	-21.4377	0.23408	-18.8913	1.34485e-79	9.65174e-78
ZNHIT2	1491.12	-4.55974	0.0424014	-23.5841	0.241426	-18.8867	1.46727e-79	1.05007e-77
TMEM222	6587.99	-3.98345	0.0632211	-15.8175	0.21097	-18.8816	1.61753e-79	1.15435e-77
MT-RNR2	465280	-5.16094	0.0279514	-35.7764	0.273437	-18.8743	1.85475e-79	1.31994e-77
HINT1	7992.81	-4.10631	0.0580601	-17.2235	0.217896	-18.8453	3.21186e-79	2.27934e-77
FPGS	15149.5	-3.85006	0.069345	-14.4206	0.20434	-18.8415	3.45304e-79	2.44368e-77
AP2S1	12388.5	-4.73108	0.0376532	-26.5581	0.251138	-18.8386	3.64412e-79	2.57174e-77
MIF-AS1	1515.14	-5.00707	0.0310973	-32.1571	0.265829	-18.8356	3.85437e-79	2.71258e-77
MRPL52	2436.54	-4.39501	0.0475301	-21.0393	0.233388	-18.8314	4.17871e-79	2.93271e-77
PTMS	37987.9	-4.26186	0.0521259	-19.1843	0.226352	-18.8285	4.4145e-79	3.08966e-77
G6PC3	10893.5	-4.13491	0.0569205	-17.5684	0.219683	-18.8222	4.97174e-79	3.47011e-77
KDELR1	10155.7	-3.91002	0.0665222	-15.0326	0.207763	-18.8196	5.21458e-79	3.62963e-77
VPS51	13376.8	-3.39434	0.0951049	-10.5147	0.180402	-18.8154	5.65124e-79	3.92283e-77
TMEM9	6912.72	-3.6564	0.0793076	-12.6091	0.194391	-18.8095	6.31506e-79	4.37167e-77
EIF6	11600.6	-4.19394	0.0546383	-18.3022	0.223066	-18.8014	7.36038e-79	5.08146e-77
DIS3L	868.343	2.73352	6.65076	6.65076	0.145541	18.7817	1.06569e-78	7.33738e-77
PSMD2	43954.9	1.81517	3.51901	3.51901	0.096661	18.7787	1.12806e-78	7.74584e-77
GCAT	1952.82	-4.18368	0.0550283	-18.1725	0.222836	-18.7748	1.21509e-78	8.32092e-77
RPL15	21686.4	-2.53183	0.172919	-5.78305	0.134862	-18.7735	1.24354e-78	8.49283e-77
DTYMK	11496.6	-4.28932	0.051143	-19.553	0.228522	-18.7698	1.33357e-78	9.08328e-77
DYNC2I2	16274.3	-4.15965	0.0559526	-17.8723	0.221786	-18.7553	1.75308e-78	1.19088e-76
PRELID1	17906.5	-4.0536	0.0602205	-16.6056	0.216145	-18.7541	1.79339e-78	1.21501e-76
COQ8B	4478.21	-3.40469	0.094425	-10.5904	0.181578	-18.7505	1.91701e-78	1.2953e-76
RPL30	18146.6	-4.33303	0.0496169	-20.1544	0.231182	-18.7429	2.21291e-78	1.49128e-76
NSUN2	5104.38	3.14223	8.82888	8.82888	0.16771	18.736	2.51678e-78	1.69157e-76
RFXANK	4095.76	-4.42042	0.0467004	-21.4131	0.236153	-18.7184	3.50335e-78	2.34844e-76
NTMT1	6024.46	-3.93286	0.0654773	-15.2725	0.210123	-18.717	3.60043e-78	2.40717e-76
MRPL28	7757.76	-3.96334	0.0641085	-15.5986	0.211813	-18.7115	3.98955e-78	2.66033e-76
SLC2A4RG	14094.6	-3.89241	0.0673391	-14.8502	0.20809	-18.7055	4.46848e-78	2.97189e-76
GPS1	20077.6	-3.56125	0.0847142	-11.8044	0.190478	-18.6964	5.29332e-78	3.51128e-76
TMED3	15513.3	-3.31542	0.100452	-9.955	0.177544	-18.6738	8.09443e-78	5.35539e-76
ERI3	5781.25	-4.12497	0.057314	-17.4477	0.220972	-18.6674	9.12415e-78	6.02099e-76
SNHG8	2556.87	-4.34566	0.0491841	-20.3318	0.232829	-18.6646	9.60376e-78	6.32107e-76
S100A6	68834	-4.6363	0.04021	-24.8695	0.248414	-18.6636	9.78574e-78	6.4242e-76
USP40	3098.6	2.13903	4.40466	4.40466	0.114653	18.6566	1.11595e-77	7.30715e-76
MRPL4	13828.5	-4.01676	0.0617781	-16.187	0.215407	-18.6473	1.32812e-77	8.6741e-76
VSIG10	1473.56	1.66169	3.16387	3.16387	0.0891132	18.647	1.33683e-77	8.70862e-76
S100A13	1321.1	-4.65856	0.0395944	-25.2561	0.249897	-18.6419	1.46868e-77	9.54306e-76
DCTPP1	2401.23	-4.3801	0.0480239	-20.823	0.234976	-18.6406	1.50501e-77	9.75415e-76
PPP1R11	2797.32	-3.53116	0.0864999	-11.5607	0.189437	-18.6403	1.51359e-77	9.78479e-76
BCL7C	5140.4	-4.26172	0.0521308	-19.1825	0.228653	-18.6384	1.56943e-77	1.01201e-75
STOML1	5390.36	-3.48742	0.0891626	-11.2155	0.187165	-18.6328	1.74089e-77	1.11972e-75
DGAT1	2923.54	-3.84763	0.0694619	-14.3964	0.2065	-18.6326	1.74839e-77	1.12171e-75
ID3	9855.76	-4.04408	0.0606193	-16.4964	0.217136	-18.6246	2.02984e-77	1.299e-75
ZNF358	2748.19	-4.29238	0.0510345	-19.5946	0.230525	-18.62	2.21013e-77	1.41082e-75
WDR18	6568.48	-4.16574	0.055717	-17.9478	0.223746	-18.6181	2.29061e-77	1.45853e-75
IFITM3	4283.81	-4.26993	0.0518351	-19.292	0.229406	-18.613	2.52097e-77	1.60119e-75
ABHD17A	7640.96	-3.90295	0.0668489	-14.9591	0.209731	-18.6094	2.69834e-77	1.70957e-75
UBE2SP1	966.861	-4.05227	0.0602761	-16.5903	0.218056	-18.5836	4.36276e-77	2.75722e-75
ASPSCR1	4440.42	-3.60676	0.0820836	-12.1827	0.19411	-18.581	4.57947e-77	2.887e-75
MAP1LC3A	1740.32	-4.57576	0.0419333	-23.8474	0.246421	-18.5689	5.73771e-77	3.60823e-75
GFER	2481.31	-3.2185	0.107433	-9.30817	0.173399	-18.5612	6.62091e-77	4.15335e-75
PRR7	4635.63	-4.38078	0.0480014	-20.8327	0.236035	-18.5599	6.78503e-77	4.24582e-75
IKBKB	1398.66	1.85793	3.62486	3.62486	0.100115	18.5579	7.03894e-77	4.39389e-75
SLC25A1	17518.4	-3.9087	0.066583	-15.0189	0.210704	-18.5507	8.05309e-77	5.01463e-75
HSD17B1-AS1	1226.68	-2.97376	0.127294	-7.85581	0.160466	-18.532	1.13941e-76	7.07772e-75
MRPS2	7023.01	-3.84815	0.069437	-14.4015	0.207706	-18.5269	1.25289e-76	7.76363e-75
RAB34	16082.5	-4.02775	0.0613091	-16.3108	0.217511	-18.5175	1.492e-76	9.22278e-75
CHCHD10	2584.55	-5.0458	0.0302736	-33.0321	0.27255	-18.5133	1.61304e-76	9.94681e-75
RPL41	17353.1	-5.04317	0.0303288	-32.9719	0.273052	-18.4696	3.62805e-76	2.23182e-74
LYPLA2	7233.16	-4.15465	0.0561467	-17.8105	0.22506	-18.4602	4.31849e-76	2.65014e-74
RAB1B	42205.4	-3.79269	0.0721581	-13.8585	0.205494	-18.4565	4.62458e-76	2.83113e-74
FPR1	2746.08	-3.55395	0.0851443	-11.7448	0.192577	-18.4547	4.78005e-76	2.91928e-74
TPT1	22788.1	-2.16017	0.223729	-4.46969	0.1171	-18.4473	5.48118e-76	3.33945e-74
CIAO2B	6354.59	-4.35872	0.0487409	-20.5167	0.236392	-18.4385	6.44985e-76	3.92021e-74
TADA3	28164.6	-3.5052	0.0880706	-11.3545	0.190143	-18.4345	6.94105e-76	4.2087e-74
NINJ1	6189	-3.94268	0.0650331	-15.3768	0.214285	-18.3992	1.33278e-75	8.06203e-74
RPS6KB2	11621.2	-4.18904	0.0548242	-18.2401	0.227705	-18.3968	1.39288e-75	8.40561e-74
MSRB1	1678.02	-4.27931	0.0514989	-19.4179	0.232783	-18.3832	1.78952e-75	1.07736e-73
PIK3R4	1604.04	3.37466	10.3722	10.3722	0.183603	18.3802	1.89409e-75	1.13762e-73
C19orf25	4518.21	-4.04651	0.0605172	-16.5242	0.220283	-18.3696	2.30165e-75	1.37914e-73
SMIM4	1598.34	-4.80793	0.0357001	-28.0111	0.261867	-18.3602	2.73788e-75	1.63667e-73
IDH3G	7225.12	-3.1513	0.112555	-8.88457	0.171867	-18.3357	4.29422e-75	2.56101e-73
TST	1018.42	-4.60552	0.0410772	-24.3444	0.251186	-18.3351	4.34225e-75	2.58359e-73
COMMD9	2008.99	-3.27374	0.103396	-9.67153	0.178614	-18.3286	4.89334e-75	2.90468e-73
EIF4EBP1	7718.69	-4.67145	0.0392421	-25.4828	0.254978	-18.321	5.62457e-75	3.33095e-73
YIPF2	8412.14	-3.48887	0.0890731	-11.2267	0.190465	-18.3176	5.99178e-75	3.54017e-73
VPS50	1272.41	2.78321	6.88382	6.88382	0.152149	18.2927	9.46696e-75	5.58046e-73
GPR137	7845.45	-3.82383	0.0706174	-14.1608	0.209129	-18.2846	1.09767e-74	6.45539e-73
USE1	2219.04	-3.76287	0.0736653	-13.5749	0.205806	-18.2835	1.11929e-74	6.56739e-73
MAP3K11	14795.6	-3.23908	0.105911	-9.4419	0.177238	-18.2753	1.30175e-74	7.62036e-73
ATG101	9016.26	-3.96597	0.0639916	-15.6271	0.217385	-18.244	2.30866e-74	1.34836e-72
DPP7	19881.5	-3.89502	0.0672172	-14.8771	0.213537	-18.2405	2.46253e-74	1.43493e-72
PPP1CA	22721.6	-3.72503	0.0756228	-13.2235	0.20425	-18.2376	2.59497e-74	1.50864e-72
GRB10	6518.45	1.80445	3.49296	3.49296	0.0990891	18.2104	4.27017e-74	2.47689e-72
ZNF787	11065.7	-3.82578	0.0705221	-14.1799	0.210168	-18.2035	4.84363e-74	2.80313e-72
TAF10	2866.78	-3.91768	0.0661701	-15.1126	0.215351	-18.192	5.96877e-74	3.44642e-72
NT5M	285.58	-4.63439	0.0402634	-24.8364	0.254766	-18.1908	6.10945e-74	3.51965e-72
MRPL36	1059.25	-3.51908	0.0872271	-11.4643	0.193606	-18.1765	7.91806e-74	4.55127e-72
ZNF581	1175.25	-3.68715	0.0776351	-12.8808	0.202945	-18.1682	9.21362e-74	5.284e-72
EMC9	877.997	-5.02402	0.0307339	-32.5373	0.276782	-18.1515	1.24851e-73	7.14404e-72
UBE2L6	4066.19	-3.72185	0.0757897	-13.1944	0.205089	-18.1475	1.34265e-73	7.6655e-72
ZNF524	1197.11	-4.31429	0.0502653	-19.8944	0.237756	-18.1459	1.38296e-73	7.87791e-72
MTLN	1880.18	-5.45638	0.0227754	-43.907	0.300933	-18.1315	1.79713e-73	1.02143e-71
ATG4D	3635.04	-3.52122	0.0870977	-11.4814	0.194332	-18.1196	2.23255e-73	1.26607e-71
ITGAE	401.904	-3.14282	0.113218	-8.8325	0.17346	-18.1185	2.27846e-73	1.28923e-71
COX7A2	3505.26	-5.25388	0.0262074	-38.1572	0.290176	-18.1059	2.86432e-73	1.61713e-71
TCEA2	3173.36	-3.83094	0.0702703	-14.2308	0.211689	-18.097	3.36275e-73	1.89433e-71
ARF5	12418.3	-3.97377	0.0636468	-15.7117	0.219689	-18.0881	3.95182e-73	2.22124e-71
ST6GALNAC4	4159.44	-3.85815	0.0689574	-14.5017	0.213368	-18.0821	4.40602e-73	2.47107e-71
RHBDD2	6221.16	-3.79319	0.0721336	-13.8632	0.209874	-18.0737	5.13744e-73	2.87493e-71
RITA1	4304.5	-3.77219	0.0731912	-13.6628	0.208802	-18.0659	5.9189e-73	3.30496e-71
GPAA1	19881	-3.89592	0.0671754	-14.8864	0.215677	-18.0637	6.15425e-73	3.42883e-71
BATF3	2082.68	-4.48133	0.0447699	-22.3365	0.248108	-18.062	6.3501e-73	3.53021e-71
ARHGDIA	68382.9	-3.82172	0.0707207	-14.1401	0.211703	-18.0523	7.57069e-73	4.19959e-71
ANTKMT	2233.46	-4.6789	0.0390402	-25.6146	0.259211	-18.0506	7.80934e-73	4.32253e-71
NUP133	1968.67	2.68591	6.43485	6.43485	0.148953	18.0319	1.09537e-72	6.03666e-71
PSMB9	1258.5	-3.34621	0.0983313	-10.1697	0.185571	-18.032	1.09318e-72	6.03666e-71
IWS1	3574.3	3.04705	8.2652	8.2652	0.169193	18.0093	1.64619e-72	9.05263e-71
ABTB1	1582.74	-3.21492	0.107699	-9.28512	0.178551	-18.0056	1.76004e-72	9.65777e-71
CAMTA1	723.973	-3.04596	0.121081	-8.25897	0.169204	-18.0018	1.88717e-72	1.03331e-70
USF2	14561.6	-3.40746	0.0942434	-10.6108	0.189323	-17.9981	2.01458e-72	1.1007e-70
NDUFA2	2038.25	-4.80687	0.0357262	-27.9906	0.267093	-17.997	2.05645e-72	1.12116e-70
MAPK8IP1	4007.45	-3.34533	0.0983912	-10.1635	0.185993	-17.9863	2.49371e-72	1.35664e-70
SH2B2	1446.18	-3.89526	0.0672063	-14.8796	0.216589	-17.9845	2.57563e-72	1.39822e-70
CUEDC2	9337.11	-3.53911	0.0860242	-11.6246	0.196807	-17.9827	2.66427e-72	1.44325e-70
ATP5MJ	3588.38	-4.68861	0.0387781	-25.7877	0.261004	-17.9638	3.7433e-72	2.02345e-70
CCDC85B	11561.9	-4.28738	0.0512117	-19.5268	0.238757	-17.9571	4.224e-72	2.27845e-70
CLTB	7774.29	-3.94632	0.0648693	-15.4156	0.219788	-17.9551	4.37623e-72	2.35556e-70
UQCRQ	3910.83	-4.92776	0.0328545	-30.4372	0.274681	-17.94	5.74758e-72	3.08717e-70
CORO1B	25377	-3.41609	0.0936816	-10.6745	0.190651	-17.918	8.52692e-72	4.57036e-70
TRIR	16145.7	-3.45715	0.0910532	-10.9826	0.192974	-17.9151	8.99647e-72	4.81188e-70
CAPG	23703.1	-3.61905	0.0813874	-12.2869	0.20206	-17.9108	9.71076e-72	5.18302e-70
RPS25	5636.7	-2.91176	0.132884	-7.52536	0.162579	-17.9099	9.87507e-72	5.25966e-70
ATP6V0E1	3313.18	-2.39265	0.190433	-5.2512	0.133601	-17.9089	1.00431e-71	5.33799e-70
DNAJC4	730.74	-3.78695	0.0724461	-13.8034	0.211642	-17.8932	1.33332e-71	7.07187e-70
CCNQ	3130.73	-4.00301	0.0623696	-16.0334	0.223807	-17.886	1.51613e-71	8.02473e-70
MSH6	6295.08	3.51661	11.4448	11.4448	0.196626	17.8848	1.54925e-71	8.18298e-70
NDUFB9	6761.08	-4.00944	0.0620922	-16.1051	0.224191	-17.8841	1.56954e-71	8.27295e-70
DNPH1	929.943	-4.16127	0.0558897	-17.8924	0.232909	-17.8665	2.15095e-71	1.13141e-69
CACFD1	953.272	-3.93014	0.0656009	-15.2437	0.220018	-17.8628	2.29907e-71	1.20682e-69
COMMD5	3047.22	-3.80096	0.0717459	-13.9381	0.212813	-17.8606	2.39217e-71	1.2531e-69
RPS14	22023.7	-5.22401	0.0267558	-37.3751	0.292522	-17.8585	2.4809e-71	1.29691e-69
MTND2P28	12198.2	-6.15677	0.0140161	-71.3464	0.344822	-17.8549	2.64554e-71	1.38013e-69
FIBP	7412.85	-4.03423	0.0610347	-16.3841	0.22597	-17.8529	2.74342e-71	1.42826e-69
KIFAP3	935.876	2.53802	5.80789	5.80789	0.142337	17.831	4.05883e-71	2.10877e-69
B4GALT2	8279.05	-3.40141	0.09464	-10.5664	0.19081	-17.8262	4.42691e-71	2.29531e-69
ETV2	188.75	-5.47569	0.0224725	-44.4988	0.307175	-17.826	4.44095e-71	2.2979e-69
MTHFD1L	3351.3	1.4336	2.70119	2.70119	0.0804407	17.8218	4.78723e-71	2.47204e-69
PSMB3	6211.27	-3.80054	0.0717667	-13.934	0.213398	-17.8096	5.95264e-71	3.0676e-69
CUTA	7743.08	-3.9927	0.062817	-15.9193	0.224193	-17.8092	5.99679e-71	3.0841e-69
PGLS-DT	520.738	-3.52412	0.086923	-11.5044	0.197915	-17.8062	6.32205e-71	3.24481e-69
GGNBP2	3777.07	3.06008	8.34019	8.34019	0.171918	17.7997	7.10564e-71	3.63964e-69
POLD2	24698.6	-3.73407	0.0751506	-13.3066	0.20984	-17.7949	7.74546e-71	3.95938e-69
NFKBIL1	2028.69	-3.84903	0.0693949	-14.4103	0.216333	-17.7922	8.12861e-71	4.1469e-69
TWF2	8277.98	-3.49976	0.0884032	-11.3118	0.196807	-17.7827	9.62849e-71	4.90223e-69
SLC66A2	6855.35	-3.76074	0.073774	-13.5549	0.211784	-17.7574	1.5103e-70	7.67414e-69
HMCN2	525.523	-3.76247	0.0736858	-13.5711	0.211906	-17.7554	1.56525e-70	7.93749e-69
H2AW	619.36	-4.06947	0.0595616	-16.7893	0.22952	-17.7304	2.4436e-70	1.23669e-68
KRT10	1300.33	-3.50001	0.0883876	-11.3138	0.197501	-17.7215	2.86055e-70	1.44483e-68
ZNF444	3901.84	-3.89535	0.0672019	-14.8805	0.219896	-17.7146	3.23694e-70	1.6317e-68
GPANK1	3730.14	-3.86655	0.0685571	-14.5864	0.218388	-17.7049	3.84139e-70	1.93256e-68
CLIC1	26595.2	-2.97542	0.127148	-7.86486	0.168087	-17.7016	4.07296e-70	2.04501e-68
C1S	5545.12	3.25475	9.545	9.545	0.183996	17.6892	5.07497e-70	2.54309e-68
GAPDH	429995	-3.86409	0.068674	-14.5615	0.218522	-17.6829	5.68361e-70	2.84248e-68
URM1	5915.14	-3.62438	0.0810875	-12.3324	0.205038	-17.6766	6.34899e-70	3.16901e-68
TMEM160	3300.32	-5.37605	0.0240795	-41.5292	0.304246	-17.6701	7.12824e-70	3.55098e-68
GSK3A	5831.1	-3.2988	0.101616	-9.84097	0.186693	-17.6697	7.18226e-70	3.57089e-68
CEP164	2329.15	1.76726	3.40408	3.40408	0.100081	17.6584	8.77679e-70	4.35514e-68
RPL23AP42	196.102	-3.67091	0.0785137	-12.7366	0.207946	-17.6532	9.61491e-70	4.76172e-68
EPRS1	13599	3.69701	12.9691	12.9691	0.209535	17.6438	1.13491e-69	5.60961e-68
PCBP4	14202.3	-3.76801	0.0734032	-13.6234	0.213574	-17.6426	1.15899e-69	5.71754e-68
GABARAP	1637.36	-4.1647	0.0557572	-17.9349	0.236134	-17.637	1.27999e-69	6.30223e-68
HOMER3	16122	-3.68258	0.0778814	-12.84	0.208815	-17.6356	1.31327e-69	6.45355e-68
ALDOA	20337.9	-4.81224	0.0355936	-28.0949	0.272952	-17.6304	1.44068e-69	7.066e-68
LSM7	3452.07	-4.20716	0.05414	-18.4706	0.238635	-17.6301	1.44768e-69	7.08664e-68
PRDX2	7054.18	-3.63387	0.0805556	-12.4138	0.206132	-17.6289	1.47938e-69	7.22789e-68
CFAP410	1471.12	-3.59303	0.0828688	-12.0673	0.203825	-17.628	1.50235e-69	7.32605e-68
MXRA8	3880.79	-3.57852	0.0837066	-11.9465	0.203053	-17.6235	1.6255e-69	7.91141e-68
RPS28P7	482.882	-5.68294	0.0194655	-51.373	0.322699	-17.6106	2.04147e-69	9.91696e-68
MCRS1	11261.7	-3.51656	0.0873798	-11.4443	0.199719	-17.6075	2.15727e-69	1.04594e-67
COPG2	2002.56	2.73846	6.67358	6.67358	0.155734	17.5842	3.25724e-69	1.57625e-67
ANKRD39	443.952	-3.61388	0.0816793	-12.243	0.205522	-17.5839	3.27164e-69	1.58021e-67
COMMD6	2653.75	-5.24182	0.0264274	-37.8395	0.298147	-17.5813	3.42382e-69	1.65058e-67
TSSC4	6736.05	-3.83531	0.0700576	-14.274	0.218237	-17.5741	3.88986e-69	1.8717e-67
ROGDI	414.259	-4.34419	0.0492344	-20.311	0.247248	-17.5702	4.16954e-69	2.00248e-67
QPCTL	3594.51	-3.81919	0.070845	-14.1153	0.217661	-17.5465	6.32505e-69	3.03197e-67
SUPT4H1	377.354	-3.14038	0.11341	-8.81759	0.179065	-17.5377	7.38501e-69	3.5334e-67
STX10	9020.87	-3.7703	0.0732871	-13.645	0.215056	-17.5317	8.20921e-69	3.92036e-67
RNF181	3203.36	-3.89401	0.0672644	-14.8667	0.222244	-17.5213	9.85355e-69	4.6968e-67
DMAC2	4385.59	-3.15518	0.112252	-8.90851	0.180191	-17.5102	1.19776e-68	5.69857e-67
FANCD2	1908.12	3.34223	10.1417	10.1417	0.190992	17.4993	1.44988e-68	6.88515e-67
PNKD	2751.96	-3.52341	0.0869655	-11.4988	0.201451	-17.4902	1.70278e-68	8.07105e-67
KIAA1191	3331.92	-1.28443	0.410533	-2.43586	0.0734532	-17.4864	1.81969e-68	8.60913e-67
FBXW9	1028.78	-3.66798	0.0786735	-12.7108	0.209821	-17.4814	1.98473e-68	9.37251e-67
MPC2	2435.84	-3.28142	0.102848	-9.72311	0.187798	-17.4731	2.29536e-68	1.08193e-66
HMBS	4478.16	-3.71188	0.0763156	-13.1035	0.212494	-17.4682	2.50334e-68	1.17778e-66
CRIP2	3786.6	-4.14477	0.0565326	-17.6889	0.237289	-17.4672	2.54816e-68	1.19665e-66
GNB1L	1868.86	-4.20177	0.0543426	-18.4018	0.240662	-17.4592	2.92763e-68	1.37231e-66
RNASEH2C	7895.19	-3.87987	0.0679269	-14.7217	0.222249	-17.4573	3.02775e-68	1.41663e-66
TRAF4	3154.6	-3.00808	0.124302	-8.04493	0.172371	-17.4512	3.3694e-68	1.57359e-66
MIEN1	3081.06	-4.27529	0.0516428	-19.3638	0.245041	-17.4473	3.61179e-68	1.68369e-66
TBCB	8874.67	-3.46026	0.0908567	-11.0063	0.198462	-17.4354	4.44808e-68	2.06974e-66
ZFAND2B	2851.94	-3.68675	0.0776563	-12.8773	0.211464	-17.4344	4.52111e-68	2.09988e-66
MAZ	14018.5	-3.47143	0.0901559	-11.0919	0.199125	-17.4335	4.59625e-68	2.13088e-66
PYCR3	3822.71	-3.85193	0.0692556	-14.4393	0.221067	-17.4242	5.40421e-68	2.5009e-66
SHC3	2848.39	2.13791	4.40123	4.40123	0.122708	17.4227	5.54948e-68	2.56346e-66
RUSF1	10893.8	-3.28764	0.102405	-9.76514	0.188769	-17.4162	6.22058e-68	2.86824e-66
GATD1	8729.92	-3.45756	0.0910273	-10.9857	0.198533	-17.4155	6.29006e-68	2.89502e-66
SGTA	23701.1	-3.37619	0.0963086	-10.3833	0.194059	-17.3978	8.58015e-68	3.9419e-66
FXYD5	31294	-3.41868	0.0935135	-10.6936	0.196559	-17.3927	9.37904e-68	4.30116e-66
PHF5A	2553.62	-2.67966	0.156078	-6.40705	0.154095	-17.3897	9.87313e-68	4.51958e-66
MRPL24	5011.79	-2.98676	0.126152	-7.92692	0.171839	-17.3812	1.14555e-67	5.23448e-66
MPV17L2	2199.17	-4.21965	0.0536733	-18.6312	0.242853	-17.3754	1.2682e-67	5.78453e-66
RHBDL1	347.24	-3.81587	0.071008	-14.0829	0.21995	-17.3489	2.01173e-67	9.1595e-66
C19orf47	1976.79	-3.3334	0.0992077	-10.0799	0.192144	-17.3484	2.02726e-67	9.21368e-66
ENDOG	3022.18	-4.5934	0.0414236	-24.1408	0.264821	-17.3453	2.13927e-67	9.70542e-66
HIGD2A	3542.79	-4.23463	0.053119	-18.8257	0.244185	-17.3419	2.27169e-67	1.02878e-65
AIP	10061.3	-3.4426	0.0919757	-10.8724	0.198677	-17.3277	2.90946e-67	1.31526e-65
BRCC3	1324.11	2.63933	6.23044	6.23044	0.152384	17.3203	3.30863e-67	1.49306e-65
PNKP	6762.96	-3.55878	0.0848594	-11.7842	0.205492	-17.3183	3.42229e-67	1.54161e-65
CEND1	6787.56	-3.90688	0.0666673	-14.9999	0.225617	-17.3164	3.53884e-67	1.59129e-65
TMEM179B	3159.41	-3.54709	0.0855499	-11.6891	0.204862	-17.3145	3.65713e-67	1.64157e-65
GSDME	2480.73	1.81439	3.51711	3.51711	0.104803	17.3124	3.79564e-67	1.70074e-65
PKIG	3078.79	-3.60518	0.0821734	-12.1694	0.208311	-17.3068	4.18373e-67	1.87134e-65
SLC22A18	2886.56	-3.88885	0.0675056	-14.8136	0.224763	-17.302	4.54078e-67	2.02747e-65
MARCHF2	2473.7	-3.99495	0.0627193	-15.9441	0.230921	-17.3	4.70085e-67	2.09526e-65
NT5C	3509.16	-3.91783	0.0661633	-15.1141	0.226476	-17.2991	4.77957e-67	2.12661e-65
CTU2	4660.29	-3.69278	0.0773327	-12.9311	0.213482	-17.2979	4.88204e-67	2.16841e-65
THAP7	6956.17	-4.00926	0.0621002	-16.103	0.231864	-17.2914	5.45818e-67	2.42008e-65
AUP1	15932.4	-3.18243	0.110152	-9.07832	0.18418	-17.2789	6.78056e-67	3.00117e-65
ZFPL1	3685.95	-3.59367	0.0828316	-12.0727	0.208049	-17.2732	7.48407e-67	3.30679e-65
ADCK5	1561.8	-3.35547	0.0977021	-10.2352	0.194355	-17.2646	8.68568e-67	3.83105e-65
R3HDM4	4316.04	-3.55602	0.085022	-11.7617	0.206175	-17.2476	1.16616e-66	5.13472e-65
WDR13	8305.92	-3.38232	0.0959003	-10.4275	0.196124	-17.2458	1.20262e-66	5.28614e-65
CD70	3616.07	-2.96667	0.127921	-7.8173	0.172056	-17.2425	1.27417e-66	5.59095e-65
RNF5	1998.3	-4.20911	0.0540671	-18.4955	0.244333	-17.2269	1.66737e-66	7.29459e-65
SH3GL1	21371.6	-3.14282	0.113218	-8.83249	0.182437	-17.2269	1.66817e-66	7.29459e-65
PITX1	1359.93	-4.23302	0.0531784	-18.8046	0.245803	-17.2212	1.84172e-66	8.03963e-65
S100A16	26311.3	-3.98893	0.0629813	-15.8777	0.231656	-17.2192	1.90468e-66	8.3002e-65
PFDN1	2982.52	-2.56824	0.16861	-5.93083	0.149337	-17.1976	2.76974e-66	1.20493e-64
DYNLL1	8504.68	-3.95868	0.0643158	-15.5483	0.230198	-17.1969	2.80322e-66	1.21741e-64
PTMA	16392.8	-2.2523	0.20989	-4.7644	0.13108	-17.1826	3.58554e-66	1.55451e-64
ATP5MF	1501.76	-4.58378	0.0417007	-23.9804	0.266805	-17.1803	3.73166e-66	1.6151e-64
GNG5	1000.69	-3.9507	0.0646727	-15.4625	0.229988	-17.1778	3.89242e-66	1.68182e-64
EWSR1	10583.1	1.93059	3.81212	3.81212	0.112418	17.1733	4.20511e-66	1.81384e-64
PIN1	8624.42	-3.802	0.0716941	-13.9482	0.221457	-17.1681	4.602e-66	1.98167e-64
SEC61G	2386.98	-4.27061	0.0518106	-19.3011	0.248834	-17.1625	5.07263e-66	2.18063e-64
BLVRB	8417.26	-4.07483	0.0593409	-16.8518	0.237437	-17.1617	5.13802e-66	2.20501e-64
MACROD1	2234.86	-3.94551	0.0649057	-15.407	0.229925	-17.16	5.289e-66	2.26598e-64
PMM1	3308.23	-3.96351	0.0641011	-15.6004	0.230979	-17.1596	5.32474e-66	2.27745e-64
HAGHL	1800.32	-4.00588	0.0622459	-16.0653	0.23353	-17.1536	5.90544e-66	2.52158e-64
SIGIRR	1538.77	-5.37328	0.0241258	-41.4493	0.313255	-17.1531	5.96264e-66	2.54173e-64
GRINA	21379	-3.4985	0.08848	-11.302	0.204071	-17.1436	7.02155e-66	2.9881e-64
KLHDC8B	1148.24	-3.58373	0.0834048	-11.9897	0.209197	-17.1308	8.74056e-66	3.71342e-64
CTSL	28879.7	1.79812	3.47766	3.47766	0.104988	17.1268	9.3672e-66	3.97301e-64
SNRPD2	3934.21	-3.78022	0.0727849	-13.7391	0.220735	-17.1256	9.56033e-66	4.04816e-64
NUDT1	1821.61	-4.19153	0.0547297	-18.2716	0.244878	-17.1168	1.11179e-65	4.69985e-64
IMP4	7082.05	-2.73126	0.150595	-6.64033	0.15964	-17.1088	1.27601e-65	5.38511e-64
FDXR	6313.35	-3.62092	0.0812822	-12.3028	0.211676	-17.1059	1.3404e-65	5.64747e-64
HDAC5	4272.74	-2.91	0.133046	-7.5162	0.170167	-17.1009	1.46099e-65	6.14535e-64
CHMP1A	20897.8	-3.30888	0.100909	-9.90996	0.193496	-17.1005	1.47122e-65	6.17815e-64
MIIP	3185.09	-3.89654	0.0671468	-14.8928	0.227886	-17.0986	1.51932e-65	6.36961e-64
FBXO44	2185.69	-3.4613	0.0907912	-11.0143	0.20246	-17.0963	1.58255e-65	6.62378e-64
TBRG4	13601.4	-3.45409	0.0912463	-10.9594	0.202208	-17.0819	2.02508e-65	8.46205e-64
ETV4	4476.6	-3.25812	0.104522	-9.56736	0.190788	-17.0772	2.19532e-65	9.15836e-64
GET4	795.738	-3.6049	0.0821898	-12.167	0.211142	-17.0733	2.34592e-65	9.77058e-64
ARRDC1-AS1	1744.41	-3.24779	0.105273	-9.4991	0.190296	-17.0671	2.60944e-65	1.08503e-63
MGST3	3533.37	-4.06527	0.0597353	-16.7405	0.238311	-17.0587	3.01147e-65	1.25015e-63
SRA1	3203.21	-3.60532	0.082166	-12.1705	0.211367	-17.0571	3.09537e-65	1.28289e-63
PCYT2	8320.2	-3.28291	0.102741	-9.7332	0.192537	-17.0508	3.44693e-65	1.42627e-63
FLAD1	3702.28	-3.7797	0.0728111	-13.7342	0.221757	-17.0443	3.8515e-65	1.59108e-63
MRPL14	4084.08	-4.23973	0.0529314	-18.8924	0.248944	-17.0309	4.8474e-65	1.99924e-63
NRGN	2002.97	-3.94492	0.0649323	-15.4007	0.231844	-17.0154	6.31284e-65	2.59942e-63
ORAI1	3809.7	-3.73285	0.0752143	-13.2954	0.219565	-17.0011	8.06145e-65	3.31407e-63
IGFBP6	21695.8	-3.45303	0.0913131	-10.9513	0.203157	-16.9969	8.66364e-65	3.55587e-63
BOP1	15776.8	-3.55872	0.0848632	-11.7837	0.209388	-16.9958	8.81824e-65	3.61349e-63
LMF2	9579.87	-3.51481	0.0874854	-11.4305	0.206819	-16.9946	8.99658e-65	3.68063e-63
EXOSC5	2796.21	-4.35425	0.0488922	-20.4531	0.256249	-16.9923	9.36592e-65	3.82557e-63
NDUFB4	3810.12	-3.59533	0.0827367	-12.0865	0.211736	-16.9802	1.15078e-64	4.69288e-63
RPS23	19557.5	-4.16882	0.055598	-17.9863	0.245624	-16.9724	1.31554e-64	5.35617e-63
MRPL2	455.29	-4.20164	0.0543475	-18.4001	0.247568	-16.9716	1.33157e-64	5.41279e-63
SERTAD1	2288.58	-3.96086	0.0642189	-15.5717	0.23355	-16.9593	1.64159e-64	6.66235e-63
MT1L	1267.86	-4.15937	0.0559635	-17.8688	0.245552	-16.9389	2.32548e-64	9.42283e-63
RTBDN	552.513	-3.98667	0.0630801	-15.8529	0.235377	-16.9374	2.38502e-64	9.64869e-63
MED16	15756.6	-3.39293	0.0951975	-10.5045	0.20047	-16.9249	2.9481e-64	1.19077e-62
PIM3	8631.54	-3.27927	0.103001	-9.70863	0.193848	-16.9167	3.38945e-64	1.36686e-62
EFEMP2	6913.27	-3.24071	0.105791	-9.45262	0.191575	-16.9162	3.42043e-64	1.37717e-62
FBXL15	1848.83	-3.86546	0.0686088	-14.5754	0.228632	-16.9069	4e-64	1.60713e-62
SPATA2L	2287.24	-3.41007	0.0940734	-10.63	0.201697	-16.9069	4.00424e-64	1.60713e-62
NAA80	1258.55	-3.50744	0.0879339	-11.3722	0.207486	-16.9045	4.1689e-64	1.67059e-62
REX1BD	6335.41	-4.27926	0.0515008	-19.4172	0.253398	-16.8875	5.56073e-64	2.22482e-62
HSPB1	29626	-4.24923	0.0525842	-19.0171	0.251676	-16.8837	5.92987e-64	2.36878e-62
NDUFB2	4148.54	-4.59337	0.0414245	-24.1403	0.272088	-16.882	6.10824e-64	2.4362e-62
RAB5IF	5121.09	-4.47498	0.0449673	-22.2384	0.265149	-16.8772	6.6161e-64	2.63462e-62
MT2A	65908.6	-4.04187	0.060712	-16.4712	0.239576	-16.8709	7.36322e-64	2.92754e-62
RPL18AP3	459.28	-5.54069	0.0214825	-46.5495	0.328444	-16.8695	7.54154e-64	2.99376e-62
TIMM50	10406.3	-3.50406	0.0881399	-11.3456	0.207797	-16.8629	8.43271e-64	3.3423e-62
ADRM1	35195.4	-3.47883	0.0896949	-11.1489	0.206381	-16.8563	9.42704e-64	3.73058e-62
VPS25	4899.64	-3.43291	0.0925958	-10.7996	0.203707	-16.8522	1.01033e-63	3.992e-62
TMEM161A	3250.38	-3.66141	0.0790324	-12.653	0.217506	-16.8336	1.38361e-63	5.45838e-62
PSKH1	5427.11	-3.26885	0.103748	-9.63877	0.194223	-16.8304	1.4619e-63	5.75832e-62
CCDC28B	637.371	-3.49479	0.0887083	-11.2729	0.20774	-16.8229	1.65973e-63	6.5274e-62
FLYWCH2	1375.52	-3.54247	0.0858242	-11.6517	0.210721	-16.8112	2.02116e-63	7.93655e-62
TMEM219	4229.1	-4.34013	0.0493731	-20.2539	0.258206	-16.8088	2.10413e-63	8.24962e-62
RBM6	2439.27	2.50182	5.66401	5.66401	0.148866	16.8058	2.21254e-63	8.66131e-62
RNF187	25715.2	-3.51635	0.0873925	-11.4426	0.20927	-16.8029	2.32203e-63	9.07591e-62
GPR108	7036.3	-3.12154	0.114901	-8.70317	0.185795	-16.801	2.39931e-63	9.36358e-62
ADIPOR1	5373.91	-2.12172	0.229772	-4.35213	0.126333	-16.7947	2.66835e-63	1.03976e-61
BRI3	15052.4	-4.17063	0.0555285	-18.0088	0.24838	-16.7913	2.82565e-63	1.09936e-61
PFN1	108220	-3.65774	0.0792338	-12.6209	0.217843	-16.7907	2.85372e-63	1.10859e-61
RNASEK	360.779	-4.03429	0.0610318	-16.3849	0.24032	-16.7872	3.02758e-63	1.17433e-61
HERC5	1615.31	2.90385	7.48421	7.48421	0.172981	16.7871	3.03527e-63	1.17552e-61
PTOV1	14586.3	-3.42693	0.0929803	-10.755	0.20419	-16.783	3.24817e-63	1.25606e-61
RPS3A	15247.8	-3.53599	0.0862104	-11.5995	0.21094	-16.7631	4.54542e-63	1.75503e-61
MVK	3365.88	-3.38332	0.0958339	-10.4347	0.201898	-16.7576	4.98672e-63	1.9225e-61
TMEM115	7658.49	-3.26545	0.103993	-9.61606	0.195008	-16.7452	6.13777e-63	2.36267e-61
REEP2	5952.79	-3.4647	0.0905778	-11.0402	0.207046	-16.734	7.41372e-63	2.84952e-61
PAXX	1254.74	-4.80875	0.0356796	-28.0272	0.287464	-16.7282	8.16809e-63	3.13472e-61
UBE2M	21335.9	-3.53476	0.0862845	-11.5896	0.211324	-16.7267	8.37376e-63	3.20881e-61
TMUB1	12923.4	-3.66312	0.0789391	-12.668	0.219105	-16.7185	9.6086e-63	3.67645e-61
TENT4A	1863.53	2.22506	4.67531	4.67531	0.133107	16.7164	9.96088e-63	3.80551e-61
MVD	6101.61	-3.23097	0.106508	-9.389	0.193289	-16.7158	1.0062e-62	3.83837e-61
GYPC	2260.91	-3.89056	0.0674256	-14.8312	0.232948	-16.7014	1.28031e-62	4.8767e-61
PWWP2B	3672.75	-3.14645	0.112934	-8.85475	0.188407	-16.7003	1.30498e-62	4.96322e-61
AKR7A2	8394.56	-3.92282	0.0659346	-15.1665	0.234903	-16.6998	1.31587e-62	4.99715e-61
PKN1	30830.4	-3.57141	0.0841198	-11.8878	0.213878	-16.6983	1.34804e-62	5.11168e-61
COX14	501.464	-4.33608	0.0495121	-20.1971	0.259738	-16.694	1.44853e-62	5.48455e-61
PAFAH1B3	4873.57	-4.34029	0.0493678	-20.2561	0.260067	-16.6891	1.57278e-62	5.94614e-61
PXMP2	366.809	-4.47085	0.0450961	-22.1749	0.267959	-16.6849	1.68894e-62	6.37581e-61
RPL26L1	1174	-2.53482	0.172561	-5.79505	0.151944	-16.6826	1.75288e-62	6.60737e-61
STUB1	11613.5	-3.63115	0.0807077	-12.3904	0.21769	-16.6804	1.82018e-62	6.85089e-61
BAK1	1380.46	-3.89543	0.0671981	-14.8814	0.233553	-16.679	1.86288e-62	7.00124e-61
DPM2	4969.06	-3.7785	0.0728716	-13.7228	0.226558	-16.6779	1.89931e-62	7.12762e-61
USB1	6749.9	-3.56208	0.0846657	-11.8112	0.213593	-16.677	1.92723e-62	7.22172e-61
ATP6V0E2	11507.6	-3.85216	0.0692443	-14.4416	0.231002	-16.6759	1.96268e-62	7.34371e-61
HEIH	1890.5	-2.757	0.147931	-6.7599	0.165569	-16.6517	2.94054e-62	1.09864e-60
MXD3	1971.17	-3.49694	0.0885762	-11.2897	0.210149	-16.6403	3.56087e-62	1.32845e-60
MRPL11	5246.54	-3.94819	0.0647851	-15.4356	0.237306	-16.6375	3.72631e-62	1.38813e-60
WBP1	555.479	-3.75479	0.0740788	-13.4991	0.225732	-16.6339	3.95986e-62	1.47298e-60
MT1F	968.468	-4.63628	0.0402106	-24.869	0.278878	-16.6248	4.6111e-62	1.71271e-60
SMIM29	2188.55	-4.07619	0.0592849	-16.8677	0.245212	-16.6232	4.73675e-62	1.75682e-60
HLA-DMA	1578.76	-3.25838	0.104503	-9.56908	0.196143	-16.6122	5.68292e-62	2.10467e-60
FAP	1305.05	2.94457	7.69845	7.69845	0.177264	16.6112	5.77919e-62	2.13721e-60
TMED1	4006.13	-3.61136	0.0818224	-12.2216	0.217737	-16.5859	8.81699e-62	3.25588e-60
KBTBD2	2173.6	2.49412	5.63386	5.63386	0.150543	16.5675	1.1965e-61	4.41194e-60
ZDHHC24	2991.9	-3.29011	0.10223	-9.78183	0.198635	-16.5636	1.2777e-61	4.70451e-60
NME1	1883.66	-3.30025	0.101514	-9.85086	0.199386	-16.5521	1.54624e-61	5.68506e-60
CCDC124	12084.3	-3.9978	0.0625952	-15.9757	0.241634	-16.5449	1.74249e-61	6.39735e-60
SLIRP	2631.03	-4.41228	0.0469645	-21.2927	0.266703	-16.5438	1.77411e-61	6.50404e-60
RPL34	6983.7	-5.09138	0.0293319	-34.0925	0.307823	-16.5399	1.89179e-61	6.92549e-60
ENSG00000289575	185.915	-4.39937	0.0473868	-21.1029	0.266034	-16.5369	1.99143e-61	7.27977e-60
CHUK	1845.37	2.67779	6.39874	6.39874	0.161978	16.5318	2.16693e-61	7.90992e-60
NPM3	2035.01	-3.88544	0.0676653	-14.7786	0.2351	-16.5268	2.35477e-61	8.58326e-60
ZNF541	671.931	-3.49857	0.088476	-11.3025	0.211716	-16.5248	2.43168e-61	8.85091e-60
TIMM13	4650.84	-4.00722	0.0621878	-16.0803	0.242539	-16.522	2.54788e-61	9.26059e-60
RUVBL2	11858	-3.28632	0.102499	-9.75618	0.198983	-16.5156	2.83546e-61	1.02911e-59
TPRN	2867.36	-3.5323	0.0864316	-11.5698	0.214093	-16.4989	3.73679e-61	1.35431e-59
PITPNM1	17759.3	-3.18022	0.110321	-9.06446	0.192778	-16.4968	3.86665e-61	1.39938e-59
TLCD1	399.968	-4.42143	0.0466678	-21.428	0.268141	-16.4892	4.38938e-61	1.5863e-59
COX6C	3578.87	-4.24946	0.0525756	-19.0202	0.258053	-16.4674	6.2887e-61	2.26947e-59
HSPB6	1335.16	-4.38014	0.0480228	-20.8235	0.26602	-16.4655	6.49733e-61	2.34144e-59
C9orf116	381.604	-4.63457	0.0402583	-24.8396	0.281488	-16.4645	6.59861e-61	2.37456e-59
TIMM10	2741.94	-3.95369	0.0645389	-15.4945	0.240195	-16.4603	7.07538e-61	2.54253e-59
HSPA9	36203.7	2.69267	6.46507	6.46507	0.163642	16.4546	7.77174e-61	2.78883e-59
RPL31	10692.3	-4.63134	0.0403485	-24.7841	0.281464	-16.4545	7.78752e-61	2.79055e-59
SLC35E4	3272	-2.94067	0.130248	-7.67768	0.178752	-16.4511	8.23142e-61	2.94546e-59
PUSL1	2473.92	-4.13063	0.0570894	-17.5164	0.251133	-16.448	8.66918e-61	3.09774e-59
FLYWCH1	4850.18	-2.54672	0.171144	-5.84303	0.154841	-16.4473	8.76659e-61	3.12814e-59
TMEM250	8863.45	-3.3666	0.096951	-10.3145	0.204838	-16.4354	1.0665e-60	3.8002e-59
RNF26	4195.75	-3.25443	0.10479	-9.54293	0.19808	-16.4299	1.16857e-60	4.15807e-59
PHLDA2	5120.46	-4.02884	0.0612632	-16.323	0.245238	-16.4283	1.20062e-60	4.26616e-59
TPI1	94410.9	-3.62157	0.0812455	-12.3084	0.220569	-16.4192	1.39325e-60	4.94369e-59
SPHK1	20778	-3.83103	0.070266	-14.2316	0.233379	-16.4155	1.48209e-60	5.2516e-59
TSEN34	6604.88	-3.56338	0.0845892	-11.8218	0.217168	-16.4084	1.6648e-60	5.89081e-59
CAVIN3	7364.62	-4.34849	0.049088	-20.3716	0.265204	-16.3967	2.01817e-60	7.13123e-59
DDX1	6366.89	2.79423	6.93662	6.93662	0.170424	16.3957	2.05105e-60	7.23736e-59
ATP5MC1	3634.27	-4.41144	0.0469921	-21.2802	0.269116	-16.3923	2.16947e-60	7.64461e-59
CYSTM1	3038.1	-3.67492	0.0782958	-12.7721	0.224287	-16.3849	2.45086e-60	8.62419e-59
PLEKHJ1	6823.46	-3.66159	0.0790227	-12.6546	0.223557	-16.3788	2.71079e-60	9.52563e-59
ABHD14A	430.051	-4.59166	0.0414736	-24.1117	0.28038	-16.3765	2.81251e-60	9.86943e-59
TK1	11910.8	-3.91656	0.0662214	-15.1009	0.239184	-16.3747	2.89935e-60	1.01601e-58
DHRS3	2998.29	-3.28188	0.102815	-9.7262	0.200588	-16.3613	3.61225e-60	1.26235e-58
SSR2	11767.1	-2.9158	0.132513	-7.54646	0.178213	-16.3614	3.60969e-60	1.26235e-58
KLF16	6963.69	-3.13488	0.113843	-8.78399	0.191614	-16.3604	3.66824e-60	1.28015e-58
HIBCH	865.679	2.11221	4.32352	4.32352	0.129143	16.3555	3.97239e-60	1.3844e-58
AHCY	25766.9	-3.20438	0.108489	-9.21756	0.195958	-16.3524	4.18111e-60	1.45514e-58
SF3A2	6741.96	-3.19011	0.109568	-9.12679	0.195117	-16.3497	4.37028e-60	1.5189e-58
SEPTIN1	452.638	-4.62524	0.0405196	-24.6794	0.283013	-16.3428	4.89344e-60	1.6984e-58
HES6	1994.61	-4.10082	0.0582814	-17.1581	0.25093	-16.3425	4.91748e-60	1.70441e-58
UBL7	6185.32	-3.76632	0.0734892	-13.6074	0.230484	-16.341	5.04557e-60	1.74643e-58
ZNF213	955.396	-3.36179	0.0972751	-10.2801	0.205776	-16.3371	5.37105e-60	1.85655e-58
NUP107	3559.93	3.08982	8.51388	8.51388	0.189226	16.3287	6.16805e-60	2.12915e-58
EFEMP1	6852.61	2.03014	4.08445	4.08445	0.124371	16.3233	6.74258e-60	2.32431e-58
CAMK2N2	1755.77	-3.92583	0.0657972	-15.1982	0.240842	-16.3005	9.79573e-60	3.37223e-58
RBIS	2103.94	-4.09759	0.058412	-17.1198	0.251482	-16.2938	1.09224e-59	3.755e-58
CASK	2482.37	3.04252	8.23929	8.23929	0.186746	16.2923	1.12027e-59	3.84617e-58
THAP3	1099.58	-2.80326	0.143263	-6.98015	0.17212	-16.2867	1.2269e-59	4.20655e-58
CKB	501.534	-4.7092	0.0382287	-26.1584	0.289155	-16.2861	1.23966e-59	4.2446e-58
SLC35C2	8899.81	-3.1867	0.109826	-9.10528	0.195782	-16.2768	1.44281e-59	4.93353e-58
HMG20B	11081.4	-3.13972	0.113462	-8.81355	0.192916	-16.2751	1.48354e-59	5.06597e-58
GNAS-AS1	382.061	-4.17122	0.0555057	-18.0162	0.256302	-16.2746	1.49381e-59	5.09421e-58
WDR54	3849.08	-3.53964	0.0859927	-11.6289	0.21752	-16.2727	1.54247e-59	5.25307e-58
LY96	773.266	-4.57524	0.0419483	-23.8389	0.281185	-16.2713	1.57722e-59	5.36424e-58
NDUFB1	1543.19	-4.70306	0.0383917	-26.0473	0.289088	-16.2686	1.64865e-59	5.59968e-58
SHISA5	16896.3	-3.52524	0.0868557	-11.5134	0.216723	-16.2661	1.7177e-59	5.82642e-58
ABHD11-AS1	169.39	-5.1595	0.0279792	-35.7408	0.317395	-16.2558	2.03329e-59	6.88769e-58
TM7SF2	949.577	-3.97667	0.0635191	-15.7433	0.244818	-16.2433	2.48988e-59	8.42314e-58
IRF2BP1	6635.95	-3.12349	0.114745	-8.71495	0.192299	-16.2429	2.50979e-59	8.47923e-58
HKDC1	630.691	2.27738	4.84797	4.84797	0.14034	16.2275	3.22125e-59	1.08684e-57
OTUB1	9498.32	-3.22767	0.106751	-9.36757	0.198916	-16.2263	3.28537e-59	1.107e-57
FAAP20	5421.3	-3.67291	0.0784052	-12.7543	0.226369	-16.2253	3.3389e-59	1.12206e-57
PDLIM7	9581.17	-3.33661	0.0989877	-10.1023	0.205641	-16.2254	3.33611e-59	1.12206e-57
TMEM258	1015.01	-4.8882	0.033768	-29.6139	0.301318	-16.2227	3.48258e-59	1.1688e-57
UGGT2	4486.38	3.53566	11.5969	11.5969	0.218054	16.2146	3.97357e-59	1.33183e-57
INKA1	370.618	-4.0714	0.0594819	-16.8118	0.25127	-16.2033	4.78003e-59	1.59791e-57
BSCL2	599.667	-3.54632	0.0855954	-11.6829	0.218864	-16.2033	4.77857e-59	1.59791e-57
ENDOV	1351.58	-3.85206	0.0692493	-14.4406	0.237743	-16.2026	4.8344e-59	1.61397e-57
MIGA2	4356.72	-2.83756	0.139898	-7.14809	0.175196	-16.1965	5.34079e-59	1.78068e-57
CRAT	11421.2	-3.21765	0.107496	-9.30268	0.198723	-16.1916	5.77991e-59	1.92457e-57
SLC25A19	1603.99	-3.00127	0.12489	-8.00702	0.185365	-16.1911	5.8234e-59	1.93651e-57
UQCRC1	39993.2	-3.2049	0.10845	-9.22086	0.197956	-16.19	5.93551e-59	1.97121e-57
ENSG00000251257	165.844	-5.32026	0.0250289	-39.9538	0.328696	-16.186	6.33498e-59	2.10113e-57
ATOX1	2198.72	-3.57042	0.0841774	-11.8797	0.220607	-16.1845	6.48255e-59	2.14727e-57
DDX5	25294.2	2.87763	7.34941	7.34941	0.17783	16.1819	6.76432e-59	2.23769e-57
S100A11	27636.3	-3.55197	0.0852609	-11.7287	0.219532	-16.1797	7.00922e-59	2.31569e-57
NDUFAF2	820.713	-2.16781	0.222549	-4.49339	0.134073	-16.1688	8.36925e-59	2.76142e-57
CDIPT	8803.86	-3.70649	0.0766013	-13.0546	0.229394	-16.1577	1.00173e-58	3.30091e-57
SLC35C1	4078.88	-2.96419	0.128141	-7.80389	0.183455	-16.1576	1.0045e-58	3.30574e-57
ELP6	2281.34	-2.85613	0.138108	-7.24072	0.176952	-16.1407	1.31986e-58	4.33796e-57
YWHAB	14646.8	1.50512	2.83849	2.83849	0.0932514	16.1405	1.32511e-58	4.34959e-57
CHMP6	4999.4	-3.31191	0.100697	-9.93077	0.205205	-16.1395	1.34558e-58	4.41106e-57
UXT	1865.85	-3.53399	0.0863303	-11.5834	0.219103	-16.1293	1.58696e-58	5.19564e-57
TMEM256	398.047	-6.02737	0.0153314	-65.2257	0.373719	-16.1281	1.61952e-58	5.29543e-57
LRRC29	388.173	-4.10502	0.058112	-17.2081	0.254608	-16.1229	1.76068e-58	5.74961e-57
GTF3A	1581.76	-1.37368	0.385904	-2.59132	0.0852133	-16.1205	1.83012e-58	5.96868e-57
CTDSP1	7637.41	-3.20981	0.108081	-9.25232	0.199223	-16.1117	2.11219e-58	6.87977e-57
KATNB1	5996.33	-3.15365	0.112372	-8.89903	0.195812	-16.1055	2.33364e-58	7.59135e-57
STARD10	856.008	-3.95941	0.0642834	-15.5561	0.245918	-16.1005	2.52976e-58	8.21881e-57
PTPA	23602.1	-3.38029	0.0960352	-10.4129	0.209957	-16.0999	2.5532e-58	8.28437e-57
SH3GLB2	8386.43	-3.13853	0.113556	-8.80624	0.194947	-16.0993	2.57813e-58	8.35457e-57
IFT172	1725.15	3.32647	10.0316	10.0316	0.206727	16.0911	2.94533e-58	9.53235e-57
NAT14	3631.63	-3.72769	0.0754837	-13.2479	0.231816	-16.0804	3.5022e-58	1.13202e-56
TAGLN2	55239.1	-3.04094	0.121503	-8.23027	0.189123	-16.0791	3.57368e-58	1.15366e-56
CCDC106	4930.7	-3.52811	0.0866826	-11.5363	0.219506	-16.073	3.94454e-58	1.27176e-56
FHL3	757.922	-4.12472	0.0573239	-17.4447	0.256668	-16.0702	4.12557e-58	1.32844e-56
MMUT	2195.8	3.1746	9.02918	9.02918	0.197553	16.0696	4.16963e-58	1.34093e-56
STX3	1869.27	2.19958	4.59345	4.59345	0.136898	16.0673	4.32302e-58	1.3885e-56
BCAN	163.011	-4.88242	0.0339035	-29.4955	0.304145	-16.0529	5.45252e-58	1.74907e-56
RBCK1	3884.8	-3.052	0.120575	-8.29358	0.190237	-16.0431	6.38353e-58	2.04514e-56
ZNF219	2785.48	-3.62158	0.0812447	-12.3085	0.225772	-16.0409	6.62058e-58	2.11842e-56
MAFG-DT	860.07	-3.1695	0.111144	-8.99735	0.197701	-16.0318	7.66721e-58	2.45023e-56
AIFM1	2810.52	2.47259	5.55039	5.55039	0.154411	16.0131	1.0356e-57	3.30532e-56
POLR2B	9787.34	3.53168	11.5649	11.5649	0.220575	16.0113	1.06616e-57	3.39861e-56
SSBP4	7985.8	-3.69882	0.0770093	-12.9854	0.231199	-15.9984	1.31015e-57	4.17113e-56
ADAM15	10098.4	-3.06055	0.119862	-8.3429	0.191347	-15.9948	1.3898e-57	4.41918e-56
SELENOO	3789.94	-3.44028	0.0921241	-10.8549	0.215177	-15.9881	1.54633e-57	4.91077e-56
ADCK2	5189.12	-3.51741	0.087328	-11.4511	0.220091	-15.9816	1.71563e-57	5.44161e-56
PAK4	14517.1	-3.16789	0.111268	-8.98733	0.198231	-15.9808	1.73804e-57	5.50582e-56
ERCC1	9366.98	-2.97409	0.127265	-7.8576	0.186154	-15.9765	1.8637e-57	5.89654e-56
BBS2	897.535	2.69123	6.45864	6.45864	0.168461	15.9754	1.89712e-57	5.9948e-56
PFDN4	3191.15	-3.19439	0.109243	-9.15391	0.199984	-15.9733	1.96282e-57	6.19472e-56
TXN	9317.55	-3.7847	0.0725593	-13.7818	0.237018	-15.968	2.13546e-57	6.73119e-56
IRF3	7156.82	-3.3049	0.101187	-9.88268	0.207025	-15.9637	2.28584e-57	7.1963e-56
ADAM9	20689.3	3.06404	8.36311	8.36311	0.191944	15.9632	2.30561e-57	7.24953e-56
C1QL1	3655.73	-3.99445	0.0627407	-15.9386	0.25036	-15.9549	2.63498e-57	8.27495e-56
GTF2A2	1425.15	-2.14483	0.226121	-4.42241	0.13445	-15.9527	2.72926e-57	8.56046e-56
RHOG	5400.08	-3.28956	0.102269	-9.77811	0.206344	-15.9421	3.23223e-57	1.01255e-55
CSNK2A2	4032.7	1.63847	3.11335	3.11335	0.102814	15.9362	3.55104e-57	1.11106e-55
SLC39A3	3378.2	-3.57033	0.0841831	-11.8789	0.224066	-15.9342	3.66632e-57	1.14571e-55
EEF1D	32375.2	-3.41551	0.0937194	-10.6701	0.214359	-15.9336	3.70597e-57	1.15668e-55
SIRT2	4439.82	-3.25638	0.104648	-9.55581	0.204374	-15.9335	3.71215e-57	1.15719e-55
PABPC4	14760.5	1.35838	2.56398	2.56398	0.0852655	15.9312	3.84848e-57	1.19822e-55
MOB2	2218.47	-3.62011	0.0813279	-12.2959	0.22724	-15.9308	3.87567e-57	1.2052e-55
CADPS	2252.02	3.16	8.93831	8.93831	0.198365	15.9302	3.9093e-57	1.21418e-55
CST3	4273.3	-3.2973	0.101722	-9.83072	0.207048	-15.9253	4.23262e-57	1.31299e-55
SLC37A4	1121.69	-3.42118	0.0933519	-10.7122	0.214859	-15.9229	4.39639e-57	1.36213e-55
DDX46	5314.3	3.12215	8.70685	8.70685	0.196175	15.9151	4.97664e-57	1.54003e-55
EMC2	1562.64	1.69732	3.24299	3.24299	0.106657	15.9138	5.08145e-57	1.57055e-55
RNPEPL1	10948.2	-3.21555	0.107652	-9.28919	0.202087	-15.9117	5.25385e-57	1.62186e-55
COX4I1	16887	-3.06995	0.119084	-8.39747	0.193015	-15.9053	5.82542e-57	1.79612e-55
MRPL49	6657.62	-2.91803	0.132308	-7.55815	0.183473	-15.9045	5.90185e-57	1.81748e-55
CTXN1	1375.17	-4.51228	0.0438195	-22.8209	0.28372	-15.904	5.94653e-57	1.82902e-55
PNPT1	2970.41	2.70428	6.51731	6.51731	0.170129	15.8955	6.81098e-57	2.09238e-55
IARS1	18353.5	3.05611	8.31729	8.31729	0.192278	15.8943	6.94472e-57	2.13089e-55
C19orf48	5791.45	-3.60394	0.0822445	-12.1589	0.226777	-15.892	7.19762e-57	2.20582e-55
SLC25A10	969.199	-4.16557	0.0557236	-17.9457	0.262165	-15.8891	7.5377e-57	2.30726e-55
ZNF576	1113.75	-3.0245	0.122896	-8.13699	0.190389	-15.8859	7.93534e-57	2.42606e-55
FAM102A	9796.82	-2.908	0.133231	-7.50578	0.183084	-15.8834	8.25231e-57	2.51993e-55
DNPEP	7657.33	-3.10732	0.116039	-8.61782	0.195674	-15.8801	8.69963e-57	2.65333e-55
TGFB1	36668.1	-2.90813	0.133219	-7.50646	0.183151	-15.8784	8.94856e-57	2.72598e-55
HDDC3	1230.09	-3.46055	0.0908388	-11.0085	0.218026	-15.8721	9.88056e-57	3.00629e-55
UBALD2	4819.69	-3.39916	0.0947876	-10.5499	0.214205	-15.8687	1.04411e-56	3.17305e-55
SORBS3	11698.8	-3.29134	0.102143	-9.79021	0.207508	-15.8613	1.17443e-56	3.56482e-55
MYL6	21181.4	-3.23599	0.106138	-9.42169	0.204089	-15.8557	1.2835e-56	3.89126e-55
SNRPG	4760.56	-4.10209	0.0582303	-17.1732	0.258726	-15.8549	1.29956e-56	3.93523e-55
MHENCR	588.241	-3.6335	0.0805766	-12.4106	0.229271	-15.848	1.45078e-56	4.38791e-55
CIB2	525.93	-5.01513	0.0309241	-32.3373	0.316631	-15.839	1.6744e-56	5.05825e-55
MRPL20	4406.93	-3.47501	0.0899325	-11.1195	0.219514	-15.8305	1.91711e-56	5.78456e-55
SLC1A5	24406.1	-3.24619	0.10539	-9.48858	0.205082	-15.8288	1.97022e-56	5.93776e-55
DALRD3	2464.29	-3.17686	0.110578	-9.04336	0.200739	-15.8258	2.06627e-56	6.21986e-55
CLEC11A	5520.74	-3.50364	0.0881653	-11.3423	0.221426	-15.8231	2.15729e-56	6.48616e-55
MT-CO1	685200	-5.53946	0.0215009	-46.5097	0.350138	-15.8208	2.23723e-56	6.71855e-55
IL17RC	1424.96	-3.80382	0.0716036	-13.9658	0.240461	-15.8189	2.30646e-56	6.91829e-55
PIDD1	2743.09	-3.32576	0.0997346	-10.0266	0.210392	-15.8075	2.76335e-56	8.27897e-55
SAFB	7149.77	2.77201	6.83057	6.83057	0.175374	15.8063	2.81683e-56	8.42924e-55
CUL2	5336.92	3.25006	9.51403	9.51403	0.205621	15.8061	2.82477e-56	8.44307e-55
MMAB	2241.87	-3.45505	0.0911855	-10.9667	0.218605	-15.805	2.87265e-56	8.5761e-55
MATN2	2155.07	3.02485	8.13896	8.13896	0.191408	15.8031	2.96081e-56	8.8289e-55
MTFP1	336.726	-5.17428	0.027694	-36.1089	0.327469	-15.8008	3.07014e-56	9.1442e-55
ZNF182	406.337	4.03353	16.3762	16.3762	0.255383	15.794	3.41982e-56	1.01738e-54
PARP2	1073.18	2.06609	4.18749	4.18749	0.130854	15.7893	3.68844e-56	1.09601e-54
DHX9	9346.83	3.73823	13.345	13.345	0.23682	15.7851	3.9417e-56	1.16989e-54
TAF15	11167.6	2.88256	7.37459	7.37459	0.182661	15.7809	4.20812e-56	1.24751e-54
HAX1	6693.55	-3.17872	0.110436	-9.05502	0.201467	-15.7779	4.41953e-56	1.30866e-54
RABGGTA	2917.91	-3.11674	0.115284	-8.67424	0.197557	-15.7764	4.52413e-56	1.33807e-54
OXLD1	1860.73	-3.65059	0.0796272	-12.5585	0.231567	-15.7648	5.43641e-56	1.60602e-54
SF3B3	12594.3	2.23645	4.71235	4.71235	0.141893	15.7615	5.72499e-56	1.6893e-54
RPS6KA4	16512.2	-3.4404	0.0921165	-10.8558	0.218341	-15.757	6.15129e-56	1.81299e-54
HM13	26291.4	-3.037	0.121835	-8.20783	0.1928	-15.7521	6.64829e-56	1.9572e-54
HPS1	9150.53	-3.14109	0.113354	-8.8219	0.199487	-15.7458	7.34055e-56	2.1585e-54
PSMG3	1715.13	-3.72779	0.0754783	-13.2488	0.236775	-15.7441	7.54434e-56	2.21585e-54
CDC16	3838.07	2.13619	4.39599	4.39599	0.135698	15.7422	7.77028e-56	2.27958e-54
DDX49	4300.4	-3.1606	0.111831	-8.94203	0.200798	-15.7402	8.01339e-56	2.34819e-54
PFKM	5259.23	2.62306	6.16057	6.16057	0.166667	15.7383	8.26162e-56	2.41814e-54
PHETA1	2230.61	-3.08186	0.118105	-8.46704	0.195841	-15.7366	8.49292e-56	2.48298e-54
CPTP	5363.08	-3.51931	0.087213	-11.4662	0.223698	-15.7324	9.06882e-56	2.6483e-54
R3HCC1	3342.96	-3.0755	0.118627	-8.42981	0.195698	-15.7155	1.1843e-55	3.45447e-54
HNRNPUL2	3300.45	3.05836	8.33027	8.33027	0.194636	15.7132	1.22725e-55	3.57565e-54
RPSAP58	673.672	-3.95963	0.0642737	-15.5585	0.252068	-15.7086	1.32061e-55	3.84322e-54
PEX14	3373.44	-3.0012	0.124896	-8.00667	0.191076	-15.7068	1.3581e-55	3.94783e-54
TSR3	4955.45	-3.57831	0.0837185	-11.9448	0.22786	-15.704	1.42103e-55	4.12603e-54
PLP2	14526.2	-3.41659	0.0936492	-10.6781	0.217585	-15.7023	1.45801e-55	4.22857e-54
KCNG1	1582.63	-3.37049	0.0966899	-10.3423	0.214678	-15.7002	1.50758e-55	4.36735e-54
SNHG11	712.61	-3.56711	0.0843712	-11.8524	0.22721	-15.6996	1.52234e-55	4.40508e-54
PTPRM	2335.39	3.4723	11.0986	11.0986	0.221283	15.6917	1.72356e-55	4.98167e-54
SNHG15	551.073	-3.64406	0.0799888	-12.5017	0.232256	-15.6898	1.7758e-55	5.12682e-54
MFAP2	2370.28	-2.8861	0.135268	-7.39271	0.184006	-15.6848	1.92083e-55	5.53924e-54
MRPL57	1428.69	-3.33943	0.0987942	-10.122	0.212999	-15.6781	2.13491e-55	6.14961e-54
MRPL58	1544.46	-2.67646	0.156425	-6.39284	0.170795	-15.6706	2.40361e-55	6.91574e-54
BCKDK	8595.42	-3.4834	0.089411	-11.1843	0.22231	-15.6692	2.45788e-55	7.06391e-54
CTPS1	4236.22	2.20733	4.61819	4.61819	0.140877	15.6685	2.48327e-55	7.1288e-54
RHOC	14885.8	-3.77245	0.073178	-13.6653	0.240809	-15.6657	2.59428e-55	7.43909e-54
ZNF414	2228.01	-3.39728	0.0949113	-10.5361	0.216942	-15.6598	2.84608e-55	8.15193e-54
RTN2	1222.15	-3.49119	0.0889295	-11.2449	0.223007	-15.6551	3.06777e-55	8.77701e-54
DGCR8	1487.13	1.88827	3.70191	3.70191	0.120619	15.6549	3.07719e-55	8.79404e-54
RCE1	1353.03	-3.51059	0.0877419	-11.3971	0.224265	-15.6538	3.13102e-55	8.93784e-54
CDKN1A	26202.1	-3.06549	0.119453	-8.37153	0.195849	-15.6523	3.20195e-55	9.13005e-54
RPL27A	20049.4	-3.5158	0.0874255	-11.4383	0.224669	-15.6488	3.38585e-55	9.64359e-54
SMDT1	657.172	-3.71489	0.0761563	-13.1309	0.237398	-15.6484	3.40734e-55	9.69395e-54
BSG	83512.8	-3.13032	0.114204	-8.75628	0.200054	-15.6474	3.4616e-55	9.83728e-54
VPS35L	2515.76	1.73563	3.33024	3.33024	0.110925	15.6469	3.48932e-55	9.905e-54
PDXP	685.952	-4.34382	0.0492469	-20.3058	0.27764	-15.6455	3.56423e-55	1.01063e-53
CCDC88B	566.817	-3.51943	0.0872061	-11.4671	0.225049	-15.6385	3.98169e-55	1.12775e-53
METTL7B	2903.37	-3.03822	0.121732	-8.21479	0.194329	-15.6344	4.24369e-55	1.20061e-53
SLC9A3R2	1073.46	-3.55547	0.0850543	-11.7572	0.227473	-15.6303	4.52756e-55	1.2795e-53
NR1H3	1309.62	-3.20522	0.108426	-9.22292	0.20524	-15.6169	5.5823e-55	1.57582e-53
SERINC2	207.339	-4.03036	0.0611986	-16.3403	0.258219	-15.6083	6.39209e-55	1.80241e-53
TMEM208	3220.5	-3.91096	0.0664789	-15.0424	0.250626	-15.6048	6.75663e-55	1.90309e-53
UTP25	1714.84	2.52863	5.77022	5.77022	0.162169	15.5925	8.18469e-55	2.30277e-53
SETDB1	801.652	2.22217	4.66595	4.66595	0.142582	15.5852	9.17229e-55	2.57778e-53
ALDH4A1	1004.33	-3.58654	0.0832424	-12.0131	0.230138	-15.5843	9.30492e-55	2.61216e-53
NACC1	36333.2	-2.9158	0.132513	-7.54645	0.187269	-15.5701	1.16189e-54	3.25817e-53
DCTN3	4115.96	-3.37917	0.0961103	-10.4047	0.217056	-15.5681	1.19825e-54	3.35643e-53
MRPL37	14233	-3.30282	0.101333	-9.86843	0.212155	-15.568	1.20109e-54	3.36068e-53
SLC4A2	45789.9	-2.7908	0.144506	-6.92014	0.179567	-15.5419	1.80688e-54	5.05011e-53
DNAAF3	380.808	-4.18319	0.055047	-18.1663	0.269175	-15.5408	1.83654e-54	5.12737e-53
TMEM53	1015.25	-3.543	0.0857929	-11.656	0.228059	-15.5354	1.99742e-54	5.57041e-53
MRPL12	1330.93	-4.81576	0.0355068	-28.1636	0.310033	-15.5331	2.07233e-54	5.77298e-53
RNF126	5571.2	-3.28133	0.102854	-9.72251	0.211302	-15.5291	2.2043e-54	6.13389e-53
UQCRH	4329.35	-3.56314	0.0846033	-11.8199	0.229496	-15.526	2.31549e-54	6.43626e-53
HYI	1071.68	-3.72682	0.0755292	-13.2399	0.240071	-15.5238	2.39404e-54	6.64731e-53
TMSB10	46399.4	-3.68619	0.0776864	-12.8723	0.237477	-15.5223	2.45096e-54	6.79795e-53
C1orf159	2567.92	-3.39426	0.09511	-10.5141	0.218732	-15.5179	2.62695e-54	7.27811e-53
EHD1	38881.6	-2.73818	0.149873	-6.6723	0.176495	-15.5142	2.78076e-54	7.69587e-53
TRPM7	3452.14	3.31028	9.91958	9.91958	0.213433	15.5097	2.98395e-54	8.2492e-53
SLC10A3	5129.18	-3.14351	0.113164	-8.8367	0.202813	-15.4995	3.49545e-54	9.65275e-53
CKS2	3022.37	-4.00733	0.0621831	-16.0815	0.258607	-15.4959	3.69987e-54	1.02062e-52
KXD1	6598.68	-3.18331	0.110085	-9.08388	0.205443	-15.4948	3.75931e-54	1.03589e-52
SNU13	3581.92	-2.87123	0.13667	-7.31688	0.185465	-15.4813	4.64291e-54	1.27798e-52
RRP9	7204.72	-3.40077	0.0946818	-10.5617	0.21979	-15.4728	5.29706e-54	1.45646e-52
ARMC6	8448.16	-3.41691	0.0936285	-10.6805	0.220835	-15.4726	5.30767e-54	1.4578e-52
PDIA6	24392	2.26133	4.79433	4.79433	0.14616	15.4716	5.39564e-54	1.48036e-52
PTGES	15152.5	-3.72483	0.0756334	-13.2217	0.241011	-15.455	6.97644e-54	1.91201e-52
PLEKHH3	4165.42	-2.9464	0.129731	-7.70825	0.190658	-15.4539	7.10676e-54	1.94563e-52
ATP5PF	2978.35	-2.62567	0.16203	-6.17171	0.169946	-15.4501	7.53812e-54	2.0615e-52
FBXO46	1067.8	-2.25973	0.208812	-4.789	0.146293	-15.4466	7.95159e-54	2.17224e-52
CDKN3	1448.81	-2.27622	0.206437	-4.84409	0.147395	-15.443	8.40418e-54	2.29341e-52
TOR4A	5659.68	-3.22567	0.1069	-9.35457	0.20891	-15.4405	8.73928e-54	2.3823e-52
GRIPAP1	2835.74	2.42319	5.36354	5.36354	0.156954	15.4389	8.96808e-54	2.44205e-52
CD151	40023	-3.39486	0.0950702	-10.5185	0.22	-15.4312	1.00996e-53	2.74723e-52
SAC3D1	2089.81	-4.05915	0.0599893	-16.6696	0.263077	-15.4295	1.03674e-53	2.81704e-52
CCT5	18559.6	1.97339	3.9269	3.9269	0.127972	15.4205	1.19096e-53	3.23264e-52
IER5L	9507.11	-3.33417	0.0991552	-10.0852	0.216259	-15.4175	1.24936e-53	3.38755e-52
ZDHHC1	1137.8	-3.31671	0.100363	-9.96387	0.215135	-15.4168	1.2614e-53	3.41655e-52
GRWD1	4370.29	-3.30494	0.101184	-9.88295	0.214409	-15.4142	1.31429e-53	3.55599e-52
RPS8	14835.4	-2.52874	0.17329	-5.77068	0.16409	-15.4107	1.38711e-53	3.74902e-52
NRSN2	3408.45	-3.00926	0.124201	-8.05149	0.195319	-15.4069	1.4718e-53	3.97371e-52
VCP	22864.8	2.0767	4.21842	4.21842	0.134852	15.3999	1.63878e-53	4.41983e-52
FAM131C	544.094	-4.30284	0.0506659	-19.7371	0.279465	-15.3967	1.72198e-53	4.63932e-52
CNPPD1	4836.36	-2.93439	0.130816	-7.64434	0.190592	-15.3962	1.73647e-53	4.67338e-52
RPS10	183.455	-5.23924	0.0264748	-37.7718	0.340367	-15.3929	1.82599e-53	4.90911e-52
SPINDOC	5416.05	-3.09619	0.116938	-8.55155	0.201226	-15.3866	2.01288e-53	5.40585e-52
CCDC136	2759.25	2.94575	7.70476	7.70476	0.191456	15.386	2.03133e-53	5.44963e-52
DESI1	5952.32	-2.63314	0.161192	-6.20376	0.171221	-15.3786	2.27825e-53	6.10563e-52
CUL4A	7580.54	2.05043	4.14229	4.14229	0.133331	15.3785	2.28118e-53	6.10701e-52
ATP5ME	1072.25	-4.27157	0.0517761	-19.3139	0.277885	-15.3717	2.53322e-53	6.77462e-52
TRIP6	15430.4	-3.16468	0.111516	-8.96736	0.205936	-15.3673	2.71319e-53	7.24829e-52
COA3	1351.36	-3.74577	0.0745436	-13.415	0.243778	-15.3655	2.78774e-53	7.43964e-52
ZNF202	254.885	2.41227	5.3231	5.3231	0.156999	15.3649	2.81676e-53	7.50919e-52
JSRP1	341.762	-4.01452	0.0618739	-16.1619	0.261337	-15.3615	2.96584e-53	7.89833e-52
DTX2	1772.3	-2.68853	0.155121	-6.44657	0.175055	-15.3582	3.12013e-53	8.30053e-52
CTU1	1772.32	-3.79078	0.0722537	-13.8401	0.246867	-15.3556	3.24959e-53	8.63588e-52
HK1	21747	2.18218	4.53838	4.53838	0.142151	15.3511	3.48219e-53	9.24435e-52
SELENOH	1666.44	-4.5324	0.0432127	-23.1414	0.295317	-15.3476	3.67762e-53	9.75299e-52
FLOT2	15986	-3.13234	0.114043	-8.76859	0.204153	-15.3431	3.93625e-53	1.0428e-51
COX7C	5075.94	-4.60212	0.0411741	-24.2871	0.300043	-15.3382	4.24964e-53	1.12348e-51
HRAS	6116.86	-3.65842	0.0791962	-12.6269	0.238517	-15.3382	4.24523e-53	1.12348e-51
UCP2	1514.17	-4.26418	0.0520422	-19.2152	0.278036	-15.3368	4.34074e-53	1.14637e-51
TNFRSF12A	15131.4	-3.63974	0.0802288	-12.4644	0.237387	-15.3325	4.63598e-53	1.22307e-51
EPHX1	5898.52	-2.9535	0.129094	-7.74627	0.192704	-15.3266	5.07804e-53	1.33831e-51
CHPF	17837.9	-2.94254	0.130079	-7.68763	0.192105	-15.3173	5.85674e-53	1.54193e-51
BORCS6	995.202	-3.29779	0.101687	-9.83405	0.215325	-15.3154	6.03699e-53	1.58774e-51
ENPP2	3346.36	2.8729	7.32535	7.32535	0.187601	15.3139	6.17711e-53	1.62291e-51
HNRNPM	13852.4	2.05529	4.15626	4.15626	0.134281	15.3059	6.98774e-53	1.83399e-51
SLC12A9	3549.4	-3.19335	0.109322	-9.14732	0.208694	-15.3016	7.4583e-53	1.95547e-51
ARRB2	5764.79	-3.06566	0.119438	-8.37251	0.200396	-15.298	7.88299e-53	2.06469e-51
NDUFS5	5354.88	-3.8818	0.0678364	-14.7413	0.25375	-15.2977	7.91824e-53	2.07179e-51
TRIM56	4333.9	2.78737	6.90372	6.90372	0.182241	15.295	8.26197e-53	2.1595e-51
COPZ1	4513.56	-2.23232	0.212816	-4.6989	0.145986	-15.2914	8.72705e-53	2.27872e-51
PRSS12	376.679	2.34234	5.07124	5.07124	0.153229	15.2865	9.40738e-53	2.45384e-51
PHKB	3811.76	3.28623	9.75562	9.75562	0.215088	15.2786	1.06228e-52	2.76803e-51
NCLN	22426	-2.97249	0.127406	-7.84891	0.194636	-15.272	1.17425e-52	3.05666e-51
TRAPPC1	8273.07	-3.6776	0.0781504	-12.7958	0.240839	-15.27	1.21222e-52	3.15226e-51
PGAM5	6440.66	-3.23479	0.106226	-9.41386	0.211863	-15.2683	1.24424e-52	3.23224e-51
TSPAN17	10710.6	-3.22118	0.107233	-9.32546	0.210976	-15.268	1.25002e-52	3.24393e-51
NPC2	3378.22	-2.05176	0.24119	-4.1461	0.134452	-15.2601	1.40966e-52	3.65448e-51
NDUFC1	1912.07	-3.52331	0.0869719	-11.498	0.230895	-15.2594	1.42654e-52	3.69447e-51
GHDC	2807.17	-3.39217	0.0952478	-10.4989	0.222399	-15.2526	1.58085e-52	4.08993e-51
DHX38	5743.34	2.02287	4.06392	4.06392	0.132628	15.2523	1.59041e-52	4.11046e-51
YDJC	1159.52	-4.16396	0.0557859	-17.9257	0.27302	-15.2515	1.60955e-52	4.15572e-51
FUZ	1495.19	-3.45171	0.0913969	-10.9413	0.226334	-15.2505	1.63259e-52	4.21093e-51
IMMP1L	460.412	-4.10918	0.0579448	-17.2578	0.269508	-15.247	1.72477e-52	4.44418e-51
TPRA1	5142.45	-3.17683	0.11058	-9.0432	0.20842	-15.2425	1.84778e-52	4.75631e-51
MORC2	2521.76	2.49518	5.63797	5.63797	0.16375	15.2377	1.98731e-52	5.11028e-51
MRPS24	490.566	-5.16214	0.0279281	-35.8062	0.33902	-15.2266	2.35441e-52	6.04815e-51
IFRD2	10682	-3.25513	0.104739	-9.54752	0.213817	-15.2239	2.45592e-52	6.30252e-51
POMGNT1	19567.7	-2.79249	0.144337	-6.92822	0.183432	-15.2235	2.46801e-52	6.32718e-51
FUS	25177.5	2.10057	4.28878	4.28878	0.137999	15.2217	2.54038e-52	6.50613e-51
DBNDD1	1007.03	-3.29189	0.102104	-9.79394	0.216293	-15.2196	2.62082e-52	6.7054e-51
TTI1	2094.37	1.57924	2.98811	2.98811	0.10389	15.201	3.48302e-52	8.90237e-51
MIEF2	1510.01	-2.94997	0.129411	-7.72731	0.194079	-15.1998	3.54479e-52	9.05116e-51
FTSJ1	5697.51	-2.07536	0.237277	-4.21449	0.136577	-15.1955	3.78484e-52	9.65438e-51
PSMB8	2661.81	-2.72949	0.150779	-6.63222	0.179658	-15.1927	3.95351e-52	1.00745e-50
METRN	8713.35	-3.53636	0.0861883	-11.6025	0.23279	-15.1912	4.04144e-52	1.02883e-50
RPP25L	1317.34	-3.83151	0.0702425	-14.2364	0.252228	-15.1906	4.0787e-52	1.03727e-50
POLL	1986.07	-2.73565	0.150137	-6.66059	0.180098	-15.1898	4.13354e-52	1.05017e-50
ZC3H7A	3283.92	2.89713	7.44944	7.44944	0.19075	15.1881	4.24212e-52	1.0756e-50
HTATSF1	4064.65	2.67327	6.37875	6.37875	0.176011	15.1881	4.24149e-52	1.0756e-50
LRRC45	5111.7	-2.97995	0.126749	-7.88958	0.196227	-15.1862	4.3623e-52	1.10497e-50
MLF2	27681.5	-3.10985	0.115836	-8.63293	0.2048	-15.1848	4.45603e-52	1.12759e-50
EIF4G1	61433.9	1.69911	3.247	3.247	0.111895	15.1848	4.46202e-52	1.12798e-50
RNH1	34041.7	-3.24945	0.105152	-9.51006	0.214012	-15.1835	4.54947e-52	1.14894e-50
COMTD1	984.586	-4.33474	0.0495578	-20.1785	0.285541	-15.1808	4.73906e-52	1.19564e-50
SRM	10282.4	-3.79424	0.0720807	-13.8733	0.249962	-15.1793	4.84915e-52	1.2222e-50
LINC00460	696.68	-2.638	0.160651	-6.22469	0.173839	-15.175	5.18022e-52	1.30435e-50
TRADD	2811.91	-3.48244	0.0894704	-11.1769	0.229546	-15.171	5.50281e-52	1.3842e-50
SYDE1	7556.01	-3.03291	0.122181	-8.18458	0.199947	-15.1686	5.71055e-52	1.43504e-50
NABP2	3004.98	-2.50223	0.176503	-5.66562	0.164964	-15.1684	5.72692e-52	1.43773e-50
CAPNS1	38562.3	-2.94803	0.129585	-7.71694	0.194365	-15.1675	5.80676e-52	1.45633e-50
ABCB8	9260.07	-3.12095	0.114948	-8.69962	0.205848	-15.1614	6.36638e-52	1.59511e-50
CEP250	11210.2	3.62391	12.3284	12.3284	0.239029	15.161	6.41345e-52	1.60532e-50
ANAPC7	1706.84	1.81967	3.53001	3.53001	0.120036	15.1594	6.56853e-52	1.64252e-50
IGFBP4	5004.75	-2.69521	0.154405	-6.47647	0.177814	-15.1575	6.76423e-52	1.68979e-50
NENF	2726.52	-3.87508	0.068153	-14.6729	0.255698	-15.1549	7.03104e-52	1.75472e-50
SLC35B2	13716.2	-3.01336	0.123848	-8.0744	0.19892	-15.1486	7.74438e-52	1.93085e-50
SLTM	6257.65	3.15082	8.88163	8.88163	0.208028	15.1461	8.03733e-52	2.00193e-50
USP7	9838.76	3.32527	10.0232	10.0232	0.219555	15.1455	8.11112e-52	2.01833e-50
NUP205	8691.71	3.29699	9.82865	9.82865	0.217689	15.1454	8.12447e-52	2.01967e-50
THOC6	950.918	-3.4893	0.0890465	-11.2301	0.230507	-15.1375	9.16283e-52	2.27557e-50
SMARCA1	8095.75	2.88042	7.36366	7.36366	0.190296	15.1366	9.29604e-52	2.3064e-50
MYG1	140.508	-4.65068	0.0398112	-25.1185	0.307307	-15.1336	9.71679e-52	2.40844e-50
TMEM255B	1806.33	-3.84553	0.0695631	-14.3754	0.25435	-15.1191	1.21247e-51	3.00234e-50
TLE5	33026.8	-3.24152	0.105732	-9.45791	0.214643	-15.1019	1.57318e-51	3.89175e-50
PCCA	1548.15	2.50987	5.69567	5.69567	0.166225	15.0992	1.63936e-51	4.05151e-50
ENSG00000272121	282.87	-4.35031	0.0490261	-20.3973	0.288263	-15.0915	1.84282e-51	4.54993e-50
GRK6	4001.14	-3.12109	0.114937	-8.70046	0.206848	-15.0888	1.91884e-51	4.73301e-50
ARID5A	1057.83	-3.02992	0.122435	-8.16762	0.200905	-15.0814	2.14765e-51	5.29226e-50
POLR2E	17191.3	-3.28753	0.102413	-9.76442	0.218025	-15.0787	2.23688e-51	5.50679e-50
RPS6	12137.9	-1.62866	0.323389	-3.09225	0.108022	-15.0771	2.29197e-51	5.63696e-50
CRACR2B	2754.99	-4.11871	0.0575634	-17.3722	0.273384	-15.0656	2.72599e-51	6.69791e-50
AKT2	18628.8	-2.87309	0.136494	-7.32634	0.190746	-15.0624	2.86317e-51	7.02817e-50
RPUSD3	2108.62	-3.09418	0.117101	-8.53967	0.205441	-15.0612	2.9147e-51	7.14777e-50
HOXD-AS2	515.036	-4.83226	0.035103	-28.4876	0.320853	-15.0607	2.93669e-51	7.19475e-50
CCDC9B	3063.7	1.9329	3.81822	3.81822	0.128367	15.0576	3.07562e-51	7.52786e-50
TBC1D14	1247.23	1.48971	2.80833	2.80833	0.0989745	15.0515	3.37579e-51	8.25459e-50
EIF4A2	7623.84	1.98355	3.95466	3.95466	0.131846	15.0445	3.75312e-51	9.16845e-50
ARMCX2	2983.75	2.03927	4.11037	4.11037	0.135569	15.0423	3.88e-51	9.46928e-50
PGAP6	8804.28	-3.175	0.110721	-9.0317	0.211077	-15.0419	3.90318e-51	9.51673e-50
NBDY	1296.14	-3.28685	0.102461	-9.75977	0.218634	-15.0336	4.42373e-51	1.07756e-49
PCBD1	2317.46	-3.3778	0.0962012	-10.3949	0.22471	-15.0318	4.54393e-51	1.10578e-49
MAP3K10	3333.55	-2.45121	0.182858	-5.46874	0.163119	-15.0272	4.87512e-51	1.18524e-49
NDUFB10	3588.7	-3.80298	0.0716453	-13.9576	0.253092	-15.0261	4.95454e-51	1.20339e-49
CREB3	6028.58	-3.00251	0.124782	-8.01396	0.199834	-15.025	5.03553e-51	1.2219e-49
RAB11B	9446.18	-3.09227	0.117255	-8.52839	0.205857	-15.0215	5.31154e-51	1.28764e-49
SYS1	1542.19	-1.50408	0.352556	-2.83643	0.100155	-15.0175	5.63555e-51	1.36489e-49
EVI5L	5431.29	-2.90026	0.133948	-7.46559	0.193217	-15.0104	6.2787e-51	1.51921e-49
RPL10A	7536.78	-2.52405	0.173854	-5.75195	0.168167	-15.0092	6.38848e-51	1.5443e-49
HCN2	10730.1	-2.97061	0.127572	-7.8387	0.197988	-15.004	6.91214e-51	1.66929e-49
BCAT2	1659.25	-3.2165	0.107581	-9.2953	0.21443	-15.0002	7.31724e-51	1.76545e-49
MRPS15	2759.38	-2.50452	0.176224	-5.6746	0.166972	-14.9996	7.38677e-51	1.78053e-49
AGTPBP1	1441.67	2.70021	6.49894	6.49894	0.180112	14.9918	8.30115e-51	1.99904e-49
CCDC86	9679.95	-3.04014	0.12157	-8.2257	0.202843	-14.9876	8.84421e-51	2.1278e-49
THAP12	1140.87	2.17463	4.5147	4.5147	0.145096	14.9875	8.86302e-51	2.13031e-49
SENP2	1954.93	1.9934	3.98174	3.98174	0.133018	14.9859	9.07879e-51	2.18011e-49
NUP93	4800.68	1.45686	2.74511	2.74511	0.0972885	14.9747	1.07502e-50	2.57904e-49
NAPA	8319.63	-2.79249	0.144336	-6.92826	0.186664	-14.96	1.34093e-50	3.21394e-49
ERGIC3	17990.7	-2.14578	0.225973	-4.42531	0.143454	-14.958	1.38162e-50	3.30835e-49
SNX17	13236.4	-3.35512	0.0977255	-10.2327	0.224428	-14.9497	1.56497e-50	3.74385e-49
ELOVL1	8922.57	-2.91943	0.132179	-7.56549	0.195405	-14.9404	1.79858e-50	4.29866e-49
AP5Z1	4903.87	-2.69573	0.154349	-6.47881	0.180447	-14.9392	1.8313e-50	4.37274e-49
ZHX3	4176.79	2.28367	4.86914	4.86914	0.152943	14.9315	2.05726e-50	4.90767e-49
UROD	11583.4	-3.04351	0.121286	-8.24496	0.203921	-14.925	2.2675e-50	5.40414e-49
RASL10B	749.797	-4.00136	0.0624412	-16.0151	0.268131	-14.9231	2.33011e-50	5.54814e-49
WNT7B	29001.8	-2.65343	0.158942	-6.2916	0.177906	-14.9147	2.64335e-50	6.28809e-49
RPS27A	13071.4	-4.34193	0.0493115	-20.2792	0.291287	-14.906	3.01098e-50	7.15593e-49
LAMTOR2	1683.57	-3.09246	0.11724	-8.52951	0.207531	-14.9012	3.23689e-50	7.68529e-49
PORCN	2026.52	-2.99099	0.125783	-7.95022	0.200722	-14.9011	3.23976e-50	7.68529e-49
GSTO1	3057.76	-2.66978	0.157151	-6.36332	0.179186	-14.8995	3.32133e-50	7.87143e-49
ITPKA	2638.21	-3.03796	0.121754	-8.21331	0.203979	-14.8935	3.63217e-50	8.60009e-49
WDR19	1347.67	3.60995	12.2097	12.2097	0.242426	14.8909	3.77411e-50	8.92784e-49
SCRN2	5075.54	-2.87964	0.135876	-7.35966	0.193421	-14.8879	3.94821e-50	9.331e-49
STX5	3160.02	-2.86646	0.137123	-7.29274	0.192549	-14.8869	4.00728e-50	9.4618e-49
INTS5	4016.24	-3.04171	0.121438	-8.23467	0.204359	-14.8841	4.17813e-50	9.85603e-49
CCDC47	5075.8	2.4584	5.49606	5.49606	0.165174	14.8837	4.20768e-50	9.91654e-49
VWA1	541.441	-3.41879	0.0935063	-10.6945	0.229784	-14.8783	4.56206e-50	1.07418e-48
VPS39	2033.79	1.80658	3.49812	3.49812	0.121432	14.8773	4.62776e-50	1.08864e-48
PIH1D1	1373.91	-3.27309	0.103443	-9.66713	0.220086	-14.8719	5.01833e-50	1.17942e-48
FLJ20021	325.887	-4.33774	0.0494551	-20.2204	0.29169	-14.8711	5.07918e-50	1.19262e-48
JMJD4	3592.04	-3.4744	0.0899707	-11.1147	0.233663	-14.8693	5.21824e-50	1.22414e-48
SF3B1	14466.3	3.43663	10.8275	10.8275	0.231135	14.8685	5.27873e-50	1.23719e-48
HSPD1	30375.2	2.78216	6.87882	6.87882	0.187142	14.8665	5.43553e-50	1.27159e-48
OGG1	2196.07	-2.82046	0.141565	-7.06388	0.189719	-14.8666	5.43412e-50	1.27159e-48
PGF	836.975	-3.9786	0.063434	-15.7644	0.267684	-14.8631	5.72472e-50	1.33802e-48
INTS6L	277.001	2.66347	6.33554	6.33554	0.179213	14.862	5.81233e-50	1.35724e-48
SNCG	168.57	-4.59132	0.0414834	-24.106	0.308951	-14.861	5.90431e-50	1.37746e-48
NBL1	1162.64	-3.27482	0.103319	-9.67874	0.220368	-14.8607	5.93316e-50	1.38292e-48
SCAP	14344.5	-2.88836	0.135057	-7.40429	0.194372	-14.8599	5.9972e-50	1.39656e-48
PYGL	2301.42	2.18098	4.53462	4.53462	0.146772	14.8596	6.02698e-50	1.40221e-48
FTH1	267003	-3.30629	0.10109	-9.89217	0.22252	-14.8583	6.14211e-50	1.42769e-48
LSR	430.415	-4.30718	0.0505137	-19.7966	0.289914	-14.8567	6.29041e-50	1.46082e-48
FAM89B	458.2	-3.98789	0.0630268	-15.8663	0.268458	-14.8548	6.47394e-50	1.50207e-48
TOPBP1	4430.77	3.22543	9.35301	9.35301	0.217147	14.8537	6.58346e-50	1.52609e-48
IGSF8	5705.15	-2.72302	0.151457	-6.60252	0.183352	-14.8513	6.82507e-50	1.58065e-48
NQO1	8319.82	-1.82858	0.281543	-3.55186	0.123153	-14.848	7.17013e-50	1.65906e-48
DDX42	5269.57	2.86284	7.27445	7.27445	0.192812	14.8478	7.18692e-50	1.66143e-48
SNRPGP2	519.386	-4.23138	0.0532388	-18.7833	0.285047	-14.8445	7.55483e-50	1.74489e-48
SPAG5	5335.07	3.07767	8.44251	8.44251	0.20737	14.8414	7.90594e-50	1.82433e-48
GALNT12	2552.2	1.70041	3.24994	3.24994	0.114586	14.8396	8.12802e-50	1.87387e-48
ELOF1	4352.96	-3.79289	0.0721483	-13.8603	0.255601	-14.8391	8.1854e-50	1.88539e-48
SCAMP5	1057.32	-3.40756	0.0942372	-10.6115	0.229823	-14.8269	9.81572e-50	2.25886e-48
TAF6L	3088.61	-3.03088	0.122353	-8.17309	0.20444	-14.8253	1.00514e-49	2.31101e-48
SAMD14	1407.26	-2.66916	0.157218	-6.36058	0.180131	-14.8179	1.1232e-49	2.5801e-48
HSF1	13976.8	-2.93331	0.130914	-7.63862	0.198039	-14.8118	1.22969e-49	2.82219e-48
MRPL38	392.498	-4.09309	0.0585946	-17.0664	0.276345	-14.8115	1.23449e-49	2.83063e-48
HNRNPH1	15622	2.67338	6.37921	6.37921	0.180514	14.8098	1.26625e-49	2.90084e-48
USP48	3326.42	2.8854	7.38909	7.38909	0.194836	14.8093	1.27488e-49	2.91799e-48
THADA	1931.96	3.00755	8.04196	8.04196	0.203133	14.8058	1.34365e-49	3.07261e-48
CLN8	1324.59	1.74655	3.35556	3.35556	0.118002	14.8011	1.44163e-49	3.29371e-48
C20orf27	4225.51	-3.78224	0.0726828	-13.7584	0.255582	-14.7986	1.49644e-49	3.41587e-48
RRM1	9753.63	2.92212	7.57958	7.57958	0.197586	14.7891	1.72311e-49	3.92974e-48
NSMF	6823.69	-3.01379	0.123811	-8.07683	0.203824	-14.7862	1.79807e-49	4.09701e-48
PTRH1	1189.74	-3.97956	0.0633916	-15.775	0.269188	-14.7836	1.86943e-49	4.2558e-48
STARD3	5305.42	-2.6367	0.160796	-6.21907	0.178356	-14.7834	1.87568e-49	4.26621e-48
RBM17	3529.05	1.70561	3.26168	3.26168	0.115386	14.7818	1.91977e-49	4.36258e-48
FADS3	8133.68	-2.70066	0.153823	-6.50099	0.182723	-14.7801	1.97012e-49	4.473e-48
DPP4	2966.47	3.01614	8.09001	8.09001	0.204157	14.7736	2.16787e-49	4.91758e-48
ALDH3B1	7199.19	-2.85635	0.138087	-7.24179	0.193352	-14.7727	2.19576e-49	4.9764e-48
PHKA1	702.396	2.87203	7.32093	7.32093	0.194427	14.7717	2.22929e-49	5.0479e-48
DNAL4	1066.04	-3.18527	0.109936	-9.09621	0.215655	-14.7702	2.28166e-49	5.16187e-48
DDX60L	677.587	2.318	4.9864	4.9864	0.156947	14.7693	2.3123e-49	5.22654e-48
DHX57	1285.07	3.31893	9.97922	9.97922	0.224754	14.7669	2.39423e-49	5.40692e-48
HEXB	8477.92	1.81561	3.52008	3.52008	0.122959	14.766	2.4278e-49	5.47786e-48
VASP	10579.8	-3.00197	0.124829	-8.01093	0.203319	-14.7648	2.47071e-49	5.56973e-48
BCL2L12	2106.43	-3.81366	0.0711169	-14.0614	0.25832	-14.7633	2.52503e-49	5.68713e-48
ATF5	5634.29	-2.79767	0.14382	-6.95315	0.189518	-14.762	2.57399e-49	5.79228e-48
BUB1	5368.69	2.931	7.62636	7.62636	0.198554	14.7617	2.5875e-49	5.81752e-48
MT1X	1701.46	-3.92393	0.0658839	-15.1782	0.265843	-14.7603	2.63975e-49	5.92975e-48
PPP1R14BP3	483.197	-4.07325	0.0594059	-16.8333	0.27599	-14.7587	2.70521e-49	6.07142e-48
RASSF7	1555.55	-3.7861	0.0724887	-13.7953	0.256545	-14.758	2.73136e-49	6.1247e-48
KLHL17	1008.3	-2.61003	0.163796	-6.10515	0.176861	-14.7575	2.75291e-49	6.16758e-48
CDKN2AIPNL	1786.78	-2.53226	0.172868	-5.78476	0.17162	-14.755	2.85665e-49	6.39436e-48
THAP4	7204.1	-2.88155	0.135696	-7.36939	0.195341	-14.7514	3.01414e-49	6.74094e-48
DPH2	3207.33	-3.23358	0.106315	-9.40597	0.219217	-14.7506	3.04923e-49	6.81343e-48
PRMT1	16197	-2.82391	0.141227	-7.08078	0.191448	-14.7503	3.06501e-49	6.84268e-48
COPS7A	7936.39	-2.30873	0.201839	-4.95445	0.156529	-14.7495	3.10095e-49	6.91683e-48
MIB2	4412.08	-2.50923	0.175649	-5.69316	0.170149	-14.7473	3.20359e-49	7.1395e-48
ATP6V1H	2730.6	1.59681	3.02474	3.02474	0.108312	14.7427	3.43024e-49	7.63793e-48
FAAP100	4029.53	-2.93932	0.13037	-7.67049	0.199384	-14.742	3.46333e-49	7.70485e-48
GTF3C3	1881.15	2.69966	6.49649	6.49649	0.183206	14.7357	3.80441e-49	8.45623e-48
DYNLRB1	463.025	-3.74777	0.0744402	-13.4336	0.254369	-14.7336	3.92055e-49	8.70677e-48
SAT2	3222.25	-2.76583	0.147029	-6.80138	0.187785	-14.7287	4.2168e-49	9.3565e-48
NCAPG2	8938.94	3.38042	10.4137	10.4137	0.229575	14.7247	4.47581e-49	9.92256e-48
H1-2	1928.68	-3.25664	0.10463	-9.55752	0.221219	-14.7213	4.70537e-49	1.04224e-47
DCAF15	4102.27	-2.8198	0.141631	-7.06062	0.191572	-14.7192	4.85235e-49	1.07386e-47
ENSG00000289588	207.843	-4.05365	0.0602186	-16.6062	0.275454	-14.7163	5.06923e-49	1.12088e-47
B3GAT3	7700.79	-3.21438	0.107739	-9.28167	0.218492	-14.7117	5.4245e-49	1.19839e-47
EIF3B	14180.1	1.18391	2.27192	2.27192	0.0804855	14.7096	5.59442e-49	1.23486e-47
FANCI	3259.77	3.18265	9.07974	9.07974	0.216467	14.7027	6.19253e-49	1.36569e-47
ATP6V0D1	10406.3	-3.25805	0.104527	-9.56689	0.221624	-14.7008	6.37148e-49	1.40394e-47
NDUFAF3	4238.41	-3.39805	0.0948605	-10.5418	0.231164	-14.6998	6.46915e-49	1.42422e-47
AP3B1	3987.79	3.13642	8.79338	8.79338	0.213408	14.6968	6.7538e-49	1.4856e-47
PTDSS2	5207.04	-3.34262	0.0985758	-10.1445	0.227446	-14.6963	6.80491e-49	1.49555e-47
TRABD	4376.38	-3.26616	0.103941	-9.62081	0.222245	-14.6962	6.81634e-49	1.49677e-47
CD163L1	2838.11	1.94789	3.85811	3.85811	0.132548	14.6957	6.86542e-49	1.50624e-47
MMP24OS	7826.06	-3.39615	0.0949852	-10.528	0.231179	-14.6906	7.40634e-49	1.62351e-47
CALHM2	3526.59	-2.97957	0.126783	-7.88752	0.202835	-14.6897	7.50807e-49	1.6444e-47
SPG11	2185.26	3.27968	9.71142	9.71142	0.223266	14.6896	7.51952e-49	1.64549e-47
EFHD2	21744.6	-3.12316	0.114772	-8.71293	0.212624	-14.6887	7.62139e-49	1.66634e-47
CDT1	7668.62	-3.40955	0.0941073	-10.6262	0.232144	-14.6872	7.78373e-49	1.70037e-47
EIPR1	2916.45	-2.73597	0.150103	-6.66208	0.186287	-14.6869	7.8248e-49	1.70788e-47
EDF1	12262.8	-3.25387	0.104831	-9.5392	0.221554	-14.6866	7.85898e-49	1.71386e-47
NUDT3	1380.82	2.50758	5.68666	5.68666	0.170768	14.6842	8.14486e-49	1.77469e-47
TRAPPC6A	484.383	-4.69802	0.0385262	-25.9564	0.320143	-14.6747	9.35967e-49	2.03763e-47
HGH1	3415.16	-3.18577	0.109897	-9.09939	0.217184	-14.6685	1.02523e-48	2.23004e-47
HHLA3	469.382	-4.01415	0.0618898	-16.1577	0.273793	-14.6613	1.14113e-48	2.48003e-47
SHCBP1	4242.72	2.93541	7.64976	7.64976	0.200315	14.654	1.27001e-48	2.75776e-47
SLC45A1	779.19	-3.04849	0.120868	-8.27347	0.208042	-14.6533	1.28376e-48	2.78525e-47
TIMP1	24817.5	-3.09597	0.116956	-8.55024	0.211307	-14.6515	1.31738e-48	2.85575e-47
C16orf95-DT	98.1871	-6.02035	0.0154061	-64.9093	0.410916	-14.6511	1.32642e-48	2.87289e-47
MAPK11	1999.22	-3.02199	0.123109	-8.12289	0.206285	-14.6496	1.35511e-48	2.93253e-47
PDE4DIP	9017.57	3.29706	9.82911	9.82911	0.225109	14.6465	1.41757e-48	3.0651e-47
TXNDC17	2211.38	-3.08128	0.118153	-8.46364	0.210428	-14.6429	1.49577e-48	3.23142e-47
IFI27L1	1976	-3.30883	0.100912	-9.90965	0.226088	-14.6352	1.67572e-48	3.61711e-47
CAPS	298.457	-3.69539	0.0771929	-12.9546	0.252667	-14.6255	1.93045e-48	4.16341e-47
ZNF580	2023.96	-2.95145	0.129278	-7.73526	0.201816	-14.6245	1.96115e-48	4.22604e-47
HYAL2	5629.36	-3.13288	0.114001	-8.77186	0.214223	-14.6244	1.96342e-48	4.22735e-47
SCFD1	1585.27	2.10354	4.29764	4.29764	0.143862	14.6219	2.03568e-48	4.37921e-47
VPS9D1	3727.49	-2.67786	0.156273	-6.39904	0.183145	-14.6215	2.04732e-48	4.40052e-47
NRM	1254.23	-3.59132	0.0829671	-12.053	0.245694	-14.617	2.18801e-48	4.69896e-47
PIP4P1	1846.24	-2.63148	0.161378	-6.19663	0.18007	-14.6136	2.299e-48	4.93314e-47
DDA1	6670.73	-2.77525	0.146072	-6.84594	0.189923	-14.6125	2.33812e-48	5.01284e-47
WDR24	2079.09	-3.00586	0.124494	-8.03255	0.205746	-14.6096	2.44091e-48	5.22881e-47
GGN	259.222	-2.96158	0.128374	-7.78976	0.202735	-14.6081	2.49257e-48	5.33499e-47
CORO1A	550.145	-3.45395	0.0912552	-10.9583	0.236475	-14.606	2.57308e-48	5.50267e-47
CNST	938.793	2.66332	6.3349	6.3349	0.182455	14.5971	2.92995e-48	6.26058e-47
LINC02693	2640.61	1.42905	2.69269	2.69269	0.0979409	14.5909	3.20734e-48	6.84753e-47
[truncated: 59,156 more rows]

## Sheet: pval_adj_005 praja2KO
Gene	baseMean	log2FoldChange	FoldEnrichment	Fold-Enrichment	lfcSE	stat	pvalue	padj
[truncated: 14,951 more rows]
