# Supplementary material for: Praja2 controls P-body assembly and translation in glioblastoma by non-proteolytic ubiquitylation of DDX6
Source: EMBO Rep. 2025 Mar 27;26(9):2347–77. doi: 10.1038/s44319-025-00425-5 (PMC12069581; doi:10.1038/s44319-025-00425-5)
Supplement: Supplementary file 11 — Data Set EV8 [file 44319_2025_425_MOESM11_ESM.txt]

Dataset EV8
Table of biological processes identified analyzing the 23 common mRNAs that are translationally regulated by praja2 and bound to DDX6 only in U87MG praja2KO cells
Term	Overlap	P-value	Adjusted P-value	Old P-value	Old Adjusted P-value	Odds Ratio	Combined Score	Genes
Retinal Ganglion Cell Axon Guidance (GO:0031290)	3/5	1.6331119106454547E-4	0.26685048619946733	0	0	57.0791015625	497.72137668823336	ROBO2;SLIT2;EPHB1
Regulation Of Dendritic Cell Chemotaxis (GO:2000508)	3/7	5.499209707790941E-4	0.2995236220843466	0	0	28.53662109375	214.1883436782772	SLAMF8;IL12A;LGALS9
Negative Regulation Of Macrophage Migration (GO:1905522)	3/7	5.499209707790941E-4	0.2995236220843466	0	0	28.53662109375	214.1883436782772	C5;SLAMF8;EMILIN1
Negative Regulation Of Leukocyte Migration (GO:0002686)	3/9	0.0012699010388827446	0.5187545743836012	0	0	19.0224609375	126.85729763625473	SLAMF8;EMILIN1;SLIT2
Negative Regulation Of Leukocyte Chemotaxis (GO:0002689)	3/11	0.0024003588521111755	0.6450026541668511	0	0	14.265380859375	86.05073214447415	C5;SLAMF8;SLIT2
Negative Regulation Of Vascular Permeability (GO:0043116)	3/11	0.0024003588521111755	0.6450026541668511	0	0	14.265380859375	86.05073214447415	PDE3A;SLIT2;SH3GL2
Positive Regulation Of Axonogenesis (GO:0050772)	5/38	0.0027631692650966697	0.6450026541668511	0	0	5.778966131907309	34.04606800057174	ROBO2;SEMA4D;SLIT2;NTN1;PLXNA4
Negative Regulation Of Protein Phosphorylation (GO:0001933)	10/149	0.005299977182359628	0.8035745642897355	0	0	2.756036754754612	14.44177801346873	SFRP2;CAV3;SEMA4D;PRKDC;CNKSR3;FBLN1;EMILIN1;SLIT2;PPM1E;SH3GL2
Negative Regulation Of Monocyte Chemotaxis (GO:0090027)	2/5	0.006284933303029927	0.8035745642897355	0	0	25.317738791423	128.35080981968775	SLAMF8;SLIT2
Positive Regulation Of Cardiac Muscle Cell Differentiation (GO:2000727)	2/5	0.006284933303029927	0.8035745642897355	0	0	25.317738791423	128.35080981968775	MEF2C;MYOCD
Regulation Of cGMP-mediated Signaling (GO:0010752)	2/5	0.006284933303029927	0.8035745642897355	0	0	25.317738791423	128.35080981968775	RUNDC3A;THBS1
Mesonephric Tubule Development (GO:0072164)	3/16	0.007403346054760088	0.8035745642897355	0	0	8.776442307692308	43.055674386657394	ROBO2;TCF21;SLIT2
Negative Chemotaxis (GO:0050919)	4/31	0.007879928132810061	0.8035745642897355	0	0	5.641226353555121	27.32292159937127	EPHA7;SEMA4D;SLIT2;NTN1
Negative Regulation Of Chemotaxis (GO:0050922)	4/31	0.007879928132810061	0.8035745642897355	0	0	5.641226353555121	27.32292159937127	ROBO2;SEMA4D;SLIT2;THBS1
Regulation Of Leukocyte Chemotaxis (GO:0002688)	3/17	0.008820073705394523	0.8035745642897355	0	0	8.149135044642858	38.5513173109007	EDN2;SLIT2;PRSS56
Negative Regulation Of Blood Vessel Endothelial Cell Proliferation Involved In Sprouting Angiogenesis (GO:1903588)	2/6	0.009267228611405784	0.8035745642897355	0	0	18.987329434697855	88.88483288947205	IL12A;THBS1
Regulation Of Synapse Assembly (GO:0051963)	5/51	0.00984885412179758	0.8035745642897355	0	0	4.143009377664109	19.142361205434817	ROBO2;PTPRD;MEF2C;LRFN5;EPHB1
Ureteric Bud Development (GO:0001657)	3/18	0.010384560308199332	0.8035745642897355	0	0	7.60546875	34.73748538976423	ROBO2;TCF21;SLIT2
Leukotriene Biosynthetic Process (GO:0019370)	3/19	0.012099510810337541	0.8035745642897355	0	0	7.1297607421875	31.47497230074557	MGST2;GGT3P;GGTA1
Positive Regulation Of Leukocyte Chemotaxis (GO:0002690)	5/54	0.01245636300851092	0.8035745642897355	0	0	3.88875550220088	17.054229424667984	EDN2;IL12A;LGALS9;PRSS56;THBS1
Positive Regulation Of Dendritic Cell Chemotaxis (GO:2000510)	2/7	0.012754164313658126	0.8035745642897355	0	0	15.189083820662768	66.25322595280406	IL12A;LGALS9
Positive Regulation Of Leukocyte Differentiation (GO:1902107)	2/7	0.012754164313658126	0.8035745642897355	0	0	15.189083820662768	66.25322595280406	PRKDC;LGALS9
Regulation Of Macrophage Chemotaxis (GO:0010758)	3/20	0.013967106633073458	0.8035745642897355	0	0	6.710018382352941	28.658825622645466	C5;SLAMF8;THBS1
Muscle Cell Differentiation (GO:0042692)	4/37	0.014660010306671646	0.8035745642897355	0	0	4.61412560042697	19.48375385627249	MEF2C;MYOCD;ACTN2;GLMN
Cdc42 Protein Signal Transduction (GO:0032488)	2/8	0.016717876274931688	0.8035745642897355	0	0	12.656920077972709	51.78296216374456	NTN1;RHOBTB1
Regulation Of Defense Response To Bacterium (GO:1900424)	2/8	0.016717876274931688	0.8035745642897355	0	0	12.656920077972709	51.78296216374456	NLRP10;EMILIN1
Regulation Of Skeletal Muscle Cell Differentiation (GO:2001014)	2/8	0.016717876274931688	0.8035745642897355	0	0	12.656920077972709	51.78296216374456	MEF2C;MYOCD
Complement Activation, Lectin Pathway (GO:0001867)	2/8	0.016717876274931688	0.8035745642897355	0	0	12.656920077972709	51.78296216374456	MASP1;MBL2
Synaptic Vesicle Exocytosis (GO:0016079)	4/41	0.020749870251379577	0.8035745642897355	0	0	4.114454963770032	15.944398766158884	SYT2;DOC2B;CPLX1;SYT7
Vasoconstriction (GO:0042310)	2/9	0.021131595887768605	0.8035745642897355	0	0	10.848231690336954	41.84147692014946	EDN2;KEL
Leukotriene D4 Biosynthetic Process (GO:1901750)	2/9	0.021131595887768605	0.8035745642897355	0	0	10.848231690336954	41.84147692014946	GGT3P;GGTA1
Positive Regulation Of Cardiocyte Differentiation (GO:1905209)	2/9	0.021131595887768605	0.8035745642897355	0	0	10.848231690336954	41.84147692014946	MEF2C;MYOCD
Positive Regulation Of Leukocyte Apoptotic Process (GO:2000108)	2/9	0.021131595887768605	0.8035745642897355	0	0	10.848231690336954	41.84147692014946	MEF2C;LGALS9
Regulation Of Cardiac Muscle Cell Differentiation (GO:2000725)	2/9	0.021131595887768605	0.8035745642897355	0	0	10.848231690336954	41.84147692014946	MEF2C;MYOCD
Regulation Of Neurotransmitter Receptor Activity (GO:0099601)	4/42	0.0224808753923407	0.8035745642897355	0	0	4.005973838706355	15.20303251250815	MEF2C;DLGAP1;SHISA9;SHISA6
Regulation Of AMPA Receptor Activity (GO:2000311)	3/24	0.02299101915421328	0.8035745642897355	0	0	5.430803571428571	20.48852984202945	MEF2C;SHISA9;SHISA6
Positive Regulation Of Striated Muscle Cell Differentiation (GO:0051155)	3/25	0.025638422824683496	0.8035745642897355	0	0	5.183682528409091	18.99126671827098	MEF2C;MYOCD;ATP11A
T Cell Chemotaxis (GO:0010818)	2/10	0.025969612336673737	0.8035745642897355	0	0	9.491715399610136	34.65262206475186	CXCL11;GPR183
Surfactant Homeostasis (GO:0043129)	2/10	0.025969612336673737	0.8035745642897355	0	0	9.491715399610136	34.65262206475186	NAPSA;MBL2
Positive Regulation Of Defense Response To Bacterium (GO:1900426)	2/10	0.025969612336673737	0.8035745642897355	0	0	9.491715399610136	34.65262206475186	NLRP10;EMILIN1
Positive Regulation Of Transforming Growth Factor Beta Production (GO:0071636)	2/10	0.025969612336673737	0.8035745642897355	0	0	9.491715399610136	34.65262206475186	LGALS9;THBS1
Calcium-Ion Regulated Exocytosis (GO:0017156)	3/26	0.028442277159569065	0.8035745642897355	0	0	4.958050271739131	17.650057101490887	SYT2;DOC2B;SYT7
Smooth Muscle Cell Differentiation (GO:0051145)	2/11	0.031207236052649405	0.8035745642897355	0	0	8.436647173489279	29.250744013790936	MEF2C;MYOCD
Leukotriene D4 Metabolic Process (GO:1901748)	2/11	0.031207236052649405	0.8035745642897355	0	0	8.436647173489279	29.250744013790936	GGT3P;GGTA1
Positive Regulation Of Coagulation (GO:0050820)	2/11	0.031207236052649405	0.8035745642897355	0	0	8.436647173489279	29.250744013790936	EMILIN1;THBS1
Positive Regulation Of Hemostasis (GO:1900048)	2/11	0.031207236052649405	0.8035745642897355	0	0	8.436647173489279	29.250744013790936	EMILIN1;THBS1
Cell-Cell Adhesion Via Plasma-Membrane Adhesion Molecules (GO:0098742)	9/172	0.03438104775568528	0.8035745642897355	0	0	2.1084167899318604	7.105891272510568	PTPRD;ROBO2;TRO;TENM1;LRFN5;ITGAM;CLDN19;EMB;CDH7
Regulation Of Calcium Ion-Dependent Exocytosis (GO:0017158)	3/28	0.03451640698198227	0.8035745642897355	0	0	4.5609375	15.353577420495832	SYT2;DOC2B;SYT7
V(D)J Recombination (GO:0033151)	2/12	0.03682076334264746	0.8035745642897355	0	0	7.592592592592593	25.068412636621822	PRKDC;RAG1
Synaptic Membrane Adhesion (GO:0099560)	2/12	0.03682076334264746	0.8035745642897355	0	0	7.592592592592593	25.068412636621822	PTPRD;LRFN5
Negative Regulation Of Cardiac Muscle Hypertrophy (GO:0010614)	2/12	0.03682076334264746	0.8035745642897355	0	0	7.592592592592593	25.068412636621822	CAV3;FOXO1
Negative Regulation Of Mononuclear Cell Migration (GO:0071676)	2/12	0.03682076334264746	0.8035745642897355	0	0	7.592592592592593	25.068412636621822	SLAMF8;SLIT2
Positive Regulation Of Cell Morphogenesis Involved In Differentiation (GO:0010770)	2/12	0.03682076334264746	0.8035745642897355	0	0	7.592592592592593	25.068412636621822	PTPRD;PRKDC
Axon Guidance (GO:0007411)	8/149	0.039252536538607524	0.8035745642897355	0	0	2.164757228587016	7.008919362708454	ROBO2;EPHA7;SEMA4D;EMB;SLIT2;EPHB1;NTN1;PLXNA4
Phagocytosis, Engulfment (GO:0006911)	3/30	0.04120464402327521	0.8035745642897355	0	0	4.22265625	13.466913512010917	MARCO;ITGAM;THBS1
Cardiac Left Ventricle Morphogenesis (GO:0003214)	2/13	0.04278744216385036	0.8035745642897355	0	0	6.902002480949849	21.75173416514414	SFRP2;NPY2R
Regulation Of Short-Term Neuronal Synaptic Plasticity (GO:0048172)	2/13	0.04278744216385036	0.8035745642897355	0	0	6.902002480949849	21.75173416514414	SHISA9;SHISA6
Positive Regulation Of Neurogenesis (GO:0050769)	5/75	0.04407844589076986	0.8035745642897355	0	0	2.719187675070028	8.488717586720906	ROBO2;PTPRD;DCT;SLIT2;PLXNA4
Positive Regulation Of Synapse Assembly (GO:0051965)	3/32	0.048494046766655405	0.8035745642897355	0	0	3.9310344827586206	11.896545616011345	PTPRD;SEMA4D;EPHB1
Calcium Ion-Regulated Exocytosis Of Neurotransmitter (GO:0048791)	2/14	0.04908543896647397	0.8035745642897355	0	0	6.326510721247564	19.069323361766887	SYT2;SYT7
Detection Of Mechanical Stimulus Involved In Sensory Perception (GO:0050974)	2/14	0.04908543896647397	0.8035745642897355	0	0	6.326510721247564	19.069323361766887	LHFPL5;PIEZO2
Synaptic Transmission, GABAergic (GO:0051932)	2/14	0.04908543896647397	0.8035745642897355	0	0	6.326510721247564	19.069323361766887	GABRA5;GABRG3
Synaptonemal Complex Assembly (GO:0007130)	2/14	0.04908543896647397	0.8035745642897355	0	0	6.326510721247564	19.069323361766887	SYCP2;TEX15
Synaptonemal Complex Organization (GO:0070193)	2/14	0.04908543896647397	0.8035745642897355	0	0	6.326510721247564	19.069323361766887	SYCP2;TEX15
Telomere Capping (GO:0016233)	2/14	0.04908543896647397	0.8035745642897355	0	0	6.326510721247564	19.069323361766887	TENM1;PRKDC
Negative Regulation Of Smooth Muscle Cell Migration (GO:0014912)	2/14	0.04908543896647397	0.8035745642897355	0	0	6.326510721247564	19.069323361766887	MEF2C;SLIT2
Chemical Synaptic Transmission (GO:0007268)	12/273	0.051110516129560905	0.8035745642897355	0	0	1.7571810516213067	5.225443523762085	CACNB4;KCND2;GABRA5;KCNMB1;DLGAP1;APBA1;SNCB;HTR5A;GABRG3;CPLX1;SHISA6;MBL2
Regulation Of Potassium Ion Transmembrane Transport (GO:1901379)	3/33	0.05235915266048223	0.8035745642897355	0	0	3.7998046875	11.208012280579306	KCNE1;DPP6;CAV3
Regulation Of Systemic Arterial Blood Pressure By Hormone (GO:0001990)	2/15	0.055693806671090036	0.8035745642897355	0	0	5.839556155345629	16.86397438877333	EDN2;CORIN
Positive Regulation Of Endothelial Cell Apoptotic Process (GO:2000353)	2/15	0.055693806671090036	0.8035745642897355	0	0	5.839556155345629	16.86397438877333	ITGA4;THBS1
Response To Calcium Ion (GO:0051592)	6/106	0.056202543102859326	0.8035745642897355	0	0	2.2850687622789785	6.578240579284789	ITPKB;MEF2C;SYT2;KCNMB1;THBS1;SYT7
Regulation Of Postsynaptic Membrane Potential (GO:0060078)	3/35	0.060518411284521796	0.8035745642897355	0	0	3.56195068359375	9.990586495948845	MEF2C;GABRA5;GABRG3
Regulation Of Regulated Secretory Pathway (GO:1903305)	3/35	0.060518411284521796	0.8035745642897355	0	0	3.56195068359375	9.990586495948845	SYT2;DOC2B;SYT7
Regulation Of Transforming Growth Factor Beta Production (GO:0071634)	2/16	0.06259245359879981	0.8035745642897355	0	0	5.4221665274296855	15.025422909674162	FN1;LGALS9
Regulation Of Blood Vessel Endothelial Cell Proliferation Involved In Sprouting Angiogenesis (GO:1903587)	2/16	0.06259245359879981	0.8035745642897355	0	0	5.4221665274296855	15.025422909674162	IL12A;THBS1
Aortic Valve Morphogenesis (GO:0003180)	3/37	0.06923212567473926	0.8035745642897355	0	0	3.3520795036764706	8.951025317231307	ROBO2;EMILIN1;SLIT2
Negative Regulation Of Endothelial Cell Migration (GO:0010596)	3/37	0.06923212567473926	0.8035745642897355	0	0	3.3520795036764706	8.951025317231307	MEF2C;SLIT2;THBS1
Negative Regulation Of Endothelial Cell Proliferation (GO:0001937)	3/37	0.06923212567473926	0.8035745642897355	0	0	3.3520795036764706	8.951025317231307	MEF2C;IL12A;THBS1
T Cell Migration (GO:0072678)	2/17	0.06976211347204751	0.8035745642897355	0	0	5.060428849902534	13.474222753041625	CXCL11;GPR183
Detection Of Visible Light (GO:0009584)	2/17	0.06976211347204751	0.8035745642897355	0	0	5.060428849902534	13.474222753041625	RP1;GNAT2
Ventricular Cardiac Muscle Cell Action Potential (GO:0086005)	2/17	0.06976211347204751	0.8035745642897355	0	0	5.060428849902534	13.474222753041625	KCNE1;CAV3
Negative Regulation Of Leukocyte Activation (GO:0002695)	2/17	0.06976211347204751	0.8035745642897355	0	0	5.060428849902534	13.474222753041625	LRFN5;FN1
Positive Regulation Of Cell Adhesion Mediated By Integrin (GO:0033630)	2/17	0.06976211347204751	0.8035745642897355	0	0	5.060428849902534	13.474222753041625	SFRP2;SKAP1
Anterograde Trans-Synaptic Signaling (GO:0098916)	9/199	0.07287528720913124	0.8035745642897355	0	0	1.8062721031828584	4.730636921702605	CACNB4;KCND2;KCNMB1;DLGAP1;APBA1;SNCB;HTR5A;CPLX1;MBL2
Regulation Of Vascular Endothelial Cell Proliferation (GO:1905562)	2/18	0.0771843163531439	0.8035745642897355	0	0	4.743908382066277	12.151801204794923	MEF2C;ITGA4
Regulation Of Ventricular Cardiac Muscle Cell Membrane Repolarization (GO:0060307)	2/18	0.0771843163531439	0.8035745642897355	0	0	4.743908382066277	12.151801204794923	KCNE1;CAV3
Detection Of Mechanical Stimulus (GO:0050982)	2/18	0.0771843163531439	0.8035745642897355	0	0	4.743908382066277	12.151801204794923	LHFPL5;PIEZO2
Pulmonary Valve Morphogenesis (GO:0003184)	2/18	0.0771843163531439	0.8035745642897355	0	0	4.743908382066277	12.151801204794923	ROBO2;SLIT2
Aortic Valve Development (GO:0003176)	3/40	0.08329132902964531	0.8035745642897355	0	0	3.079814189189189	7.654603535606448	ROBO2;EMILIN1;SLIT2
Synaptic Vesicle Endocytosis (GO:0048488)	3/40	0.08329132902964531	0.8035745642897355	0	0	3.079814189189189	7.654603535606448	SYT2;SNCB;SH3GL2
Arp2/3 Complex-Mediated Actin Nucleation (GO:0034314)	2/19	0.08484136055063767	0.8035745642897355	0	0	4.464625616328402	11.014106889349165	ARPC1A;IQGAP2
Regulation Of Lymphocyte Differentiation (GO:0045619)	2/19	0.08484136055063767	0.8035745642897355	0	0	4.464625616328402	11.014106889349165	PRKDC;SLAMF8
Superoxide Anion Generation (GO:0042554)	2/19	0.08484136055063767	0.8035745642897355	0	0	4.464625616328402	11.014106889349165	NOX3;CYBB
Response To Ketone (GO:1901654)	2/20	0.09271628542506245	0.8035745642897355	0	0	4.216374269005848	10.02742826976326	SLIT2;THBS1
Striated Muscle Cell Differentiation (GO:0051146)	2/20	0.09271628542506245	0.8035745642897355	0	0	4.216374269005848	10.02742826976326	MEF2C;MYOCD
Gamma-Aminobutyric Acid Signaling Pathway (GO:0007214)	2/20	0.09271628542506245	0.8035745642897355	0	0	4.216374269005848	10.02742826976326	GABRA5;GABRG3
Pulmonary Valve Development (GO:0003177)	2/20	0.09271628542506245	0.8035745642897355	0	0	4.216374269005848	10.02742826976326	ROBO2;SLIT2
Branching Morphogenesis Of An Epithelial Tube (GO:0048754)	3/42	0.09328635446259619	0.8035745642897355	0	0	2.921574519230769	6.930212681674451	SFRP2;TCF21;SLIT2
Cardiac Ventricle Morphogenesis (GO:0003208)	3/42	0.09328635446259619	0.8035745642897355	0	0	2.921574519230769	6.930212681674451	MEF2C;SFRP2;NPY2R
Regulation Of Axonogenesis (GO:0050770)	3/42	0.09328635446259619	0.8035745642897355	0	0	2.921574519230769	6.930212681674451	ROBO2;SLIT2;PLXNA4
Neuron Development (GO:0048666)	7/150	0.09335182316136317	0.8035745642897355	0	0	1.8638015527779308	4.419781500335535	ROBO2;TENM1;MEF2C;RP1;MYT1L;RAB6B;SH3GL2
Potassium Ion Transport (GO:0006813)	6/122	0.09553753055361006	0.8035745642897355	0	0	1.9682609579296795	4.621941472251878	KCNE1;KCNH5;SLC24A3;KCND2;KCNMB1;KCNK2
Regulation Of Neurotransmitter Transport (GO:0051588)	2/21	0.1007928450844332	0.8035745642897355	0	0	3.9942546424540883	9.165567826194579	MEF2C;CPLX1
Positive Regulation Of Blood Coagulation (GO:0030194)	2/21	0.1007928450844332	0.8035745642897355	0	0	3.9942546424540883	9.165567826194579	EMILIN1;THBS1
Neuron Projection Guidance (GO:0097485)	6/124	0.101280119212623	0.8035745642897355	0	0	1.934700809163864	4.430203946058008	ROBO2;EPHA7;SEMA4D;EMB;SLIT2;EPHB1
Regulation Of Monoatomic Ion Transmembrane Transporter Activity (GO:0032412)	4/69	0.10211726904378551	0.8035745642897355	0	0	2.3387023934969142	5.336061562853185	MEF2C;CAV3;SHISA9;SHISA6
Cellular Response To Calcium Ion (GO:0071277)	4/69	0.10211726904378551	0.8035745642897355	0	0	2.3387023934969142	5.336061562853185	ITPKB;MEF2C;SYT2;SYT7
Phagocytosis (GO:0006909)	4/69	0.10211726904378551	0.8035745642897355	0	0	2.3387023934969142	5.336061562853185	MARCO;ITGAM;MERTK;SYT7
Synaptic Vesicle Recycling (GO:0036465)	3/44	0.10374789899867917	0.8035745642897355	0	0	2.7787728658536586	6.296119580562954	SYT2;SNCB;SYT7
Positive Regulation Of Chemotaxis (GO:0050921)	3/44	0.10374789899867917	0.8035745642897355	0	0	2.7787728658536586	6.296119580562954	EDN2;THBS1;PRSS56
Regulation Of Dopamine Secretion (GO:0014059)	2/22	0.10905548293248672	0.8035745642897355	0	0	3.794346978557505	8.40788781062837	SYT2;SYT7
Regulation Of Mononuclear Cell Migration (GO:0071675)	2/22	0.10905548293248672	0.8035745642897355	0	0	3.794346978557505	8.40788781062837	SLIT2;THBS1
Regulation Of Cardiac Muscle Cell Membrane Repolarization (GO:0099623)	2/22	0.10905548293248672	0.8035745642897355	0	0	3.794346978557505	8.40788781062837	KCNE1;CAV3
Actin Nucleation (GO:0045010)	2/23	0.11748930704276556	0.8035745642897355	0	0	3.613478139793929	7.737930828101555	ARPC1A;IQGAP2
Positive Regulation Of Epithelial Cell Apoptotic Process (GO:1904037)	2/23	0.11748930704276556	0.8035745642897355	0	0	3.613478139793929	7.737930828101555	ITGA4;THBS1
Positive Regulation Of Neuron Apoptotic Process (GO:0043525)	2/23	0.11748930704276556	0.8035745642897355	0	0	3.613478139793929	7.737930828101555	EPHA7;ITGAM
Regulation Of Cell Junction Assembly (GO:1901888)	2/23	0.11748930704276556	0.8035745642897355	0	0	3.613478139793929	7.737930828101555	MEF2C;CLDN19
L-ornithine Transmembrane Transport (GO:1903352)	1/5	0.12229918904522404	0.8035745642897355	0	0	9.475194552529183	19.910082926776948	SLC7A2
Regulation Of Glucagon Secretion (GO:0070092)	1/5	0.12229918904522404	0.8035745642897355	0	0	9.475194552529183	19.910082926776948	SYT7
Regulation Of Long-Chain Fatty Acid Import Across Plasma Membrane (GO:0010746)	1/5	0.12229918904522404	0.8035745642897355	0	0	9.475194552529183	19.910082926776948	THBS1
Regulation Of Macrophage Apoptotic Process (GO:2000109)	1/5	0.12229918904522404	0.8035745642897355	0	0	9.475194552529183	19.910082926776948	MEF2C
Regulation Of Nitric Oxide Mediated Signal Transduction (GO:0010749)	1/5	0.12229918904522404	0.8035745642897355	0	0	9.475194552529183	19.910082926776948	THBS1
Regulation Of Protein Targeting (GO:1903533)	1/5	0.12229918904522404	0.8035745642897355	0	0	9.475194552529183	19.910082926776948	PARL
Regulation Of Renal Sodium Excretion (GO:0035813)	1/5	0.12229918904522404	0.8035745642897355	0	0	9.475194552529183	19.910082926776948	CORIN
Regulation Of Retinal Ganglion Cell Axon Guidance (GO:0090259)	1/5	0.12229918904522404	0.8035745642897355	0	0	9.475194552529183	19.910082926776948	SLIT2
Regulation Of Ribonuclease Activity (GO:0060700)	1/5	0.12229918904522404	0.8035745642897355	0	0	9.475194552529183	19.910082926776948	PDE3A
Regulation Of Sarcomere Organization (GO:0060297)	1/5	0.12229918904522404	0.8035745642897355	0	0	9.475194552529183	19.910082926776948	CAV3
Cellular Response To Cold (GO:0070417)	1/5	0.12229918904522404	0.8035745642897355	0	0	9.475194552529183	19.910082926776948	FOXO1
Response To cGMP (GO:0070305)	1/5	0.12229918904522404	0.8035745642897355	0	0	9.475194552529183	19.910082926776948	PDE3A
Response To Heparin (GO:0071503)	1/5	0.12229918904522404	0.8035745642897355	0	0	9.475194552529183	19.910082926776948	SLIT2
Dendrite Extension (GO:0097484)	1/5	0.12229918904522404	0.8035745642897355	0	0	9.475194552529183	19.910082926776948	SH3GL2
Equilibrioception (GO:0050957)	1/5	0.12229918904522404	0.8035745642897355	0	0	9.475194552529183	19.910082926776948	PCDH15
Synaptic Vesicle Uncoating (GO:0016191)	1/5	0.12229918904522404	0.8035745642897355	0	0	9.475194552529183	19.910082926776948	SH3GL2
Gamma-Aminobutyric Acid Metabolic Process (GO:0009448)	1/5	0.12229918904522404	0.8035745642897355	0	0	9.475194552529183	19.910082926776948	ALDH1A1
Transmembrane Receptor Protein Tyrosine Phosphatase Signaling Pathway (GO:0007185)	1/5	0.12229918904522404	0.8035745642897355	0	0	9.475194552529183	19.910082926776948	PTPRD
Immunoglobulin V(D)J Recombination (GO:0033152)	1/5	0.12229918904522404	0.8035745642897355	0	0	9.475194552529183	19.910082926776948	PRKDC
Insulin Processing (GO:0030070)	1/5	0.12229918904522404	0.8035745642897355	0	0	9.475194552529183	19.910082926776948	PCSK2
Leukocyte Chemotaxis Involved In Inflammatory Response (GO:0002232)	1/5	0.12229918904522404	0.8035745642897355	0	0	9.475194552529183	19.910082926776948	SLAMF8
Mesenchymal Cell Differentiation Involved In Kidney Development (GO:0072161)	1/5	0.12229918904522404	0.8035745642897355	0	0	9.475194552529183	19.910082926776948	TCF21
Multinuclear Osteoclast Differentiation (GO:0072674)	1/5	0.12229918904522404	0.8035745642897355	0	0	9.475194552529183	19.910082926776948	TNFRSF11A
Negative Regulation Of Amyloid Precursor Protein Biosynthetic Process (GO:0042985)	1/5	0.12229918904522404	0.8035745642897355	0	0	9.475194552529183	19.910082926776948	ITM2A
Negative Regulation Of Cell Size (GO:0045792)	1/5	0.12229918904522404	0.8035745642897355	0	0	9.475194552529183	19.910082926776948	CAV3
Negative Regulation Of Chemokine-Mediated Signaling Pathway (GO:0070100)	1/5	0.12229918904522404	0.8035745642897355	0	0	9.475194552529183	19.910082926776948	SLIT2
Negative Regulation Of Lamellipodium Organization (GO:1902744)	1/5	0.12229918904522404	0.8035745642897355	0	0	9.475194552529183	19.910082926776948	SLIT2
Negative Regulation Of Myeloid Leukocyte Mediated Immunity (GO:0002887)	1/5	0.12229918904522404	0.8035745642897355	0	0	9.475194552529183	19.910082926776948	LGALS9
Negative Regulation Of Protein Targeting To Membrane (GO:0090315)	1/5	0.12229918904522404	0.8035745642897355	0	0	9.475194552529183	19.910082926776948	KCNE1
Nephron Tubule Development (GO:0072080)	1/5	0.12229918904522404	0.8035745642897355	0	0	9.475194552529183	19.910082926776948	MEF2C
Ornithine Transport (GO:0015822)	1/5	0.12229918904522404	0.8035745642897355	0	0	9.475194552529183	19.910082926776948	SLC7A2
Phagosome Acidification (GO:0090383)	1/5	0.12229918904522404	0.8035745642897355	0	0	9.475194552529183	19.910082926776948	SLAMF8
Photoreceptor Cell Differentiation (GO:0046530)	1/5	0.12229918904522404	0.8035745642897355	0	0	9.475194552529183	19.910082926776948	RP1
Plasma Membrane Raft Assembly (GO:0044854)	1/5	0.12229918904522404	0.8035745642897355	0	0	9.475194552529183	19.910082926776948	CAV3
Positive Regulation Of CD4-positive, CD25-positive, Alpha-Beta Regulatory T Cell Differentiation (GO:0032831)	1/5	0.12229918904522404	0.8035745642897355	0	0	9.475194552529183	19.910082926776948	LGALS9
Positive Regulation Of Cell-Cell Adhesion Mediated By Integrin (GO:0033634)	1/5	0.12229918904522404	0.8035745642897355	0	0	9.475194552529183	19.910082926776948	SKAP1
Positive Regulation Of Extrinsic Apoptotic Signaling Pathway Via Death Domain Receptors (GO:1902043)	1/5	0.12229918904522404	0.8035745642897355	0	0	9.475194552529183	19.910082926776948	THBS1
Positive Regulation Of Fever Generation (GO:0031622)	1/5	0.12229918904522404	0.8035745642897355	0	0	9.475194552529183	19.910082926776948	TNFRSF11A
Positive Regulation Of Natural Killer Cell Mediated Cytotoxicity Directed Against Tumor Cell Target (GO:0002860)	1/5	0.12229918904522404	0.8035745642897355	0	0	9.475194552529183	19.910082926776948	IL12A
Positive Regulation Of Natural Killer Cell Mediated Immune Response To Tumor Cell (GO:0002857)	1/5	0.12229918904522404	0.8035745642897355	0	0	9.475194552529183	19.910082926776948	IL12A
Positive Regulation Of Sterol Transport (GO:0032373)	1/5	0.12229918904522404	0.8035745642897355	0	0	9.475194552529183	19.910082926776948	ABCB4
Positive Regulation Of Vesicle Fusion (GO:0031340)	1/5	0.12229918904522404	0.8035745642897355	0	0	9.475194552529183	19.910082926776948	DOC2B
Regulation Of NK T Cell Activation (GO:0051133)	1/5	0.12229918904522404	0.8035745642897355	0	0	9.475194552529183	19.910082926776948	IL12A
Regulation Of T Cell Activation Via T Cell Receptor Contact With Antigen Bound To MHC Molecule On Antigen Presenting Cell (GO:2001188)	1/5	0.12229918904522404	0.8035745642897355	0	0	9.475194552529183	19.910082926776948	LGALS9
Negative Regulation Of ERK1 And ERK2 Cascade (GO:0070373)	3/48	0.1259582764767193	0.8035745642897355	0	0	2.53125	5.2442553075431295	CNKSR3;FBLN1;EMILIN1
Regulation Of Heterotypic Cell-Cell Adhesion (GO:0034114)	2/24	0.12608006640494018	0.8035745642897355	0	0	3.449051922736133	7.14242822078945	SKAP1;MBL2
Lipid Translocation (GO:0034204)	2/24	0.12608006640494018	0.8035745642897355	0	0	3.449051922736133	7.14242822078945	ABCB4;ATP11A
Negative Regulation Of Cell Junction Assembly (GO:1901889)	2/24	0.12608006640494018	0.8035745642897355	0	0	3.449051922736133	7.14242822078945	ROBO2;THBS1
Negative Regulation Of Phosphorylation (GO:0042326)	4/75	0.12787999161059643	0.8035745642897355	0	0	2.140404068245087	4.402089895861011	PRKDC;FBLN1;SLIT2;SH3GL2
Negative Regulation Of MAPK Cascade (GO:0043409)	5/105	0.134589366934567	0.8035745642897355	0	0	1.9004901960784313	3.811484139975183	CAV3;CNKSR3;FBLN1;EMILIN1;FOXO1
Regulation Of Monocyte Chemotaxis (GO:0090025)	2/25	0.13481412785089741	0.8035745642897355	0	0	3.2989236375964066	6.610575446219755	SLAMF8;SLIT2
Myotube Differentiation (GO:0014902)	2/25	0.13481412785089741	0.8035745642897355	0	0	3.2989236375964066	6.610575446219755	MEF2C;ADGRB3
Negative Regulation Of Intracellular Protein Transport (GO:0090317)	2/25	0.13481412785089741	0.8035745642897355	0	0	3.2989236375964066	6.610575446219755	KCNE1;C11ORF65
Negative Regulation Of Transposition (GO:0010529)	2/25	0.13481412785089741	0.8035745642897355	0	0	3.2989236375964066	6.610575446219755	TEX15;APOBEC3A
Osteoclast Differentiation (GO:0030316)	2/25	0.13481412785089741	0.8035745642897355	0	0	3.2989236375964066	6.610575446219755	GPR183;TNFRSF11A
Positive Regulation Of Developmental Growth (GO:0048639)	3/50	0.13764956752485633	0.8035745642897355	0	0	2.42328789893617	4.805486986852515	SYT2;SEMA4D;NTN1
Negative Regulation Of Protein Modification Process (GO:0031400)	4/78	0.14168305833520142	0.8035745642897355	0	0	2.053313587560163	4.0125088232352635	PRKDC;FBLN1;SLIT2;SH3GL2
Regulation Of Stress-Activated MAPK Cascade (GO:0032872)	3/51	0.14362900531254014	0.8035745642897355	0	0	2.3726806640625	4.6042382111686	LGALS9;EPHB1;FOXO1
Microtubule Bundle Formation (GO:0001578)	3/51	0.14362900531254014	0.8035745642897355	0	0	2.3726806640625	4.6042382111686	RP1;RSPH4A;TPPP3
Regulation Of Myeloid Cell Differentiation (GO:0045637)	2/26	0.1436784538051568	0.8035745642897355	0	0	3.1613060428849904	6.133494652267595	MEF2C;ZBTB16
Regulation Of Potassium Ion Transmembrane Transporter Activity (GO:1901016)	2/26	0.1436784538051568	0.8035745642897355	0	0	3.1613060428849904	6.133494652267595	KCNE1;CAV3
Cellular Response To Xenobiotic Stimulus (GO:0071466)	2/26	0.1436784538051568	0.8035745642897355	0	0	3.1613060428849904	6.133494652267595	MEF2C;PPM1E
Plasma Membrane Invagination (GO:0099024)	2/26	0.1436784538051568	0.8035745642897355	0	0	3.1613060428849904	6.133494652267595	MARCO;ITGAM
Regulation Of Cardiac Muscle Cell Contraction (GO:0086004)	2/26	0.1436784538051568	0.8035745642897355	0	0	3.1613060428849904	6.133494652267595	CAV3;CTNNA3
Regulation Of Collagen Fibril Organization (GO:1904026)	1/6	0.14490560312420964	0.8035745642897355	0	0	7.57976653696498	14.641628557976741	EMILIN1
Regulation Of Extracellular Matrix Assembly (GO:1901201)	1/6	0.14490560312420964	0.8035745642897355	0	0	7.57976653696498	14.641628557976741	EMILIN1
N-acetylneuraminate Catabolic Process (GO:0019262)	1/6	0.14490560312420964	0.8035745642897355	0	0	7.57976653696498	14.641628557976741	NPL
Adenylate Cyclase-Inhibiting Serotonin Receptor Signaling Pathway (GO:0007198)	1/6	0.14490560312420964	0.8035745642897355	0	0	7.57976653696498	14.641628557976741	HTR5A
Axon Extension Involved In Axon Guidance (GO:0048846)	1/6	0.14490560312420964	0.8035745642897355	0	0	7.57976653696498	14.641628557976741	SLIT2
Regulation Of Nuclease Activity (GO:0032069)	1/6	0.14490560312420964	0.8035745642897355	0	0	7.57976653696498	14.641628557976741	PDE3A
Regulation Of Phospholipid Transport (GO:2001138)	1/6	0.14490560312420964	0.8035745642897355	0	0	7.57976653696498	14.641628557976741	ABCB4
Regulation Of Skeletal Muscle Contraction (GO:0014819)	1/6	0.14490560312420964	0.8035745642897355	0	0	7.57976653696498	14.641628557976741	CAV3
Regulation Of Skeletal Muscle Satellite Cell Proliferation (GO:0014842)	1/6	0.14490560312420964	0.8035745642897355	0	0	7.57976653696498	14.641628557976741	EPHB1
Regulation Of Smooth Muscle Cell Differentiation (GO:0051150)	1/6	0.14490560312420964	0.8035745642897355	0	0	7.57976653696498	14.641628557976741	MYOCD
Regulation Of Transforming Growth Factor Beta1 Production (GO:0032908)	1/6	0.14490560312420964	0.8035745642897355	0	0	7.57976653696498	14.641628557976741	THBS1
Clathrin Coat Disassembly (GO:0072318)	1/6	0.14490560312420964	0.8035745642897355	0	0	7.57976653696498	14.641628557976741	SH3GL2
Detection Of Stimulus Involved In Sensory Perception Of Pain (GO:0062149)	1/6	0.14490560312420964	0.8035745642897355	0	0	7.57976653696498	14.641628557976741	EPHB1
Retinal Rod Cell Differentiation (GO:0060221)	1/6	0.14490560312420964	0.8035745642897355	0	0	7.57976653696498	14.641628557976741	RP1
Elastic Fiber Assembly (GO:0048251)	1/6	0.14490560312420964	0.8035745642897355	0	0	7.57976653696498	14.641628557976741	EMILIN1
Epithelial Cell Differentiation Involved In Kidney Development (GO:0035850)	1/6	0.14490560312420964	0.8035745642897355	0	0	7.57976653696498	14.641628557976741	MEF2C
Spontaneous Synaptic Transmission (GO:0098814)	1/6	0.14490560312420964	0.8035745642897355	0	0	7.57976653696498	14.641628557976741	DOC2B
Substrate-Dependent Cell Migration, Cell Extension (GO:0006930)	1/6	0.14490560312420964	0.8035745642897355	0	0	7.57976653696498	14.641628557976741	NTN1
Excitatory Chemical Synaptic Transmission (GO:0098976)	1/6	0.14490560312420964	0.8035745642897355	0	0	7.57976653696498	14.641628557976741	SHISA6
Glutathione Biosynthetic Process (GO:0006750)	1/6	0.14490560312420964	0.8035745642897355	0	0	7.57976653696498	14.641628557976741	MGST2
Vascular Associated Smooth Muscle Contraction (GO:0014829)	1/6	0.14490560312420964	0.8035745642897355	0	0	7.57976653696498	14.641628557976741	EDN2
Mitochondrial tRNA Processing (GO:0090646)	1/6	0.14490560312420964	0.8035745642897355	0	0	7.57976653696498	14.641628557976741	PRORP
Negative Regulation Of CD4-positive, Alpha-Beta T Cell Proliferation (GO:2000562)	1/6	0.14490560312420964	0.8035745642897355	0	0	7.57976653696498	14.641628557976741	LGALS9
Negative Regulation Of Establishment Of Protein Localization To Mitochondrion (GO:1903748)	1/6	0.14490560312420964	0.8035745642897355	0	0	7.57976653696498	14.641628557976741	C11ORF65
Negative Regulation Of Plasminogen Activation (GO:0010757)	1/6	0.14490560312420964	0.8035745642897355	0	0	7.57976653696498	14.641628557976741	THBS1
Negative Regulation Of Stress-Activated Protein Kinase Signaling Cascade (GO:0070303)	1/6	0.14490560312420964	0.8035745642897355	0	0	7.57976653696498	14.641628557976741	FOXO1
Neuron Projection Extension Involved In Neuron Projection Guidance (GO:1902284)	1/6	0.14490560312420964	0.8035745642897355	0	0	7.57976653696498	14.641628557976741	SLIT2
Nucleoside Diphosphate Catabolic Process (GO:0009134)	1/6	0.14490560312420964	0.8035745642897355	0	0	7.57976653696498	14.641628557976741	ENTPD8
Parallel Actin Filament Bundle Assembly (GO:0030046)	1/6	0.14490560312420964	0.8035745642897355	0	0	7.57976653696498	14.641628557976741	FMN2
Positive Regulation Of Chemokine (C-X-C Motif) Ligand 2 Production (GO:2000343)	1/6	0.14490560312420964	0.8035745642897355	0	0	7.57976653696498	14.641628557976741	MBL2
Positive Regulation Of Cysteine-Type Endopeptidase Activity Involved In Apoptotic Signaling Pathway (GO:2001269)	1/6	0.14490560312420964	0.8035745642897355	0	0	7.57976653696498	14.641628557976741	LGALS9
Regulation Of NAD(P)H Oxidase Activity (GO:0033860)	1/6	0.14490560312420964	0.8035745642897355	0	0	7.57976653696498	14.641628557976741	SLAMF8
Regulation Of Blood-Brain Barrier Permeability (GO:1905603)	1/6	0.14490560312420964	0.8035745642897355	0	0	7.57976653696498	14.641628557976741	SH3GL2
Regulation Of Cardiac Muscle Hypertrophy In Response To Stress (GO:1903242)	1/6	0.14490560312420964	0.8035745642897355	0	0	7.57976653696498	14.641628557976741	FOXO1
Regulation Of Protein Phosphorylation (GO:0001932)	10/265	0.14793122517506896	0.8035745642897355	0	0	1.493302271403611	2.853712300334248	MARCO;EPHA7;SEMA4D;PRKDC;FN1;CLDN19;FBLN1;SLIT2;CARD14;SH3GL2
Adenylate Cyclase-Inhibiting G Protein-Coupled Receptor Signaling Pathway (GO:0007193)	3/52	0.149692773229415	0.8035745642897355	0	0	2.324139030612245	4.413935735741953	MARCO;AKAP5;HTR5A
Negative Regulation Of Innate Immune Response (GO:0045824)	3/52	0.149692773229415	0.8035745642897355	0	0	2.324139030612245	4.413935735741953	PRKDC;SLAMF8;DTX4
Cell-Matrix Adhesion (GO:0007160)	5/109	0.15040087563490645	0.8035745642897355	0	0	1.8270173453996983	3.4611949200344854	ITGAM;ITGA4;ACTN2;FN1;EMILIN1
Cardiac Muscle Cell Differentiation (GO:0055007)	2/27	0.1526605807153397	0.8035745642897355	0	0	3.0346978557504873	5.703830692950857	MEF2C;MYOCD
Ventricular Septum Morphogenesis (GO:0060412)	2/27	0.1526605807153397	0.8035745642897355	0	0	3.0346978557504873	5.703830692950857	ROBO2;SLIT2
Peptide Cross-Linking (GO:0018149)	2/27	0.1526605807153397	0.8035745642897355	0	0	3.0346978557504873	5.703830692950857	FN1;THBS1
Regulation Of Catecholamine Secretion (GO:0050433)	2/27	0.1526605807153397	0.8035745642897355	0	0	3.0346978557504873	5.703830692950857	SYT2;SYT7
Response To Lipid (GO:0033993)	5/110	0.1544714292094534	0.8035745642897355	0	0	1.8095238095238095	3.3797310814434387	WNT9B;IL12A;LGALS9;TNFRSF11A;FOXO1
Carboxylic Acid Transport (GO:0046942)	3/53	0.15583722951665926	0.8035745642897355	0	0	2.2775390625	4.233815791659843	SLC7A4;SLC16A9;SLC7A2
Positive Regulation Of Chemokine Production (GO:0032722)	3/53	0.15583722951665926	0.8035745642897355	0	0	2.2775390625	4.233815791659843	C5;LGALS9;MBL2
Regulation Of Phosphorylation (GO:0042325)	4/82	0.16094966575889144	0.8035745642897355	0	0	1.9476140298058107	3.5576356510370286	GLMN;SLAMF8;FN1;THBS1
Regulation Of Chemotaxis (GO:0050920)	2/28	0.16174859830408692	0.8035745642897355	0	0	2.917828759934023	5.315443699342868	GPR183;THBS1
Regulation Of Protein Targeting To Membrane (GO:0090313)	2/28	0.16174859830408692	0.8035745642897355	0	0	2.917828759934023	5.315443699342868	KCNE1;ITGAM
Cell-Substrate Junction Assembly (GO:0007044)	2/28	0.16174859830408692	0.8035745642897355	0	0	2.917828759934023	5.315443699342868	ACTN2;FN1
Diterpenoid Metabolic Process (GO:0016101)	2/28	0.16174859830408692	0.8035745642897355	0	0	2.917828759934023	5.315443699342868	ALDH1A1;PLB1
Fatty Acid Derivative Biosynthetic Process (GO:1901570)	2/28	0.16174859830408692	0.8035745642897355	0	0	2.917828759934023	5.315443699342868	GGT3P;GGTA1
Negative Regulation Of Cytoskeleton Organization (GO:0051494)	2/28	0.16174859830408692	0.8035745642897355	0	0	2.917828759934023	5.315443699342868	CAV3;SLIT2
Regulation Of Cardiac Muscle Cell Action Potential (GO:0098901)	2/28	0.16174859830408692	0.8035745642897355	0	0	2.917828759934023	5.315443699342868	CAV3;CTNNA3
Regulation Of Smooth Muscle Cell Proliferation (GO:0048660)	3/54	0.1620587441447428	0.8035745642897355	0	0	2.232766544117647	4.063180499606047	PRKDC;IL12A;THBS1
Vascular Transport (GO:0010232)	4/83	0.16590953641240871	0.8035745642897355	0	0	1.9228616017240951	3.454060524275449	SLC24A3;SLC2A4;SLC4A4;SLC7A2
Regulation Of Chemokine-Mediated Signaling Pathway (GO:0070099)	1/7	0.16693085997363868	0.8035745642897355	0	0	6.316147859922179	11.307013560134054	SLIT2
Regulation Of Collateral Sprouting (GO:0048670)	1/7	0.16693085997363868	0.8035745642897355	0	0	6.316147859922179	11.307013560134054	SEMA4D
Regulation Of Dopamine Metabolic Process (GO:0042053)	1/7	0.16693085997363868	0.8035745642897355	0	0	6.316147859922179	11.307013560134054	ITGAM
Regulation Of Establishment Of Protein Localization To Mitochondrion (GO:1903747)	1/7	0.16693085997363868	0.8035745642897355	0	0	6.316147859922179	11.307013560134054	PARL
Amino Sugar Catabolic Process (GO:0046348)	1/7	0.16693085997363868	0.8035745642897355	0	0	6.316147859922179	11.307013560134054	NPL
Regulation Of Natural Killer Cell Mediated Cytotoxicity Directed Against Tumor Cell Target (GO:0002858)	1/7	0.16693085997363868	0.8035745642897355	0	0	6.316147859922179	11.307013560134054	IL12A
Regulation Of Phospholipase A2 Activity (GO:0032429)	1/7	0.16693085997363868	0.8035745642897355	0	0	6.316147859922179	11.307013560134054	ANXA8
Regulation Of Stem Cell Division (GO:2000035)	1/7	0.16693085997363868	0.8035745642897355	0	0	6.316147859922179	11.307013560134054	SFRP2
Cellular Response To Nitric Oxide (GO:0071732)	1/7	0.16693085997363868	0.8035745642897355	0	0	6.316147859922179	11.307013560134054	FOXO1
Cellular Response To Reactive Nitrogen Species (GO:1902170)	1/7	0.16693085997363868	0.8035745642897355	0	0	6.316147859922179	11.307013560134054	FOXO1
Coronary Vasculature Development (GO:0060976)	1/7	0.16693085997363868	0.8035745642897355	0	0	6.316147859922179	11.307013560134054	MYOCD
Spleen Development (GO:0048536)	1/7	0.16693085997363868	0.8035745642897355	0	0	6.316147859922179	11.307013560134054	TCF21
Galactosylceramide Metabolic Process (GO:0006681)	1/7	0.16693085997363868	0.8035745642897355	0	0	6.316147859922179	11.307013560134054	GALC
Glutathione Catabolic Process (GO:0006751)	1/7	0.16693085997363868	0.8035745642897355	0	0	6.316147859922179	11.307013560134054	GGT3P
Ventricular Cardiac Muscle Cell Membrane Repolarization (GO:0099625)	1/7	0.16693085997363868	0.8035745642897355	0	0	6.316147859922179	11.307013560134054	KCNE1
Leukocyte Aggregation (GO:0070486)	1/7	0.16693085997363868	0.8035745642897355	0	0	6.316147859922179	11.307013560134054	SEMA4D
Melanin Biosynthetic Process (GO:0042438)	1/7	0.16693085997363868	0.8035745642897355	0	0	6.316147859922179	11.307013560134054	DCT
Negative Regulation Of DNA-templated DNA Replication (GO:2000104)	1/7	0.16693085997363868	0.8035745642897355	0	0	6.316147859922179	11.307013560134054	SLFN11
Negative Regulation Of Amyloid-Beta Clearance (GO:1900222)	1/7	0.16693085997363868	0.8035745642897355	0	0	6.316147859922179	11.307013560134054	MYOCD
Negative Regulation Of Circadian Rhythm (GO:0042754)	1/7	0.16693085997363868	0.8035745642897355	0	0	6.316147859922179	11.307013560134054	PASD1
Negative Regulation Of Monooxygenase Activity (GO:0032769)	1/7	0.16693085997363868	0.8035745642897355	0	0	6.316147859922179	11.307013560134054	CAV3
Negative Regulation Of Muscle Hypertrophy (GO:0014741)	1/7	0.16693085997363868	0.8035745642897355	0	0	6.316147859922179	11.307013560134054	CAV3
Negative Regulation Of Phospholipase Activity (GO:0010519)	1/7	0.16693085997363868	0.8035745642897355	0	0	6.316147859922179	11.307013560134054	ANXA8
Neuron Fate Specification (GO:0048665)	1/7	0.16693085997363868	0.8035745642897355	0	0	6.316147859922179	11.307013560134054	MYT1L
Nonribosomal Peptide Biosynthetic Process (GO:0019184)	1/7	0.16693085997363868	0.8035745642897355	0	0	6.316147859922179	11.307013560134054	MGST2
Positive Regulation Of Apoptotic Cell Clearance (GO:2000427)	1/7	0.16693085997363868	0.8035745642897355	0	0	6.316147859922179	11.307013560134054	C4A
Positive Regulation Of Endocytic Recycling (GO:2001137)	1/7	0.16693085997363868	0.8035745642897355	0	0	6.316147859922179	11.307013560134054	AKAP5
Positive Regulation Of Fibroblast Migration (GO:0010763)	1/7	0.16693085997363868	0.8035745642897355	0	0	6.316147859922179	11.307013560134054	THBS1
Positive Regulation Of Gluconeogenesis (GO:0045722)	1/7	0.16693085997363868	0.8035745642897355	0	0	6.316147859922179	11.307013560134054	FOXO1
Positive Regulation Of Isomerase Activity (GO:0010912)	1/7	0.16693085997363868	0.8035745642897355	0	0	6.316147859922179	11.307013560134054	ITGAM
Positive Regulation Of Myeloid Cell Apoptotic Process (GO:0033034)	1/7	0.16693085997363868	0.8035745642897355	0	0	6.316147859922179	11.307013560134054	MEF2C
Purine-Containing Compound Metabolic Process (GO:0072521)	1/7	0.16693085997363868	0.8035745642897355	0	0	6.316147859922179	11.307013560134054	MACROD2
Regulation Of Apoptotic Cell Clearance (GO:2000425)	1/7	0.16693085997363868	0.8035745642897355	0	0	6.316147859922179	11.307013560134054	C4A
Regulation Of Cardiac Muscle Cell Action Potential Involved In Regulation Of Contraction (GO:0098909)	1/7	0.16693085997363868	0.8035745642897355	0	0	6.316147859922179	11.307013560134054	CAV3
Regulation Of Voltage-Gated Calcium Channel Activity (GO:1901385)	2/29	0.1709311293667348	0.8035745642897355	0	0	2.8096166341780378	4.96317248829341	CACNB4;AKAP5
Heterotypic Cell-Cell Adhesion (GO:0034113)	2/29	0.1709311293667348	0.8035745642897355	0	0	2.8096166341780378	4.96317248829341	ITGA4;CTNNA3
Modified Amino Acid Transport (GO:0072337)	2/29	0.1709311293667348	0.8035745642897355	0	0	2.8096166341780378	4.96317248829341	SLC16A9;SLC7A2
Positive Regulation Of B Cell Proliferation (GO:0030890)	2/29	0.1709311293667348	0.8035745642897355	0	0	2.8096166341780378	4.96317248829341	MEF2C;GPR183
Regulation Of Blood Coagulation (GO:0030193)	2/29	0.1709311293667348	0.8035745642897355	0	0	2.8096166341780378	4.96317248829341	EMILIN1;THBS1
Transport Across Blood-Brain Barrier (GO:0150104)	4/85	0.17598950818620807	0.8035745642897355	0	0	1.8751902587519025	3.2578259767194435	SLC24A3;SLC2A4;SLC4A4;SLC7A2
Integrin-Mediated Signaling Pathway (GO:0007229)	4/85	0.17598950818620807	0.8035745642897355	0	0	1.8751902587519025	3.2578259767194435	ITGAM;ITGA4;FN1;FBLN1
Regulation Of ERK1 And ERK2 Cascade (GO:0070372)	9/244	0.17956672903303464	0.8035745642897355	0	0	1.4569842738205365	2.5019456200466133	MARCO;EPHA7;GPR183;CNKSR3;FN1;FBLN1;EMILIN1;LGALS9;EPHB1
Regulation Of Potassium Ion Transport (GO:0043266)	2/30	0.18019731034342873	0.8035745642897355	0	0	2.7091339459760513	4.642650590993872	KCNE1;DPP6
Cardiac Muscle Cell Action Potential Involved In Contraction (GO:0086002)	2/30	0.18019731034342873	0.8035745642897355	0	0	2.7091339459760513	4.642650590993872	KCNE1;CAV3
Homologous Chromosome Pairing At Meiosis (GO:0007129)	2/30	0.18019731034342873	0.8035745642897355	0	0	2.7091339459760513	4.642650590993872	SYCP2;TEX15
Negative Regulation Of Peptidyl-Tyrosine Phosphorylation (GO:0050732)	2/30	0.18019731034342873	0.8035745642897355	0	0	2.7091339459760513	4.642650590993872	SFRP2;SEMA4D
Positive Regulation Of Locomotion (GO:0040017)	2/30	0.18019731034342873	0.8035745642897355	0	0	2.7091339459760513	4.642650590993872	NTN1;THBS1
Positive Regulation Of Phosphate Metabolic Process (GO:0045937)	2/30	0.18019731034342873	0.8035745642897355	0	0	2.7091339459760513	4.642650590993872	GLMN;THBS1
Protein Processing (GO:0016485)	5/117	0.18418130031895452	0.8035745642897355	0	0	1.6958158263305323	2.869040023622676	PCSK2;KEL;TLL1;MASP1;PARL
Regulation Of Neuron Death (GO:1901214)	3/58	0.18764345893010415	0.8035745642897355	0	0	2.0699573863636362	3.4634767348538307	MEF2C;ITGAM;SNCB
Regulation Of Phagocytosis (GO:0050764)	3/58	0.18764345893010415	0.8035745642897355	0	0	2.0699573863636362	3.4634767348538307	MERTK;SYT7;MBL2
Muscle Organ Development (GO:0007517)	3/58	0.18764345893010415	0.8035745642897355	0	0	2.0699573863636362	3.4634767348538307	MEF2C;CAV3;TCF21
DNA Cytosine Deamination (GO:0070383)	1/8	0.18838987083243047	0.8035745642897355	0	0	5.4135630906058925	9.036545161381305	APOBEC3A
Regulation Of Dendritic Cell Antigen Processing And Presentation (GO:0002604)	1/8	0.18838987083243047	0.8035745642897355	0	0	5.4135630906058925	9.036545161381305	THBS1
Regulation Of Macrophage Migration (GO:1905521)	1/8	0.18838987083243047	0.8035745642897355	0	0	5.4135630906058925	9.036545161381305	EMILIN1
Apoptotic DNA Fragmentation (GO:0006309)	1/8	0.18838987083243047	0.8035745642897355	0	0	5.4135630906058925	9.036545161381305	DNASE1L3
Regulation Of Neutrophil Migration (GO:1902622)	1/8	0.18838987083243047	0.8035745642897355	0	0	5.4135630906058925	9.036545161381305	SLAMF8
Cardioblast Differentiation (GO:0010002)	1/8	0.18838987083243047	0.8035745642897355	0	0	5.4135630906058925	9.036545161381305	MYOCD
Cell Surface Pattern Recognition Receptor Signaling Pathway (GO:0002752)	1/8	0.18838987083243047	0.8035745642897355	0	0	5.4135630906058925	9.036545161381305	MBL2
Regulation Of Vesicle Fusion (GO:0031338)	1/8	0.18838987083243047	0.8035745642897355	0	0	5.4135630906058925	9.036545161381305	DOC2B
Dehydroascorbic Acid Transport (GO:0070837)	1/8	0.18838987083243047	0.8035745642897355	0	0	5.4135630906058925	9.036545161381305	SLC2A4
Response To Magnesium Ion (GO:0032026)	1/8	0.18838987083243047	0.8035745642897355	0	0	5.4135630906058925	9.036545161381305	THBS1
Semaphorin-Plexin Signaling Pathway Involved In Axon Guidance (GO:1902287)	1/8	0.18838987083243047	0.8035745642897355	0	0	5.4135630906058925	9.036545161381305	PLXNA4
Embryonic Digestive Tract Morphogenesis (GO:0048557)	1/8	0.18838987083243047	0.8035745642897355	0	0	5.4135630906058925	9.036545161381305	TCF21
Endochondral Ossification (GO:0001958)	1/8	0.18838987083243047	0.8035745642897355	0	0	5.4135630906058925	9.036545161381305	MEF2C
Somatic Recombination Of Immunoglobulin Gene Segments (GO:0016447)	1/8	0.18838987083243047	0.8035745642897355	0	0	5.4135630906058925	9.036545161381305	PRKDC
Somite Development (GO:0061053)	1/8	0.18838987083243047	0.8035745642897355	0	0	5.4135630906058925	9.036545161381305	SFRP2
Synapse Pruning (GO:0098883)	1/8	0.18838987083243047	0.8035745642897355	0	0	5.4135630906058925	9.036545161381305	ITGAM
Vascular Associated Smooth Muscle Cell Differentiation (GO:0035886)	1/8	0.18838987083243047	0.8035745642897355	0	0	5.4135630906058925	9.036545161381305	MYOCD
Integrin Activation (GO:0033622)	1/8	0.18838987083243047	0.8035745642897355	0	0	5.4135630906058925	9.036545161381305	FN1
Membrane Lipid Catabolic Process (GO:0046466)	1/8	0.18838987083243047	0.8035745642897355	0	0	5.4135630906058925	9.036545161381305	MGST2
Negative Regulation Of cAMP-mediated Signaling (GO:0043951)	1/8	0.18838987083243047	0.8035745642897355	0	0	5.4135630906058925	9.036545161381305	PDE3A
Negative Regulation Of Glycoprotein Biosynthetic Process (GO:0010561)	1/8	0.18838987083243047	0.8035745642897355	0	0	5.4135630906058925	9.036545161381305	ITM2A
Negative Regulation Of Leukocyte Degranulation (GO:0043301)	1/8	0.18838987083243047	0.8035745642897355	0	0	5.4135630906058925	9.036545161381305	LGALS9
Nucleoside Diphosphate Metabolic Process (GO:0009132)	1/8	0.18838987083243047	0.8035745642897355	0	0	5.4135630906058925	9.036545161381305	ENTPD8
Phototransduction, Visible Light (GO:0007603)	1/8	0.18838987083243047	0.8035745642897355	0	0	5.4135630906058925	9.036545161381305	RP1
Positive Regulation Of NK T Cell Activation (GO:0051135)	1/8	0.18838987083243047	0.8035745642897355	0	0	5.4135630906058925	9.036545161381305	IL12A
Positive Regulation Of Adaptive Immune Response (GO:0002821)	1/8	0.18838987083243047	0.8035745642897355	0	0	5.4135630906058925	9.036545161381305	SKAP1
Positive Regulation Of Extracellular Matrix Assembly (GO:1901203)	1/8	0.18838987083243047	0.8035745642897355	0	0	5.4135630906058925	9.036545161381305	EMILIN1
Positive Regulation Of Monocyte Chemotactic Protein-1 Production (GO:0071639)	1/8	0.18838987083243047	0.8035745642897355	0	0	5.4135630906058925	9.036545161381305	LGALS9
Positive Regulation Of Opsonization (GO:1903028)	1/8	0.18838987083243047	0.8035745642897355	0	0	5.4135630906058925	9.036545161381305	MBL2
Positive Regulation Of Sequestering Of Triglyceride (GO:0010890)	1/8	0.18838987083243047	0.8035745642897355	0	0	5.4135630906058925	9.036545161381305	FITM1
Positive Regulation Of Smooth Muscle Cell Apoptotic Process (GO:0034393)	1/8	0.18838987083243047	0.8035745642897355	0	0	5.4135630906058925	9.036545161381305	IL12A
Presynaptic Membrane Assembly (GO:0097105)	1/8	0.18838987083243047	0.8035745642897355	0	0	5.4135630906058925	9.036545161381305	PTPRD
Regulation Of T-helper 1 Type Immune Response (GO:0002825)	1/8	0.18838987083243047	0.8035745642897355	0	0	5.4135630906058925	9.036545161381305	NLRP10
Regulation Of Dendrite Morphogenesis (GO:0048814)	2/31	0.18953677249097292	0.8035745642897355	0	0	2.615581098339719	4.350161830287265	PTPRD;SEMA4D
Actin Filament Polymerization (GO:0030041)	2/31	0.18953677249097292	0.8035745642897355	0	0	2.615581098339719	4.350161830287265	PSTPIP2;FHDC1
Regulation Of Macrophage Activation (GO:0043030)	2/31	0.18953677249097292	0.8035745642897355	0	0	2.615581098339719	4.350161830287265	LRFN5;THBS1
Regulation Of Protein Localization To Cell Surface (GO:2000008)	2/31	0.18953677249097292	0.8035745642897355	0	0	2.615581098339719	4.350161830287265	CAV3;ACTN2
Endodermal Cell Differentiation (GO:0035987)	2/31	0.18953677249097292	0.8035745642897355	0	0	2.615581098339719	4.350161830287265	ITGA4;FN1
Leukocyte Cell-Cell Adhesion (GO:0007159)	2/31	0.18953677249097292	0.8035745642897355	0	0	2.615581098339719	4.350161830287265	ITGA4;SEMA4D
Phospholipid Translocation (GO:0045332)	2/31	0.18953677249097292	0.8035745642897355	0	0	2.615581098339719	4.350161830287265	ABCB4;ATP11A
Positive Regulation Of Leukocyte Migration (GO:0002687)	2/31	0.18953677249097292	0.8035745642897355	0	0	2.615581098339719	4.350161830287265	EDN2;PRSS56
Positive Regulation Of Mononuclear Cell Migration (GO:0071677)	2/31	0.18953677249097292	0.8035745642897355	0	0	2.615581098339719	4.350161830287265	IL12A;LGALS9
Presynaptic Endocytosis (GO:0140238)	2/31	0.18953677249097292	0.8035745642897355	0	0	2.615581098339719	4.350161830287265	SYT2;SNCB
Cilium Movement (GO:0003341)	3/59	0.1941965471659386	0.8035745642897355	0	0	2.0328892299107144	3.3316706553525166	ODAD1;RSPH4A;CCDC103
Sensory Perception Of Mechanical Stimulus (GO:0050954)	4/89	0.19674299574300522	0.8035745642897355	0	0	1.7865776447565327	2.9047197556564828	KCNE1;PIEZO2;PCDH15;LHFPL5
Regulation Of Natural Killer Cell Mediated Cytotoxicity (GO:0042269)	2/32	0.1989396235708592	0.8035745642897355	0	0	2.5282651072124755	4.082525940673979	IL12A;LGALS9
Muscle Cell Development (GO:0055001)	2/32	0.1989396235708592	0.8035745642897355	0	0	2.5282651072124755	4.082525940673979	CAV3;ACTN2
Phosphatidylinositol 3-Kinase Signaling (GO:0014065)	2/32	0.1989396235708592	0.8035745642897355	0	0	2.5282651072124755	4.082525940673979	PIK3C2G;NYAP2
Regulation Of Calcium Ion Transmembrane Transporter Activity (GO:1901019)	2/32	0.1989396235708592	0.8035745642897355	0	0	2.5282651072124755	4.082525940673979	CACNB4;CAV3
Homophilic Cell Adhesion Via Plasma Membrane Adhesion Molecules (GO:0007156)	3/60	0.20080540940349753	0.8035745642897355	0	0	1.9971217105263157	3.2062170440627815	ROBO2;TRO;EMB
Positive Regulation Of Phagocytosis (GO:0050766)	3/60	0.20080540940349753	0.8035745642897355	0	0	1.9971217105263157	3.2062170440627815	C4A;MERTK;MBL2
Negative Regulation Of Macromolecule Metabolic Process (GO:0010605)	7/186	0.20469352064416574	0.8035745642897355	0	0	1.4861874807548499	2.3574521692125625	MEF2C;SFRP2;SLC24A3;CLDN19;EMILIN1;LGALS9;SH3GL2
Positive Regulation Of MAP Kinase Activity (GO:0043406)	4/91	0.20738921073115185	0.8035745642897355	0	0	1.7453269451379985	2.7456750569829977	TENM1;MEF2C;TNFRSF11A;THBS1
Positive Regulation Of Cell Junction Assembly (GO:1901890)	3/61	0.20746661606487998	0.8035745642897355	0	0	1.9625875538793103	3.086727949341715	PTPRD;CLDN19;EPHB1
Epithelial Tube Morphogenesis (GO:0060562)	2/33	0.2083964305372107	0.8035745642897355	0	0	2.446582405835377	3.837007230426383	MEF2C;SLIT2
Negative Regulation Of Blood Vessel Endothelial Cell Migration (GO:0043537)	2/33	0.2083964305372107	0.8035745642897355	0	0	2.446582405835377	3.837007230426383	MEF2C;THBS1
Negative Regulation Of Epithelial Cell Migration (GO:0010633)	2/33	0.2083964305372107	0.8035745642897355	0	0	2.446582405835377	3.837007230426383	SLIT2;THBS1
B Cell Homeostasis (GO:0001782)	1/9	0.20929716529846745	0.8035745642897355	0	0	4.736624513618677	7.40808165510879	MEF2C
Regulation Of Dendritic Cell Apoptotic Process (GO:2000668)	1/9	0.20929716529846745	0.8035745642897355	0	0	4.736624513618677	7.40808165510879	LGALS9
G Protein-Coupled Serotonin Receptor Signaling Pathway (GO:0098664)	1/9	0.20929716529846745	0.8035745642897355	0	0	4.736624513618677	7.40808165510879	HTR5A
Wnt Signaling Pathway Involved In Midbrain Dopaminergic Neuron Differentiation (GO:1904953)	1/9	0.20929716529846745	0.8035745642897355	0	0	4.736624513618677	7.40808165510879	WNT9B
Regulation Of Leukocyte Mediated Cytotoxicity (GO:0001910)	1/9	0.20929716529846745	0.8035745642897355	0	0	4.736624513618677	7.40808165510879	DNASE1L3
Amine Metabolic Process (GO:0009308)	1/9	0.20929716529846745	0.8035745642897355	0	0	4.736624513618677	7.40808165510879	INMT
Apical Protein Localization (GO:0045176)	1/9	0.20929716529846745	0.8035745642897355	0	0	4.736624513618677	7.40808165510879	INSC
Regulation Of Myeloid Leukocyte Mediated Immunity (GO:0002886)	1/9	0.20929716529846745	0.8035745642897355	0	0	4.736624513618677	7.40808165510879	DNASE1L3
cAMP Biosynthetic Process (GO:0006171)	1/9	0.20929716529846745	0.8035745642897355	0	0	4.736624513618677	7.40808165510879	ADCY10
Regulation Of Postsynaptic Neurotransmitter Receptor Activity (GO:0098962)	1/9	0.20929716529846745	0.8035745642897355	0	0	4.736624513618677	7.40808165510879	DLGAP1
Cell Differentiation Involved In Metanephros Development (GO:0072202)	1/9	0.20929716529846745	0.8035745642897355	0	0	4.736624513618677	7.40808165510879	TCF21
Ectoderm Development (GO:0007398)	1/9	0.20929716529846745	0.8035745642897355	0	0	4.736624513618677	7.40808165510879	ITGAM
Insulin Metabolic Process (GO:1901142)	1/9	0.20929716529846745	0.8035745642897355	0	0	4.736624513618677	7.40808165510879	PCSK2
Motor Neuron Axon Guidance (GO:0008045)	1/9	0.20929716529846745	0.8035745642897355	0	0	4.736624513618677	7.40808165510879	SLIT2
Muscle Cell Fate Commitment (GO:0042693)	1/9	0.20929716529846745	0.8035745642897355	0	0	4.736624513618677	7.40808165510879	MEF2C
Negative Regulation Of Alpha-Beta T Cell Proliferation (GO:0046642)	1/9	0.20929716529846745	0.8035745642897355	0	0	4.736624513618677	7.40808165510879	LGALS9
Negative Regulation Of Delayed Rectifier Potassium Channel Activity (GO:1902260)	1/9	0.20929716529846745	0.8035745642897355	0	0	4.736624513618677	7.40808165510879	KCNE1
Negative Regulation Of Extracellular Matrix Organization (GO:1903054)	1/9	0.20929716529846745	0.8035745642897355	0	0	4.736624513618677	7.40808165510879	EMILIN1
Negative Regulation Of Heterotypic Cell-Cell Adhesion (GO:0034115)	1/9	0.20929716529846745	0.8035745642897355	0	0	4.736624513618677	7.40808165510879	MBL2
Negative Regulation Of Potassium Ion Transmembrane Transporter Activity (GO:1901017)	1/9	0.20929716529846745	0.8035745642897355	0	0	4.736624513618677	7.40808165510879	CAV3
Negative Regulation Of Protein Localization To Cell Surface (GO:2000009)	1/9	0.20929716529846745	0.8035745642897355	0	0	4.736624513618677	7.40808165510879	CAV3
Negative Regulation Of Transforming Growth Factor Beta Production (GO:0071635)	1/9	0.20929716529846745	0.8035745642897355	0	0	4.736624513618677	7.40808165510879	FN1
Negative Regulation Of Vascular Endothelial Growth Factor Signaling Pathway (GO:1900747)	1/9	0.20929716529846745	0.8035745642897355	0	0	4.736624513618677	7.40808165510879	IL12A
Nucleoside Metabolic Process (GO:0009116)	1/9	0.20929716529846745	0.8035745642897355	0	0	4.736624513618677	7.40808165510879	MACROD2
Positive Regulation Of T Cell Apoptotic Process (GO:0070234)	1/9	0.20929716529846745	0.8035745642897355	0	0	4.736624513618677	7.40808165510879	LGALS9
Positive Regulation Of Skeletal Muscle Tissue Development (GO:0048643)	1/9	0.20929716529846745	0.8035745642897355	0	0	4.736624513618677	7.40808165510879	MEF2C
Positive Regulation Of Smooth Muscle Contraction (GO:0045987)	1/9	0.20929716529846745	0.8035745642897355	0	0	4.736624513618677	7.40808165510879	MYOCD
Presynaptic Membrane Organization (GO:0097090)	1/9	0.20929716529846745	0.8035745642897355	0	0	4.736624513618677	7.40808165510879	PTPRD
Regulation Of CD4-positive, Alpha-Beta T Cell Proliferation (GO:2000561)	1/9	0.20929716529846745	0.8035745642897355	0	0	4.736624513618677	7.40808165510879	LGALS9
Regulation Of Cell-Cell Adhesion Involved In Gastrulation (GO:0070587)	1/9	0.20929716529846745	0.8035745642897355	0	0	4.736624513618677	7.40808165510879	MBL2
Regulation Of Cell-Cell Adhesion Mediated By Integrin (GO:0033632)	1/9	0.20929716529846745	0.8035745642897355	0	0	4.736624513618677	7.40808165510879	SKAP1
B Cell Activation (GO:0042113)	4/92	0.2127736906379444	0.8035745642897355	0	0	1.7254047322540473	2.6701089655796517	MEF2C;ITGA4;GPR183;RAG1
Regulation Of Neuronal Synaptic Plasticity (GO:0048168)	2/34	0.2178982022258256	0.8035745642897355	0	0	2.370004873294347	3.611241096995719	SHISA9;SHISA6
Semaphorin-Plexin Signaling Pathway (GO:0071526)	2/34	0.2178982022258256	0.8035745642897355	0	0	2.370004873294347	3.611241096995719	SEMA4D;PLXNA4
Superoxide Metabolic Process (GO:0006801)	2/34	0.2178982022258256	0.8035745642897355	0	0	2.370004873294347	3.611241096995719	NOX3;CYBB
Membrane Protein Proteolysis (GO:0033619)	2/34	0.2178982022258256	0.8035745642897355	0	0	2.370004873294347	3.611241096995719	NAPSA;PARL
Organophosphate Biosynthetic Process (GO:0090407)	2/34	0.2178982022258256	0.8035745642897355	0	0	2.370004873294347	3.611241096995719	ITPKB;FITM1
Positive Regulation Of Neuron Death (GO:1901216)	2/34	0.2178982022258256	0.8035745642897355	0	0	2.370004873294347	3.611241096995719	EPHA7;ITGAM
Protein Polymerization (GO:0051258)	3/63	0.22093255734843148	0.8035745642897355	0	0	1.89697265625	2.86423482972307	TPPP3;PSTPIP2;FHDC1
Cellular Response To Hormone Stimulus (GO:0032870)	4/94	0.22365683584264962	0.8035745642897355	0	0	1.6868884540117417	2.5263556469182187	ROBO2;MEF2C;THRB;SLIT2
Response To Lipopolysaccharide (GO:0032496)	6/159	0.2272571138063291	0.8035745642897355	0	0	1.4894256327285336	2.2068421067615205	MEF2C;CXCL11;IL12A;LGALS9;TNFRSF11A;PPM1E
Action Potential (GO:0001508)	2/35	0.2274363730863294	0.8035745642897355	0	0	2.2980684033315613	3.4031744723690847	KCNE1;KCND2
Endoderm Formation (GO:0001706)	2/35	0.2274363730863294	0.8035745642897355	0	0	2.2980684033315613	3.4031744723690847	ITGA4;FN1
Skeletal Muscle Organ Development (GO:0060538)	2/35	0.2274363730863294	0.8035745642897355	0	0	2.2980684033315613	3.4031744723690847	MEF2C;TCF21
Macrophage Activation (GO:0042116)	2/35	0.2274363730863294	0.8035745642897355	0	0	2.2980684033315613	3.4031744723690847	ITGAM;EDN2
Regulation Of Cysteine-Type Endopeptidase Activity Involved In Apoptotic Signaling Pathway (GO:2001267)	1/10	0.22966690098535653	0.8035745642897355	0	0	4.21011673151751	6.193609140252348	LGALS9
Regulation Of Dendritic Cell Differentiation (GO:2001198)	1/10	0.22966690098535653	0.8035745642897355	0	0	4.21011673151751	6.193609140252348	LGALS9
N-acetylneuraminate Metabolic Process (GO:0006054)	1/10	0.22966690098535653	0.8035745642897355	0	0	4.21011673151751	6.193609140252348	NPL
Regulation Of Opsonization (GO:1903027)	1/10	0.22966690098535653	0.8035745642897355	0	0	4.21011673151751	6.193609140252348	MBL2
Regulation Of Peptidyl-Lysine Acetylation (GO:2000756)	1/10	0.22966690098535653	0.8035745642897355	0	0	4.21011673151751	6.193609140252348	MYOCD
Cardiac Muscle Cell Membrane Repolarization (GO:0099622)	1/10	0.22966690098535653	0.8035745642897355	0	0	4.21011673151751	6.193609140252348	KCNE1
Regulation Of Smooth Muscle Cell Apoptotic Process (GO:0034391)	1/10	0.22966690098535653	0.8035745642897355	0	0	4.21011673151751	6.193609140252348	IL12A
Cellular Response To Increased Oxygen Levels (GO:0036295)	1/10	0.22966690098535653	0.8035745642897355	0	0	4.21011673151751	6.193609140252348	FOXO1
Cellular Response To Interleukin-12 (GO:0071349)	1/10	0.22966690098535653	0.8035745642897355	0	0	4.21011673151751	6.193609140252348	IL12A
Engulfment Of Apoptotic Cell (GO:0043652)	1/10	0.22966690098535653	0.8035745642897355	0	0	4.21011673151751	6.193609140252348	THBS1
Hematopoietic Stem Cell Proliferation (GO:0071425)	1/10	0.22966690098535653	0.8035745642897355	0	0	4.21011673151751	6.193609140252348	SFRP2
Inositol Phosphate Biosynthetic Process (GO:0032958)	1/10	0.22966690098535653	0.8035745642897355	0	0	4.21011673151751	6.193609140252348	ITPKB
Mesonephros Development (GO:0001823)	1/10	0.22966690098535653	0.8035745642897355	0	0	4.21011673151751	6.193609140252348	ZBTB16
Metanephric Mesenchyme Development (GO:0072075)	1/10	0.22966690098535653	0.8035745642897355	0	0	4.21011673151751	6.193609140252348	TCF21
Midbrain Dopaminergic Neuron Differentiation (GO:1904948)	1/10	0.22966690098535653	0.8035745642897355	0	0	4.21011673151751	6.193609140252348	WNT9B
Mitotic G1/S Transition Checkpoint Signaling (GO:0044819)	1/10	0.22966690098535653	0.8035745642897355	0	0	4.21011673151751	6.193609140252348	PRKDC
Negative Regulation Of Activated T Cell Proliferation (GO:0046007)	1/10	0.22966690098535653	0.8035745642897355	0	0	4.21011673151751	6.193609140252348	LGALS9
Negative Regulation Of Adenylate Cyclase Activity (GO:0007194)	1/10	0.22966690098535653	0.8035745642897355	0	0	4.21011673151751	6.193609140252348	AKAP5
Negative Regulation Of Interleukin-17 Production (GO:0032700)	1/10	0.22966690098535653	0.8035745642897355	0	0	4.21011673151751	6.193609140252348	IL12A
Negative Regulation Of Natural Killer Cell Mediated Immunity (GO:0002716)	1/10	0.22966690098535653	0.8035745642897355	0	0	4.21011673151751	6.193609140252348	LGALS9
Negative Regulation Of Pathway-Restricted SMAD Protein Phosphorylation (GO:0060394)	1/10	0.22966690098535653	0.8035745642897355	0	0	4.21011673151751	6.193609140252348	EMILIN1
Negative Regulation Of Sprouting Angiogenesis (GO:1903671)	1/10	0.22966690098535653	0.8035745642897355	0	0	4.21011673151751	6.193609140252348	THBS1
Negative Regulation Of Steroid Biosynthetic Process (GO:0010894)	1/10	0.22966690098535653	0.8035745642897355	0	0	4.21011673151751	6.193609140252348	DKKL1
Negative Regulation Of Transmembrane Transport (GO:0034763)	1/10	0.22966690098535653	0.8035745642897355	0	0	4.21011673151751	6.193609140252348	THBS1
Negative Regulation Of Vascular Endothelial Growth Factor Receptor Signaling Pathway (GO:0030948)	1/10	0.22966690098535653	0.8035745642897355	0	0	4.21011673151751	6.193609140252348	EMILIN1
Oxygen Transport (GO:0015671)	1/10	0.22966690098535653	0.8035745642897355	0	0	4.21011673151751	6.193609140252348	IPCEF1
Positive Regulation Of Bone Resorption (GO:0045780)	1/10	0.22966690098535653	0.8035745642897355	0	0	4.21011673151751	6.193609140252348	TNFRSF11A
Positive Regulation Of Chondrocyte Differentiation (GO:0032332)	1/10	0.22966690098535653	0.8035745642897355	0	0	4.21011673151751	6.193609140252348	ZBTB16
Positive Regulation Of Epidermal Growth Factor-Activated Receptor Activity (GO:0045741)	1/10	0.22966690098535653	0.8035745642897355	0	0	4.21011673151751	6.193609140252348	AREG
Positive Regulation Of Integrin Activation (GO:0033625)	1/10	0.22966690098535653	0.8035745642897355	0	0	4.21011673151751	6.193609140252348	SKAP1
Positive Regulation Of Interleukin-13 Production (GO:0032736)	1/10	0.22966690098535653	0.8035745642897355	0	0	4.21011673151751	6.193609140252348	LGALS9
Positive Regulation Of Phospholipid Transport (GO:2001140)	1/10	0.22966690098535653	0.8035745642897355	0	0	4.21011673151751	6.193609140252348	ABCB4
Regulation Of Amyloid Precursor Protein Biosynthetic Process (GO:0042984)	1/10	0.22966690098535653	0.8035745642897355	0	0	4.21011673151751	6.193609140252348	ITM2A
Blood Vessel Diameter Maintenance (GO:0097746)	2/36	0.23700278730278665	0.8035745642897355	0	0	2.2303634904254097	3.2110172421563665	EDN2;KEL
Substrate Adhesion-Dependent Cell Spreading (GO:0034446)	2/36	0.23700278730278665	0.8035745642897355	0	0	2.2303634904254097	3.2110172421563665	ITGA4;FN1
Negative Regulation Of T Cell Proliferation (GO:0042130)	2/36	0.23700278730278665	0.8035745642897355	0	0	2.2303634904254097	3.2110172421563665	GLMN;LGALS9
Neural Crest Cell Migration (GO:0001755)	2/36	0.23700278730278665	0.8035745642897355	0	0	2.2303634904254097	3.2110172421563665	SEMA4D;FN1
Regulation Of Ossification (GO:0030278)	2/37	0.24658968337801995	0.8035745642897355	0	0	2.1665274296853245	3.033202367365506	MEF2C;ZBTB16
Synaptic Vesicle Cycle (GO:0099504)	2/37	0.24658968337801995	0.8035745642897355	0	0	2.1665274296853245	3.033202367365506	CPLX1;SYT7
Ventricular Septum Development (GO:0003281)	2/37	0.24658968337801995	0.8035745642897355	0	0	2.1665274296853245	3.033202367365506	ROBO2;SLIT2
Negative Regulation Of Smooth Muscle Cell Proliferation (GO:0048662)	2/37	0.24658968337801995	0.8035745642897355	0	0	2.1665274296853245	3.033202367365506	MEF2C;IL12A
Positive Regulation Of Immune Effector Process (GO:0002699)	2/37	0.24658968337801995	0.8035745642897355	0	0	2.1665274296853245	3.033202367365506	LGALS9;MBL2
DNA Methylation-Dependent Heterochromatin Formation (GO:0006346)	1/11	0.24951287294218058	0.8035745642897355	0	0	3.7889105058365757	5.259935194342887	TEX15
Regulation Of Leukocyte Cell-Cell Adhesion (GO:1903037)	1/11	0.24951287294218058	0.8035745642897355	0	0	3.7889105058365757	5.259935194342887	SKAP1
Regulation Of Monocyte Chemotactic Protein-1 Production (GO:0071637)	1/11	0.24951287294218058	0.8035745642897355	0	0	3.7889105058365757	5.259935194342887	LGALS9
Aspartate Family Amino Acid Catabolic Process (GO:0009068)	1/11	0.24951287294218058	0.8035745642897355	0	0	3.7889105058365757	5.259935194342887	PIPOX
Cellular Response To Fluid Shear Stress (GO:0071498)	1/11	0.24951287294218058	0.8035745642897355	0	0	3.7889105058365757	5.259935194342887	MEF2C
Cellular Response To Thyroid Hormone Stimulus (GO:0097067)	1/11	0.24951287294218058	0.8035745642897355	0	0	3.7889105058365757	5.259935194342887	THRB
Central Nervous System Neuron Axonogenesis (GO:0021955)	1/11	0.24951287294218058	0.8035745642897355	0	0	3.7889105058365757	5.259935194342887	EPHB1
Regulation Of Ventricular Cardiac Muscle Cell Action Potential (GO:0098911)	1/11	0.24951287294218058	0.8035745642897355	0	0	3.7889105058365757	5.259935194342887	CTNNA3
Central Nervous System Projection Neuron Axonogenesis (GO:0021952)	1/11	0.24951287294218058	0.8035745642897355	0	0	3.7889105058365757	5.259935194342887	EPHB1
Cytidine To Uridine Editing (GO:0016554)	1/11	0.24951287294218058	0.8035745642897355	0	0	3.7889105058365757	5.259935194342887	APOBEC3A
Response To Nitric Oxide (GO:0071731)	1/11	0.24951287294218058	0.8035745642897355	0	0	3.7889105058365757	5.259935194342887	FOXO1
Detection Of Light Stimulus Involved In Sensory Perception (GO:0050962)	1/11	0.24951287294218058	0.8035745642897355	0	0	3.7889105058365757	5.259935194342887	GNAT2
Detection Of Light Stimulus Involved In Visual Perception (GO:0050908)	1/11	0.24951287294218058	0.8035745642897355	0	0	3.7889105058365757	5.259935194342887	GNAT2
Retinoic Acid Receptor Signaling Pathway (GO:0048384)	1/11	0.24951287294218058	0.8035745642897355	0	0	3.7889105058365757	5.259935194342887	THRB
Fatty Acid Beta-Oxidation Using acyl-CoA Oxidase (GO:0033540)	1/11	0.24951287294218058	0.8035745642897355	0	0	3.7889105058365757	5.259935194342887	ACOXL
Vitamin D Metabolic Process (GO:0042359)	1/11	0.24951287294218058	0.8035745642897355	0	0	3.7889105058365757	5.259935194342887	CYP1A1
Macrophage Chemotaxis (GO:0048246)	1/11	0.24951287294218058	0.8035745642897355	0	0	3.7889105058365757	5.259935194342887	EDN2
Melanocyte Differentiation (GO:0030318)	1/11	0.24951287294218058	0.8035745642897355	0	0	3.7889105058365757	5.259935194342887	MEF2C
Negative Regulation Of CD4-positive, Alpha-Beta T Cell Activation (GO:2000515)	1/11	0.24951287294218058	0.8035745642897355	0	0	3.7889105058365757	5.259935194342887	LGALS9
Negative Regulation Of Cellular Response To Vascular Endothelial Growth Factor Stimulus (GO:1902548)	1/11	0.24951287294218058	0.8035745642897355	0	0	3.7889105058365757	5.259935194342887	IL12A
Negative Regulation Of Cyclase Activity (GO:0031280)	1/11	0.24951287294218058	0.8035745642897355	0	0	3.7889105058365757	5.259935194342887	AKAP5
Negative Regulation Of Fibrinolysis (GO:0051918)	1/11	0.24951287294218058	0.8035745642897355	0	0	3.7889105058365757	5.259935194342887	THBS1
Negative Regulation Of Leukocyte Apoptotic Process (GO:2000107)	1/11	0.24951287294218058	0.8035745642897355	0	0	3.7889105058365757	5.259935194342887	MERTK
Negative Regulation Of Potassium Ion Transmembrane Transport (GO:1901380)	1/11	0.24951287294218058	0.8035745642897355	0	0	3.7889105058365757	5.259935194342887	CAV3
Negative Regulation Of Voltage-Gated Potassium Channel Activity (GO:1903817)	1/11	0.24951287294218058	0.8035745642897355	0	0	3.7889105058365757	5.259935194342887	KCNE1
Neutrophil Activation Involved In Immune Response (GO:0002283)	1/11	0.24951287294218058	0.8035745642897355	0	0	3.7889105058365757	5.259935194342887	DNASE1L3
Nucleoside Phosphate Catabolic Process (GO:1901292)	1/11	0.24951287294218058	0.8035745642897355	0	0	3.7889105058365757	5.259935194342887	ENTPD8
Phagosome-Lysosome Fusion (GO:0090385)	1/11	0.24951287294218058	0.8035745642897355	0	0	3.7889105058365757	5.259935194342887	SYT7
Phasic Smooth Muscle Contraction (GO:0014821)	1/11	0.24951287294218058	0.8035745642897355	0	0	3.7889105058365757	5.259935194342887	EDN2
Phosphatidylinositol-3-Phosphate Biosynthetic Process (GO:0036092)	1/11	0.24951287294218058	0.8035745642897355	0	0	3.7889105058365757	5.259935194342887	PIK3C2G
Positive Regulation Of Behavior (GO:0048520)	1/11	0.24951287294218058	0.8035745642897355	0	0	3.7889105058365757	5.259935194342887	MEF2C
Positive Regulation Of Lipid Transport (GO:0032370)	1/11	0.24951287294218058	0.8035745642897355	0	0	3.7889105058365757	5.259935194342887	ABCB4
Positive Regulation Of Muscle Contraction (GO:0045933)	1/11	0.24951287294218058	0.8035745642897355	0	0	3.7889105058365757	5.259935194342887	MYOCD
Positive Regulation Of Platelet Aggregation (GO:1901731)	1/11	0.24951287294218058	0.8035745642897355	0	0	3.7889105058365757	5.259935194342887	EMILIN1
Positive Regulation Of Vascular Permeability (GO:0043117)	1/11	0.24951287294218058	0.8035745642897355	0	0	3.7889105058365757	5.259935194342887	PDE3A
Presynapse Organization (GO:0099172)	1/11	0.24951287294218058	0.8035745642897355	0	0	3.7889105058365757	5.259935194342887	PTPRD
Regulation Of Neurotransmitter Secretion (GO:0046928)	2/38	0.25618967930785974	0.8035745642897355	0	0	2.1062378167641325	2.8683529562865244	MEF2C;CPLX1
Response To Transforming Growth Factor Beta (GO:0071559)	2/38	0.25618967930785974	0.8035745642897355	0	0	2.1062378167641325	2.8683529562865244	MEF2C;PDE3A
Tumor Necrosis Factor-Mediated Signaling Pathway (GO:0033209)	2/38	0.25618967930785974	0.8035745642897355	0	0	2.1062378167641325	2.8683529562865244	TNFRSF11A;CARD14
Heart Looping (GO:0001947)	2/38	0.25618967930785974	0.8035745642897355	0	0	2.1062378167641325	2.8683529562865244	MEF2C;CCDC103
Negative Regulation Of Cell Motility (GO:2000146)	5/133	0.2586259263597091	0.8035745642897355	0	0	1.4826133578431373	2.0050456238056196	SFRP2;CLDN19;FBLN1;EMILIN1;SLIT2
Response To Molecule Of Bacterial Origin (GO:0002237)	3/69	0.26224410166974416	0.8035745642897355	0	0	1.7239879261363635	2.307522537392118	IL12A;LGALS9;TNFRSF11A
Regulation Of Monoatomic Cation Transmembrane Transport (GO:1904062)	2/39	0.2657957582919332	0.8035745642897355	0	0	2.0492071018386806	2.7152549252106732	KCNE1;DPP6
Regulation Of Protein Targeting To Mitochondrion (GO:1903214)	2/39	0.2657957582919332	0.8035745642897355	0	0	2.0492071018386806	2.7152549252106732	C11ORF65;PARL
Retina Homeostasis (GO:0001895)	2/39	0.2657957582919332	0.8035745642897355	0	0	2.0492071018386806	2.7152549252106732	PRR4;LCN1
Negative Regulation Of Cell-Substrate Adhesion (GO:0010812)	2/39	0.2657957582919332	0.8035745642897355	0	0	2.0492071018386806	2.7152549252106732	FBLN1;THBS1
Negative Regulation Of Protein Secretion (GO:0050709)	2/39	0.2657957582919332	0.8035745642897355	0	0	2.0492071018386806	2.7152549252106732	IL12A;FOXO1
Positive Regulation Of Intracellular Transport (GO:0032388)	2/39	0.2657957582919332	0.8035745642897355	0	0	2.0492071018386806	2.7152549252106732	TENM1;ACTN2
Sensory Perception Of Light Stimulus (GO:0050953)	4/102	0.2684632901626604	0.8035745642897355	0	0	1.5485442709373378	2.0363993557338085	PRR4;GNAT2;PCDH15;CRYBB2
Regulation Of Chemokine (C-X-C Motif) Ligand 2 Production (GO:2000341)	1/12	0.268848523000666	0.8035745642897355	0	0	3.444287230279448	4.524440399542772	MBL2
DNA Deamination (GO:0045006)	1/12	0.268848523000666	0.8035745642897355	0	0	3.444287230279448	4.524440399542772	APOBEC3A
Regulation Of Hematopoietic Stem Cell Differentiation (GO:1902036)	1/12	0.268848523000666	0.8035745642897355	0	0	3.444287230279448	4.524440399542772	PRKDC
Regulation Of Interleukin-5 Production (GO:0032674)	1/12	0.268848523000666	0.8035745642897355	0	0	3.444287230279448	4.524440399542772	LGALS9
cAMP Metabolic Process (GO:0046058)	1/12	0.268848523000666	0.8035745642897355	0	0	3.444287230279448	4.524440399542772	ADCY10
Regulation Of Vascular Associated Smooth Muscle Cell Migration (GO:1904752)	1/12	0.268848523000666	0.8035745642897355	0	0	3.444287230279448	4.524440399542772	MEF2C
Dendrite Self-Avoidance (GO:0070593)	1/12	0.268848523000666	0.8035745642897355	0	0	3.444287230279448	4.524440399542772	EMB
Detection Of Calcium Ion (GO:0005513)	1/12	0.268848523000666	0.8035745642897355	0	0	3.444287230279448	4.524440399542772	KCNMB1
Response To Thyroid Hormone (GO:0097066)	1/12	0.268848523000666	0.8035745642897355	0	0	3.444287230279448	4.524440399542772	THRB
Semaphorin-Plexin Signaling Pathway Involved In Neuron Projection Guidance (GO:1902285)	1/12	0.268848523000666	0.8035745642897355	0	0	3.444287230279448	4.524440399542772	PLXNA4
Endochondral Bone Morphogenesis (GO:0060350)	1/12	0.268848523000666	0.8035745642897355	0	0	3.444287230279448	4.524440399542772	MEF2C
Sodium Ion Export Across Plasma Membrane (GO:0036376)	1/12	0.268848523000666	0.8035745642897355	0	0	3.444287230279448	4.524440399542772	SLC4A4
tRNA 5'-Leader Removal (GO:0001682)	1/12	0.268848523000666	0.8035745642897355	0	0	3.444287230279448	4.524440399542772	PRORP
Glucose Import (GO:0046323)	1/12	0.268848523000666	0.8035745642897355	0	0	3.444287230279448	4.524440399542772	SLC2A4
Histone Monoubiquitination (GO:0010390)	1/12	0.268848523000666	0.8035745642897355	0	0	3.444287230279448	4.524440399542772	RAG1
Lipid Droplet Formation (GO:0140042)	1/12	0.268848523000666	0.8035745642897355	0	0	3.444287230279448	4.524440399542772	FITM1
Macrophage Migration (GO:1905517)	1/12	0.268848523000666	0.8035745642897355	0	0	3.444287230279448	4.524440399542772	EDN2
Negative Regulation Of Locomotion (GO:0040013)	1/12	0.268848523000666	0.8035745642897355	0	0	3.444287230279448	4.524440399542772	FBLN1
Negative Regulation Of Potassium Ion Transport (GO:0043267)	1/12	0.268848523000666	0.8035745642897355	0	0	3.444287230279448	4.524440399542772	CAV3
Negative Regulation Of Substrate Adhesion-Dependent Cell Spreading (GO:1900025)	1/12	0.268848523000666	0.8035745642897355	0	0	3.444287230279448	4.524440399542772	FBLN1
Phosphatidylcholine Acyl-Chain Remodeling (GO:0036151)	1/12	0.268848523000666	0.8035745642897355	0	0	3.444287230279448	4.524440399542772	PLB1
Positive Regulation By Symbiont Of Entry Into Host (GO:0075294)	1/12	0.268848523000666	0.8035745642897355	0	0	3.444287230279448	4.524440399542772	LGALS9
Positive Regulation Of CD4-positive, Alpha-Beta T Cell Activation (GO:2000516)	1/12	0.268848523000666	0.8035745642897355	0	0	3.444287230279448	4.524440399542772	LGALS9
Positive Regulation Of T-helper 1 Type Immune Response (GO:0002827)	1/12	0.268848523000666	0.8035745642897355	0	0	3.444287230279448	4.524440399542772	NLRP10
Positive Regulation Of Myeloid Leukocyte Mediated Immunity (GO:0002888)	1/12	0.268848523000666	0.8035745642897355	0	0	3.444287230279448	4.524440399542772	ITGAM
Positive Regulation Of Sodium Ion Transport (GO:0010765)	1/12	0.268848523000666	0.8035745642897355	0	0	3.444287230279448	4.524440399542772	CNKSR3
Positive Regulation Of Vascular Endothelial Cell Proliferation (GO:1905564)	1/12	0.268848523000666	0.8035745642897355	0	0	3.444287230279448	4.524440399542772	ITGA4
Positive Regulation Of Viral Entry Into Host Cell (GO:0046598)	1/12	0.268848523000666	0.8035745642897355	0	0	3.444287230279448	4.524440399542772	LGALS9
Protein Insertion Into Mitochondrial Inner Membrane (GO:0045039)	1/12	0.268848523000666	0.8035745642897355	0	0	3.444287230279448	4.524440399542772	TRMT10B
Sulfur Compound Biosynthetic Process (GO:0044272)	3/70	0.26922977625630234	0.8035745642897355	0	0	1.6981693097014925	2.2283209175344783	CHSY3;GGT3P;GGTA1
Positive Regulation Of Protein Polymerization (GO:0032273)	3/70	0.26922977625630234	0.8035745642897355	0	0	1.6981693097014925	2.2283209175344783	TENM1;TPPP3;CAV3
Cellular Response To Heat (GO:0034605)	2/40	0.27540125484308264	0.8035745642897355	0	0	1.9951780034882527	2.5728341819886578	HSP90AA4P;THBS1
Retinoid Metabolic Process (GO:0001523)	2/40	0.27540125484308264	0.8035745642897355	0	0	1.9951780034882527	2.5728341819886578	ALDH1A1;PLB1
Positive Regulation Of Insulin Secretion (GO:0032024)	2/40	0.27540125484308264	0.8035745642897355	0	0	1.9951780034882527	2.5728341819886578	ANO1;DOC2B
Positive Regulation Of Monoatomic Ion Transport (GO:0043270)	2/40	0.27540125484308264	0.8035745642897355	0	0	1.9951780034882527	2.5728341819886578	CRACR2A;CNKSR3
Positive Regulation Of Wound Healing (GO:0090303)	2/40	0.27540125484308264	0.8035745642897355	0	0	1.9951780034882527	2.5728341819886578	EMILIN1;THBS1
Kidney Development (GO:0001822)	3/71	0.276236172304906	0.8035745642897355	0	0	1.6731100643382353	2.1524545625384506	ROBO2;ZBTB16;TCF21
Myeloid Leukocyte Differentiation (GO:0002573)	3/71	0.276236172304906	0.8035745642897355	0	0	1.6731100643382353	2.1524545625384506	GPR183;LGALS9;TNFRSF11A
Negative Regulation Of Cellular Response To Growth Factor Stimulus (GO:0090288)	3/71	0.276236172304906	0.8035745642897355	0	0	1.6731100643382353	2.1524545625384506	EMILIN1;SLIT2;THBS1
Negative Regulation Of Supramolecular Fiber Organization (GO:1902904)	3/71	0.276236172304906	0.8035745642897355	0	0	1.6731100643382353	2.1524545625384506	CAV3;EMILIN1;SLIT2
Potassium Ion Transmembrane Transport (GO:0071805)	5/137	0.2782874113793324	0.8035745642897355	0	0	1.4373885918003566	1.8385649630377123	KCNE1;KCNH5;SLC24A3;KCND2;KCNK2
Negative Regulation Of Cell Adhesion (GO:0007162)	3/72	0.28326043216631025	0.8035745642897355	0	0	1.6487771739130435	2.079748647866228	SEMA4D;FBLN1;PLXNA4
Regulation Of Chemokine Production (GO:0032642)	2/41	0.2849998414561692	0.8035745642897355	0	0	1.9439196281301545	2.4401374892069154	C5;LGALS9
Regulation Of Dendrite Development (GO:0050773)	2/41	0.2849998414561692	0.8035745642897355	0	0	1.9439196281301545	2.4401374892069154	SEMA4D;CSMD3
Regulation Of Heart Rate By Cardiac Conduction (GO:0086091)	2/41	0.2849998414561692	0.8035745642897355	0	0	1.9439196281301545	2.4401374892069154	KCNE1;CTNNA3
Axoneme Assembly (GO:0035082)	2/41	0.2849998414561692	0.8035745642897355	0	0	1.9439196281301545	2.4401374892069154	RSPH4A;RP1
Non-Canonical Wnt Signaling Pathway (GO:0035567)	2/41	0.2849998414561692	0.8035745642897355	0	0	1.9439196281301545	2.4401374892069154	SFRP2;WNT9B
Positive Regulation Of Ossification (GO:0045778)	2/41	0.2849998414561692	0.8035745642897355	0	0	1.9439196281301545	2.4401374892069154	MEF2C;ZBTB16
Positive Regulation Of Response To Biotic Stimulus (GO:0002833)	2/41	0.2849998414561692	0.8035745642897355	0	0	1.9439196281301545	2.4401374892069154	NLRP10;EMILIN1
Cellular Response To Organonitrogen Compound (GO:0071417)	4/105	0.28567226292120995	0.8035745642897355	0	0	1.5023153978802968	1.882266073927652	MEF2C;KCNE1;PDE3A;SLIT2
T Cell Differentiation In Thymus (GO:0033077)	1/13	0.2876869486382281	0.8035745642897355	0	0	3.157101167315175	3.9333766970928896	RAG1
Acute-Phase Response (GO:0006953)	1/13	0.2876869486382281	0.8035745642897355	0	0	3.157101167315175	3.9333766970928896	MBL2
Regulation Of Oxidoreductase Activity (GO:0051341)	1/13	0.2876869486382281	0.8035745642897355	0	0	3.157101167315175	3.9333766970928896	SLAMF8
Branching Involved In Blood Vessel Morphogenesis (GO:0001569)	1/13	0.2876869486382281	0.8035745642897355	0	0	3.157101167315175	3.9333766970928896	SFRP2
Cardiocyte Differentiation (GO:0035051)	1/13	0.2876869486382281	0.8035745642897355	0	0	3.157101167315175	3.9333766970928896	MYOCD
Chondroitin Sulfate Biosynthetic Process (GO:0030206)	1/13	0.2876869486382281	0.8035745642897355	0	0	3.157101167315175	3.9333766970928896	CHSY3
Clathrin Coat Assembly (GO:0048268)	1/13	0.2876869486382281	0.8035745642897355	0	0	3.157101167315175	3.9333766970928896	NSG2
Response To Progesterone (GO:0032570)	1/13	0.2876869486382281	0.8035745642897355	0	0	3.157101167315175	3.9333766970928896	THBS1
Signal Peptide Processing (GO:0006465)	1/13	0.2876869486382281	0.8035745642897355	0	0	3.157101167315175	3.9333766970928896	PARL
Substrate-Dependent Cell Migration (GO:0006929)	1/13	0.2876869486382281	0.8035745642897355	0	0	3.157101167315175	3.9333766970928896	NTN1
Extracellular Transport (GO:0006858)	1/13	0.2876869486382281	0.8035745642897355	0	0	3.157101167315175	3.9333766970928896	CCDC103
Eye Photoreceptor Cell Development (GO:0042462)	1/13	0.2876869486382281	0.8035745642897355	0	0	3.157101167315175	3.9333766970928896	RP1
Immune Response-Regulating Cell Surface Receptor Signaling Pathway (GO:0002768)	1/13	0.2876869486382281	0.8035745642897355	0	0	3.157101167315175	3.9333766970928896	BTLA
Mature B Cell Differentiation Involved In Immune Response (GO:0002313)	1/13	0.2876869486382281	0.8035745642897355	0	0	3.157101167315175	3.9333766970928896	GPR183
Microtubule-Based Transport (GO:0099111)	1/13	0.2876869486382281	0.8035745642897355	0	0	3.157101167315175	3.9333766970928896	CCDC103
Negative Regulation Of Cell Activation (GO:0050866)	1/13	0.2876869486382281	0.8035745642897355	0	0	3.157101167315175	3.9333766970928896	EMILIN1
Negative Regulation Of Cell Migration Involved In Sprouting Angiogenesis (GO:0090051)	1/13	0.2876869486382281	0.8035745642897355	0	0	3.157101167315175	3.9333766970928896	THBS1
Negative Regulation Of Fibroblast Growth Factor Receptor Signaling Pathway (GO:0040037)	1/13	0.2876869486382281	0.8035745642897355	0	0	3.157101167315175	3.9333766970928896	THBS1
Negative Regulation Of Interleukin-12 Production (GO:0032695)	1/13	0.2876869486382281	0.8035745642897355	0	0	3.157101167315175	3.9333766970928896	THBS1
Negative Regulation Of Lyase Activity (GO:0051350)	1/13	0.2876869486382281	0.8035745642897355	0	0	3.157101167315175	3.9333766970928896	AKAP5
Neuromuscular Process Controlling Balance (GO:0050885)	1/13	0.2876869486382281	0.8035745642897355	0	0	3.157101167315175	3.9333766970928896	PCDH15
Positive Regulation Of T-helper 17 Type Immune Response (GO:2000318)	1/13	0.2876869486382281	0.8035745642897355	0	0	3.157101167315175	3.9333766970928896	NLRP10
Positive Regulation Of Cardiac Muscle Cell Proliferation (GO:0060045)	1/13	0.2876869486382281	0.8035745642897355	0	0	3.157101167315175	3.9333766970928896	MEF2C
Positive Regulation Of Double-Strand Break Repair Via Nonhomologous End Joining (GO:2001034)	1/13	0.2876869486382281	0.8035745642897355	0	0	3.157101167315175	3.9333766970928896	PRKDC
Positive Regulation Of Insulin Secretion Involved In Cellular Response To Glucose Stimulus (GO:0035774)	1/13	0.2876869486382281	0.8035745642897355	0	0	3.157101167315175	3.9333766970928896	ANO1
Positive Regulation Of Leukocyte Degranulation (GO:0043302)	1/13	0.2876869486382281	0.8035745642897355	0	0	3.157101167315175	3.9333766970928896	ITGAM
Positive Regulation Of Macrophage Chemotaxis (GO:0010759)	1/13	0.2876869486382281	0.8035745642897355	0	0	3.157101167315175	3.9333766970928896	THBS1
Positive Regulation Of Superoxide Anion Generation (GO:0032930)	1/13	0.2876869486382281	0.8035745642897355	0	0	3.157101167315175	3.9333766970928896	ITGAM
Potassium Ion Export Across Plasma Membrane (GO:0097623)	1/13	0.2876869486382281	0.8035745642897355	0	0	3.157101167315175	3.9333766970928896	KCNE1
Regulation Of T-helper 17 Type Immune Response (GO:2000316)	1/13	0.2876869486382281	0.8035745642897355	0	0	3.157101167315175	3.9333766970928896	NLRP10
Regulation Of Cell Projection Organization (GO:0031344)	1/13	0.2876869486382281	0.8035745642897355	0	0	3.157101167315175	3.9333766970928896	SEMA4D
Neuron Differentiation (GO:0030182)	6/173	0.2877036163546577	0.8035745642897355	0	0	1.3635754032210627	1.6987755612380162	PTPRD;TENM1;MEF2C;MYT1L;WNT9B;OTP
Positive Regulation Of Cell Growth (GO:0030307)	4/106	0.29144490407064577	0.8035745642897355	0	0	1.4875100725221595	1.8339575637983418	SFRP2;SYT2;SEMA4D;NTN1
DNA Integrity Checkpoint Signaling (GO:0031570)	2/42	0.29458551558260565	0.8035745642897355	0	0	1.895224171539961	2.3163163404344203	RPA4;RAD9B
Regulation Of Ubiquitin-Dependent Protein Catabolic Process (GO:2000058)	2/42	0.29458551558260565	0.8035745642897355	0	0	1.895224171539961	2.3163163404344203	CAV3;GLMN
Determination Of Heart Left/Right Asymmetry (GO:0061371)	2/42	0.29458551558260565	0.8035745642897355	0	0	1.895224171539961	2.3163163404344203	MEF2C;CCDC103
Embryonic Heart Tube Morphogenesis (GO:0003143)	2/42	0.29458551558260565	0.8035745642897355	0	0	1.895224171539961	2.3163163404344203	MEF2C;CCDC103
Skeletal Muscle Tissue Development (GO:0007519)	2/42	0.29458551558260565	0.8035745642897355	0	0	1.895224171539961	2.3163163404344203	MEF2C;TCF21
Monoatomic Cation Transport (GO:0006812)	2/42	0.29458551558260565	0.8035745642897355	0	0	1.895224171539961	2.3163163404344203	ANO1;PIEZO2
Positive Regulation Of Lymphocyte Proliferation (GO:0050671)	3/74	0.29735141340769206	0.8035745642897355	0	0	1.6021676936619718	1.943174074135873	MEF2C;GPR183;IL12A
Regulation Of Endothelial Cell Apoptotic Process (GO:2000351)	2/43	0.30415258724047134	0.8035745642897355	0	0	1.8489041030761184	2.200613313048407	ITGA4;THBS1
Ephrin Receptor Signaling Pathway (GO:0048013)	2/43	0.30415258724047134	0.8035745642897355	0	0	1.8489041030761184	2.200613313048407	EPHA7;EPHB1
Neurotransmitter Secretion (GO:0007269)	2/43	0.30415258724047134	0.8035745642897355	0	0	1.8489041030761184	2.200613313048407	DOC2B;CPLX1
Regulation Of Fat Cell Differentiation (GO:0045598)	3/75	0.3044127220630843	0.8035745642897355	0	0	1.579833984375	1.879008504603075	SFRP2;ZBTB16;FOXO1
Regulation Of Endothelial Cell Chemotaxis (GO:2001026)	1/14	0.3060409118747157	0.8035745642897355	0	0	2.9140975755761747	3.4503978562469304	THBS1
Regulation Of Integrin Activation (GO:0033623)	1/14	0.3060409118747157	0.8035745642897355	0	0	2.9140975755761747	3.4503978562469304	SKAP1
Regulation Of Mast Cell Degranulation (GO:0043304)	1/14	0.3060409118747157	0.8035745642897355	0	0	2.9140975755761747	3.4503978562469304	LGALS9
Aorta Development (GO:0035904)	1/14	0.3060409118747157	0.8035745642897355	0	0	2.9140975755761747	3.4503978562469304	ROBO2
Blood Coagulation, Fibrin Clot Formation (GO:0072378)	1/14	0.3060409118747157	0.8035745642897355	0	0	2.9140975755761747	3.4503978562469304	FBLN1
Regulation Of Sequestering Of Triglyceride (GO:0010889)	1/14	0.3060409118747157	0.8035745642897355	0	0	2.9140975755761747	3.4503978562469304	FITM1
Regulation Of Superoxide Anion Generation (GO:0032928)	1/14	0.3060409118747157	0.8035745642897355	0	0	2.9140975755761747	3.4503978562469304	ITGAM
Regulation Of Transposition (GO:0010528)	1/14	0.3060409118747157	0.8035745642897355	0	0	2.9140975755761747	3.4503978562469304	APOBEC3A
Ceramide Transport (GO:0035627)	1/14	0.3060409118747157	0.8035745642897355	0	0	2.9140975755761747	3.4503978562469304	ABCB4
Contractile Actin Filament Bundle Assembly (GO:0030038)	1/14	0.3060409118747157	0.8035745642897355	0	0	2.9140975755761747	3.4503978562469304	FHDC1
Response To Muscle Stretch (GO:0035994)	1/14	0.3060409118747157	0.8035745642897355	0	0	2.9140975755761747	3.4503978562469304	CAV3
Stress Fiber Assembly (GO:0043149)	1/14	0.3060409118747157	0.8035745642897355	0	0	2.9140975755761747	3.4503978562469304	FHDC1
tRNA 5'-End Processing (GO:0099116)	1/14	0.3060409118747157	0.8035745642897355	0	0	2.9140975755761747	3.4503978562469304	PRORP
Maturation Of LSU-rRNA From Tricistronic rRNA Transcript (SSU-rRNA, 5.8S rRNA, LSU-rRNA) (GO:0000463)	1/14	0.3060409118747157	0.8035745642897355	0	0	2.9140975755761747	3.4503978562469304	RBM34
Membrane Raft Organization (GO:0031579)	1/14	0.3060409118747157	0.8035745642897355	0	0	2.9140975755761747	3.4503978562469304	CAV3
Membrane Repolarization During Cardiac Muscle Cell Action Potential (GO:0086013)	1/14	0.3060409118747157	0.8035745642897355	0	0	2.9140975755761747	3.4503978562469304	KCNE1
Mitotic intra-S DNA Damage Checkpoint Signaling (GO:0031573)	1/14	0.3060409118747157	0.8035745642897355	0	0	2.9140975755761747	3.4503978562469304	RAD9B
Negative Regulation Of Androgen Receptor Signaling Pathway (GO:0060766)	1/14	0.3060409118747157	0.8035745642897355	0	0	2.9140975755761747	3.4503978562469304	TCF21
Negative Regulation Of Leukocyte Mediated Cytotoxicity (GO:0001911)	1/14	0.3060409118747157	0.8035745642897355	0	0	2.9140975755761747	3.4503978562469304	LGALS9
Negative Regulation Of Single Stranded Viral RNA Replication Via Double Stranded DNA Intermediate (GO:0045869)	1/14	0.3060409118747157	0.8035745642897355	0	0	2.9140975755761747	3.4503978562469304	APOBEC3A
Phagolysosome Assembly (GO:0001845)	1/14	0.3060409118747157	0.8035745642897355	0	0	2.9140975755761747	3.4503978562469304	SYT7
Photoreceptor Cell Development (GO:0042461)	1/14	0.3060409118747157	0.8035745642897355	0	0	2.9140975755761747	3.4503978562469304	RP1
Positive Regulation Of Adaptive Immune Response Based On Somatic Recombination Of Immune Receptors Built From Immunoglobulin Superfamily Domains (GO:0002824)	1/14	0.3060409118747157	0.8035745642897355	0	0	2.9140975755761747	3.4503978562469304	NLRP10
Positive Regulation Of Heterotypic Cell-Cell Adhesion (GO:0034116)	1/14	0.3060409118747157	0.8035745642897355	0	0	2.9140975755761747	3.4503978562469304	SKAP1
Positive Regulation Of Long-Term Synaptic Potentiation (GO:1900273)	1/14	0.3060409118747157	0.8035745642897355	0	0	2.9140975755761747	3.4503978562469304	AKAP5
Prostanoid Biosynthetic Process (GO:0046457)	1/14	0.3060409118747157	0.8035745642897355	0	0	2.9140975755761747	3.4503978562469304	EDN2
Protein Activation Cascade (GO:0072376)	1/14	0.3060409118747157	0.8035745642897355	0	0	2.9140975755761747	3.4503978562469304	FBLN1
Regulation Of Bone Remodeling (GO:0046850)	1/14	0.3060409118747157	0.8035745642897355	0	0	2.9140975755761747	3.4503978562469304	SYT7
Cellular Response To Salt (GO:1902075)	4/109	0.30884990262796674	0.8035745642897355	0	0	1.4447861336315349	1.6974790436345752	ITPKB;MEF2C;SYT2;SYT7
Positive Regulation Of Interleukin-6 Production (GO:0032755)	3/76	0.3114810701409874	0.8035745642897355	0	0	1.5581121575342465	1.8174080606751315	NLRP10;LGALS9;MBL2
Regulation Of Cell Adhesion (GO:0030155)	5/144	0.31334648320393815	0.8035745642897355	0	0	1.3645083932853717	1.5834379325260637	EPHA7;SEMA4D;IL12A;FBLN1;PLXNA4
Lymphocyte Chemotaxis (GO:0048247)	2/44	0.31369566696008505	0.8035745642897355	0	0	1.8047897521581733	2.0923504706590443	CXCL11;GPR183
Phosphatidylinositol Phosphate Biosynthetic Process (GO:0046854)	2/44	0.31369566696008505	0.8035745642897355	0	0	1.8047897521581733	2.0923504706590443	ITPKB;PIK3C2G
Regulation Of B Cell Proliferation (GO:0030888)	2/44	0.31369566696008505	0.8035745642897355	0	0	1.8047897521581733	2.0923504706590443	MEF2C;GPR183
Negative Regulation Of Response To Biotic Stimulus (GO:0002832)	2/45	0.3232096539739941	0.8035745642897355	0	0	1.7627272315154812	1.9909194685195022	PRKDC;DTX4
Regulation Of Interleukin-13 Production (GO:0032656)	1/15	0.3239228478910958	0.8035745642897355	0	0	2.705808782657032	3.050122721172833	LGALS9
Regulation Of Intrinsic Apoptotic Signaling Pathway In Response To DNA Damage (GO:1902229)	1/15	0.3239228478910958	0.8035745642897355	0	0	2.705808782657032	3.050122721172833	SFRP2
Activation Of NF-kappaB-inducing Kinase Activity (GO:0007250)	1/15	0.3239228478910958	0.8035745642897355	0	0	2.705808782657032	3.050122721172833	CARD14
Cardiac Myofibril Assembly (GO:0055003)	1/15	0.3239228478910958	0.8035745642897355	0	0	2.705808782657032	3.050122721172833	NEBL
Dendritic Cell Chemotaxis (GO:0002407)	1/15	0.3239228478910958	0.8035745642897355	0	0	2.705808782657032	3.050122721172833	GPR183
Dendritic Spine Morphogenesis (GO:0060997)	1/15	0.3239228478910958	0.8035745642897355	0	0	2.705808782657032	3.050122721172833	EPHB1
Digestive Tract Morphogenesis (GO:0048546)	1/15	0.3239228478910958	0.8035745642897355	0	0	2.705808782657032	3.050122721172833	TCF21
Gas Transport (GO:0015669)	1/15	0.3239228478910958	0.8035745642897355	0	0	2.705808782657032	3.050122721172833	IPCEF1
Membrane Repolarization During Action Potential (GO:0086011)	1/15	0.3239228478910958	0.8035745642897355	0	0	2.705808782657032	3.050122721172833	KCNE1
Negative Regulation Of DNA Replication (GO:0008156)	1/15	0.3239228478910958	0.8035745642897355	0	0	2.705808782657032	3.050122721172833	SLFN11
Negative Regulation Of Cation Transmembrane Transport (GO:1904063)	1/15	0.3239228478910958	0.8035745642897355	0	0	2.705808782657032	3.050122721172833	CAV3
Negative Regulation Of Cell-Substrate Junction Organization (GO:0150118)	1/15	0.3239228478910958	0.8035745642897355	0	0	2.705808782657032	3.050122721172833	THBS1
Negative Regulation Of Focal Adhesion Assembly (GO:0051895)	1/15	0.3239228478910958	0.8035745642897355	0	0	2.705808782657032	3.050122721172833	THBS1
Negative Regulation Of Immune Effector Process (GO:0002698)	1/15	0.3239228478910958	0.8035745642897355	0	0	2.705808782657032	3.050122721172833	SLAMF8
Negative Regulation Of Macrophage Activation (GO:0043031)	1/15	0.3239228478910958	0.8035745642897355	0	0	2.705808782657032	3.050122721172833	LRFN5
Negative Regulation Of Protein Processing (GO:0010955)	1/15	0.3239228478910958	0.8035745642897355	0	0	2.705808782657032	3.050122721172833	THBS1
Phagosome Maturation (GO:0090382)	1/15	0.3239228478910958	0.8035745642897355	0	0	2.705808782657032	3.050122721172833	SLAMF8
Polyol Biosynthetic Process (GO:0046173)	1/15	0.3239228478910958	0.8035745642897355	0	0	2.705808782657032	3.050122721172833	ITPKB
Positive Regulation Of Glucose Metabolic Process (GO:0010907)	1/15	0.3239228478910958	0.8035745642897355	0	0	2.705808782657032	3.050122721172833	FOXO1
Positive Regulation Of Muscle Cell Differentiation (GO:0051149)	1/15	0.3239228478910958	0.8035745642897355	0	0	2.705808782657032	3.050122721172833	MYOCD
Positive Regulation Of Potassium Ion Transport (GO:0043268)	1/15	0.3239228478910958	0.8035745642897355	0	0	2.705808782657032	3.050122721172833	KCNE1
Presynapse Assembly (GO:0099054)	1/15	0.3239228478910958	0.8035745642897355	0	0	2.705808782657032	3.050122721172833	PTPRD
Regulation Of Amyloid-Beta Clearance (GO:1900221)	1/15	0.3239228478910958	0.8035745642897355	0	0	2.705808782657032	3.050122721172833	MYOCD
Amino Acid Transport (GO:0006865)	2/46	0.33268972523345214	0.8035745642897355	0	0	1.7225766436292753	1.8957730767983925	SLC7A4;SLC7A2
Cardiac Conduction (GO:0061337)	2/46	0.33268972523345214	0.8035745642897355	0	0	1.7225766436292753	1.8957730767983925	KCNE1;CTNNA3
Response To Insulin (GO:0032868)	3/79	0.332703141732105	0.8035745642897355	0	0	1.496376439144737	1.6467692337148685	PRKDC;SLC2A4;FOXO1
Positive Regulation Of Catabolic Process (GO:0009896)	3/79	0.332703141732105	0.8035745642897355	0	0	1.496376439144737	1.6467692337148685	CAV3;ASB9;FOXO1
Negative Regulation Of Canonical Wnt Signaling Pathway (GO:0090090)	4/114	0.3380580454597406	0.8035745642897355	0	0	1.3787582280732966	1.4953152308100628	TLE2;SFRP2;DKKL1;SHISA6
Regulation Of MAP Kinase Activity (GO:0043405)	4/114	0.3380580454597406	0.8035745642897355	0	0	1.3787582280732966	1.4953152308100628	TENM1;MEF2C;CAV3;THBS1
Positive Regulation Of Immune Response (GO:0050778)	3/80	0.33977475006227886	0.8035745642897355	0	0	1.4768668831168832	1.5942370103523749	ITGAM;LGALS9;SKAP1
B Cell Activation Involved In Immune Response (GO:0002312)	1/16	0.34134487311034	0.8035745642897355	0	0	2.5252918287937742	2.714340111239304	GPR183
Regulation Of Fibrinolysis (GO:0051917)	1/16	0.34134487311034	0.8035745642897355	0	0	2.5252918287937742	2.714340111239304	THBS1
Apoptotic Nuclear Changes (GO:0030262)	1/16	0.34134487311034	0.8035745642897355	0	0	2.5252918287937742	2.714340111239304	DNASE1L3
Regulation Of Natural Killer Cell Activation (GO:0032814)	1/16	0.34134487311034	0.8035745642897355	0	0	2.5252918287937742	2.714340111239304	IL12A
Autonomic Nervous System Development (GO:0048483)	1/16	0.34134487311034	0.8035745642897355	0	0	2.5252918287937742	2.714340111239304	FN1
Regulation Of Plasminogen Activation (GO:0010755)	1/16	0.34134487311034	0.8035745642897355	0	0	2.5252918287937742	2.714340111239304	THBS1
Regulation Of Presynapse Assembly (GO:1905606)	1/16	0.34134487311034	0.8035745642897355	0	0	2.5252918287937742	2.714340111239304	LRFN5
Regulation Of Presynapse Organization (GO:0099174)	1/16	0.34134487311034	0.8035745642897355	0	0	2.5252918287937742	2.714340111239304	LRFN5
Regulation Of Protein Kinase A Signaling (GO:0010738)	1/16	0.34134487311034	0.8035745642897355	0	0	2.5252918287937742	2.714340111239304	AKAP5
Cell Surface Toll-Like Receptor Signaling Pathway (GO:0140895)	1/16	0.34134487311034	0.8035745642897355	0	0	2.5252918287937742	2.714340111239304	LGALS9
Regulation Of Stem Cell Proliferation (GO:0072091)	1/16	0.34134487311034	0.8035745642897355	0	0	2.5252918287937742	2.714340111239304	FBLN1
Chondroitin Sulfate Metabolic Process (GO:0030204)	1/16	0.34134487311034	0.8035745642897355	0	0	2.5252918287937742	2.714340111239304	CHSY3
Response To UV-B (GO:0010224)	1/16	0.34134487311034	0.8035745642897355	0	0	2.5252918287937742	2.714340111239304	IL12A
Stabilization Of Membrane Potential (GO:0030322)	1/16	0.34134487311034	0.8035745642897355	0	0	2.5252918287937742	2.714340111239304	KCNK2
Vasculature Development (GO:0001944)	1/16	0.34134487311034	0.8035745642897355	0	0	2.5252918287937742	2.714340111239304	TCF21
Intracellular Cholesterol Transport (GO:0032367)	1/16	0.34134487311034	0.8035745642897355	0	0	2.5252918287937742	2.714340111239304	SYT7
Maturation Of 5.8S rRNA (GO:0000460)	1/16	0.34134487311034	0.8035745642897355	0	0	2.5252918287937742	2.714340111239304	PRKDC
Negative Regulation Of RNA Biosynthetic Process (GO:1902679)	1/16	0.34134487311034	0.8035745642897355	0	0	2.5252918287937742	2.714340111239304	APOBEC3A
Negative Regulation Of Biosynthetic Process (GO:0009890)	1/16	0.34134487311034	0.8035745642897355	0	0	2.5252918287937742	2.714340111239304	EMILIN1
Negative Regulation Of Chemokine Production (GO:0032682)	1/16	0.34134487311034	0.8035745642897355	0	0	2.5252918287937742	2.714340111239304	LGALS9
Negative Regulation Of Natural Killer Cell Mediated Cytotoxicity (GO:0045953)	1/16	0.34134487311034	0.8035745642897355	0	0	2.5252918287937742	2.714340111239304	LGALS9
Negative Regulation Of Phosphatase Activity (GO:0010923)	1/16	0.34134487311034	0.8035745642897355	0	0	2.5252918287937742	2.714340111239304	SEMA4D
Positive Regulation Of Cardiac Muscle Tissue Growth (GO:0055023)	1/16	0.34134487311034	0.8035745642897355	0	0	2.5252918287937742	2.714340111239304	MEF2C
Positive Regulation Of Homotypic Cell-Cell Adhesion (GO:0034112)	1/16	0.34134487311034	0.8035745642897355	0	0	2.5252918287937742	2.714340111239304	EMILIN1
Protein Localization To Endoplasmic Reticulum (GO:0070972)	1/16	0.34134487311034	0.8035745642897355	0	0	2.5252918287937742	2.714340111239304	BCAP29
Regulation Of NMDA Receptor Activity (GO:2000310)	1/16	0.34134487311034	0.8035745642897355	0	0	2.5252918287937742	2.714340111239304	MEF2C
Positive Regulation Of Lymphocyte Activation (GO:0051251)	2/47	0.3421313242809108	0.8035745642897355	0	0	1.6842105263157894	1.806417897261505	PRKDC;IL12A
Proteolysis (GO:0006508)	10/330	0.3452530672778576	0.8035745642897355	0	0	1.1859529702970297	1.2612344215406073	PCSK2;NAPSA;KEL;PRSS38;LCN1;TLL1;PRSS56;PARL;MBL2;ADAMTS20
Cellular Response To Radiation (GO:0071478)	2/48	0.3515301508693005	0.8035745642897355	0	0	1.6475125010594118	1.7224080794560823	RRH;RAD9B
Chloride Transmembrane Transport (GO:1902476)	2/48	0.3515301508693005	0.8035745642897355	0	0	1.6475125010594118	1.7224080794560823	GABRA5;GABRG3
Positive Regulation Of Reactive Oxygen Species Metabolic Process (GO:2000379)	2/48	0.3515301508693005	0.8035745642897355	0	0	1.6475125010594118	1.7224080794560823	ITGAM;THBS1
Cellular Response To Organic Substance (GO:0071310)	3/82	0.35390043412712485	0.8035745642897355	0	0	1.4393295094936709	1.4950886524255904	ROBO2;CYP1A1;SLIT2
Cellular Response To Organic Cyclic Compound (GO:0071407)	5/152	0.3540485798391306	0.8035745642897355	0	0	1.2897158863545417	1.3391392746574322	MEF2C;KCNE1;ABCB4;CYP1A1;PDE3A
Cellular Response To Oxygen-Containing Compound (GO:1901701)	12/406	0.3543552251101163	0.8035745642897355	0	0	1.155967746818581	1.1992649906596469	ITPKB;MEF2C;KCNE1;CXCL11;SYT2;ABCB4;WNT9B;PDE3A;SLIT2;PPM1E;FOXO1;SYT7
Axonogenesis (GO:0007409)	6/188	0.35563083343288304	0.8035745642897355	0	0	1.2502212914786588	1.292556373503733	ROBO2;EPHA7;SEMA4D;EMB;SLIT2;EPHB1
Protein Maturation (GO:0051604)	4/117	0.3556391610463753	0.8035745642897355	0	0	1.341946209930208	1.3873558643926434	PCSK2;KEL;TLL1;PARL
Regulation Of Delayed Rectifier Potassium Channel Activity (GO:1902259)	1/17	0.35831879369323594	0.8035745642897355	0	0	2.3673394941634243	2.4296767598359934	KCNE1
DNA Replication Checkpoint Signaling (GO:0000076)	1/17	0.35831879369323594	0.8035745642897355	0	0	2.3673394941634243	2.4296767598359934	RAD9B
Regulation Of Establishment Of Cell Polarity (GO:2000114)	1/17	0.35831879369323594	0.8035745642897355	0	0	2.3673394941634243	2.4296767598359934	PLEKHG3
Regulation Of Hematopoietic Progenitor Cell Differentiation (GO:1901532)	1/17	0.35831879369323594	0.8035745642897355	0	0	2.3673394941634243	2.4296767598359934	PRKDC
Base Conversion Or Substitution Editing (GO:0016553)	1/17	0.35831879369323594	0.8035745642897355	0	0	2.3673394941634243	2.4296767598359934	APOBEC3A
cGMP-mediated Signaling (GO:0019934)	1/17	0.35831879369323594	0.8035745642897355	0	0	2.3673394941634243	2.4296767598359934	PDE3A
Carboxylic Acid Catabolic Process (GO:0046395)	1/17	0.35831879369323594	0.8035745642897355	0	0	2.3673394941634243	2.4296767598359934	NPL
Cell Migration Involved In Sprouting Angiogenesis (GO:0002042)	1/17	0.35831879369323594	0.8035745642897355	0	0	2.3673394941634243	2.4296767598359934	SLIT2
Regulation Of Single Stranded Viral RNA Replication Via Double Stranded DNA Intermediate (GO:0045091)	1/17	0.35831879369323594	0.8035745642897355	0	0	2.3673394941634243	2.4296767598359934	APOBEC3A
Ribosomal Small Subunit Assembly (GO:0000028)	1/17	0.35831879369323594	0.8035745642897355	0	0	2.3673394941634243	2.4296767598359934	PRKDC
Embryo Development Ending In Birth Or Egg Hatching (GO:0009792)	1/17	0.35831879369323594	0.8035745642897355	0	0	2.3673394941634243	2.4296767598359934	STOX2
Extracellular Matrix Assembly (GO:0085029)	1/17	0.35831879369323594	0.8035745642897355	0	0	2.3673394941634243	2.4296767598359934	EMILIN1
Facultative Heterochromatin Formation (GO:0140718)	1/17	0.35831879369323594	0.8035745642897355	0	0	2.3673394941634243	2.4296767598359934	TEX15
Toll-Like Receptor 4 Signaling Pathway (GO:0034142)	1/17	0.35831879369323594	0.8035745642897355	0	0	2.3673394941634243	2.4296767598359934	LGALS9
Leukocyte Tethering Or Rolling (GO:0050901)	1/17	0.35831879369323594	0.8035745642897355	0	0	2.3673394941634243	2.4296767598359934	ITGA4
Membrane Lipid Metabolic Process (GO:0006643)	1/17	0.35831879369323594	0.8035745642897355	0	0	2.3673394941634243	2.4296767598359934	MGST2
Mesenchyme Development (GO:0060485)	1/17	0.35831879369323594	0.8035745642897355	0	0	2.3673394941634243	2.4296767598359934	SFRP2
Myeloid Cell Activation Involved In Immune Response (GO:0002275)	1/17	0.35831879369323594	0.8035745642897355	0	0	2.3673394941634243	2.4296767598359934	DNASE1L3
Negative Regulation Of Calcium Ion Transport (GO:0051926)	1/17	0.35831879369323594	0.8035745642897355	0	0	2.3673394941634243	2.4296767598359934	CAV3
Negative Regulation Of Insulin Secretion (GO:0046676)	1/17	0.35831879369323594	0.8035745642897355	0	0	2.3673394941634243	2.4296767598359934	FOXO1
Negative Regulation Of Vascular Associated Smooth Muscle Cell Proliferation (GO:1904706)	1/17	0.35831879369323594	0.8035745642897355	0	0	2.3673394941634243	2.4296767598359934	MEF2C
Neuron Maturation (GO:0042551)	1/17	0.35831879369323594	0.8035745642897355	0	0	2.3673394941634243	2.4296767598359934	ADGRB3
Peptidyl-Threonine Dephosphorylation (GO:0035970)	1/17	0.35831879369323594	0.8035745642897355	0	0	2.3673394941634243	2.4296767598359934	PPM1E
Positive Regulation Of Alpha-Beta T Cell Proliferation (GO:0046641)	1/17	0.35831879369323594	0.8035745642897355	0	0	2.3673394941634243	2.4296767598359934	LGALS9
Positive Regulation Of Cartilage Development (GO:0061036)	1/17	0.35831879369323594	0.8035745642897355	0	0	2.3673394941634243	2.4296767598359934	ZBTB16
Positive Regulation Of Dendrite Extension (GO:1903861)	1/17	0.35831879369323594	0.8035745642897355	0	0	2.3673394941634243	2.4296767598359934	SYT2
Positive Regulation Of Dendrite Morphogenesis (GO:0050775)	1/17	0.35831879369323594	0.8035745642897355	0	0	2.3673394941634243	2.4296767598359934	PTPRD
Positive Regulation Of Heart Rate (GO:0010460)	1/17	0.35831879369323594	0.8035745642897355	0	0	2.3673394941634243	2.4296767598359934	EDN2
Positive Regulation Of Leukocyte Proliferation (GO:0070665)	1/17	0.35831879369323594	0.8035745642897355	0	0	2.3673394941634243	2.4296767598359934	IL12A
Positive Regulation Of Macrophage Activation (GO:0043032)	1/17	0.35831879369323594	0.8035745642897355	0	0	2.3673394941634243	2.4296767598359934	THBS1
Positive Regulation Of Potassium Ion Transmembrane Transport (GO:1901381)	1/17	0.35831879369323594	0.8035745642897355	0	0	2.3673394941634243	2.4296767598359934	KCNE1
Prostaglandin Biosynthetic Process (GO:0001516)	1/17	0.35831879369323594	0.8035745642897355	0	0	2.3673394941634243	2.4296767598359934	EDN2
Regulation Of Adenylate Cyclase Activity (GO:0045761)	1/17	0.35831879369323594	0.8035745642897355	0	0	2.3673394941634243	2.4296767598359934	AKAP5
Regulation Of Cartilage Development (GO:0061035)	1/17	0.35831879369323594	0.8035745642897355	0	0	2.3673394941634243	2.4296767598359934	ZBTB16
Endocytosis (GO:0006897)	6/189	0.36021899514914424	0.8035745642897355	0	0	1.2433250668298497	1.2694884962403497	MARCO;ITGAM;CAV3;MERTK;RHOBTB1;SYT7
Heterophilic Cell-Cell Adhesion Via Plasma Membrane Cell Adhesion Molecules (GO:0007157)	2/49	0.36088215101602145	0.8035745642897355	0	0	1.6123760938990501	1.6433398829262225	PTPRD;TENM1
Positive Regulation Of Nervous System Development (GO:0051962)	2/49	0.36088215101602145	0.8035745642897355	0	0	1.6123760938990501	1.6433398829262225	PTPRD;EPHB1
Regulation Of Cell Division (GO:0051302)	3/83	0.36095009142610096	0.8035745642897355	0	0	1.4212646484375	1.4482908216301391	SFRP2;INSC;RAB11FIP4
Positive Regulation Of Cell Projection Organization (GO:0031346)	4/118	0.3615006102935869	0.8035745642897355	0	0	1.3301060871356474	1.353371703145536	PTPRD;ROBO2;SLIT2;PLXNA4
G Protein-Coupled Receptor Signaling Pathway, Coupled To Cyclic Nucleotide Second Messenger (GO:0007187)	2/50	0.3701835067379452	0.8035745642897355	0	0	1.5787037037037037	1.5688469599937915	XCR1;HTR5A
Regulation Of Interleukin-12 Production (GO:0032655)	2/50	0.3701835067379452	0.8035745642897355	0	0	1.5787037037037037	1.5688469599937915	LGALS9;THBS1
Positive Regulation Of Fat Cell Differentiation (GO:0045600)	2/50	0.3701835067379452	0.8035745642897355	0	0	1.5787037037037037	1.5688469599937915	SFRP2;ZBTB16
Protein Localization To Membrane (GO:0072657)	6/192	0.37400239804314134	0.8035745642897355	0	0	1.2230813106026999	1.2028919926672605	ANO1;DPP6;CAV3;ITGA4;ACTN2;RAB6B
Regulation Of Collagen Biosynthetic Process (GO:0032965)	1/18	0.37485611328276824	0.8035745642897355	0	0	2.2279697871366446	2.186112973454005	EMILIN1
Regulation Of Dendrite Extension (GO:1903859)	1/18	0.37485611328276824	0.8035745642897355	0	0	2.2279697871366446	2.186112973454005	SYT2
Regulation Of Establishment Or Maintenance Of Cell Polarity (GO:0032878)	1/18	0.37485611328276824	0.8035745642897355	0	0	2.2279697871366446	2.186112973454005	PLEKHG3
Regulation Of Histone Modification (GO:0031056)	1/18	0.37485611328276824	0.8035745642897355	0	0	2.2279697871366446	2.186112973454005	MYOCD
T-helper Cell Differentiation (GO:0042093)	1/18	0.37485611328276824	0.8035745642897355	0	0	2.2279697871366446	2.186112973454005	GPR183
Regulation Of Lymphocyte Proliferation (GO:0050670)	1/18	0.37485611328276824	0.8035745642897355	0	0	2.2279697871366446	2.186112973454005	IL12A
Regulation Of Nervous System Process (GO:0031644)	1/18	0.37485611328276824	0.8035745642897355	0	0	2.2279697871366446	2.186112973454005	DLGAP1
Branching Involved In Ureteric Bud Morphogenesis (GO:0001658)	1/18	0.37485611328276824	0.8035745642897355	0	0	2.2279697871366446	2.186112973454005	TCF21
Cardiac Muscle Cell Contraction (GO:0086003)	1/18	0.37485611328276824	0.8035745642897355	0	0	2.2279697871366446	2.186112973454005	KCNE1
Cellular Response To Inorganic Substance (GO:0071241)	1/18	0.37485611328276824	0.8035745642897355	0	0	2.2279697871366446	2.186112973454005	FOXO1
Dendritic Cell Migration (GO:0036336)	1/18	0.37485611328276824	0.8035745642897355	0	0	2.2279697871366446	2.186112973454005	GPR183
Excitatory Postsynaptic Potential (GO:0060079)	1/18	0.37485611328276824	0.8035745642897355	0	0	2.2279697871366446	2.186112973454005	MEF2C
Ureteric Bud Morphogenesis (GO:0060675)	1/18	0.37485611328276824	0.8035745642897355	0	0	2.2279697871366446	2.186112973454005	TCF21
Vesicle-Mediated Transport In Synapse (GO:0099003)	1/18	0.37485611328276824	0.8035745642897355	0	0	2.2279697871366446	2.186112973454005	CPLX1
Icosanoid Biosynthetic Process (GO:0046456)	1/18	0.37485611328276824	0.8035745642897355	0	0	2.2279697871366446	2.186112973454005	MGST2
Membrane Repolarization (GO:0086009)	1/18	0.37485611328276824	0.8035745642897355	0	0	2.2279697871366446	2.186112973454005	KCNE1
Myoblast Fusion (GO:0007520)	1/18	0.37485611328276824	0.8035745642897355	0	0	2.2279697871366446	2.186112973454005	ADGRB3
Negative Regulation Of Monoatomic Ion Transport (GO:0043271)	1/18	0.37485611328276824	0.8035745642897355	0	0	2.2279697871366446	2.186112973454005	CAV3
Negative Regulation Of Nervous System Development (GO:0051961)	1/18	0.37485611328276824	0.8035745642897355	0	0	2.2279697871366446	2.186112973454005	ROBO2
Negative Regulation Of Peptide Hormone Secretion (GO:0090278)	1/18	0.37485611328276824	0.8035745642897355	0	0	2.2279697871366446	2.186112973454005	FOXO1
Neural Crest Cell Differentiation (GO:0014033)	1/18	0.37485611328276824	0.8035745642897355	0	0	2.2279697871366446	2.186112973454005	MEF2C
Neuron Fate Commitment (GO:0048663)	1/18	0.37485611328276824	0.8035745642897355	0	0	2.2279697871366446	2.186112973454005	MYT1L
Neutrophil Activation (GO:0042119)	1/18	0.37485611328276824	0.8035745642897355	0	0	2.2279697871366446	2.186112973454005	DNASE1L3
Positive Regulation Of Cation Transmembrane Transport (GO:1904064)	1/18	0.37485611328276824	0.8035745642897355	0	0	2.2279697871366446	2.186112973454005	KCNE1
Positive Regulation Of Extracellular Matrix Organization (GO:1903055)	1/18	0.37485611328276824	0.8035745642897355	0	0	2.2279697871366446	2.186112973454005	EMILIN1
Positive Regulation Of Glycolytic Process (GO:0045821)	1/18	0.37485611328276824	0.8035745642897355	0	0	2.2279697871366446	2.186112973454005	SLC4A4
Positive Regulation Of Interleukin-4 Production (GO:0032753)	1/18	0.37485611328276824	0.8035745642897355	0	0	2.2279697871366446	2.186112973454005	LGALS9
Positive Regulation Of Macrophage Migration (GO:1905523)	1/18	0.37485611328276824	0.8035745642897355	0	0	2.2279697871366446	2.186112973454005	THBS1
Positive Regulation Of Natural Killer Cell Activation (GO:0032816)	1/18	0.37485611328276824	0.8035745642897355	0	0	2.2279697871366446	2.186112973454005	IL12A
Positive Regulation Of Neuroblast Proliferation (GO:0002052)	1/18	0.37485611328276824	0.8035745642897355	0	0	2.2279697871366446	2.186112973454005	DCT
Positive Regulation Of Osteoclast Differentiation (GO:0045672)	1/18	0.37485611328276824	0.8035745642897355	0	0	2.2279697871366446	2.186112973454005	TNFRSF11A
Regulation Of Adaptive Immune Response (GO:0002819)	1/18	0.37485611328276824	0.8035745642897355	0	0	2.2279697871366446	2.186112973454005	SKAP1
Regulation Of cAMP-mediated Signaling (GO:0043949)	1/18	0.37485611328276824	0.8035745642897355	0	0	2.2279697871366446	2.186112973454005	PDE3A
Regulation Of Cell Cycle G2/M Phase Transition (GO:1902749)	1/18	0.37485611328276824	0.8035745642897355	0	0	2.2279697871366446	2.186112973454005	KCNH5
Positive Regulation Of Amide Metabolic Process (GO:0034250)	3/85	0.37501245407699557	0.8035745642897355	0	0	1.3864567454268293	1.359831289277164	POLDIP3;PRKDC;THBS1
Sensory Perception (GO:0007600)	2/51	0.37943062720505644	0.8035745642897355	0	0	1.5464056967816366	1.4985962440831424	TRPA1;PCDH15
Positive Regulation Of Leukocyte Mediated Cytotoxicity (GO:0001912)	2/51	0.37943062720505644	0.8035745642897355	0	0	1.5464056967816366	1.4985962440831424	ITGAM;IL12A
Negative Regulation Of Multicellular Organismal Process (GO:0051241)	7/231	0.3851907861965193	0.8035745642897355	0	0	1.1848548228346456	1.1303710734536805	MEF2C;MYOCD;SFRP2;ALDH1A1;SLAMF8;WNT9B;EMILIN1
Positive Regulation Of Phosphorylation (GO:0042327)	7/231	0.3851907861965193	0.8035745642897355	0	0	1.1848548228346456	1.1303710734536805	MARCO;SEMA4D;GLMN;CLDN19;MERTK;CARD14;THBS1
Rho Protein Signal Transduction (GO:0007266)	2/52	0.38862013908893	0.8035745642897355	0	0	1.5153996101364522	1.4322843644485201	NTN1;RHOBTB1
Cartilage Development (GO:0051216)	2/52	0.38862013908893	0.8035745642897355	0	0	1.5153996101364522	1.4322843644485201	MEF2C;ZBTB16
Sprouting Angiogenesis (GO:0002040)	2/52	0.38862013908893	0.8035745642897355	0	0	1.5153996101364522	1.4322843644485201	SLIT2;THBS1
Positive Regulation Of B Cell Activation (GO:0050871)	2/52	0.38862013908893	0.8035745642897355	0	0	1.5153996101364522	1.4322843644485201	MEF2C;GPR183
Regulation Of Insulin Secretion (GO:0050796)	3/87	0.38901215349932095	0.8035745642897355	0	0	1.3533063616071428	1.2777170192101766	DOC2B;FOXO1;SYT7
Glucose Homeostasis (GO:0042593)	3/87	0.38901215349932095	0.8035745642897355	0	0	1.3533063616071428	1.2777170192101766	CAV3;SLC2A4;FOXO1
Regulation Of Cell Motility (GO:2000145)	4/123	0.3907573161743172	0.8035745642897355	0	0	1.2738903780690358	1.1970347708410147	PLEKHG3;FBLN1;NTN1;PLXNA4
Regulation Of Cellular Response To Growth Factor Stimulus (GO:0090287)	1/19	0.3909680407652018	0.8035745642897355	0	0	2.1040856031128405	1.976008775215887	SLIT2
DNA Catabolic Process (GO:0006308)	1/19	0.3909680407652018	0.8035745642897355	0	0	2.1040856031128405	1.976008775215887	DNASE1L3
Regulation Of Fibroblast Growth Factor Receptor Signaling Pathway (GO:0040036)	1/19	0.3909680407652018	0.8035745642897355	0	0	2.1040856031128405	1.976008775215887	THBS1
Regulation Of Granulocyte Chemotaxis (GO:0071622)	1/19	0.3909680407652018	0.8035745642897355	0	0	2.1040856031128405	1.976008775215887	THBS1
Regulation Of Megakaryocyte Differentiation (GO:0045652)	1/19	0.3909680407652018	0.8035745642897355	0	0	2.1040856031128405	1.976008775215887	MEF2C
Regulation Of Nuclear Division (GO:0051783)	1/19	0.3909680407652018	0.8035745642897355	0	0	2.1040856031128405	1.976008775215887	MKI67
Bicarbonate Transport (GO:0015701)	1/19	0.3909680407652018	0.8035745642897355	0	0	2.1040856031128405	1.976008775215887	SLC4A4
Calcium-Independent Cell-Cell Adhesion Via Plasma Membrane Cell-Adhesion Molecules (GO:0016338)	1/19	0.3909680407652018	0.8035745642897355	0	0	2.1040856031128405	1.976008775215887	CLDN19
Regulation Of Smooth Muscle Cell Migration (GO:0014910)	1/19	0.3909680407652018	0.8035745642897355	0	0	2.1040856031128405	1.976008775215887	SLIT2
Regulation Of Tissue Remodeling (GO:0034103)	1/19	0.3909680407652018	0.8035745642897355	0	0	2.1040856031128405	1.976008775215887	SYT7
Regulation Of Vascular Endothelial Growth Factor Signaling Pathway (GO:1900746)	1/19	0.3909680407652018	0.8035745642897355	0	0	2.1040856031128405	1.976008775215887	IL12A
Chondroitin Sulfate Proteoglycan Biosynthetic Process (GO:0050650)	1/19	0.3909680407652018	0.8035745642897355	0	0	2.1040856031128405	1.976008775215887	CHSY3
Response To Fatty Acid (GO:0070542)	1/19	0.3909680407652018	0.8035745642897355	0	0	2.1040856031128405	1.976008775215887	FOXO1
Cyclic Nucleotide Biosynthetic Process (GO:0009190)	1/19	0.3909680407652018	0.8035745642897355	0	0	2.1040856031128405	1.976008775215887	ADCY10
Dopaminergic Neuron Differentiation (GO:0071542)	1/19	0.3909680407652018	0.8035745642897355	0	0	2.1040856031128405	1.976008775215887	WNT9B
Embryonic Digestive Tract Development (GO:0048566)	1/19	0.3909680407652018	0.8035745642897355	0	0	2.1040856031128405	1.976008775215887	TCF21
Xenobiotic Catabolic Process (GO:0042178)	1/19	0.3909680407652018	0.8035745642897355	0	0	2.1040856031128405	1.976008775215887	GSTM3
Inositol Phosphate-Mediated Signaling (GO:0048016)	1/19	0.3909680407652018	0.8035745642897355	0	0	2.1040856031128405	1.976008775215887	EDN2
Leukocyte Adhesion To Vascular Endothelial Cell (GO:0061756)	1/19	0.3909680407652018	0.8035745642897355	0	0	2.1040856031128405	1.976008775215887	ITGA4
Negative Regulation Of Axon Extension Involved In Axon Guidance (GO:0048843)	1/19	0.3909680407652018	0.8035745642897355	0	0	2.1040856031128405	1.976008775215887	SEMA4D
Negative Regulation Of Cyclin-Dependent Protein Serine/Threonine Kinase Activity (GO:0045736)	1/19	0.3909680407652018	0.8035745642897355	0	0	2.1040856031128405	1.976008775215887	MYOCD
Negative Regulation Of Peptidyl-Serine Phosphorylation (GO:0033137)	1/19	0.3909680407652018	0.8035745642897355	0	0	2.1040856031128405	1.976008775215887	CNKSR3
Negative Regulation Of Telomere Maintenance Via Telomerase (GO:0032211)	1/19	0.3909680407652018	0.8035745642897355	0	0	2.1040856031128405	1.976008775215887	TENM1
piRNA Processing (GO:0034587)	1/19	0.3909680407652018	0.8035745642897355	0	0	2.1040856031128405	1.976008775215887	TEX15
Positive Regulation Of Alpha-Beta T Cell Activation (GO:0046635)	1/19	0.3909680407652018	0.8035745642897355	0	0	2.1040856031128405	1.976008775215887	IL12A
Positive Regulation Of Axon Extension (GO:0045773)	1/19	0.3909680407652018	0.8035745642897355	0	0	2.1040856031128405	1.976008775215887	NTN1
Protein Insertion Into Membrane (GO:0051205)	1/19	0.3909680407652018	0.8035745642897355	0	0	2.1040856031128405	1.976008775215887	TRAM1L1
Receptor Clustering (GO:0043113)	1/19	0.3909680407652018	0.8035745642897355	0	0	2.1040856031128405	1.976008775215887	ITGA4
Regulation Of B Cell Differentiation (GO:0045577)	1/19	0.3909680407652018	0.8035745642897355	0	0	2.1040856031128405	1.976008775215887	SLAMF8
Regulation Of Acute Inflammatory Response (GO:0002673)	1/19	0.3909680407652018	0.8035745642897355	0	0	2.1040856031128405	1.976008775215887	DNASE1L3
Positive Regulation Of Defense Response (GO:0031349)	4/124	0.3965898440093491	0.8106510747203128	0	0	1.2632093933463797	1.1682825812992967	MEF2C;NLRP10;MGST2;EMILIN1
Actin Polymerization Or Depolymerization (GO:0008154)	2/53	0.3977488782355572	0.8106510747203128	0	0	1.4856094484577456	1.3696345031021595	PSTPIP2;FHDC1
Cellular Response To Peptide Hormone Stimulus (GO:0071375)	3/89	0.4029339647270763	0.8106510747203128	0	0	1.321697856104651	1.2014003400427715	PRKDC;SLC2A4;FOXO1
Regulation Of Fibroblast Migration (GO:0010762)	1/20	0.4066654978228012	0.8106510747203128	0	0	1.9932418595125947	1.7934478746937177	THBS1
Ameboidal-Type Cell Migration (GO:0001667)	1/20	0.4066654978228012	0.8106510747203128	0	0	1.9932418595125947	1.7934478746937177	ITGA4
Regulation Of Membrane Depolarization (GO:0003254)	1/20	0.4066654978228012	0.8106510747203128	0	0	1.9932418595125947	1.7934478746937177	CAV3
Regulation Of Smooth Muscle Contraction (GO:0006940)	1/20	0.4066654978228012	0.8106510747203128	0	0	1.9932418595125947	1.7934478746937177	MYOCD
Sensory Perception Of Pain (GO:0019233)	1/20	0.4066654978228012	0.8106510747203128	0	0	1.9932418595125947	1.7934478746937177	TRPA1
Endothelial Cell Development (GO:0001885)	1/20	0.4066654978228012	0.8106510747203128	0	0	1.9932418595125947	1.7934478746937177	GSTM3
Epithelial Cilium Movement Involved In Extracellular Fluid Movement (GO:0003351)	1/20	0.4066654978228012	0.8106510747203128	0	0	1.9932418595125947	1.7934478746937177	CCDC103
Leukotriene Metabolic Process (GO:0006691)	1/20	0.4066654978228012	0.8106510747203128	0	0	1.9932418595125947	1.7934478746937177	MGST2
Long-Term Memory (GO:0007616)	1/20	0.4066654978228012	0.8106510747203128	0	0	1.9932418595125947	1.7934478746937177	SLC2A4
Maturation Of LSU-rRNA (GO:0000470)	1/20	0.4066654978228012	0.8106510747203128	0	0	1.9932418595125947	1.7934478746937177	RBM34
Microglial Cell Activation (GO:0001774)	1/20	0.4066654978228012	0.8106510747203128	0	0	1.9932418595125947	1.7934478746937177	ITGAM
Myoblast Differentiation (GO:0045445)	1/20	0.4066654978228012	0.8106510747203128	0	0	1.9932418595125947	1.7934478746937177	MYOCD
Negative Regulation Of Cyclin-Dependent Protein Kinase Activity (GO:1904030)	1/20	0.4066654978228012	0.8106510747203128	0	0	1.9932418595125947	1.7934478746937177	MYOCD
Negative Regulation Of Small GTPase Mediated Signal Transduction (GO:0051058)	1/20	0.4066654978228012	0.8106510747203128	0	0	1.9932418595125947	1.7934478746937177	SLIT2
Negative Regulation Of Stem Cell Population Maintenance (GO:1902455)	1/20	0.4066654978228012	0.8106510747203128	0	0	1.9932418595125947	1.7934478746937177	WNT9B
Peripheral Nervous System Development (GO:0007422)	1/20	0.4066654978228012	0.8106510747203128	0	0	1.9932418595125947	1.7934478746937177	GSTM3
Positive Regulation Of Leukocyte Activation (GO:0002696)	1/20	0.4066654978228012	0.8106510747203128	0	0	1.9932418595125947	1.7934478746937177	THBS1
Positive Regulation Of Lipid Storage (GO:0010884)	1/20	0.4066654978228012	0.8106510747203128	0	0	1.9932418595125947	1.7934478746937177	FITM1
Regulation Of Calcium Ion Transmembrane Transport (GO:1903169)	1/20	0.4066654978228012	0.8106510747203128	0	0	1.9932418595125947	1.7934478746937177	CAV3
Regulation Of Cardiac Muscle Cell Proliferation (GO:0060043)	1/20	0.4066654978228012	0.8106510747203128	0	0	1.9932418595125947	1.7934478746937177	MEF2C
Monoatomic Anion Transmembrane Transport (GO:0098656)	2/54	0.4068138808265952	0.8106510747203128	0	0	1.4569650622282202	1.3103936388655695	GABRA5;GABRG3
Regulation Of Blood Vessel Endothelial Cell Migration (GO:0043535)	2/54	0.4068138808265952	0.8106510747203128	0	0	1.4569650622282202	1.3103936388655695	MEF2C;THBS1
Regulation Of Peptidyl-Tyrosine Phosphorylation (GO:0050730)	3/90	0.4098611658131827	0.8155441860685593	0	0	1.3064385775862069	1.165260639842091	EPHA7;SFRP2;SEMA4D
Adenylate Cyclase-Modulating G Protein-Coupled Receptor Signaling Pathway (GO:0007188)	5/163	0.41026763827928747	0.8155441860685593	0	0	1.1992429883345743	1.068460210971209	MARCO;CXCL11;GNAT2;ADGRB3;AKAP5
DNA Replication Initiation (GO:0006270)	1/21	0.4219591261776555	0.826716081743752	0	0	1.8934824902723735	1.6337853587797915	RPA4
Regulation Of Dendritic Spine Development (GO:0060998)	1/21	0.4219591261776555	0.826716081743752	0	0	1.8934824902723735	1.6337853587797915	MEF2C
Regulation Of Transferase Activity (GO:0051338)	1/21	0.4219591261776555	0.826716081743752	0	0	1.8934824902723735	1.6337853587797915	SLAMF8
Cellular Response To Nerve Growth Factor Stimulus (GO:1990090)	1/21	0.4219591261776555	0.826716081743752	0	0	1.8934824902723735	1.6337853587797915	SH3GL2
Retrotransposon Silencing (GO:0010526)	1/21	0.4219591261776555	0.826716081743752	0	0	1.8934824902723735	1.6337853587797915	TEX15
Focal Adhesion Assembly (GO:0048041)	1/21	0.4219591261776555	0.826716081743752	0	0	1.8934824902723735	1.6337853587797915	ACTN2
Outer Dynein Arm Assembly (GO:0036158)	1/21	0.4219591261776555	0.826716081743752	0	0	1.8934824902723735	1.6337853587797915	ODAD1
Plasma Membrane Repair (GO:0001778)	1/21	0.4219591261776555	0.826716081743752	0	0	1.8934824902723735	1.6337853587797915	SYT7
poly(A)+ mRNA Export From Nucleus (GO:0016973)	1/21	0.4219591261776555	0.826716081743752	0	0	1.8934824902723735	1.6337853587797915	POLDIP3
Positive Regulation Of Heart Contraction (GO:0045823)	1/21	0.4219591261776555	0.826716081743752	0	0	1.8934824902723735	1.6337853587797915	EDN2
Positive Regulation Of Natural Killer Cell Mediated Cytotoxicity (GO:0045954)	1/21	0.4219591261776555	0.826716081743752	0	0	1.8934824902723735	1.6337853587797915	IL12A
Regulation Of Cardiac Conduction (GO:1903779)	1/21	0.4219591261776555	0.826716081743752	0	0	1.8934824902723735	1.6337853587797915	CORIN
Sensory Perception Of Sound (GO:0007605)	3/92	0.42363967938997044	0.8272086529141394	0	0	1.2769487359550562	1.0967355119446074	KCNE1;PCDH15;LHFPL5
Regulation Of Reactive Oxygen Species Metabolic Process (GO:2000377)	2/56	0.42474177466032004	0.8272086529141394	0	0	1.4028589993502274	1.2012315237262474	THBS1;PARL
Mitotic DNA Damage Checkpoint Signaling (GO:0044773)	2/56	0.42474177466032004	0.8272086529141394	0	0	1.4028589993502274	1.2012315237262474	PRKDC;RAD9B
Peptide Metabolic Process (GO:0006518)	2/56	0.42474177466032004	0.8272086529141394	0	0	1.4028589993502274	1.2012315237262474	GGT3P;PARL
Regulation Of Cation Channel Activity (GO:2001257)	2/56	0.42474177466032004	0.8272086529141394	0	0	1.4028589993502274	1.2012315237262474	KCNE1;CACNB4
Regulation Of Peptidyl-Serine Phosphorylation (GO:0033135)	3/93	0.43048777300713303	0.8353492565089187	0	0	1.2626953125	1.064245517642323	TENM1;SFRP2;CNKSR3
Regulation Of Calcium Ion Transport (GO:0051924)	2/57	0.4335996684469188	0.8353492565089187	0	0	1.3772815878079037	1.1509027624936077	CRACR2A;CAV3
Regulation Of Histone Acetylation (GO:0035065)	1/22	0.43685929495999504	0.8353492565089187	0	0	1.803224013340745	1.4933293550889355	MYOCD
Blood Vessel Endothelial Cell Migration (GO:0043534)	1/22	0.43685929495999504	0.8353492565089187	0	0	1.803224013340745	1.4933293550889355	SLIT2
Regulation Of Vascular Endothelial Growth Factor Receptor Signaling Pathway (GO:0030947)	1/22	0.43685929495999504	0.8353492565089187	0	0	1.803224013340745	1.4933293550889355	EMILIN1
Dendritic Cell Differentiation (GO:0097028)	1/22	0.43685929495999504	0.8353492565089187	0	0	1.803224013340745	1.4933293550889355	LGALS9
Glucose Transmembrane Transport (GO:1904659)	1/22	0.43685929495999504	0.8353492565089187	0	0	1.803224013340745	1.4933293550889355	SLC2A4
Hexose Transmembrane Transport (GO:0008645)	1/22	0.43685929495999504	0.8353492565089187	0	0	1.803224013340745	1.4933293550889355	SLC2A4
Homologous Chromosome Segregation (GO:0045143)	1/22	0.43685929495999504	0.8353492565089187	0	0	1.803224013340745	1.4933293550889355	FMN2
Inositol Phosphate Metabolic Process (GO:0043647)	1/22	0.43685929495999504	0.8353492565089187	0	0	1.803224013340745	1.4933293550889355	ITPKB
Modulation By Host Of Viral Process (GO:0044788)	1/22	0.43685929495999504	0.8353492565089187	0	0	1.803224013340745	1.4933293550889355	PIK3C2G
Negative Regulation Of Cell Development (GO:0010721)	1/22	0.43685929495999504	0.8353492565089187	0	0	1.803224013340745	1.4933293550889355	CAV3
Negative Regulation Of Myeloid Cell Differentiation (GO:0045638)	1/22	0.43685929495999504	0.8353492565089187	0	0	1.803224013340745	1.4933293550889355	ZBTB16
Positive Regulation Of Phosphatase Activity (GO:0010922)	1/22	0.43685929495999504	0.8353492565089187	0	0	1.803224013340745	1.4933293550889355	MEF2C
Positive Regulation Of Viral Life Cycle (GO:1903902)	1/22	0.43685929495999504	0.8353492565089187	0	0	1.803224013340745	1.4933293550889355	LGALS9
Synapse Organization (GO:0050808)	4/131	0.4371013551500156	0.8353492565089187	0	0	1.1931522258347844	0.9874410615247557	PTPRD;LRFN5;CACNB4;SNCB
Nervous System Development (GO:0007399)	12/433	0.438990520543796	0.837979568421218	0	0	1.0803020357663993	0.8893883154275916	ROBO2;TENM1;MEF2C;MYT1L;ZBTB16;FN1;APBA1;ZIC4;MERTK;EPHB1;SH3GL2;MBL2
Renal System Development (GO:0072001)	2/58	0.44238381566073465	0.8413782762454547	0	0	1.3526176552492342	1.1031644073544913	MYOCD;TCF21
Response To Organic Cyclic Compound (GO:0014070)	2/58	0.44238381566073465	0.8413782762454547	0	0	1.3526176552492342	1.1031644073544913	ABCB4;CYP1A1
Positive Regulation Of Type II Interferon Production (GO:0032729)	2/58	0.44238381566073465	0.8413782762454547	0	0	1.3526176552492342	1.1031644073544913	IL12A;LGALS9
Circulatory System Development (GO:0072359)	4/132	0.44283067170813406	0.8413782762454547	0	0	1.1837695694716244	0.9642605891974662	MEF2C;PDLIM3;FN1;TCF21
Phospholipid Transport (GO:0015914)	2/59	0.4510921375999099	0.8458125683627409	0	0	1.3288191238329743	1.05785119704663	ABCB4;ATP11A
Regulation Of Cholesterol Transport (GO:0032374)	1/23	0.45137610747387397	0.8458125683627409	0	0	1.7211708524938096	1.3691128345346204	ABCB4
Regulation Of Interleukin-4 Production (GO:0032673)	1/23	0.45137610747387397	0.8458125683627409	0	0	1.7211708524938096	1.3691128345346204	LGALS9
Artery Development (GO:0060840)	1/23	0.45137610747387397	0.8458125683627409	0	0	1.7211708524938096	1.3691128345346204	ROBO2
Axon Extension (GO:0048675)	1/23	0.45137610747387397	0.8458125683627409	0	0	1.7211708524938096	1.3691128345346204	SLIT2
Cellular Lipid Catabolic Process (GO:0044242)	1/23	0.45137610747387397	0.8458125683627409	0	0	1.7211708524938096	1.3691128345346204	MGST2
Lymphocyte Activation Involved In Immune Response (GO:0002285)	1/23	0.45137610747387397	0.8458125683627409	0	0	1.7211708524938096	1.3691128345346204	GPR183
Negative Regulation Of Actin Filament Polymerization (GO:0030837)	1/23	0.45137610747387397	0.8458125683627409	0	0	1.7211708524938096	1.3691128345346204	SLIT2
Positive Regulation Of Oxidoreductase Activity (GO:0051353)	1/23	0.45137610747387397	0.8458125683627409	0	0	1.7211708524938096	1.3691128345346204	EDN2
Positive Regulation Of Protein Targeting To Membrane (GO:0090314)	1/23	0.45137610747387397	0.8458125683627409	0	0	1.7211708524938096	1.3691128345346204	ITGAM
Regulation Of Axon Extension Involved In Axon Guidance (GO:0048841)	1/23	0.45137610747387397	0.8458125683627409	0	0	1.7211708524938096	1.3691128345346204	SEMA4D
Regulation Of Cardiac Muscle Hypertrophy (GO:0010611)	1/23	0.45137610747387397	0.8458125683627409	0	0	1.7211708524938096	1.3691128345346204	CAV3
Generation Of Neurons (GO:0048699)	5/172	0.45577170308808596	0.853070976914012	0	0	1.134084771633204	0.8911221313500303	PTPRD;MEF2C;MYT1L;WNT9B;OTP
Response To Light Stimulus (GO:0009416)	2/60	0.45972271100854073	0.8537134825346481	0	0	1.3058412314310681	1.0148107119773304	DCT;RRH
Cellular Response To Metal Ion (GO:0071248)	4/135	0.4599095871207925	0.8537134825346481	0	0	1.156481080354342	0.8982681818001093	ITPKB;MEF2C;SYT2;SYT7
MAPK Cascade (GO:0000165)	3/98	0.46425727347649387	0.8537134825346481	0	0	1.1959292763157894	0.917656160970554	MEF2C;LGALS9;MBL2
Regulation Of Cysteine-Type Endopeptidase Activity (GO:2000116)	1/24	0.465519408163018	0.8537134825346481	0	0	1.6462527491118255	1.2587273048554186	EPHA7
ERK1 And ERK2 Cascade (GO:0070371)	1/24	0.465519408163018	0.8537134825346481	0	0	1.6462527491118255	1.2587273048554186	LGALS9
Regulation Of Muscle Cell Differentiation (GO:0051147)	1/24	0.465519408163018	0.8537134825346481	0	0	1.6462527491118255	1.2587273048554186	MYOCD
Regulation Of Neuroblast Proliferation (GO:1902692)	1/24	0.465519408163018	0.8537134825346481	0	0	1.6462527491118255	1.2587273048554186	DCT
Cell Morphogenesis Involved In Differentiation (GO:0000904)	1/24	0.465519408163018	0.8537134825346481	0	0	1.6462527491118255	1.2587273048554186	MEF2C
Response To Hexose (GO:0009746)	1/24	0.465519408163018	0.8537134825346481	0	0	1.6462527491118255	1.2587273048554186	THBS1
Fat-Soluble Vitamin Metabolic Process (GO:0006775)	1/24	0.465519408163018	0.8537134825346481	0	0	1.6462527491118255	1.2587273048554186	CYP1A1
Negative Regulation Of Ion Transmembrane Transporter Activity (GO:0032413)	1/24	0.465519408163018	0.8537134825346481	0	0	1.6462527491118255	1.2587273048554186	CAV3
Negative Regulation Of Ossification (GO:0030279)	1/24	0.465519408163018	0.8537134825346481	0	0	1.6462527491118255	1.2587273048554186	MEF2C
Neuromuscular Junction Development (GO:0007528)	1/24	0.465519408163018	0.8537134825346481	0	0	1.6462527491118255	1.2587273048554186	CACNB4
Outflow Tract Septum Morphogenesis (GO:0003148)	1/24	0.465519408163018	0.8537134825346481	0	0	1.6462527491118255	1.2587273048554186	ROBO2
Positive Regulation Of Cellular Response To Transforming Growth Factor Beta Stimulus (GO:1903846)	1/24	0.465519408163018	0.8537134825346481	0	0	1.6462527491118255	1.2587273048554186	THBS1
Positive Regulation Of Natural Killer Cell Mediated Immunity (GO:0002717)	1/24	0.465519408163018	0.8537134825346481	0	0	1.6462527491118255	1.2587273048554186	IL12A
Positive Regulation Of Transforming Growth Factor Beta Receptor Signaling Pathway (GO:0030511)	1/24	0.465519408163018	0.8537134825346481	0	0	1.6462527491118255	1.2587273048554186	THBS1
Positive Regulation Of Vascular Endothelial Growth Factor Production (GO:0010575)	1/24	0.465519408163018	0.8537134825346481	0	0	1.6462527491118255	1.2587273048554186	C5
Negative Regulation Of Viral Process (GO:0048525)	2/61	0.4682737615777659	0.8559281107587163	0	0	1.2836422506360061	0.973902191163942	APOBEC3A;MBL2
Positive Regulation Of Interleukin-8 Production (GO:0032757)	2/61	0.4682737615777659	0.8559281107587163	0	0	1.2836422506360061	0.973902191163942	NLRP10;LGALS9
Cellular Response To Insulin Stimulus (GO:0032869)	3/99	0.47090745395008743	0.8559281107587163	0	0	1.18341064453125	0.8912190922714596	PRKDC;SLC2A4;FOXO1
Negative Regulation Of Kinase Activity (GO:0033673)	2/62	0.4767436573609964	0.8559281107587163	0	0	1.2621832358674463	0.9349954759818677	CAV3;PPM1E
Phosphatidylinositol-Mediated Signaling (GO:0048015)	2/62	0.4767436573609964	0.8559281107587163	0	0	1.2621832358674463	0.9349954759818677	PIK3C2G;NYAP2
Regulation Of Chondrocyte Differentiation (GO:0032330)	1/25	0.4792987890723534	0.8559281107587163	0	0	1.577577821011673	1.1601997910907125	ZBTB16
Regulation Of Double-Strand Break Repair Via Nonhomologous End Joining (GO:2001032)	1/25	0.4792987890723534	0.8559281107587163	0	0	1.577577821011673	1.1601997910907125	PRKDC
Regulation Of Hippo Signaling (GO:0035330)	1/25	0.4792987890723534	0.8559281107587163	0	0	1.577577821011673	1.1601997910907125	NEK8
Regulation Of Neutrophil Chemotaxis (GO:0090022)	1/25	0.4792987890723534	0.8559281107587163	0	0	1.577577821011673	1.1601997910907125	SLIT2
Regulation Of Platelet Aggregation (GO:0090330)	1/25	0.4792987890723534	0.8559281107587163	0	0	1.577577821011673	1.1601997910907125	EMILIN1
Regulation Of Synapse Organization (GO:0050807)	1/25	0.4792987890723534	0.8559281107587163	0	0	1.577577821011673	1.1601997910907125	MEF2C
Chemical Synaptic Transmission, Postsynaptic (GO:0099565)	1/25	0.4792987890723534	0.8559281107587163	0	0	1.577577821011673	1.1601997910907125	MEF2C
Lamellipodium Assembly (GO:0030032)	1/25	0.4792987890723534	0.8559281107587163	0	0	1.577577821011673	1.1601997910907125	ABLIM2
Long-Chain Fatty Acid Biosynthetic Process (GO:0042759)	1/25	0.4792987890723534	0.8559281107587163	0	0	1.577577821011673	1.1601997910907125	CYP1A1
Metanephros Development (GO:0001656)	1/25	0.4792987890723534	0.8559281107587163	0	0	1.577577821011673	1.1601997910907125	ROBO2
Negative Regulation Of TORC1 Signaling (GO:1904262)	1/25	0.4792987890723534	0.8559281107587163	0	0	1.577577821011673	1.1601997910907125	RNF152
Negative Regulation Of Intrinsic Apoptotic Signaling Pathway In Response To DNA Damage (GO:1902230)	1/25	0.4792987890723534	0.8559281107587163	0	0	1.577577821011673	1.1601997910907125	SFRP2
Negative Regulation Of Protein Localization To Membrane (GO:1905476)	1/25	0.4792987890723534	0.8559281107587163	0	0	1.577577821011673	1.1601997910907125	KCNE1
Negative Regulation Of Protein Transport (GO:0051224)	1/25	0.4792987890723534	0.8559281107587163	0	0	1.577577821011673	1.1601997910907125	IL12A
Negative Regulation Of Response To Wounding (GO:1903035)	1/25	0.4792987890723534	0.8559281107587163	0	0	1.577577821011673	1.1601997910907125	CLDN19
Negative Regulation Of Telomere Maintenance Via Telomere Lengthening (GO:1904357)	1/25	0.4792987890723534	0.8559281107587163	0	0	1.577577821011673	1.1601997910907125	TENM1
Positive Regulation Of Interleukin-2 Production (GO:0032743)	1/25	0.4792987890723534	0.8559281107587163	0	0	1.577577821011673	1.1601997910907125	GLMN
Regulation Of B Cell Activation (GO:0050864)	1/25	0.4792987890723534	0.8559281107587163	0	0	1.577577821011673	1.1601997910907125	SLAMF8
Regulation Of Cell Size (GO:0008361)	1/25	0.4792987890723534	0.8559281107587163	0	0	1.577577821011673	1.1601997910907125	CAV3
Intracellular Calcium Ion Homeostasis (GO:0006874)	4/139	0.4823932172050432	0.8595643634549083	0	0	1.121983039791259	0.817920804960057	EDN2;SLC24A3;CAV3;TRPA1
Visual Perception (GO:0007601)	3/101	0.4840941559137456	0.8595643634549083	0	0	1.1591398278061225	0.8409279566841762	PRR4;GNAT2;CRYBB2
Inorganic Anion Transmembrane Transport (GO:0098661)	2/63	0.48513090276372434	0.8595643634549083	0	0	1.2414277953535935	0.8979700636266693	GABRA5;GABRG3
Negative Regulation Of Wnt Signaling Pathway (GO:0030178)	4/140	0.4879569712949288	0.8595643634549083	0	0	1.1136756072291931	0.7990934874475524	TLE2;SFRP2;DKKL1;SHISA6
Calcium Ion Homeostasis (GO:0055074)	3/102	0.49062842163524983	0.8595643634549083	0	0	1.1473721590909092	0.8170072469123609	EDN2;SLC24A3;TRPA1
Regulation Of Epidermal Growth Factor-Activated Receptor Activity (GO:0007176)	1/26	0.49272359650904834	0.8595643634549083	0	0	1.514396887159533	1.0719005938352106	AREG
Acute Inflammatory Response (GO:0002526)	1/26	0.49272359650904834	0.8595643634549083	0	0	1.514396887159533	1.0719005938352106	MBL2
cAMP-mediated Signaling (GO:0019933)	1/26	0.49272359650904834	0.8595643634549083	0	0	1.514396887159533	1.0719005938352106	PDE3A
Camera-Type Eye Development (GO:0043010)	1/26	0.49272359650904834	0.8595643634549083	0	0	1.514396887159533	1.0719005938352106	PRSS56
Cell-Cell Adhesion Mediated By Cadherin (GO:0044331)	1/26	0.49272359650904834	0.8595643634549083	0	0	1.514396887159533	1.0719005938352106	CDH7
Regulation Of Transcription By RNA Polymerase III (GO:0006359)	1/26	0.49272359650904834	0.8595643634549083	0	0	1.514396887159533	1.0719005938352106	TENM1
Regulation Of Vascular Endothelial Growth Factor Production (GO:0010574)	1/26	0.49272359650904834	0.8595643634549083	0	0	1.514396887159533	1.0719005938352106	C5
Response To Glucocorticoid (GO:0051384)	1/26	0.49272359650904834	0.8595643634549083	0	0	1.514396887159533	1.0719005938352106	SLIT2
Dendritic Spine Organization (GO:0097061)	1/26	0.49272359650904834	0.8595643634549083	0	0	1.514396887159533	1.0719005938352106	EPHB1
Mitotic G1 DNA Damage Checkpoint Signaling (GO:0031571)	1/26	0.49272359650904834	0.8595643634549083	0	0	1.514396887159533	1.0719005938352106	PRKDC
Negative Regulation Of Protein Polymerization (GO:0032272)	1/26	0.49272359650904834	0.8595643634549083	0	0	1.514396887159533	1.0719005938352106	SLIT2
Organelle Membrane Fusion (GO:0090174)	1/26	0.49272359650904834	0.8595643634549083	0	0	1.514396887159533	1.0719005938352106	SYT7
Positive Regulation Of Adenylate Cyclase Activity (GO:0045762)	1/26	0.49272359650904834	0.8595643634549083	0	0	1.514396887159533	1.0719005938352106	AKAP5
Positive Regulation Of Erythrocyte Differentiation (GO:0045648)	1/26	0.49272359650904834	0.8595643634549083	0	0	1.514396887159533	1.0719005938352106	PRKDC
Positive Regulation Of Microtubule Polymerization Or Depolymerization (GO:0031112)	1/26	0.49272359650904834	0.8595643634549083	0	0	1.514396887159533	1.0719005938352106	CAV3
Regulation Of Secretion By Cell (GO:1903530)	2/64	0.4934341327544088	0.8595643634549083	0	0	1.221341885178897	0.8627142582373414	MEF2C;CPLX1
Cellular Response To Virus (GO:0098586)	2/64	0.4934341327544088	0.8595643634549083	0	0	1.221341885178897	0.8627142582373414	IL12A;LGALS9
Positive Regulation Of Interleukin-1 Production (GO:0032732)	2/64	0.4934341327544088	0.8595643634549083	0	0	1.221341885178897	0.8627142582373414	NLRP10;LGALS9
Canonical Wnt Signaling Pathway (GO:0060070)	2/65	0.501652106949722	0.86633333225208	0	0	1.2018936229462545	0.8291244090814178	SFRP2;WNT9B
Fatty Acid Biosynthetic Process (GO:0006633)	2/65	0.501652106949722	0.86633333225208	0	0	1.2018936229462545	0.8291244090814178	ABHD1;CYP1A1
Regulation Of Cell-Matrix Adhesion (GO:0001952)	2/65	0.501652106949722	0.86633333225208	0	0	1.2018936229462545	0.8291244090814178	THBS1;SKAP1
Positive Regulation Of Vasculature Development (GO:1904018)	3/104	0.503573510291673	0.86633333225208	0	0	1.124535891089109	0.7714603856637087	SFRP2;EMILIN1;THBS1
Regulation Of Chromatin Organization (GO:1902275)	1/27	0.5058029369452168	0.86633333225208	0	0	1.456076025142173	0.9924732686163085	MKI67
Regulation Of Insulin Secretion Involved In Cellular Response To Glucose Stimulus (GO:0061178)	1/27	0.5058029369452168	0.86633333225208	0	0	1.456076025142173	0.9924732686163085	ANO1
Amino Acid Import Across Plasma Membrane (GO:0089718)	1/27	0.5058029369452168	0.86633333225208	0	0	1.456076025142173	0.9924732686163085	SLC7A2
Regulation Of Mitochondrial Fission (GO:0090140)	1/27	0.5058029369452168	0.86633333225208	0	0	1.456076025142173	0.9924732686163085	C11ORF65
Cell Surface Receptor Signaling Pathway Involved In Cell-Cell Signaling (GO:1905114)	1/27	0.5058029369452168	0.86633333225208	0	0	1.456076025142173	0.9924732686163085	ITGAM
Respiratory Tube Development (GO:0030323)	1/27	0.5058029369452168	0.86633333225208	0	0	1.456076025142173	0.9924732686163085	TCF21
Dorsal/Ventral Pattern Formation (GO:0009953)	1/27	0.5058029369452168	0.86633333225208	0	0	1.456076025142173	0.9924732686163085	TLL1
Microtubule Polymerization Or Depolymerization (GO:0031109)	1/27	0.5058029369452168	0.86633333225208	0	0	1.456076025142173	0.9924732686163085	TPPP3
Phospholipid Biosynthetic Process (GO:0008654)	1/27	0.5058029369452168	0.86633333225208	0	0	1.456076025142173	0.9924732686163085	FITM1
Positive Regulation Of Filopodium Assembly (GO:0051491)	1/27	0.5058029369452168	0.86633333225208	0	0	1.456076025142173	0.9924732686163085	TENM1
Positive Regulation Of Immune System Process (GO:0002684)	1/27	0.5058029369452168	0.86633333225208	0	0	1.456076025142173	0.9924732686163085	LGALS9
Regulation Of Androgen Receptor Signaling Pathway (GO:0060765)	1/27	0.5058029369452168	0.86633333225208	0	0	1.456076025142173	0.9924732686163085	TCF21
Negative Regulation Of Endopeptidase Activity (GO:0010951)	2/66	0.5097837041654063	0.8713248667429643	0	0	1.1830531189083822	0.7971042243085579	FETUB;ANXA8
Negative Regulation Of Immune Response (GO:0050777)	2/66	0.5097837041654063	0.8713248667429643	0	0	1.1830531189083822	0.7971042243085579	PRKDC;DTX4
Regulation Of Chromosome Segregation (GO:0051983)	1/28	0.5185456836625597	0.8753136850254366	0	0	1.4020752269779506	0.9207808648713646	MKI67
Apoptotic Cell Clearance (GO:0043277)	1/28	0.5185456836625597	0.8753136850254366	0	0	1.4020752269779506	0.9207808648713646	THBS1
Regulation Of Nitric-Oxide Synthase Activity (GO:0050999)	1/28	0.5185456836625597	0.8753136850254366	0	0	1.4020752269779506	0.9207808648713646	CAV3
Regulation Of Sodium Ion Transmembrane Transport (GO:1902305)	1/28	0.5185456836625597	0.8753136850254366	0	0	1.4020752269779506	0.9207808648713646	CAV3
Determination Of Bilateral Symmetry (GO:0009855)	1/28	0.5185456836625597	0.8753136850254366	0	0	1.4020752269779506	0.9207808648713646	CCDC103
Negative Regulation Of Type II Interferon Production (GO:0032689)	1/28	0.5185456836625597	0.8753136850254366	0	0	1.4020752269779506	0.9207808648713646	LGALS9
Negative Regulation Of Wound Healing (GO:0061045)	1/28	0.5185456836625597	0.8753136850254366	0	0	1.4020752269779506	0.9207808648713646	CLDN19
Positive Regulation Of Fibroblast Proliferation (GO:0048146)	1/28	0.5185456836625597	0.8753136850254366	0	0	1.4020752269779506	0.9207808648713646	FN1
Positive Regulation Of mRNA Processing (GO:0050685)	1/28	0.5185456836625597	0.8753136850254366	0	0	1.4020752269779506	0.9207808648713646	CELF3
Protein Insertion Into Mitochondrial Membrane (GO:0051204)	1/28	0.5185456836625597	0.8753136850254366	0	0	1.4020752269779506	0.9207808648713646	TRMT10B
Protein Localization To Golgi Apparatus (GO:0034067)	1/28	0.5185456836625597	0.8753136850254366	0	0	1.4020752269779506	0.9207808648713646	RAB6B
Regulation Of Bone Resorption (GO:0045124)	1/28	0.5185456836625597	0.8753136850254366	0	0	1.4020752269779506	0.9207808648713646	TNFRSF11A
Negative Regulation Of Response To External Stimulus (GO:0032102)	4/146	0.5208002531725465	0.8754686460849794	0	0	1.0662881397976902	0.6956343354438169	LRFN5;PRKDC;CLDN19;DTX4
Monoatomic Ion Transport (GO:0006811)	3/107	0.5226681388740528	0.8754686460849794	0	0	1.0919283353365385	0.7084524399760472	SLC24A3;TRPA1;PIEZO2
B Cell Differentiation (GO:0030183)	2/68	0.5257838479197674	0.8754686460849794	0	0	1.1470848839269892	0.7374208228020074	ITGA4;RAG1
Telomere Maintenance (GO:0000723)	2/68	0.5257838479197674	0.8754686460849794	0	0	1.1470848839269892	0.7374208228020074	TENM1;PRKDC
Neuropeptide Signaling Pathway (GO:0007218)	2/68	0.5257838479197674	0.8754686460849794	0	0	1.1470848839269892	0.7374208228020074	NXPH3;GPR83
Positive Regulation Of Translation (GO:0045727)	3/108	0.528943360641763	0.8754686460849794	0	0	1.0814732142857142	0.6887620870726081	PRKDC;POLDIP3;THBS1
Cardiac Muscle Cell Action Potential (GO:0086001)	1/29	0.530960482417512	0.8754686460849794	0	0	1.3519316286826015	0.8558642218097373	KCNE1
Regulation Of Striated Muscle Contraction (GO:0006942)	1/29	0.530960482417512	0.8754686460849794	0	0	1.3519316286826015	0.8558642218097373	CAV3
Chondrocyte Differentiation (GO:0002062)	1/29	0.530960482417512	0.8754686460849794	0	0	1.3519316286826015	0.8558642218097373	MEF2C
Response To Alcohol (GO:0097305)	1/29	0.530960482417512	0.8754686460849794	0	0	1.3519316286826015	0.8558642218097373	SLIT2
Defense Response To Fungus (GO:0050832)	1/29	0.530960482417512	0.8754686460849794	0	0	1.3519316286826015	0.8558642218097373	NLRP10
Response To Steroid Hormone (GO:0048545)	1/29	0.530960482417512	0.8754686460849794	0	0	1.3519316286826015	0.8558642218097373	THBS1
Establishment Of Mitotic Spindle Orientation (GO:0000132)	1/29	0.530960482417512	0.8754686460849794	0	0	1.3519316286826015	0.8558642218097373	INSC
Lipid Droplet Organization (GO:0034389)	1/29	0.530960482417512	0.8754686460849794	0	0	1.3519316286826015	0.8558642218097373	FITM1
mRNA Splice Site Recognition (GO:0006376)	1/29	0.530960482417512	0.8754686460849794	0	0	1.3519316286826015	0.8558642218097373	CELF3
Maintenance Of Blood-Brain Barrier (GO:0035633)	1/29	0.530960482417512	0.8754686460849794	0	0	1.3519316286826015	0.8558642218097373	MBL2
Negative Regulation Of Plasma Membrane Bounded Cell Projection Assembly (GO:0120033)	1/29	0.530960482417512	0.8754686460849794	0	0	1.3519316286826015	0.8558642218097373	SLIT2
Positive Regulation Of Calcium Ion Transport (GO:0051928)	1/29	0.530960482417512	0.8754686460849794	0	0	1.3519316286826015	0.8558642218097373	CRACR2A
Positive Regulation Of Endopeptidase Activity (GO:0010950)	1/29	0.530960482417512	0.8754686460849794	0	0	1.3519316286826015	0.8558642218097373	MBL2
Positive Regulation Of Microtubule Polymerization (GO:0031116)	1/29	0.530960482417512	0.8754686460849794	0	0	1.3519316286826015	0.8558642218097373	CAV3
Positive Regulation Of Neural Precursor Cell Proliferation (GO:2000179)	1/29	0.530960482417512	0.8754686460849794	0	0	1.3519316286826015	0.8558642218097373	DCT
Protein Acetylation (GO:0006473)	1/29	0.530960482417512	0.8754686460849794	0	0	1.3519316286826015	0.8558642218097373	FOXO1
Protein Insertion Into ER Membrane (GO:0045048)	1/29	0.530960482417512	0.8754686460849794	0	0	1.3519316286826015	0.8558642218097373	TRAM1L1
Regulation Of Heart Contraction (GO:0008016)	2/69	0.5336507016702835	0.8772487389630214	0	0	1.1299060254284135	0.709596543647232	CAV3;CORIN
Phospholipid Metabolic Process (GO:0006644)	2/69	0.5336507016702835	0.8772487389630214	0	0	1.1299060254284135	0.709596543647232	FITM1;PLB1
Positive Regulation Of Phosphatidylinositol 3-Kinase Signaling (GO:0014068)	2/69	0.5336507016702835	0.8772487389630214	0	0	1.1299060254284135	0.709596543647232	SEMA4D;FN1
Negative Regulation Of Epithelial Cell Proliferation (GO:0050680)	2/70	0.5414277832376093	0.8811848136764279	0	0	1.1132324274739136	0.6830188417611092	SFRP2;THBS1
Neutrophil Chemotaxis (GO:0030593)	2/70	0.5414277832376093	0.8811848136764279	0	0	1.1132324274739136	0.6830188417611092	CXCL11;EDN2
Regulation Of Actin Filament Polymerization (GO:0030833)	2/70	0.5414277832376093	0.8811848136764279	0	0	1.1132324274739136	0.6830188417611092	TENM1;SLIT2
Cytoplasmic Translational Initiation (GO:0002183)	1/30	0.5430557572657055	0.8811848136764279	0	0	1.3052462095800348	0.7969093027736572	EIF4A1
Innate Immune Response Activating Cell Surface Receptor Signaling Pathway (GO:0002220)	1/30	0.5430557572657055	0.8811848136764279	0	0	1.3052462095800348	0.7969093027736572	MBL2
Lamellipodium Organization (GO:0097581)	1/30	0.5430557572657055	0.8811848136764279	0	0	1.3052462095800348	0.7969093027736572	ABLIM2
Negative Regulation Of Axon Extension (GO:0030517)	1/30	0.5430557572657055	0.8811848136764279	0	0	1.3052462095800348	0.7969093027736572	SEMA4D
Negative Regulation Of Epithelial To Mesenchymal Transition (GO:0010719)	1/30	0.5430557572657055	0.8811848136764279	0	0	1.3052462095800348	0.7969093027736572	SFRP2
Nucleic Acid Metabolic Process (GO:0090304)	1/30	0.5430557572657055	0.8811848136764279	0	0	1.3052462095800348	0.7969093027736572	DNASE1L3
Positive Regulation Of JUN Kinase Activity (GO:0043507)	1/30	0.5430557572657055	0.8811848136764279	0	0	1.3052462095800348	0.7969093027736572	TNFRSF11A
Positive Regulation Of Interleukin-10 Production (GO:0032733)	1/30	0.5430557572657055	0.8811848136764279	0	0	1.3052462095800348	0.7969093027736572	LGALS9
Prostaglandin Metabolic Process (GO:0006693)	1/30	0.5430557572657055	0.8811848136764279	0	0	1.3052462095800348	0.7969093027736572	EDN2
Regulation Of Cell Migration Involved In Sprouting Angiogenesis (GO:0090049)	1/30	0.5430557572657055	0.8811848136764279	0	0	1.3052462095800348	0.7969093027736572	THBS1
Positive Regulation Of Cell-Substrate Adhesion (GO:0010811)	2/71	0.5491144920191648	0.8844957039497674	0	0	1.097042122213747	0.6576200491574078	FN1;SKAP1
Calcium Ion Transport (GO:0006816)	3/112	0.5535754160827342	0.8844957039497674	0	0	1.041571100917431	0.6159406563208029	CRACR2A;SLC24A3;TRPA1
Small GTPase Mediated Signal Transduction (GO:0007264)	3/112	0.5535754160827342	0.8844957039497674	0	0	1.041571100917431	0.6159406563208029	RASGRF2;RUNDC3A;NTN1
Negative Regulation Of Defense Response (GO:0031348)	3/112	0.5535754160827342	0.8844957039497674	0	0	1.041571100917431	0.6159406563208029	LRFN5;PRKDC;DTX4
B Cell Proliferation (GO:0042100)	1/31	0.5548397163699581	0.8844957039497674	0	0	1.2616731517509727	0.7432213814637467	MEF2C
Regulation Of Extrinsic Apoptotic Signaling Pathway Via Death Domain Receptors (GO:1902041)	1/31	0.5548397163699581	0.8844957039497674	0	0	1.2616731517509727	0.7432213814637467	THBS1
Regulation Of Gluconeogenesis (GO:0006111)	1/31	0.5548397163699581	0.8844957039497674	0	0	1.2616731517509727	0.7432213814637467	FOXO1
Regulation Of Long-Term Synaptic Potentiation (GO:1900271)	1/31	0.5548397163699581	0.8844957039497674	0	0	1.2616731517509727	0.7432213814637467	AKAP5
Regulation Of Protein Autophosphorylation (GO:0031952)	1/31	0.5548397163699581	0.8844957039497674	0	0	1.2616731517509727	0.7432213814637467	EPHA7
Cellular Response To cAMP (GO:0071320)	1/31	0.5548397163699581	0.8844957039497674	0	0	1.2616731517509727	0.7432213814637467	KCNE1
Negative Regulation Of DNA Biosynthetic Process (GO:2000279)	1/31	0.5548397163699581	0.8844957039497674	0	0	1.2616731517509727	0.7432213814637467	TENM1
Negative Regulation Of Cell-Matrix Adhesion (GO:0001953)	1/31	0.5548397163699581	0.8844957039497674	0	0	1.2616731517509727	0.7432213814637467	THBS1
Negative Regulation Of Intracellular Steroid Hormone Receptor Signaling Pathway (GO:0033144)	1/31	0.5548397163699581	0.8844957039497674	0	0	1.2616731517509727	0.7432213814637467	TCF21
Non-Motile Cilium Assembly (GO:1905515)	1/31	0.5548397163699581	0.8844957039497674	0	0	1.2616731517509727	0.7432213814637467	CCDC13
Organic Cation Transport (GO:0015695)	1/31	0.5548397163699581	0.8844957039497674	0	0	1.2616731517509727	0.7432213814637467	SLC47A2
Positive Regulation Of Cholesterol Transport (GO:0032376)	1/31	0.5548397163699581	0.8844957039497674	0	0	1.2616731517509727	0.7432213814637467	ABCB4
Positive Regulation Of Extrinsic Apoptotic Signaling Pathway (GO:2001238)	1/31	0.5548397163699581	0.8844957039497674	0	0	1.2616731517509727	0.7432213814637467	THBS1
Positive Regulation Of Proteolysis Involved In Protein Catabolic Process (GO:1903052)	1/31	0.5548397163699581	0.8844957039497674	0	0	1.2616731517509727	0.7432213814637467	CAV3
Cellular Response To Hypoxia (GO:0071456)	2/72	0.556710317705705	0.8848878007112081	0	0	1.0813143971038708	0.6333369261521072	KCND2;FMN2
Second-Messenger-Mediated Signaling (GO:0019932)	2/72	0.556710317705705	0.8848878007112081	0	0	1.0813143971038708	0.6333369261521072	EDN2;RCAN2
Plasma Membrane Organization (GO:0007009)	2/72	0.556710317705705	0.8848878007112081	0	0	1.0813143971038708	0.6333369261521072	CAV3;SYT7
Cellular Response To Decreased Oxygen Levels (GO:0036294)	2/73	0.5642148357761766	0.888068583150848	0	0	1.066029706504132	0.6101103193928863	KCND2;FMN2
Granulocyte Chemotaxis (GO:0071621)	2/73	0.5642148357761766	0.888068583150848	0	0	1.066029706504132	0.6101103193928863	CXCL11;EDN2
Monocarboxylic Acid Transport (GO:0015718)	2/73	0.5642148357761766	0.888068583150848	0	0	1.066029706504132	0.6101103193928863	ABCB4;SLC16A9
Regulation Of Interleukin-6 Production (GO:0032675)	3/114	0.5656007978278288	0.888068583150848	0	0	1.0226984797297298	0.5828018627741803	NLRP10;LGALS9;MBL2
NIK/NF-kappaB Signaling (GO:0038061)	1/32	0.5663203571867709	0.888068583150848	0	0	1.2209112589431406	0.6942044753429032	CARD14
Respiratory System Development (GO:0060541)	1/32	0.5663203571867709	0.888068583150848	0	0	1.2209112589431406	0.6942044753429032	TCF21
Female Gamete Generation (GO:0007292)	1/32	0.5663203571867709	0.888068583150848	0	0	1.2209112589431406	0.6942044753429032	FMN2
Glycosphingolipid Metabolic Process (GO:0006687)	1/32	0.5663203571867709	0.888068583150848	0	0	1.2209112589431406	0.6942044753429032	GALC
Intracellular pH Reduction (GO:0051452)	1/32	0.5663203571867709	0.888068583150848	0	0	1.2209112589431406	0.6942044753429032	SLAMF8
Left/Right Pattern Formation (GO:0060972)	1/32	0.5663203571867709	0.888068583150848	0	0	1.2209112589431406	0.6942044753429032	CCDC103
Mesenchymal Cell Migration (GO:0090497)	1/32	0.5663203571867709	0.888068583150848	0	0	1.2209112589431406	0.6942044753429032	SEMA4D
Negative Regulation Of G1/S Transition Of Mitotic Cell Cycle (GO:2000134)	1/32	0.5663203571867709	0.888068583150848	0	0	1.2209112589431406	0.6942044753429032	SLFN11
Negative Regulation Of Fat Cell Differentiation (GO:0045599)	1/32	0.5663203571867709	0.888068583150848	0	0	1.2209112589431406	0.6942044753429032	FOXO1
Negative Regulation Of Osteoblast Differentiation (GO:0045668)	1/32	0.5663203571867709	0.888068583150848	0	0	1.2209112589431406	0.6942044753429032	SEMA4D
Positive Regulation Of Response To External Stimulus (GO:0032103)	4/155	0.5680967551436815	0.8885536177769333	0	0	1.0022679851220175	0.5667459940807997	NLRP10;MGST2;EMILIN1;THBS1
Positive Regulation Of Protein Metabolic Process (GO:0051247)	5/196	0.5709756137371842	0.8885536177769333	0	0	0.990350066728262	0.5550008709142532	PRKDC;POLDIP3;ASB9;THBS1;FOXO1
Regulation Of Lamellipodium Assembly (GO:0010591)	1/33	0.577505472508631	0.8885536177769333	0	0	1.1826969844357977	0.6493448305180249	SLIT2
Regulation Of Protein Polymerization (GO:0032271)	1/33	0.577505472508631	0.8885536177769333	0	0	1.1826969844357977	0.6493448305180249	TPPP3
Regulation Of Sprouting Angiogenesis (GO:1903670)	1/33	0.577505472508631	0.8885536177769333	0	0	1.1826969844357977	0.6493448305180249	THBS1
Glycolipid Metabolic Process (GO:0006664)	1/33	0.577505472508631	0.8885536177769333	0	0	1.1826969844357977	0.6493448305180249	GALC
Vasculogenesis (GO:0001570)	1/33	0.577505472508631	0.8885536177769333	0	0	1.1826969844357977	0.6493448305180249	GLMN
intra-Golgi Vesicle-Mediated Transport (GO:0006891)	1/33	0.577505472508631	0.8885536177769333	0	0	1.1826969844357977	0.6493448305180249	RAB6B
Lung Development (GO:0030324)	1/33	0.577505472508631	0.8885536177769333	0	0	1.1826969844357977	0.6493448305180249	TCF21
Negative Regulation Of Small Molecule Metabolic Process (GO:0062014)	1/33	0.577505472508631	0.8885536177769333	0	0	1.1826969844357977	0.6493448305180249	DKKL1
Positive Regulation Of Notch Signaling Pathway (GO:0045747)	1/33	0.577505472508631	0.8885536177769333	0	0	1.1826969844357977	0.6493448305180249	ROBO2
Positive Regulation Of T Cell Mediated Cytotoxicity (GO:0001916)	1/33	0.577505472508631	0.8885536177769333	0	0	1.1826969844357977	0.6493448305180249	IL12A
Positive Regulation Of Epidermal Growth Factor Receptor Signaling Pathway (GO:0045742)	1/33	0.577505472508631	0.8885536177769333	0	0	1.1826969844357977	0.6493448305180249	AREG
Positive Regulation Of Interleukin-12 Production (GO:0032735)	1/33	0.577505472508631	0.8885536177769333	0	0	1.1826969844357977	0.6493448305180249	LGALS9
Positive Regulation Of Ion Transmembrane Transporter Activity (GO:0032414)	1/33	0.577505472508631	0.8885536177769333	0	0	1.1826969844357977	0.6493448305180249	ACTN2
Positive Regulation Of Release Of Sequestered Calcium Ion Into Cytosol (GO:0051281)	1/33	0.577505472508631	0.8885536177769333	0	0	1.1826969844357977	0.6493448305180249	CXCL11
Positive Regulation Of Reproductive Process (GO:2000243)	1/33	0.577505472508631	0.8885536177769333	0	0	1.1826969844357977	0.6493448305180249	PDE3A
Positive Regulation Of Small Molecule Metabolic Process (GO:0062013)	1/33	0.577505472508631	0.8885536177769333	0	0	1.1826969844357977	0.6493448305180249	SLC4A4
Regulation Of Activated T Cell Proliferation (GO:0046006)	1/33	0.577505472508631	0.8885536177769333	0	0	1.1826969844357977	0.6493448305180249	LGALS9
Regulation Of Cell Adhesion Mediated By Integrin (GO:0033628)	1/33	0.577505472508631	0.8885536177769333	0	0	1.1826969844357977	0.6493448305180249	SFRP2
Cellular Response To Molecule Of Bacterial Origin (GO:0071219)	3/117	0.583262731070352	0.8918830595491851	0	0	0.9956311677631579	0.5367622264181097	MEF2C;CXCL11;PPM1E
Positive Regulation Of Protein Serine/Threonine Kinase Activity (GO:0071902)	3/117	0.583262731070352	0.8918830595491851	0	0	0.9956311677631579	0.5367622264181097	TENM1;MEF2C;THBS1
Wnt Signaling Pathway (GO:0016055)	2/76	0.5861775061767681	0.8918830595491851	0	0	1.022654233180549	0.546232988715964	SFRP2;WNT9B
Monoatomic Cation Transmembrane Transport (GO:0098655)	7/281	0.5883562904354996	0.8918830595491851	0	0	0.966125926777401	0.5124550052117339	KCNE1;KCNH5;SLC24A3;KCND2;TRPA1;SLC4A4;KCNK2
DNA Damage Checkpoint Signaling (GO:0000077)	1/34	0.5884026549535015	0.8918830595491851	0	0	1.1467987265652635	0.6081975693754755	RPA4
Regulation Of Interleukin-17 Production (GO:0032660)	1/34	0.5884026549535015	0.8918830595491851	0	0	1.1467987265652635	0.6081975693754755	IL12A
Cellular Response To Amyloid-Beta (GO:1904646)	1/34	0.5884026549535015	0.8918830595491851	0	0	1.1467987265652635	0.6081975693754755	ITGA4
Cellular Response To Hydrogen Peroxide (GO:0070301)	1/34	0.5884026549535015	0.8918830595491851	0	0	1.1467987265652635	0.6081975693754755	TRPA1
Response To Estrogen (GO:0043627)	1/34	0.5884026549535015	0.8918830595491851	0	0	1.1467987265652635	0.6081975693754755	GSTM3
Establishment Of Mitotic Spindle Localization (GO:0040001)	1/34	0.5884026549535015	0.8918830595491851	0	0	1.1467987265652635	0.6081975693754755	INSC
Inner Mitochondrial Membrane Organization (GO:0007007)	1/34	0.5884026549535015	0.8918830595491851	0	0	1.1467987265652635	0.6081975693754755	TRMT10B
Microtubule Polymerization (GO:0046785)	1/34	0.5884026549535015	0.8918830595491851	0	0	1.1467987265652635	0.6081975693754755	TPPP3
Positive Regulation Of Carbohydrate Metabolic Process (GO:0045913)	1/34	0.5884026549535015	0.8918830595491851	0	0	1.1467987265652635	0.6081975693754755	SLC4A4
Positive Regulation Of Organelle Organization (GO:0010638)	1/34	0.5884026549535015	0.8918830595491851	0	0	1.1467987265652635	0.6081975693754755	DOC2B
Regulation Of Blood Circulation (GO:1903522)	1/34	0.5884026549535015	0.8918830595491851	0	0	1.1467987265652635	0.6081975693754755	CAV3
Regulation Of calcineurin-NFAT Signaling Cascade (GO:0070884)	1/34	0.5884026549535015	0.8918830595491851	0	0	1.1467987265652635	0.6081975693754755	AKAP5
Regulation Of Small GTPase Mediated Signal Transduction (GO:0051056)	3/118	0.589047826020685	0.8920335011286369	0	0	0.986922554347826	0.5223266893019753	PLEKHG3;RASGRF2;SLIT2
Actomyosin Structure Organization (GO:0031032)	2/77	0.5933141305634934	0.8926166995999909	0	0	1.0089668615984406	0.5267122714261551	ACTN2;FHDC1
Chloride Transport (GO:0006821)	2/77	0.5933141305634934	0.8926166995999909	0	0	1.0089668615984406	0.5267122714261551	GABRA5;GABRG3
Negative Regulation Of Blood Vessel Morphogenesis (GO:2000181)	2/77	0.5933141305634934	0.8926166995999909	0	0	1.0089668615984406	0.5267122714261551	EMILIN1;THBS1
Neutrophil Migration (GO:1990266)	2/77	0.5933141305634934	0.8926166995999909	0	0	1.0089668615984406	0.5267122714261551	CXCL11;EDN2
Positive Regulation Of Angiogenesis (GO:0045766)	3/119	0.5947811179848769	0.8926166995999909	0	0	0.9783640894396551	0.5083206171970525	SFRP2;EMILIN1;THBS1
Central Nervous System Development (GO:0007417)	7/283	0.5958440254014173	0.8926166995999909	0	0	0.9590251626155426	0.496560546831581	ROBO2;EPHA7;ITGAM;ZBTB16;ZIC4;SH3GL2;MBL2
Adherens Junction Organization (GO:0034332)	1/35	0.5990193025841737	0.8926166995999909	0	0	1.113012130922408	0.5703758179422395	CDH7
Regulation Of Sodium Ion Transport (GO:0002028)	1/35	0.5990193025841737	0.8926166995999909	0	0	1.113012130922408	0.5703758179422395	CNKSR3
Regulatory ncRNA Processing (GO:0070918)	1/35	0.5990193025841737	0.8926166995999909	0	0	1.113012130922408	0.5703758179422395	TEX15
Dendrite Morphogenesis (GO:0048813)	1/35	0.5990193025841737	0.8926166995999909	0	0	1.113012130922408	0.5703758179422395	EPHB1
Establishment Of Spindle Orientation (GO:0051294)	1/35	0.5990193025841737	0.8926166995999909	0	0	1.113012130922408	0.5703758179422395	INSC
Negative Regulation Of Cell Cycle G1/S Phase Transition (GO:1902807)	1/35	0.5990193025841737	0.8926166995999909	0	0	1.113012130922408	0.5703758179422395	SLFN11
One-Carbon Compound Transport (GO:0019755)	1/35	0.5990193025841737	0.8926166995999909	0	0	1.113012130922408	0.5703758179422395	SLC4A4
Positive Regulation Of Cell Development (GO:0010720)	1/35	0.5990193025841737	0.8926166995999909	0	0	1.113012130922408	0.5703758179422395	PDE3A
Regulation Of G2/M Transition Of Mitotic Cell Cycle (GO:0010389)	1/35	0.5990193025841737	0.8926166995999909	0	0	1.113012130922408	0.5703758179422395	KCNH5
Regulation Of Axon Extension (GO:0030516)	1/35	0.5990193025841737	0.8926166995999909	0	0	1.113012130922408	0.5703758179422395	NTN1
Regulation Of Cardiac Muscle Contraction (GO:0055117)	1/35	0.5990193025841737	0.8926166995999909	0	0	1.113012130922408	0.5703758179422395	CAV3
Inorganic Cation Transmembrane Transport (GO:0098662)	7/284	0.5995618780313847	0.8926166995999909	0	0	0.9555132323261036	0.4887986166793368	KCNE1;KCNH5;SLC24A3;KCND2;TRPA1;SLC4A4;KCNK2
Regulation Of Innate Immune Response (GO:0045088)	2/78	0.6003584778827356	0.8926166995999909	0	0	0.995639684005335	0.5080035822505006	PRKDC;DTX4
Positive Regulation Of Tumor Necrosis Factor Production (GO:0032760)	2/78	0.6003584778827356	0.8926166995999909	0	0	0.995639684005335	0.5080035822505006	LGALS9;THBS1
Positive Regulation Of Endocytosis (GO:0045807)	2/79	0.6073105594124399	0.8978345601593599	0	0	0.9826586668691932	0.4900666059992692	MERTK;MBL2
Positive Regulation Of Protein Localization To Membrane (GO:1905477)	2/79	0.6073105594124399	0.8978345601593599	0	0	0.9826586668691932	0.4900666059992692	ITGAM;AKAP5
Negative Regulation Of Cell Migration (GO:0030336)	4/163	0.6078823986330661	0.8978345601593599	0	0	0.9514455562530001	0.47360470715985314	SFRP2;CLDN19;EMILIN1;SLIT2
Regulation Of Erythrocyte Differentiation (GO:0045646)	1/36	0.6093626237556488	0.8978345601593599	0	0	1.0811561978877153	0.535541800026014	PRKDC
Regulation Of Intracellular Protein Transport (GO:0033157)	1/36	0.6093626237556488	0.8978345601593599	0	0	1.0811561978877153	0.535541800026014	TENM1
tRNA Methylation (GO:0030488)	1/36	0.6093626237556488	0.8978345601593599	0	0	1.0811561978877153	0.535541800026014	TRMT10B
Negative Regulation Of Organelle Assembly (GO:1902116)	1/36	0.6093626237556488	0.8978345601593599	0	0	1.0811561978877153	0.535541800026014	CAV3
Positive Regulation Of Myeloid Cell Differentiation (GO:0045639)	1/36	0.6093626237556488	0.8978345601593599	0	0	1.0811561978877153	0.535541800026014	PRKDC
Positive Regulation Of Signaling Receptor Activity (GO:2000273)	1/36	0.6093626237556488	0.8978345601593599	0	0	1.0811561978877153	0.535541800026014	AREG
Regulation Of T Cell Mediated Cytotoxicity (GO:0001914)	1/36	0.6093626237556488	0.8978345601593599	0	0	1.0811561978877153	0.535541800026014	IL12A
Regulation Of Protein Catabolic Process (GO:0042176)	3/122	0.6116666677571703	0.8996069622999245	0	0	0.9535517331932774	0.46873533280090973	ASB9;FMN2;FOXO1
Positive Regulation Of Macromolecule Biosynthetic Process (GO:0010557)	3/122	0.6116666677571703	0.8996069622999245	0	0	0.9535517331932774	0.46873533280090973	PRKDC;POLDIP3;THBS1
Calcium Ion Transmembrane Transport (GO:0070588)	2/80	0.6141704468055448	0.901666226487206	0	0	0.9700104963262858	0.47286342181588814	SLC24A3;TRPA1
Negative Regulation Of Protein Serine/Threonine Kinase Activity (GO:0071901)	2/80	0.6141704468055448	0.901666226487206	0	0	0.9700104963262858	0.47286342181588814	MYOCD;CAV3
Modulation Of Chemical Synaptic Transmission (GO:0050804)	3/123	0.6171893975108124	0.9021072861563871	0	0	0.945556640625	0.45630609673767	MEF2C;DLGAP1;CPLX1
Negative Regulation Of Cell Differentiation (GO:0045596)	5/207	0.619375368274153	0.9021072861563871	0	0	0.9358862356823918	0.44833047934373077	MYOCD;SFRP2;SEMA4D;ZBTB16;FOXO1
Axonemal Dynein Complex Assembly (GO:0070286)	1/37	0.6194396420241532	0.9021072861563871	0	0	1.0510700389105059	0.5033994978960216	ODAD1
Regulation Of p38MAPK Cascade (GO:1900744)	1/37	0.6194396420241532	0.9021072861563871	0	0	1.0510700389105059	0.5033994978960216	LGALS9
Regulation Of Sodium Ion Transmembrane Transporter Activity (GO:2000649)	1/37	0.6194396420241532	0.9021072861563871	0	0	1.0510700389105059	0.5033994978960216	CAV3
Regulation Of Vascular Associated Smooth Muscle Cell Proliferation (GO:1904705)	1/37	0.6194396420241532	0.9021072861563871	0	0	1.0510700389105059	0.5033994978960216	MEF2C
Muscle Tissue Development (GO:0060537)	1/37	0.6194396420241532	0.9021072861563871	0	0	1.0510700389105059	0.5033994978960216	MEF2C
Negative Regulation Of Stress-Activated MAPK Cascade (GO:0032873)	1/37	0.6194396420241532	0.9021072861563871	0	0	1.0510700389105059	0.5033994978960216	FOXO1
Protein Acylation (GO:0043543)	1/37	0.6194396420241532	0.9021072861563871	0	0	1.0510700389105059	0.5033994978960216	FOXO1
Regulation Of Interleukin-8 Production (GO:0032677)	2/81	0.6209382690263265	0.9034845339172017	0	0	0.957682532632566	0.456358335523908	NLRP10;LGALS9
Cellular Response To Lipopolysaccharide (GO:0071222)	3/124	0.6226588038065811	0.9043150972709405	0	0	0.9376936983471075	0.44423855648534233	MEF2C;CXCL11;PPM1E
Sodium Ion Transmembrane Transport (GO:0035725)	2/82	0.6276142094832918	0.9043150972709405	0	0	0.9456627680311891	0.4405177254145858	SLC24A3;SLC4A4
Positive Regulation Of Tumor Necrosis Factor Superfamily Cytokine Production (GO:1903557)	2/82	0.6276142094832918	0.9043150972709405	0	0	0.9456627680311891	0.4405177254145858	LGALS9;THBS1
Calcium-Dependent Cell-Cell Adhesion Via Plasma Membrane Cell Adhesion Molecules (GO:0016339)	1/38	0.6292572004877964	0.9043150972709405	0	0	1.0226101587969292	0.4736885713397084	CDH7
Response To cAMP (GO:0051591)	1/38	0.6292572004877964	0.9043150972709405	0	0	1.0226101587969292	0.4736885713397084	KCNE1
Connective Tissue Development (GO:0061448)	1/38	0.6292572004877964	0.9043150972709405	0	0	1.0226101587969292	0.4736885713397084	ZBTB16
Signal Release From Synapse (GO:0099643)	1/38	0.6292572004877964	0.9043150972709405	0	0	1.0226101587969292	0.4736885713397084	CPLX1
Lymphocyte Proliferation (GO:0046651)	1/38	0.6292572004877964	0.9043150972709405	0	0	1.0226101587969292	0.4736885713397084	MEF2C
mRNA Transcription By RNA Polymerase II (GO:0042789)	1/38	0.6292572004877964	0.9043150972709405	0	0	1.0226101587969292	0.4736885713397084	THRB
Membrane Assembly (GO:0071709)	1/38	0.6292572004877964	0.9043150972709405	0	0	1.0226101587969292	0.4736885713397084	PTPRD
Positive Regulation Of Bone Mineralization (GO:0030501)	1/38	0.6292572004877964	0.9043150972709405	0	0	1.0226101587969292	0.4736885713397084	MEF2C
Positive Regulation Of Cation Channel Activity (GO:2001259)	1/38	0.6292572004877964	0.9043150972709405	0	0	1.0226101587969292	0.4736885713397084	AKAP5
Positive Regulation Of Myoblast Differentiation (GO:0045663)	1/38	0.6292572004877964	0.9043150972709405	0	0	1.0226101587969292	0.4736885713397084	MEF2C
Positive Regulation Of Protein Tyrosine Kinase Activity (GO:0061098)	1/38	0.6292572004877964	0.9043150972709405	0	0	1.0226101587969292	0.4736885713397084	AREG
Positive Regulation Of Intracellular Protein Transport (GO:0090316)	3/126	0.6334368170685837	0.9067307165129819	0	0	0.9223513719512195	0.4211410435582938	TENM1;ITGAM;AKAP5
Phospholipase C-activating G Protein-Coupled Receptor Signaling Pathway (GO:0007200)	2/83	0.63419850337744	0.9067307165129819	0	0	0.9339397877409573	0.42530990021688453	ANO1;GPR83
Regulation Of Anatomical Structure Morphogenesis (GO:0022603)	3/127	0.6387450784995076	0.9067307165129819	0	0	0.9148658014112904	0.41008845128790805	MEF2C;SEMA4D;ADGRB3
Carboxylic Acid Transmembrane Transport (GO:1905039)	1/39	0.6388219672000787	0.9067307165129819	0	0	0.995648167110383	0.4461792904163594	SLC16A9
Digestive Tract Development (GO:0048565)	1/39	0.6388219672000787	0.9067307165129819	0	0	0.995648167110383	0.4461792904163594	CCDC103
Vitamin Transport (GO:0051180)	1/39	0.6388219672000787	0.9067307165129819	0	0	0.995648167110383	0.4461792904163594	SLC2A4
Negative Regulation Of Lymphocyte Proliferation (GO:0050672)	1/39	0.6388219672000787	0.9067307165129819	0	0	0.995648167110383	0.4461792904163594	GLMN
Negative Regulation Of Mitochondrion Organization (GO:0010823)	1/39	0.6388219672000787	0.9067307165129819	0	0	0.995648167110383	0.4461792904163594	C11ORF65
Neuron Projection Extension (GO:1990138)	1/39	0.6388219672000787	0.9067307165129819	0	0	0.995648167110383	0.4461792904163594	SH3GL2
Positive Regulation Of Lymphocyte Differentiation (GO:0045621)	1/39	0.6388219672000787	0.9067307165129819	0	0	0.995648167110383	0.4461792904163594	PRKDC
Regulation Of Cysteine-Type Endopeptidase Activity Involved In Apoptotic Process (GO:0043281)	2/84	0.6406914341925783	0.9067307165129819	0	0	0.9225027337992678	0.4107049696947083	EPHA7;THBS1
Positive Regulation Of Double-Strand Break Repair (GO:2000781)	2/84	0.6406914341925783	0.9067307165129819	0	0	0.9225027337992678	0.4107049696947083	PRKDC;FMN2
Heart Development (GO:0007507)	4/171	0.6453483805888803	0.9067307165129819	0	0	0.9054923421259243	0.39657393827773013	MEF2C;MYOCD;PDLIM3;FN1
Regulation Of Kinase Activity (GO:0043549)	2/85	0.6470933318417226	0.9067307165129819	0	0	0.9113412715188238	0.3966747231042433	SLAMF8;MERTK
Regulation Of Osteoblast Differentiation (GO:0045667)	2/85	0.6470933318417226	0.9067307165129819	0	0	0.9113412715188238	0.3966747231042433	MEF2C;SEMA4D
Calcium-Mediated Signaling (GO:0019722)	2/85	0.6470933318417226	0.9067307165129819	0	0	0.9113412715188238	0.3966747231042433	EDN2;RCAN2
Response To Interleukin-1 (GO:0070555)	2/85	0.6470933318417226	0.9067307165129819	0	0	0.9113412715188238	0.3966747231042433	LGALS9;TNFRSF11A
Defense Response To Gram-positive Bacterium (GO:0050830)	2/85	0.6470933318417226	0.9067307165129819	0	0	0.9113412715188238	0.3966747231042433	IL12A;MBL2
Epidermis Development (GO:0008544)	2/85	0.6470933318417226	0.9067307165129819	0	0	0.9113412715188238	0.3966747231042433	DCT;SPINT1
Regulation Of Cytosolic Calcium Ion Concentration (GO:0051480)	1/40	0.6481404387314338	0.9067307165129819	0	0	0.9700688416641724	0.4206682963257204	CAV3
L-alpha-amino Acid Transmembrane Transport (GO:1902475)	1/40	0.6481404387314338	0.9067307165129819	0	0	0.9700688416641724	0.4206682963257204	SLC7A2
Notch Signaling Pathway (GO:0007219)	1/40	0.6481404387314338	0.9067307165129819	0	0	0.9700688416641724	0.4206682963257204	DTX4
Regulation Of Glycolytic Process (GO:0006110)	1/40	0.6481404387314338	0.9067307165129819	0	0	0.9700688416641724	0.4206682963257204	SLC4A4
Regulation Of Microtubule Polymerization (GO:0031113)	1/40	0.6481404387314338	0.9067307165129819	0	0	0.9700688416641724	0.4206682963257204	CAV3
Cyclic-Nucleotide-Mediated Signaling (GO:0019935)	1/40	0.6481404387314338	0.9067307165129819	0	0	0.9700688416641724	0.4206682963257204	PDE3A
Negative Regulation Of Cell-Cell Adhesion (GO:0022408)	1/40	0.6481404387314338	0.9067307165129819	0	0	0.9700688416641724	0.4206682963257204	MBL2
Negative Regulation Of Mitotic Cell Cycle Phase Transition (GO:1901991)	1/40	0.6481404387314338	0.9067307165129819	0	0	0.9700688416641724	0.4206682963257204	SLFN11
Negative Regulation Of Protein Localization (GO:1903828)	1/40	0.6481404387314338	0.9067307165129819	0	0	0.9700688416641724	0.4206682963257204	CAV3
Negative Regulation Of Secretion By Cell (GO:1903531)	1/40	0.6481404387314338	0.9067307165129819	0	0	0.9700688416641724	0.4206682963257204	IL12A
Nucleic Acid-Templated Transcription (GO:0097659)	1/40	0.6481404387314338	0.9067307165129819	0	0	0.9700688416641724	0.4206682963257204	THRB
Positive Regulation Of Myeloid Leukocyte Differentiation (GO:0002763)	1/40	0.6481404387314338	0.9067307165129819	0	0	0.9700688416641724	0.4206682963257204	TNFRSF11A
Exocytosis (GO:0006887)	2/86	0.6534045696733871	0.9092297510893177	0	0	0.9004455583402952	0.3831925188061578	DOC2B;CPLX1
Negative Regulation Of Angiogenesis (GO:0016525)	2/86	0.6534045696733871	0.9092297510893177	0	0	0.9004455583402952	0.3831925188061578	EMILIN1;THBS1
Acylglycerol Metabolic Process (GO:0006639)	1/41	0.6572189453939579	0.9092297510893177	0	0	0.9457684824902723	0.3969750335293306	CAV3
Cellular Response To Retinoic Acid (GO:0071300)	1/41	0.6572189453939579	0.9092297510893177	0	0	0.9457684824902723	0.3969750335293306	WNT9B
Response To Amino Acid Starvation (GO:1990928)	1/41	0.6572189453939579	0.9092297510893177	0	0	0.9457684824902723	0.3969750335293306	RNF152
Detection Of Chemical Stimulus Involved In Sensory Perception Of Bitter Taste (GO:0001580)	1/41	0.6572189453939579	0.9092297510893177	0	0	0.9457684824902723	0.3969750335293306	GNAT2
Double-Strand Break Repair Via Nonhomologous End Joining (GO:0006303)	1/41	0.6572189453939579	0.9092297510893177	0	0	0.9457684824902723	0.3969750335293306	PRKDC
Stem Cell Differentiation (GO:0048863)	1/41	0.6572189453939579	0.9092297510893177	0	0	0.9457684824902723	0.3969750335293306	MEF2C
Visual System Development (GO:0150063)	1/41	0.6572189453939579	0.9092297510893177	0	0	0.9457684824902723	0.3969750335293306	ITGAM
Positive Regulation Of Actin Filament Polymerization (GO:0030838)	1/41	0.6572189453939579	0.9092297510893177	0	0	0.9457684824902723	0.3969750335293306	TENM1
Positive Regulation Of Cellular Biosynthetic Process (GO:0031328)	4/174	0.6587746267482874	0.9092297510893177	0	0	0.8893749280534131	0.3712017895818425	PRKDC;POLDIP3;THBS1;FOXO1
Regulation Of Type II Interferon Production (GO:0032649)	2/87	0.659625562041321	0.9092297510893177	0	0	0.8898062148836142	0.3702331816433341	IL12A;LGALS9
Cellular Component Assembly (GO:0022607)	6/260	0.6632571806121778	0.9092297510893177	0	0	0.8924864254443636	0.36644819660004546	PTPRD;RSPH4A;RP1;SYCP2;APBA1;TEX15
Regulation Of Double-Strand Break Repair (GO:2000779)	2/88	0.6657567622919693	0.9092297510893177	0	0	0.8794142980189492	0.35777290764077324	FMN2;TEX15
Regulation Of Endothelial Cell Migration (GO:0010594)	2/88	0.6657567622919693	0.9092297510893177	0	0	0.8794142980189492	0.35777290764077324	SLIT2;THBS1
Negative Regulation Of Protein Kinase Activity (GO:0006469)	2/88	0.6657567622919693	0.9092297510893177	0	0	0.8794142980189492	0.35777290764077324	CAV3;PPM1E
Positive Regulation Of Cell Adhesion (GO:0045785)	2/88	0.6657567622919693	0.9092297510893177	0	0	0.8794142980189492	0.35777290764077324	SFRP2;IL12A
DNA Recombination (GO:0006310)	1/42	0.666063654867756	0.9092297510893177	0	0	0.9226535066907089	0.374938737926268	RAG1
Regulation Of Osteoclast Differentiation (GO:0045670)	1/42	0.666063654867756	0.9092297510893177	0	0	0.9226535066907089	0.374938737926268	TNFRSF11A
Cellular Response To Amino Acid Starvation (GO:0034198)	1/42	0.666063654867756	0.9092297510893177	0	0	0.9226535066907089	0.374938737926268	RNF152
Collagen Fibril Organization (GO:0030199)	1/42	0.666063654867756	0.9092297510893177	0	0	0.9226535066907089	0.374938737926268	TLL1
Sensory Perception Of Bitter Taste (GO:0050913)	1/42	0.666063654867756	0.9092297510893177	0	0	0.9226535066907089	0.374938737926268	GNAT2
Stress-Activated MAPK Cascade (GO:0051403)	1/42	0.666063654867756	0.9092297510893177	0	0	0.9226535066907089	0.374938737926268	LGALS9
Substantia Nigra Development (GO:0021762)	1/42	0.666063654867756	0.9092297510893177	0	0	0.9226535066907089	0.374938737926268	MBL2
Lipid Modification (GO:0030258)	1/42	0.666063654867756	0.9092297510893177	0	0	0.9226535066907089	0.374938737926268	CYP1A1
Modulation By Host Of Symbiont Process (GO:0051851)	1/42	0.666063654867756	0.9092297510893177	0	0	0.9226535066907089	0.374938737926268	PIK3C2G
Monocyte Chemotaxis (GO:0002548)	1/42	0.666063654867756	0.9092297510893177	0	0	0.9226535066907089	0.374938737926268	TNFRSF11A
Positive Regulation Of Calcium Ion Transmembrane Transport (GO:1904427)	1/42	0.666063654867756	0.9092297510893177	0	0	0.9226535066907089	0.374938737926268	CXCL11
Positive Regulation Of Neuron Differentiation (GO:0045666)	1/42	0.666063654867756	0.9092297510893177	0	0	0.9226535066907089	0.374938737926268	MEF2C
Sodium Ion Transport (GO:0006814)	2/89	0.6717986600174024	0.9103452205765983	0	0	0.8692612757948511	0.3457891769120218	SLC24A3;SLC4A4
Organic Anion Transport (GO:0015711)	2/89	0.6717986600174024	0.9103452205765983	0	0	0.8692612757948511	0.3457891769120218	SLC2A4;SLC4A4
Positive Regulation Of Peptidyl-Serine Phosphorylation (GO:0033138)	2/89	0.6717986600174024	0.9103452205765983	0	0	0.8692612757948511	0.3457891769120218	TENM1;SFRP2
DNA-templated DNA Replication Maintenance Of Fidelity (GO:0045005)	1/43	0.6746805765717628	0.9103452205765983	0	0	0.900639244024458	0.35441588070683966	SLFN11
Regulation Of Filopodium Assembly (GO:0051489)	1/43	0.6746805765717628	0.9103452205765983	0	0	0.900639244024458	0.35441588070683966	TENM1
Response To Amyloid-Beta (GO:1904645)	1/43	0.6746805765717628	0.9103452205765983	0	0	0.900639244024458	0.35441588070683966	ITGA4
Intracellular Glucose Homeostasis (GO:0001678)	1/43	0.6746805765717628	0.9103452205765983	0	0	0.900639244024458	0.35441588070683966	FOXO1
mRNA Transcription (GO:0009299)	1/43	0.6746805765717628	0.9103452205765983	0	0	0.900639244024458	0.35441588070683966	THRB
Positive Regulation Of T Cell Mediated Immunity (GO:0002711)	1/43	0.6746805765717628	0.9103452205765983	0	0	0.900639244024458	0.35441588070683966	IL12A
Positive Regulation Of Biomineral Tissue Development (GO:0070169)	1/43	0.6746805765717628	0.9103452205765983	0	0	0.900639244024458	0.35441588070683966	MEF2C
Positive Regulation Of Cell-Matrix Adhesion (GO:0001954)	1/43	0.6746805765717628	0.9103452205765983	0	0	0.900639244024458	0.35441588070683966	SKAP1
Positive Regulation Of Stress Fiber Assembly (GO:0051496)	1/43	0.6746805765717628	0.9103452205765983	0	0	0.900639244024458	0.35441588070683966	PPM1E
Regulation Of JUN Kinase Activity (GO:0043506)	1/43	0.6746805765717628	0.9103452205765983	0	0	0.900639244024458	0.35441588070683966	TNFRSF11A
Regulation Of Cell-Cell Adhesion (GO:0022407)	1/43	0.6746805765717628	0.9103452205765983	0	0	0.900639244024458	0.35441588070683966	EPHA7
Negative Regulation Of Cytokine Production (GO:0001818)	4/178	0.6761365935686616	0.9115570906693012	0	0	0.868749578244146	0.33999397555634425	FN1;IL12A;LGALS9;THBS1
Regulation Of Phosphatidylinositol 3-Kinase Signaling (GO:0014066)	2/90	0.6777517791484936	0.912605921827739	0	0	0.8593390040758462	0.3342606720143763	SEMA4D;FN1
Positive Regulation Of ERK1 And ERK2 Cascade (GO:0070374)	4/179	0.6803800782227921	0.912605921827739	0	0	0.8637405647190383	0.3326296859288423	MARCO;GPR183;LGALS9;TNFRSF11A
Regulation Of Transport (GO:0051049)	1/44	0.6830755659887265	0.912605921827739	0	0	0.8796489005519862	0.33527799124523744	CLDN19
Regulation Of Viral Entry Into Host Cell (GO:0046596)	1/44	0.6830755659887265	0.912605921827739	0	0	0.8796489005519862	0.33527799124523744	LGALS9
Embryonic Organ Morphogenesis (GO:0048562)	1/44	0.6830755659887265	0.912605921827739	0	0	0.8796489005519862	0.33527799124523744	TCF21
Neural Crest Cell Development (GO:0014032)	1/44	0.6830755659887265	0.912605921827739	0	0	0.8796489005519862	0.33527799124523744	SEMA4D
Nucleobase-Containing Compound Catabolic Process (GO:0034655)	1/44	0.6830755659887265	0.912605921827739	0	0	0.8796489005519862	0.33527799124523744	DNASE1L3
Positive Regulation Of Leukocyte Cell-Cell Adhesion (GO:1903039)	1/44	0.6830755659887265	0.912605921827739	0	0	0.8796489005519862	0.33527799124523744	SKAP1
Positive Regulation Of Osteoblast Differentiation (GO:0045669)	1/44	0.6830755659887265	0.912605921827739	0	0	0.8796489005519862	0.33527799124523744	MEF2C
Regulation Of DNA Recombination (GO:0000018)	1/44	0.6830755659887265	0.912605921827739	0	0	0.8796489005519862	0.33527799124523744	TEX15
Regulation Of Epithelial Cell Proliferation (GO:0050678)	2/91	0.6836166758366907	0.912605921827739	0	0	0.8496397047550212	0.32316720265530996	SFRP2;PRKDC
Lymphocyte Differentiation (GO:0030098)	2/91	0.6836166758366907	0.912605921827739	0	0	0.8496397047550212	0.32316720265530996	ITGA4;RAG1
Endosomal Transport (GO:0016197)	4/180	0.6845846299848846	0.9131520697104502	0	0	0.8587884718021704	0.3254318834997795	NSG2;ANXA8;RAB6B;RAB11FIP4
Protein Localization To Plasma Membrane (GO:0072659)	3/137	0.6888469307284842	0.9145826494465457	0	0	0.8461549673507462	0.3153925821889974	DPP6;CAV3;ACTN2
Positive Regulation Of Protein Catabolic Process (GO:0045732)	2/92	0.6893939365552434	0.9145826494465457	0	0	0.8401559454191033	0.3124896356738378	ASB9;FOXO1
Regulation Of Cellular Metabolic Process (GO:0031323)	1/45	0.6912543280700636	0.9145826494465457	0	0	0.8596126636009904	0.31740979686728943	PARL
Regulation Of Protein Modification Process (GO:0031399)	1/45	0.6912543280700636	0.9145826494465457	0	0	0.8596126636009904	0.31740979686728943	FN1
Regulation Of Stem Cell Differentiation (GO:2000736)	1/45	0.6912543280700636	0.9145826494465457	0	0	0.8596126636009904	0.31740979686728943	PRKDC
Detection Of Chemical Stimulus Involved In Sensory Perception Of Taste (GO:0050912)	1/45	0.6912543280700636	0.9145826494465457	0	0	0.8596126636009904	0.31740979686728943	GNAT2
Determination Of Left/Right Symmetry (GO:0007368)	1/45	0.6912543280700636	0.9145826494465457	0	0	0.8596126636009904	0.31740979686728943	CCDC103
Epidermal Growth Factor Receptor Signaling Pathway (GO:0007173)	1/45	0.6912543280700636	0.9145826494465457	0	0	0.8596126636009904	0.31740979686728943	AREG
Triglyceride Metabolic Process (GO:0006641)	1/45	0.6912543280700636	0.9145826494465457	0	0	0.8596126636009904	0.31740979686728943	CAV3
Zymogen Activation (GO:0031638)	1/45	0.6912543280700636	0.9145826494465457	0	0	0.8596126636009904	0.31740979686728943	MASP1
Positive Regulation Of Cellular Component Biogenesis (GO:0044089)	2/93	0.6950841760383364	0.9147553539917869	0	0	0.8308806203543045	0.30220983032600074	CLDN19;EMILIN1
Positive Regulation Of Apoptotic Process (GO:0043065)	6/270	0.6981931298930047	0.9147553539917869	0	0	0.8582336131452045	0.30832859942548474	EPHA7;SFRP2;DKKL1;EMILIN1;SLIT2;FOXO1
B Cell Receptor Signaling Pathway (GO:0050853)	1/46	0.6992224217477	0.9147553539917869	0	0	0.8404669260700389	0.300707625239726	MEF2C
Regulation Of Fibroblast Proliferation (GO:0048145)	1/46	0.6992224217477	0.9147553539917869	0	0	0.8404669260700389	0.300707625239726	FN1
T Cell Differentiation (GO:0030217)	1/46	0.6992224217477	0.9147553539917869	0	0	0.8404669260700389	0.300707625239726	RAG1
Regulation Of Interleukin-10 Production (GO:0032653)	1/46	0.6992224217477	0.9147553539917869	0	0	0.8404669260700389	0.300707625239726	LGALS9
Antiviral Innate Immune Response (GO:0140374)	1/46	0.6992224217477	0.9147553539917869	0	0	0.8404669260700389	0.300707625239726	MBL2
Response To Glucose (GO:0009749)	1/46	0.6992224217477	0.9147553539917869	0	0	0.8404669260700389	0.300707625239726	THBS1
Response To Hydrogen Peroxide (GO:0042542)	1/46	0.6992224217477	0.9147553539917869	0	0	0.8404669260700389	0.300707625239726	TRPA1
Myofibril Assembly (GO:0030239)	1/46	0.6992224217477	0.9147553539917869	0	0	0.8404669260700389	0.300707625239726	ACTN2
Negative Regulation Of Cold-Induced Thermogenesis (GO:0120163)	1/46	0.6992224217477	0.9147553539917869	0	0	0.8404669260700389	0.300707625239726	ALDH1A1
Positive Regulation Of Blood Vessel Endothelial Cell Migration (GO:0043536)	1/46	0.6992224217477	0.9147553539917869	0	0	0.8404669260700389	0.300707625239726	THBS1
Positive Regulation Of Cell-Cell Adhesion (GO:0022409)	1/46	0.6992224217477	0.9147553539917869	0	0	0.8404669260700389	0.300707625239726	SKAP1
Positive Regulation Of Peptide Hormone Secretion (GO:0090277)	1/46	0.6992224217477	0.9147553539917869	0	0	0.8404669260700389	0.300707625239726	DOC2B
Vesicle Organization (GO:0016050)	2/94	0.7006880354566588	0.9159393999489444	0	0	0.8218069327909144	0.2923105779583299	ANXA8;SYT7
Cell Junction Assembly (GO:0034329)	2/95	0.7062061805439261	0.9182940538066042	0	0	0.8129283782934038	0.2827755460526238	FN1;CDH7
Regulation Of Interleukin-2 Production (GO:0032663)	1/47	0.7069852629673856	0.9182940538066042	0	0	0.8221536119099984	0.28507803051237823	GLMN
Bicellular Tight Junction Assembly (GO:0070830)	1/47	0.7069852629673856	0.9182940538066042	0	0	0.8221536119099984	0.28507803051237823	CLDN19
Regulation Of Wound Healing (GO:0061041)	1/47	0.7069852629673856	0.9182940538066042	0	0	0.8221536119099984	0.28507803051237823	CLDN19
Insulin Receptor Signaling Pathway (GO:0008286)	1/47	0.7069852629673856	0.9182940538066042	0	0	0.8221536119099984	0.28507803051237823	FOXO1
Negative Regulation Of Tumor Necrosis Factor Production (GO:0032720)	1/47	0.7069852629673856	0.9182940538066042	0	0	0.8221536119099984	0.28507803051237823	LGALS9
Positive Regulation Of Smooth Muscle Cell Proliferation (GO:0048661)	1/47	0.7069852629673856	0.9182940538066042	0	0	0.8221536119099984	0.28507803051237823	THBS1
Protein Monoubiquitination (GO:0006513)	1/47	0.7069852629673856	0.9182940538066042	0	0	0.8221536119099984	0.28507803051237823	RAG1
Cellular Response To Transforming Growth Factor Beta Stimulus (GO:0071560)	2/96	0.7116393003177048	0.9222524822820672	0	0	0.8042387292107337	0.27358922555775705	MEF2C;PDE3A
Positive Regulation Of Supramolecular Fiber Organization (GO:1902905)	2/96	0.7116393003177048	0.9222524822820672	0	0	0.8042387292107337	0.27358922555775705	TENM1;CAV3
Protein Localization To Cell Periphery (GO:1990778)	3/142	0.7118687872601525	0.9222524822820672	0	0	0.8155069694244604	0.27715956224527494	DPP6;CAV3;ACTN2
Cellular Defense Response (GO:0006968)	1/48	0.7145481288672565	0.9222524822820672	0	0	0.8046195877142147	0.27043660511586637	FCMR
Cellular Response To Mechanical Stimulus (GO:0071260)	1/48	0.7145481288672565	0.9222524822820672	0	0	0.8046195877142147	0.27043660511586637	PIEZO2
Cytoplasmic Microtubule Organization (GO:0031122)	1/48	0.7145481288672565	0.9222524822820672	0	0	0.8046195877142147	0.27043660511586637	CCDC13
Retrograde Vesicle-Mediated Transport, Golgi To Endoplasmic Reticulum (GO:0006890)	1/48	0.7145481288672565	0.9222524822820672	0	0	0.8046195877142147	0.27043660511586637	RAB6B
Myelination (GO:0042552)	1/48	0.7145481288672565	0.9222524822820672	0	0	0.8046195877142147	0.27043660511586637	MBL2
Fatty Acid Beta-Oxidation (GO:0006635)	1/49	0.7219161613644761	0.9263437459030814	0	0	0.7878161478599222	0.2567069507250488	ACOXL
Intrinsic Apoptotic Signaling Pathway In Response To DNA Damage (GO:0008630)	1/49	0.7219161613644761	0.9263437459030814	0	0	0.7878161478599222	0.2567069507250488	PRKDC
Negative Regulation Of DNA Metabolic Process (GO:0051053)	1/49	0.7219161613644761	0.9263437459030814	0	0	0.7878161478599222	0.2567069507250488	SLFN11
Negative Regulation Of T Cell Activation (GO:0050868)	1/49	0.7219161613644761	0.9263437459030814	0	0	0.7878161478599222	0.2567069507250488	GLMN
Negative Regulation Of Cysteine-Type Endopeptidase Activity Involved In Apoptotic Process (GO:0043154)	1/49	0.7219161613644761	0.9263437459030814	0	0	0.7878161478599222	0.2567069507250488	THBS1
Negative Regulation Of Tumor Necrosis Factor Superfamily Cytokine Production (GO:1903556)	1/49	0.7219161613644761	0.9263437459030814	0	0	0.7878161478599222	0.2567069507250488	LGALS9
Neurogenesis (GO:0022008)	1/49	0.7219161613644761	0.9263437459030814	0	0	0.7878161478599222	0.2567069507250488	EPHB1
Positive Regulation Of Protein-Containing Complex Assembly (GO:0031334)	2/98	0.7222533245290855	0.9263437459030814	0	0	0.7874025341130604	0.25620451420994284	TPPP3;SKAP1
Regulation Of Mitochondrion Organization (GO:0010821)	1/50	0.7290943698723794	0.9302143828682319	0	0	0.77169856269356	0.24381978470925048	PARL
Cell Chemotaxis (GO:0060326)	1/50	0.7290943698723794	0.9302143828682319	0	0	0.77169856269356	0.24381978470925048	EPHB1
Plasma Membrane Bounded Cell Projection Morphogenesis (GO:0120039)	1/50	0.7290943698723794	0.9302143828682319	0	0	0.77169856269356	0.24381978470925048	NYAP2
Positive Regulation Of Cell Death (GO:0010942)	1/50	0.7290943698723794	0.9302143828682319	0	0	0.77169856269356	0.24381978470925048	ITGAM
Positive Regulation Of Transport (GO:0051050)	1/50	0.7290943698723794	0.9302143828682319	0	0	0.77169856269356	0.24381978470925048	DOC2B
Regulation Of TORC1 Signaling (GO:1903432)	1/50	0.7290943698723794	0.9302143828682319	0	0	0.77169856269356	0.24381978470925048	RNF152
Positive Regulation Of Cellular Catabolic Process (GO:0031331)	3/146	0.7293251632398323	0.9302143828682319	0	0	0.7925316870629371	0.2501512195662263	SLC4A4;RNF152;FOXO1
Inflammatory Response (GO:0006954)	5/236	0.7302490479837188	0.9302143828682319	0	0	0.8171632289279348	0.2568913112437994	CXCL11;XCR1;CYBB;LGALS9;THBS1
Negative Regulation Of Cellular Process (GO:0048523)	12/537	0.7317544410430056	0.9302143828682319	0	0	0.8615734166429991	0.2690782387463335	TENM1;MYOCD;SFRP2;SEMA4D;GLMN;CLDN19;EMILIN1;FBLN1;SLIT2;THBS1;PLXNA4;APOBEC3A
Neuron Projection Development (GO:0031175)	4/192	0.7319985154310121	0.9302143828682319	0	0	0.8034725402839655	0.2506647864798544	NYAP2;EPHB1;RAB6B;SH3GL2
Regulation Of Release Of Sequestered Calcium Ion Into Cytosol (GO:0051279)	1/51	0.7360876358926706	0.9302143828682319	0	0	0.7562256809338521	0.23171215922151697	CXCL11
Regulation Of Substrate Adhesion-Dependent Cell Spreading (GO:1900024)	1/51	0.7360876358926706	0.9302143828682319	0	0	0.7562256809338521	0.23171215922151697	FBLN1
Regulation Of Telomere Maintenance Via Telomerase (GO:0032210)	1/51	0.7360876358926706	0.9302143828682319	0	0	0.7562256809338521	0.23171215922151697	TENM1
Negative Regulation Of MAP Kinase Activity (GO:0043407)	1/51	0.7360876358926706	0.9302143828682319	0	0	0.7562256809338521	0.23171215922151697	CAV3
Positive Regulation Of Actin Filament Bundle Assembly (GO:0032233)	1/51	0.7360876358926706	0.9302143828682319	0	0	0.7562256809338521	0.23171215922151697	PPM1E
Positive Regulation Of Protein Localization To Cell Periphery (GO:1904377)	1/51	0.7360876358926706	0.9302143828682319	0	0	0.7562256809338521	0.23171215922151697	AKAP5
Positive Regulation Of Protein Localization To Plasma Membrane (GO:1903078)	1/51	0.7360876358926706	0.9302143828682319	0	0	0.7562256809338521	0.23171215922151697	AKAP5
Receptor Internalization (GO:0031623)	1/51	0.7360876358926706	0.9302143828682319	0	0	0.7562256809338521	0.23171215922151697	CAV3
Regulated Exocytosis (GO:0045055)	1/51	0.7360876358926706	0.9302143828682319	0	0	0.7562256809338521	0.23171215922151697	CPLX1
Hemopoiesis (GO:0030097)	2/101	0.7375550405744569	0.9313484824564625	0	0	0.7634237107921319	0.23239729474392026	SFRP2;ZBTB16
Regulation Of Protein Secretion (GO:0050708)	2/102	0.7424935667535458	0.9323107384272981	0	0	0.7557504873294347	0.22501796075156838	IL12A;SYT7
Arachidonic Acid Metabolic Process (GO:0019369)	1/52	0.742900715095357	0.9323107384272981	0	0	0.7413595788509957	0.22032678112754694	CYP1A1
Regulation Of Peptide Hormone Secretion (GO:0090276)	1/52	0.742900715095357	0.9323107384272981	0	0	0.7413595788509957	0.22032678112754694	SYT7
Cardiac Muscle Tissue Development (GO:0048738)	1/52	0.742900715095357	0.9323107384272981	0	0	0.7413595788509957	0.22032678112754694	MYOCD
Regulation Of Proteolysis (GO:0030162)	1/52	0.742900715095357	0.9323107384272981	0	0	0.7413595788509957	0.22032678112754694	PARL
Cellular Response To Ionizing Radiation (GO:0071479)	1/52	0.742900715095357	0.9323107384272981	0	0	0.7413595788509957	0.22032678112754694	RAD9B
Negative Regulation Of Response To Stimulus (GO:0048585)	1/52	0.742900715095357	0.9323107384272981	0	0	0.7413595788509957	0.22032678112754694	SLIT2
Regulation Of Cell Development (GO:0060284)	1/52	0.742900715095357	0.9323107384272981	0	0	0.7413595788509957	0.22032678112754694	SLAMF8
Regulation Of Inflammatory Response (GO:0050727)	5/240	0.7435372939436252	0.9323107384272981	0	0	0.803087192323738	0.23798393080796731	LRFN5;NLRP10;MGST2;GGT3P;DNASE1L3
Blood Vessel Morphogenesis (GO:0048514)	1/53	0.7495382414212483	0.9323107384272981	0	0	0.7270652499251721	0.20961141391852478	GLMN
Regulation Of Proteasomal Protein Catabolic Process (GO:0061136)	1/53	0.7495382414212483	0.9323107384272981	0	0	0.7270652499251721	0.20961141391852478	GLMN
Endosome Organization (GO:0007032)	1/53	0.7495382414212483	0.9323107384272981	0	0	0.7270652499251721	0.20961141391852478	ANXA8
Tight Junction Assembly (GO:0120192)	1/53	0.7495382414212483	0.9323107384272981	0	0	0.7270652499251721	0.20961141391852478	CLDN19
Negative Regulation Of Cysteine-Type Endopeptidase Activity (GO:2000117)	1/53	0.7495382414212483	0.9323107384272981	0	0	0.7270652499251721	0.20961141391852478	THBS1
Negative Regulation Of Metabolic Process (GO:0009892)	1/53	0.7495382414212483	0.9323107384272981	0	0	0.7270652499251721	0.20961141391852478	ALDH1A1
Negative Regulation Of Viral Genome Replication (GO:0045071)	1/53	0.7495382414212483	0.9323107384272981	0	0	0.7270652499251721	0.20961141391852478	APOBEC3A
Positive Regulation Of NIK/NF-kappaB Signaling (GO:1901224)	1/53	0.7495382414212483	0.9323107384272981	0	0	0.7270652499251721	0.20961141391852478	LGALS9
Protein Homotetramerization (GO:0051289)	1/53	0.7495382414212483	0.9323107384272981	0	0	0.7270652499251721	0.20961141391852478	TRPA1
Regulation Of Alternative mRNA Splicing, Via Spliceosome (GO:0000381)	1/53	0.7495382414212483	0.9323107384272981	0	0	0.7270652499251721	0.20961141391852478	CELF3
Positive Regulation Of Inflammatory Response (GO:0050729)	2/104	0.7521323779408433	0.9323107384272981	0	0	0.7408554064900814	0.21102742915740688	NLRP10;MGST2
Positive Regulation Of NF-kappaB Transcription Factor Activity (GO:0051092)	3/152	0.7539396843162415	0.9323107384272981	0	0	0.7603817114093959	0.2147644221022291	LGALS9;TNFRSF11A;CARD14
ERBB Signaling Pathway (GO:0038127)	1/54	0.7560047297528579	0.9323107384272981	0	0	0.7133103296380588	0.19951835355239864	AREG
Regulation Of Exocytosis (GO:0017157)	1/54	0.7560047297528579	0.9323107384272981	0	0	0.7133103296380588	0.19951835355239864	CPLX1
Regulation Of Focal Adhesion Assembly (GO:0051893)	1/54	0.7560047297528579	0.9323107384272981	0	0	0.7133103296380588	0.19951835355239864	THBS1
Apical Junction Assembly (GO:0043297)	1/54	0.7560047297528579	0.9323107384272981	0	0	0.7133103296380588	0.19951835355239864	CLDN19
Regulation Of Myoblast Differentiation (GO:0045661)	1/54	0.7560047297528579	0.9323107384272981	0	0	0.7133103296380588	0.19951835355239864	MEF2C
Endoplasmic Reticulum Organization (GO:0007029)	1/54	0.7560047297528579	0.9323107384272981	0	0	0.7133103296380588	0.19951835355239864	TRAM1L1
Mesenchymal Cell Differentiation (GO:0048762)	1/54	0.7560047297528579	0.9323107384272981	0	0	0.7133103296380588	0.19951835355239864	MEF2C
Negative Regulation Of TOR Signaling (GO:0032007)	1/54	0.7560047297528579	0.9323107384272981	0	0	0.7133103296380588	0.19951835355239864	RNF152
Negative Regulation Of Protein Catabolic Process (GO:0042177)	1/54	0.7560047297528579	0.9323107384272981	0	0	0.7133103296380588	0.19951835355239864	FMN2
Protein K63-linked Ubiquitination (GO:0070534)	1/54	0.7560047297528579	0.9323107384272981	0	0	0.7133103296380588	0.19951835355239864	RNF152
Regulation Of Neuron Apoptotic Process (GO:0043523)	2/105	0.7568343136104623	0.9326299158668895	0	0	0.7336247847234051	0.20439587758429253	EPHA7;MEF2C
Positive Regulation Of Programmed Cell Death (GO:0043068)	5/245	0.7594627806600077	0.935139401114699	0	0	0.7861519607843137	0.21630496617004025	SFRP2;DKKL1;EMILIN1;SLIT2;FOXO1
Regulation Of Synaptic Transmission, Glutamatergic (GO:0051966)	1/55	0.7623045791216517	0.935139401114699	0	0	0.7000648508430609	0.1900039662259301	MEF2C
Neuron Migration (GO:0001764)	1/55	0.7623045791216517	0.935139401114699	0	0	0.7000648508430609	0.1900039662259301	MEF2C
Phosphatidylcholine Metabolic Process (GO:0046470)	1/55	0.7623045791216517	0.935139401114699	0	0	0.7000648508430609	0.1900039662259301	PLB1
Positive Regulation Of Tyrosine Phosphorylation Of STAT Protein (GO:0042531)	1/55	0.7623045791216517	0.935139401114699	0	0	0.7000648508430609	0.1900039662259301	IL12A
Purine Ribonucleotide Biosynthetic Process (GO:0009152)	1/55	0.7623045791216517	0.935139401114699	0	0	0.7000648508430609	0.1900039662259301	ADCY10
Negative Regulation Of Cell Population Proliferation (GO:0008285)	8/379	0.7633227041926172	0.9356858954619178	0	0	0.8129422585155531	0.2195548893192818	TENM1;MYOCD;SFRP2;GLMN;CLDN19;IL12A;FBLN1;THBS1
Negative Regulation Of Gene Expression (GO:0010629)	7/336	0.7654574911907972	0.9363417981785466	0	0	0.802311945049422	0.2144432173251561	MEF2C;SFRP2;SLC24A3;CLDN19;EMILIN1;LGALS9;SH3GL2
Positive Regulation Of Autophagy (GO:0010508)	2/107	0.7660074451497298	0.9363417981785466	0	0	0.7195767195767195	0.19181280957150235	RNF152;FOXO1
Regulation Of Mitotic Nuclear Division (GO:0007088)	1/56	0.7684420754941439	0.9363417981785466	0	0	0.6873010258224266	0.18102828063379728	MKI67
Regulation Of Stem Cell Population Maintenance (GO:2000036)	1/56	0.7684420754941439	0.9363417981785466	0	0	0.6873010258224266	0.18102828063379728	WNT9B
Cellular Response To Peptide (GO:1901653)	1/56	0.7684420754941439	0.9363417981785466	0	0	0.6873010258224266	0.18102828063379728	ITGA4
Nucleotide-Excision Repair (GO:0006289)	1/56	0.7684420754941439	0.9363417981785466	0	0	0.6873010258224266	0.18102828063379728	RPA4
Pattern Recognition Receptor Signaling Pathway (GO:0002221)	1/56	0.7684420754941439	0.9363417981785466	0	0	0.6873010258224266	0.18102828063379728	MBL2
Positive Regulation Of Cellular Metabolic Process (GO:0031325)	1/56	0.7684420754941439	0.9363417981785466	0	0	0.6873010258224266	0.18102828063379728	THBS1
Defense Response To Bacterium (GO:0042742)	4/204	0.7738659817715846	0.9385853691003939	0	0	0.7547945205479452	0.19349653475801173	NLRP10;SLAMF8;IL12A;MBL2
Regulation Of MAPK Cascade (GO:0043408)	4/204	0.7738659817715846	0.9385853691003939	0	0	0.7547945205479452	0.19349653475801173	EPHA7;CAV3;FN1;EPHB1
Chemokine-Mediated Signaling Pathway (GO:0070098)	1/57	0.7744213950798225	0.9385853691003939	0	0	0.6749930516953864	0.172554626675319	CXCL11
Signal Transduction In Response To DNA Damage (GO:0042770)	1/57	0.7744213950798225	0.9385853691003939	0	0	0.6749930516953864	0.172554626675319	RPA4
Myeloid Cell Differentiation (GO:0030099)	1/57	0.7744213950798225	0.9385853691003939	0	0	0.6749930516953864	0.172554626675319	ZBTB16
Positive Regulation Of Interleukin-1 Beta Production (GO:0032731)	1/57	0.7744213950798225	0.9385853691003939	0	0	0.6749930516953864	0.172554626675319	LGALS9
Extracellular Structure Organization (GO:0043062)	2/109	0.7748786186759067	0.9385853691003939	0	0	0.7060538157439289	0.1800782370140727	SPINT1;ADAMTS20
Negative Regulation Of Developmental Process (GO:0051093)	2/109	0.7748786186759067	0.9385853691003939	0	0	0.7060538157439289	0.1800782370140727	C11ORF65;WNT9B
DNA Damage Response (GO:0006974)	8/384	0.7756205105660418	0.9387880846406756	0	0	0.801922027781275	0.2037619006644363	SLFN11;PRKDC;CCDC13;RPA4;FMN2;MACROD2;RAD9B;FOXO1
Adenylate Cyclase-Activating G Protein-Coupled Receptor Signaling Pathway (GO:0007189)	2/110	0.779203131713597	0.9395158108244128	0	0	0.6994801819363223	0.17450876923178357	CXCL11;ADGRB3
External Encapsulating Structure Organization (GO:0045229)	2/110	0.779203131713597	0.9395158108244128	0	0	0.6994801819363223	0.17450876923178357	SPINT1;ADAMTS20
Eye Development (GO:0001654)	1/58	0.7802466066638484	0.9395158108244128	0	0	0.6631169363096457	0.16454931586937216	PRSS56
Glycosaminoglycan Biosynthetic Process (GO:0006024)	1/58	0.7802466066638484	0.9395158108244128	0	0	0.6631169363096457	0.16454931586937216	CHSY3
Memory (GO:0007613)	1/58	0.7802466066638484	0.9395158108244128	0	0	0.6631169363096457	0.16454931586937216	SLC2A4
Peptidyl-Threonine Phosphorylation (GO:0018107)	1/58	0.7802466066638484	0.9395158108244128	0	0	0.6631169363096457	0.16454931586937216	PRKDC
Regulation Of Bone Mineralization (GO:0030500)	1/58	0.7802466066638484	0.9395158108244128	0	0	0.6631169363096457	0.16454931586937216	MEF2C
Regulation Of Transforming Growth Factor Beta Receptor Signaling Pathway (GO:0017015)	2/111	0.7834547584581631	0.9401142139119216	0	0	0.6930271652628002	0.1691277089410569	EMILIN1;THBS1
Negative Regulation Of Inflammatory Response (GO:0050728)	2/111	0.7834547584581631	0.9401142139119216	0	0	0.6930271652628002	0.1691277089410569	LRFN5;SLAMF8
Regulation Of Canonical Wnt Signaling Pathway (GO:0060828)	4/207	0.7834899370865687	0.9401142139119216	0	0	0.7435242401164528	0.18141772922816743	TLE2;SFRP2;DKKL1;SHISA6
Anterior/Posterior Pattern Specification (GO:0009952)	1/59	0.7859216745432589	0.9401142139119216	0	0	0.651650342144103	0.15698135680391712	HOXB7
Cellular Response To Chemokine (GO:1990869)	1/59	0.7859216745432589	0.9401142139119216	0	0	0.651650342144103	0.15698135680391712	CXCL11
Regulation Of Type I Interferon Production (GO:0032479)	1/59	0.7859216745432589	0.9401142139119216	0	0	0.651650342144103	0.15698135680391712	DTX4
Negative Regulation Of Cytokine-Mediated Signaling Pathway (GO:0001960)	1/59	0.7859216745432589	0.9401142139119216	0	0	0.651650342144103	0.15698135680391712	SLIT2
Protein Targeting To Mitochondrion (GO:0006626)	1/59	0.7859216745432589	0.9401142139119216	0	0	0.651650342144103	0.15698135680391712	TRMT10B
Regulation Of Cell Death (GO:0010941)	1/59	0.7859216745432589	0.9401142139119216	0	0	0.651650342144103	0.15698135680391712	SNCB
Regulation Of Extrinsic Apoptotic Signaling Pathway (GO:2001236)	1/60	0.7914504612697292	0.9439635428574726	0	0	0.6405724460858669	0.14982220188653983	THBS1
Response To Retinoic Acid (GO:0032526)	1/60	0.7914504612697292	0.9439635428574726	0	0	0.6405724460858669	0.14982220188653983	WNT9B
Negative Regulation Of Peptidase Activity (GO:0010466)	1/60	0.7914504612697292	0.9439635428574726	0	0	0.6405724460858669	0.14982220188653983	FETUB
protein-DNA Complex Organization (GO:0071824)	1/60	0.7914504612697292	0.9439635428574726	0	0	0.6405724460858669	0.14982220188653983	HMGN3
Positive Regulation Of Gene Expression (GO:0010628)	10/480	0.7943580669828705	0.946243617403345	0	0	0.8011375605645671	0.18443865301070866	MEF2C;SLC24A3;PRKDC;POLDIP3;GLMN;FN1;CLDN19;EMILIN1;LGALS9;THBS1
Cytokine-Mediated Signaling Pathway (GO:0019221)	5/257	0.7946322279572877	0.946243617403345	0	0	0.748249299719888	0.17200446451613272	CXCL11;EDN2;IL12A;TNFRSF11A;CARD14
Response To Endoplasmic Reticulum Stress (GO:0034976)	2/114	0.7957811108952735	0.946243617403345	0	0	0.6743595098858257	0.15404469628209935	RASGRF2;THBS1
Regulation Of Pathway-Restricted SMAD Protein Phosphorylation (GO:0060393)	1/61	0.7968367304449221	0.946243617403345	0	0	0.629863813229572	0.14304552132544043	EMILIN1
Fatty Acid Catabolic Process (GO:0009062)	1/61	0.7968367304449221	0.946243617403345	0	0	0.629863813229572	0.14304552132544043	ABHD1
Negative Regulation Of Intrinsic Apoptotic Signaling Pathway (GO:2001243)	1/61	0.7968367304449221	0.946243617403345	0	0	0.629863813229572	0.14304552132544043	SFRP2
Cell Junction Organization (GO:0034330)	1/62	0.8020841486305534	0.9497141296103799	0	0	0.6195062830898769	0.1366270017540184	SNCB
Spliceosomal Complex Assembly (GO:0000245)	1/62	0.8020841486305534	0.9497141296103799	0	0	0.6195062830898769	0.1366270017540184	CELF3
Fat Cell Differentiation (GO:0045444)	1/62	0.8020841486305534	0.9497141296103799	0	0	0.6195062830898769	0.1366270017540184	FOXO1
mRNA Export From Nucleus (GO:0006406)	1/62	0.8020841486305534	0.9497141296103799	0	0	0.6195062830898769	0.1366270017540184	POLDIP3
Telomere Organization (GO:0032200)	1/63	0.8071962884828104	0.9548896828292942	0	0	0.6094828668256558	0.13054416492895649	PRKDC
Regulation Of Cytokine Production (GO:0001817)	3/167	0.8076239545104557	0.9548896828292942	0	0	0.6902986852134146	0.14748834152727688	GLMN;LGALS9;DTX4
Response To Metal Ion (GO:0010038)	1/64	0.8121766308313779	0.9588848372676818	0	0	0.5997776542523624	0.12477620585336992	THBS1
Endocytic Recycling (GO:0032456)	1/64	0.8121766308313779	0.9588848372676818	0	0	0.5997776542523624	0.12477620585336992	RAB11FIP4
Positive Regulation Of MAPK Cascade (GO:0043410)	6/310	0.8128645851205986	0.9590041386910165	0	0	0.7437571088822252	0.15409958969258628	MARCO;TENM1;MEF2C;GPR183;LGALS9;THBS1
Regulation Of Protein Kinase Activity (GO:0045859)	2/119	0.8149496546267542	0.9600776753137105	0	0	0.6453741190583295	0.13206222260492426	CAV3;PPM1E
Cellular Response To Tumor Necrosis Factor (GO:0071356)	2/119	0.8149496546267542	0.9600776753137105	0	0	0.6453741190583295	0.13206222260492426	TNFRSF11A;CARD14
Antimicrobial Humoral Immune Response Mediated By Antimicrobial Peptide (GO:0061844)	1/65	0.817028567220869	0.9604494092366187	0	0	0.5903757295719845	0.11930384694336203	CXCL11
Cellular Response To Light Stimulus (GO:0071482)	1/65	0.817028567220869	0.9604494092366187	0	0	0.5903757295719845	0.11930384694336203	RRH
Regulation Of Tyrosine Phosphorylation Of STAT Protein (GO:0042509)	1/65	0.817028567220869	0.9604494092366187	0	0	0.5903757295719845	0.11930384694336203	IL12A
Regulation Of Endocytosis (GO:0030100)	1/66	0.8217554018934563	0.9639255755160859	0	0	0.581263094881772	0.11410920713678298	SYT7
Cellular Response To Type II Interferon (GO:0071346)	1/66	0.8217554018934563	0.9639255755160859	0	0	0.581263094881772	0.11410920713678298	LGALS9
Peptidyl-Threonine Modification (GO:0018210)	1/66	0.8217554018934563	0.9639255755160859	0	0	0.581263094881772	0.11410920713678298	PRKDC
Receptor-Mediated Endocytosis (GO:0006898)	2/122	0.8256645066472815	0.9672441398318254	0	0	0.6291423001949318	0.12052274841325254	MARCO;ITGAM
Regulation Of Viral Genome Replication (GO:0045069)	1/67	0.826360354470764	0.9672441398318254	0	0	0.5724266006367174	0.1091756833749329	APOBEC3A
Extrinsic Apoptotic Signaling Pathway (GO:0097191)	1/67	0.826360354470764	0.9672441398318254	0	0	0.5724266006367174	0.1091756833749329	IL12A
Cell-Cell Junction Organization (GO:0045216)	1/68	0.8308465616318321	0.9680335602153569	0	0	0.5638538823392764	0.10448784425396412	CDH7
Enzyme-Linked Receptor Protein Signaling Pathway (GO:0007167)	2/124	0.8324948149065071	0.9680335602153569	0	0	0.6187645799380053	0.11343704956040683	PTPRD;MERTK
Negative Regulation Of Growth (GO:0045926)	2/124	0.8324948149065071	0.9680335602153569	0	0	0.6187645799380053	0.11343704956040683	SFRP2;SLIT2
Protein Dephosphorylation (GO:0006470)	2/124	0.8324948149065071	0.9680335602153569	0	0	0.6187645799380053	0.11343704956040683	PTPRD;PPM1E
Vesicle-Mediated Transport (GO:0016192)	8/411	0.8340408427593938	0.9680335602153569	0	0	0.7471380817439226	0.13558531864491571	NSG2;CAV3;ANXA8;FMN2;DOC2B;CPLX1;RHOBTB1;SYT7
Positive Regulation Of Protein Modification Process (GO:0031401)	4/225	0.8345483533944927	0.9680335602153569	0	0	0.6823281472757702	0.12340900374503502	MARCO;SEMA4D;CLDN19;CARD14
Extracellular Matrix Organization (GO:0030198)	3/176	0.8348435274539697	0.9680335602153569	0	0	0.6540823699421965	0.11806903910888202	SPINT1;TLL1;ADAMTS20
DNA-templated DNA Replication (GO:0006261)	1/69	0.8352170796446533	0.9680335602153569	0	0	0.5555333028152896	0.10003133325606448	RPA4
Regulation Of Endopeptidase Activity (GO:0052548)	1/69	0.8352170796446533	0.9680335602153569	0	0	0.5555333028152896	0.10003133325606448	FETUB
Positive Regulation Of Cytokine Production (GO:0001819)	6/320	0.8354527218973699	0.9680335602153569	0	0	0.7196951684957391	0.12938789071403628	C5;NLRP10;GLMN;IL12A;LGALS9;MBL2
Response To Cytokine (GO:0034097)	2/125	0.8358187130437971	0.9680335602153569	0	0	0.6137022773736509	0.11006353883142721	LGALS9;TNFRSF11A
Negative Regulation Of Cell Growth (GO:0030308)	2/125	0.8358187130437971	0.9680335602153569	0	0	0.6137022773736509	0.11006353883142721	SFRP2;SLIT2
Cellular Response To Starvation (GO:0009267)	2/126	0.8390829305364232	0.9680335602153569	0	0	0.6087216248506571	0.10679761160316617	RNF152;FOXO1
Negative Regulation Of Extrinsic Apoptotic Signaling Pathway (GO:2001237)	1/70	0.8394748861090366	0.9680335602153569	0	0	0.5474538995093893	0.09579278161411257	THBS1
Positive Regulation Of Protein Transport (GO:0051222)	1/70	0.8394748861090366	0.9680335602153569	0	0	0.5474538995093893	0.09579278161411257	TENM1
Protein K48-linked Ubiquitination (GO:0070936)	1/70	0.8394748861090366	0.9680335602153569	0	0	0.5474538995093893	0.09579278161411257	RNF152
Regulation Of Actin Filament-Based Process (GO:0032970)	1/70	0.8394748861090366	0.9680335602153569	0	0	0.5474538995093893	0.09579278161411257	IQGAP2
Apoptotic Process (GO:0006915)	4/228	0.8420018236213671	0.9680335602153569	0	0	0.6730849874196254	0.11575251112379206	TP53AIP1;ZBTB16;RNF152;FOXO1
Cellular Response To Lipid (GO:0071396)	4/228	0.8420018236213671	0.9680335602153569	0	0	0.6730849874196254	0.11575251112379206	MEF2C;CXCL11;WNT9B;PPM1E
Regulation Of Tumor Necrosis Factor Production (GO:0032680)	2/127	0.8422883294840863	0.9680335602153569	0	0	0.6038206627680311	0.10363548496409924	LGALS9;THBS1
Cytosolic Transport (GO:0016482)	2/127	0.8422883294840863	0.9680335602153569	0	0	0.6038206627680311	0.10363548496409924	RAB6B;SYT7
Regulation Of Double-Strand Break Repair Via Homologous Recombination (GO:0010569)	1/71	0.8436228823419022	0.9680335602153569	0	0	0.5396053362979433	0.09175972885317762	TEX15
Regulation Of Hydrolase Activity (GO:0051336)	1/71	0.8436228823419022	0.9680335602153569	0	0	0.5396053362979433	0.09175972885317762	PLXNA4
Cell-Cell Junction Assembly (GO:0007043)	1/71	0.8436228823419022	0.9680335602153569	0	0	0.5396053362979433	0.09175972885317762	CDH7
Synapse Assembly (GO:0007416)	1/71	0.8436228823419022	0.9680335602153569	0	0	0.5396053362979433	0.09175972885317762	PTPRD
Lipid Biosynthetic Process (GO:0008610)	1/71	0.8436228823419022	0.9680335602153569	0	0	0.5396053362979433	0.09175972885317762	FITM1
Negative Regulation Of Protein Binding (GO:0032091)	1/71	0.8436228823419022	0.9680335602153569	0	0	0.5396053362979433	0.09175972885317762	ITGA4
Protein Autoubiquitination (GO:0051865)	1/71	0.8436228823419022	0.9680335602153569	0	0	0.5396053362979433	0.09175972885317762	RAG1
Cholesterol Homeostasis (GO:0042632)	1/72	0.847663895011915	0.9696972181073256	0	0	0.5319778593741437	0.08792055108814698	CAV3
Response To Ionizing Radiation (GO:0010212)	1/72	0.847663895011915	0.9696972181073256	0	0	0.5319778593741437	0.08792055108814698	RAD9B
Negative Regulation Of Catabolic Process (GO:0009895)	1/72	0.847663895011915	0.9696972181073256	0	0	0.5319778593741437	0.08792055108814698	FMN2
Negative Regulation Of Intracellular Signal Transduction (GO:1902532)	4/231	0.8491715281774773	0.9696972181073256	0	0	0.6640861401587972	0.10857415088737446	CAV3;PDE3A;SLIT2;THBS1
Golgi Organization (GO:0007030)	2/130	0.8515601637395359	0.9696972181073256	0	0	0.5895772417153996	0.09473629289584318	FHDC1;RAB6B
Positive Regulation Of Peptidyl-Tyrosine Phosphorylation (GO:0050731)	2/130	0.8515601637395359	0.9696972181073256	0	0	0.5895772417153996	0.09473629289584318	SEMA4D;IL12A
Regulation Of Cell Cycle Process (GO:0010564)	2/130	0.8515601637395359	0.9696972181073256	0	0	0.5895772417153996	0.09473629289584318	MKI67;RAB11FIP4
DNA Replication (GO:0006260)	1/73	0.8516006780807908	0.9696972181073256	0	0	0.5245622568093385	0.08426439560935833	RPA4
Cellular Response To Reactive Oxygen Species (GO:0034614)	1/73	0.8516006780807908	0.9696972181073256	0	0	0.5245622568093385	0.08426439560935833	TRPA1
Sterol Homeostasis (GO:0055092)	1/73	0.8516006780807908	0.9696972181073256	0	0	0.5245622568093385	0.08426439560935833	CAV3
Protein Tetramerization (GO:0051262)	1/73	0.8516006780807908	0.9696972181073256	0	0	0.5245622568093385	0.08426439560935833	TRPA1
Gland Development (GO:0048732)	1/74	0.8554359149256501	0.9727086186419709	0	0	0.5173498214380896	0.08078112119426266	TCF21
Negative Regulation Of Neuron Apoptotic Process (GO:0043524)	1/74	0.8554359149256501	0.9727086186419709	0	0	0.5173498214380896	0.08078112119426266	MEF2C
Phosphate-Containing Compound Metabolic Process (GO:0006796)	3/184	0.8561925064491451	0.9728919023212123	0	0	0.6249136740331491	0.0970241204102209	PTPRD;EPHA7;PLB1
Plasma Membrane Bounded Cell Projection Organization (GO:0120036)	2/132	0.8574628721554964	0.972931264039006	0	0	0.5804468436047383	0.08925960566835678	RAB6B;SH3GL2
Regulation Of Stress Fiber Assembly (GO:0051492)	1/75	0.8591722198315547	0.972931264039006	0	0	0.5103323167525502	0.07746124405124934	PPM1E
Defense Response To Gram-negative Bacterium (GO:0050829)	1/75	0.8591722198315547	0.972931264039006	0	0	0.5103323167525502	0.07746124405124934	NLRP10
Regulation Of DNA Replication (GO:0006275)	1/75	0.8591722198315547	0.972931264039006	0	0	0.5103323167525502	0.07746124405124934	SLFN11
Positive Regulation Of Protein Secretion (GO:0050714)	1/76	0.8628121399601235	0.972931264039006	0	0	0.5035019455252918	0.07429588817994652	DOC2B
Antigen Receptor-Mediated Signaling Pathway (GO:0050851)	2/134	0.8631505505947473	0.972931264039006	0	0	0.5715931242247032	0.08411916107610969	MEF2C;SKAP1
Negative Regulation Of Programmed Cell Death (GO:0043069)	7/381	0.863286093964263	0.972931264039006	0	0	0.7041191208050865	0.10351194068236098	FCMR;SEMA4D;PRKDC;FMN2;CARD14;THBS1;FOXO1
Cell Morphogenesis Involved In Neuron Differentiation (GO:0048667)	1/77	0.8663581570553881	0.972931264039006	0	0	0.4968513209092771	0.07127674014383355	MEF2C
Embryonic Organ Development (GO:0048568)	1/77	0.8663581570553881	0.972931264039006	0	0	0.4968513209092771	0.07127674014383355	HOXB7
Negative Regulation Of Transforming Growth Factor Beta Receptor Signaling Pathway (GO:0030512)	1/77	0.8663581570553881	0.972931264039006	0	0	0.4968513209092771	0.07127674014383355	EMILIN1
Positive Regulation Of Endothelial Cell Proliferation (GO:0001938)	1/77	0.8663581570553881	0.972931264039006	0	0	0.4968513209092771	0.07127674014383355	ITGA4
Positive Regulation Of Response To Stimulus (GO:0048584)	1/77	0.8663581570553881	0.972931264039006	0	0	0.4968513209092771	0.07127674014383355	CNKSR3
Positive Regulation Of Synaptic Transmission (GO:0050806)	1/77	0.8663581570553881	0.972931264039006	0	0	0.4968513209092771	0.07127674014383355	AKAP5
Regulation Of T Cell Proliferation (GO:0042129)	1/77	0.8663581570553881	0.972931264039006	0	0	0.4968513209092771	0.07127674014383355	GLMN
DNA Metabolic Process (GO:0006259)	5/288	0.8669045225414638	0.972931264039006	0	0	0.6652116677059516	0.09500980916199392	PRKDC;RPA4;RAD9B;DNASE1L3;RAG1
Defense Response To Virus (GO:0051607)	3/189	0.8682772889951639	0.972931264039006	0	0	0.6079574092741935	0.08587043235439007	SLFN11;APOBEC3A;MBL2
Cellular Response To Nutrient Levels (GO:0031669)	1/78	0.8698126889017213	0.972931264039006	0	0	0.4903734397897822	0.06839600781460052	FOXO1
Long-Chain Fatty Acid Metabolic Process (GO:0001676)	1/78	0.8698126889017213	0.972931264039006	0	0	0.4903734397897822	0.06839600781460052	CYP1A1
Organonitrogen Compound Catabolic Process (GO:1901565)	1/78	0.8698126889017213	0.972931264039006	0	0	0.4903734397897822	0.06839600781460052	NPL
Proteolysis Involved In Protein Catabolic Process (GO:0051603)	1/78	0.8698126889017213	0.972931264039006	0	0	0.4903734397897822	0.06839600781460052	DTX4
Intracellular Monoatomic Cation Homeostasis (GO:0030003)	3/190	0.8705841083022744	0.972931264039006	0	0	0.60467496657754	0.08380245009962556	EDN2;SLC24A3;TRPA1
Regulation Of Apoptotic Process (GO:0042981)	14/705	0.872777534813638	0.972931264039006	0	0	0.7600313121947133	0.10342094464069018	MEF2C;FCMR;SEMA4D;PRKDC;ACTN2;DKKL1;FMN2;FBXO10;THBS1;FOXO1;SFRP2;EMILIN1;SLIT2;CARD14
Regulation Of Cyclin-Dependent Protein Serine/Threonine Kinase Activity (GO:0000079)	1/79	0.8731780914593035	0.972931264039006	0	0	0.4840616581861718	0.06564638219122221	MYOCD
Regulation Of Neuron Differentiation (GO:0045664)	1/79	0.8731780914593035	0.972931264039006	0	0	0.4840616581861718	0.06564638219122221	MEF2C
Vesicle Fusion (GO:0006906)	1/79	0.8731780914593035	0.972931264039006	0	0	0.4840616581861718	0.06564638219122221	SYT7
Positive Regulation Of Cytoskeleton Organization (GO:0051495)	1/79	0.8731780914593035	0.972931264039006	0	0	0.4840616581861718	0.06564638219122221	TENM1
Regulation Of Cell Migration (GO:0030334)	8/434	0.8737976269843286	0.972931264039006	0	0	0.7059477178653777	0.09523692041820203	PLEKHG3;SFRP2;SEMA4D;CLDN19;EMILIN1;SLIT2;THBS1;PLXNA4
Cilium Assembly (GO:0060271)	4/243	0.8751568089654381	0.972931264039006	0	0	0.6303498759508389	0.08405854174098742	RSPH4A;RP1;CCDC13;FHDC1
Negative Regulation Of Apoptotic Process (GO:0043066)	9/482	0.8764003915924407	0.972931264039006	0	0	0.7149219931644787	0.0943212488604252	MEF2C;FCMR;SEMA4D;PRKDC;FMN2;MERTK;CARD14;THBS1;FOXO1
Regulation Of Cytokinesis (GO:0032465)	1/80	0.8764566599113439	0.972931264039006	0	0	0.4779096685218933	0.06302100297293572	RAB11FIP4
Regulation Of Protein Localization To Plasma Membrane (GO:1903076)	1/80	0.8764566599113439	0.972931264039006	0	0	0.4779096685218933	0.06302100297293572	AKAP5
Response To Type II Interferon (GO:0034341)	1/80	0.8764566599113439	0.972931264039006	0	0	0.4779096685218933	0.06302100297293572	LGALS9
Wound Healing (GO:0042060)	1/80	0.8764566599113439	0.972931264039006	0	0	0.4779096685218933	0.06302100297293572	SYT7
Detection Of Chemical Stimulus Involved In Sensory Perception Of Smell (GO:0050911)	2/139	0.8764717384733274	0.972931264039006	0	0	0.5505897753304592	0.07259571267465158	OR2M3;OR2T6
Activation Of Protein Kinase Activity (GO:0032147)	1/81	0.8796506304114926	0.9744739865033079	0	0	0.4719114785992218	0.06051342656315533	CARD14
Macromolecule Modification (GO:0043412)	1/81	0.8796506304114926	0.9744739865033079	0	0	0.4719114785992218	0.06051342656315533	PRKDC
Positive Regulation Of Growth (GO:0045927)	1/81	0.8796506304114926	0.9744739865033079	0	0	0.4719114785992218	0.06051342656315533	SFRP2
Positive Regulation Of DNA-binding Transcription Factor Activity (GO:0051091)	4/246	0.8810163715656998	0.9751536129708497	0	0	0.6224385825880222	0.0788499409509286	MYOCD;LGALS9;TNFRSF11A;CARD14
Detection Of Chemical Stimulus Involved In Sensory Perception (GO:0050907)	2/141	0.88145770278944	0.9751536129708497	0	0	0.5426115248152356	0.06846577888074161	OR2M3;OR2T6
Negative Regulation Of Apoptotic Signaling Pathway (GO:2001234)	1/82	0.8827621817065744	0.9753278138270108	0	0	0.46606139213143105	0.05811759672247938	THBS1
Endomembrane System Organization (GO:0010256)	3/196	0.8836898547403309	0.9753278138270108	0	0	0.5856946243523317	0.07242062545113308	CAV3;ANXA8;RAB6B
Regulation Of Epithelial To Mesenchymal Transition (GO:0010717)	1/83	0.8857934367927076	0.9753278138270108	0	0	0.46035399069944005	0.055827817545055045	SFRP2
Epigenetic Regulation Of Gene Expression (GO:0040029)	1/83	0.8857934367927076	0.9753278138270108	0	0	0.46035399069944005	0.055827817545055045	GLMN
Vesicle-Mediated Transport To The Plasma Membrane (GO:0098876)	1/83	0.8857934367927076	0.9753278138270108	0	0	0.46035399069944005	0.055827817545055045	RAB11FIP4
Positive Regulation Of Ubiquitin-Dependent Protein Catabolic Process (GO:2000060)	1/83	0.8857934367927076	0.9753278138270108	0	0	0.46035399069944005	0.055827817545055045	CAV3
Regulation Of NIK/NF-kappaB Signaling (GO:1901222)	1/83	0.8857934367927076	0.9753278138270108	0	0	0.46035399069944005	0.055827817545055045	LGALS9
Ras Protein Signal Transduction (GO:0007265)	2/144	0.8885889831815675	0.976605058182306	0	0	0.5310655355132746	0.06272971942206362	RASGRF2;NTN1
Actin Filament Organization (GO:0007015)	2/144	0.8885889831815675	0.976605058182306	0	0	0.5310655355132746	0.06272971942206362	NEBL;XIRP2
Regulation Of Interleukin-1 Beta Production (GO:0032651)	1/84	0.8887464635967497	0.976605058182306	0	0	0.45478411701279825	0.053638729064387596	LGALS9
Macromolecule Catabolic Process (GO:0009057)	1/85	0.8916232772730863	0.9771377834099416	0	0	0.44934685936631463	0.051545283939970425	DNASE1L3
Negative Regulation Of Cell Cycle (GO:0045786)	1/85	0.8916232772730863	0.9771377834099416	0	0	0.44934685936631463	0.051545283939970425	MYOCD
Positive Regulation Of Canonical Wnt Signaling Pathway (GO:0090263)	1/85	0.8916232772730863	0.9771377834099416	0	0	0.44934685936631463	0.051545283939970425	SFRP2
Positive Regulation Of Endothelial Cell Migration (GO:0010595)	1/85	0.8916232772730863	0.9771377834099416	0	0	0.44934685936631463	0.051545283939970425	THBS1
Neuron Projection Morphogenesis (GO:0048812)	2/146	0.8931201292322896	0.9781221790653895	0	0	0.523635477582846	0.059188708888841805	NYAP2;EPHB1
Regulation Of Mitotic Cell Cycle Phase Transition (GO:1901990)	1/86	0.8944258410133792	0.9788706493177908	0	0	0.44403753719386585	0.049542726683178766	KCNH5
Dephosphorylation (GO:0016311)	2/147	0.8953209878186303	0.9788706493177908	0	0	0.5199973112858776	0.05749765198774363	PTPRD;PPM1E
Regulation Of Translation (GO:0006417)	3/202	0.8956007470808428	0.9788706493177908	0	0	0.5678588253768844	0.062612432138051	PRKDC;POLDIP3;THBS1
Defense Response To Symbiont (GO:0140546)	2/148	0.8974796610969064	0.9802685603157386	0	0	0.5164089828833881	0.055857284993399425	SLFN11;APOBEC3A
Skeletal System Development (GO:0001501)	2/149	0.8995968568483141	0.9804075128252894	0	0	0.5128694752754903	0.05426597697814918	ZBTB16;TLL1
Negative Regulation Of Neuron Death (GO:1901215)	1/88	0.8998158202736053	0.9804075128252894	0	0	0.43378505299879244	0.045792597522446486	MEF2C
Positive Regulation Of Plasma Membrane Bounded Cell Projection Assembly (GO:0120034)	1/88	0.8998158202736053	0.9804075128252894	0	0	0.43378505299879244	0.045792597522446486	TENM1
Regulation Of Angiogenesis (GO:0045765)	3/205	0.9011359067922647	0.9804075128252894	0	0	0.5593382580445545	0.05822666116570393	SFRP2;EMILIN1;THBS1
protein-RNA Complex Assembly (GO:0022618)	2/150	0.9016732744051319	0.9804075128252894	0	0	0.509377798851483	0.05272215478295993	PRKDC;CELF3
Cellular Response To Chemical Stress (GO:0062197)	1/89	0.902406915109691	0.9804075128252894	0	0	0.4288335691545808	0.044036805681601114	FOXO1
Regulation Of Vesicle-Mediated Transport (GO:0060627)	1/89	0.902406915109691	0.9804075128252894	0	0	0.4288335691545808	0.044036805681601114	CPLX1
Positive Regulation Of DNA Repair (GO:0045739)	1/89	0.902406915109691	0.9804075128252894	0	0	0.4288335691545808	0.044036805681601114	FMN2
Regulation Of RNA Metabolic Process (GO:0051252)	1/91	0.9073901609467881	0.9824333753002491	0	0	0.41926070038910507	0.04074490990096875	PDE3A
Regulation Of Actin Cytoskeleton Organization (GO:0032956)	1/91	0.9073901609467881	0.9824333753002491	0	0	0.41926070038910507	0.04074490990096875	IQGAP2
Regulation Of Cellular Component Organization (GO:0051128)	2/153	0.9076647252600994	0.9824333753002491	0	0	0.4991802537985877	0.04836068975115186	SEMA4D;MKI67
Epithelium Development (GO:0060429)	2/154	0.9095848549617489	0.9824333753002491	0	0	0.49587052426387607	0.046992155478191716	SPINT1;TCF21
Steroid Metabolic Process (GO:0008202)	1/92	0.9097857146042321	0.9824333753002491	0	0	0.41463206054645746	0.03920187977599132	CYP1A1
Positive Regulation Of Macromolecule Metabolic Process (GO:0010604)	6/364	0.9100676881314308	0.9824333753002491	0	0	0.6297922314539408	0.05934928945657972	MEF2C;SLC24A3;FN1;CLDN19;EMILIN1;LGALS9
Cellular Response To Growth Factor Stimulus (GO:0071363)	2/155	0.9114675764638651	0.9824333753002491	0	0	0.49260405916752664	0.045664030339641934	MEF2C;PDE3A
Regulation Of Endothelial Cell Proliferation (GO:0001936)	1/93	0.9121194177416982	0.9824333753002491	0	0	0.41010404330908473	0.03772315671602569	THBS1
Cytoplasmic Translation (GO:0002181)	1/93	0.9121194177416982	0.9824333753002491	0	0	0.41010404330908473	0.03772315671602569	EIF4A1
Positive Regulation Of Protein Kinase B Signaling (GO:0051897)	1/93	0.9121194177416982	0.9824333753002491	0	0	0.41010404330908473	0.03772315671602569	THBS1
Supramolecular Fiber Organization (GO:0097435)	5/316	0.912528106627187	0.9824333753002491	0	0	0.6044385599899124	0.055328125098095926	TPPP3;CCDC13;XIRP2;EMILIN1;TLL1
Regulation Of mRNA Splicing, Via Spliceosome (GO:0048024)	1/94	0.9143928643410777	0.9824333753002491	0	0	0.4056734027864943	0.036305729086606	CELF3
Retrograde Transport, Endosome To Golgi (GO:0042147)	1/94	0.9143928643410777	0.9824333753002491	0	0	0.4056734027864943	0.036305729086606	RAB6B
Sphingolipid Metabolic Process (GO:0006665)	1/94	0.9143928643410777	0.9824333753002491	0	0	0.4056734027864943	0.036305729086606	GALC
Negative Regulation Of Signal Transduction (GO:0009968)	4/267	0.9157227407495402	0.9824333753002491	0	0	0.5721131308922339	0.05036978111122952	SFRP2;IL12A;EMILIN1;THBS1
Regulation Of GTPase Activity (GO:0043087)	3/214	0.9161888891869122	0.9824333753002491	0	0	0.5352303021327014	0.046850166668309566	SEMA4D;RASGRF2;PLXNA4
T Cell Receptor Signaling Pathway (GO:0050852)	1/95	0.9166076070835683	0.9824333753002491	0	0	0.40133703121119296	0.03494674615317689	SKAP1
Positive Regulation Of Epithelial Cell Migration (GO:0010634)	1/95	0.9166076070835683	0.9824333753002491	0	0	0.40133703121119296	0.03494674615317689	THBS1
Positive Regulation Of Transmembrane Receptor Protein Serine/Threonine Kinase Signaling Pathway (GO:0090100)	1/95	0.9166076070835683	0.9824333753002491	0	0	0.40133703121119296	0.03494674615317689	THBS1
Recombinational Repair (GO:0000725)	1/95	0.9166076070835683	0.9824333753002491	0	0	0.40133703121119296	0.03494674615317689	RPA4
Peptide Biosynthetic Process (GO:0043043)	2/158	0.9168977339858507	0.9824333753002491	0	0	0.48305593042435147	0.041909611443919526	GGT3P;GGTA1
Regulation Of Protein Metabolic Process (GO:0051246)	1/96	0.9187651590709446	0.9837891677076824	0	0	0.3970919516690559	0.03364350796232958	PARL
Regulation Of Defense Response (GO:0031347)	1/97	0.920866994229178	0.9847491286456	0	0	0.3929353112840467	0.032393456479374395	GGT3P
Monocarboxylic Acid Metabolic Process (GO:0032787)	1/97	0.920866994229178	0.9847491286456	0	0	0.3929353112840467	0.032393456479374395	CYP1A1
RNA Splicing (GO:0008380)	1/98	0.9229145487539389	0.9853459875540264	0	0	0.3888643748245016	0.031194166884430125	CELF3
Phosphatidylinositol Biosynthetic Process (GO:0006661)	1/98	0.9229145487539389	0.9853459875540264	0	0	0.3888643748245016	0.031194166884430125	ITPKB
Nitrogen Compound Transport (GO:0071705)	2/163	0.925258686069563	0.9853459875540264	0	0	0.46793311781870134	0.03634994300114592	SLC7A4;SLC7A2
Positive Regulation Of Protein Phosphorylation (GO:0001934)	6/377	0.9255825935898397	0.9853459875540264	0	0	0.6073109897849491	0.04696451808866083	MARCO;TENM1;SFRP2;SEMA4D;CLDN19;CARD14
Plasma Membrane Bounded Cell Projection Assembly (GO:0120031)	4/275	0.9263659189542524	0.9853459875540264	0	0	0.5549931037470844	0.04244918118468114	ABLIM2;ACTN2;FHDC1;NTN1
Positive Regulation Of Cell Motility (GO:2000147)	3/221	0.9264212526460354	0.9853459875540264	0	0	0.5178558629587156	0.03957777197014634	SEMA4D;NTN1;THBS1
Antimicrobial Humoral Response (GO:0019730)	1/100	0.9268523762977592	0.9853459875540264	0	0	0.38096922532720195	0.02893879378845248	CXCL11
Regulation Of Organelle Organization (GO:0033043)	1/100	0.9268523762977592	0.9853459875540264	0	0	0.38096922532720195	0.02893879378845248	PARL
Response To UV (GO:0009411)	1/100	0.9268523762977592	0.9853459875540264	0	0	0.38096922532720195	0.02893879378845248	IL12A
Protein-Containing Complex Assembly (GO:0065003)	5/328	0.9274576590144384	0.9853483841544814	0	0	0.5816184058762824	0.043800598126656556	RSPH4A;NSG2;CCDC103;FN1;APBA1
rRNA Processing (GO:0006364)	1/101	0.928745340598762	0.986075299894982	0	0	0.37714007782101167	0.027878458480696276	PRKDC
Protein Catabolic Process (GO:0030163)	1/102	0.930589408550008	0.9873916192017618	0	0	0.37338675501791424	0.02686036815665726	DTX4
Double-Strand Break Repair (GO:0006302)	2/168	0.9328222952258374	0.9891185142109139	0	0	0.4537213180206205	0.03155203556977973	PRKDC;RPA4
Positive Regulation Of Kinase Activity (GO:0033674)	1/104	0.9341358653505485	0.9893436282954813	0	0	0.3660987495750066	0.024943547132763377	MERTK
Brain Development (GO:0007420)	2/169	0.9342455437331257	0.9893436282954813	0	0	0.4509810787781163	0.030673920266743045	ROBO2;EPHA7
Intrinsic Apoptotic Signaling Pathway (GO:0097193)	1/105	0.9358406790287355	0.9902245412200984	0	0	0.36255986231667164	0.024041355965397478	PRKDC
Transmembrane Receptor Protein Tyrosine Kinase Signaling Pathway (GO:0007169)	4/284	0.9368822339884366	0.9902245412200984	0	0	0.5369024322057591	0.03500479766576088	EPHA7;MERTK;EPHB1;FOXO1
Metal Ion Transport (GO:0030001)	2/171	0.9370068692977136	0.9902245412200984	0	0	0.44559788689343344	0.02899267750712832	KCNMB1;SLC4A4
Regulation Of G1/S Transition Of Mitotic Cell Cycle (GO:2000045)	1/106	0.9375014475321249	0.9902245412200984	0	0	0.35908838243468594	0.02317447871567804	SLFN11
Positive Regulation Of T Cell Activation (GO:0050870)	1/107	0.9391193066355789	0.9912926014486666	0	0	0.35568240217311503	0.022341390064988306	LGALS9
Response To Tumor Necrosis Factor (GO:0034612)	1/108	0.9406953627694209	0.9913747291047016	0	0	0.35234008509400344	0.02154063862680388	TNFRSF11A
Regulation Of Proteasomal Ubiquitin-Dependent Protein Catabolic Process (GO:0032434)	1/109	0.9422306941858026	0.9913747291047016	0	0	0.34905966277561606	0.020770842741198576	GLMN
Positive Regulation Of Wnt Signaling Pathway (GO:0030177)	1/109	0.9422306941858026	0.9913747291047016	0	0	0.34905966277561606	0.020770842741198576	SFRP2
Positive Regulation Of Cysteine-Type Endopeptidase Activity Involved In Apoptotic Process (GO:0043280)	1/109	0.9422306941858026	0.9913747291047016	0	0	0.34905966277561606	0.020770842741198576	LGALS9
Regulation Of Wnt Signaling Pathway (GO:0030111)	1/109	0.9422306941858026	0.9913747291047016	0	0	0.34905966277561606	0.020770842741198576	SFRP2
Positive Regulation Of Hydrolase Activity (GO:0051345)	2/176	0.9434372319080792	0.9916712911861981	0	0	0.43268132015863414	0.025193061650511016	SEMA4D;RASGRF2
Regulation Of JNK Cascade (GO:0046328)	1/110	0.943726351159448	0.9916712911861981	0	0	0.34583943169242853	0.020030686877245005	EPHB1
Double-Strand Break Repair Via Homologous Recombination (GO:0000724)	1/111	0.945183356847591	0.9919265286377416	0	0	0.3426777502652989	0.01931891801024715	RPA4
Negative Regulation Of Transmembrane Receptor Protein Serine/Threonine Kinase Signaling Pathway (GO:0090101)	1/111	0.945183356847591	0.9919265286377416	0	0	0.3426777502652989	0.01931891801024715	EMILIN1
Positive Regulation Of Cellular Component Organization (GO:0051130)	1/113	0.9479853767709878	0.9942285658817678	0	0	0.3365237632017788	0.017975821377984737	CLDN19
Regulation Of Cytoskeleton Organization (GO:0051493)	1/114	0.9493323084323022	0.9943009186491223	0	0	0.33352845976378226	0.017342270773584818	IQGAP2
Regulation Of Intracellular Signal Transduction (GO:1902531)	4/297	0.9496770297363393	0.9943009186491223	0	0	0.5127335145568817	0.026474134087455047	NEK8;PLEKHG3;RASGRF2;AKAP5
Protein Localization (GO:0008104)	5/351	0.9498798861758139	0.9943009186491223	0	0	0.5423042049189618	0.027885140125428552	ANO1;CAV3;INSC;DOC2B;RAB6B
Endoplasmic Reticulum To Golgi Vesicle-Mediated Transport (GO:0006888)	1/115	0.9506444253580295	0.994464142788105	0	0	0.3305857055089085	0.016732655609834234	BCAP29
Cellular Response To Oxidative Stress (GO:0034599)	1/117	0.9531677842964552	0.9964658730264925	0	0	0.3248524084261371	0.015581328688068564	FOXO1
Fatty Acid Metabolic Process (GO:0006631)	1/122	0.9589270342506454	0.999993210748462	0	0	0.31134836157828727	0.013058041272323012	CYP1A1
Negative Regulation Of Transcription By RNA Polymerase II (GO:0000122)	13/763	0.9591805318811524	0.999993210748462	0	0	0.6468924302788844	0.02695987060351535	ZNF891;MEF2C;THRB;SEMA4D;ZNF491;MYT1L;NR1I3;ZBTB16;ZNF10;TCF21;OTP;TRO;TFEC
Positive Regulation Of Epithelial Cell Proliferation (GO:0050679)	1/123	0.9599910969483151	0.999993210748462	0	0	0.30878037889902404	0.012607894581649348	AREG
Regulation Of Cell Population Proliferation (GO:0042127)	13/766	0.9606325911050668	0.999993210748462	0	0	0.6442119966349741	0.025873655503363555	TENM1;MYOCD;EDN2;PRKDC;GLMN;FN1;TNFRSF11A;AREG;THBS1;CXCL11;SFRP2;CLDN19;EMILIN1
Regulation Of Mitotic Cell Cycle (GO:0007346)	1/125	0.9620373848724009	0.999993210748462	0	0	0.3037686707669135	0.01175644521072061	MKI67
Regulation Of Programmed Cell Death (GO:0043067)	2/195	0.9626210809226241	0.999993210748462	0	0	0.3897019462877112	0.014845860242623386	ACTN2;FBXO10
Protein-Containing Complex Organization (GO:0043933)	1/126	0.9630210122406572	0.999993210748462	0	0	0.3013229571984436	0.011353863447803607	APBA1
Regulation Of Response To External Stimulus (GO:0032101)	1/127	0.9639791998659188	0.999993210748462	0	0	0.2989160644802668	0.010965903668906249	GGT3P
Golgi Vesicle Transport (GO:0048193)	2/197	0.9642315030863504	0.999993210748462	0	0	0.3856650172439646	0.014047410435688272	BCAP29;RAB6B
Protein Homooligomerization (GO:0051260)	1/129	0.965821865921937	0.999993210748462	0	0	0.29421510214007784	0.0102315848441031	TRPA1
Positive Regulation Of Cell Population Proliferation (GO:0008284)	7/483	0.9673901051618066	0.999993210748462	0	0	0.5502836961556276	0.018243801314567546	MEF2C;SFRP2;EDN2;FN1;TNFRSF11A;AREG;THBS1
Epithelial Cell Differentiation (GO:0030855)	1/132	0.9684109438387984	0.999993210748462	0	0	0.28743279769507235	0.00922623438688719	TCF21
Non-Membrane-Bounded Organelle Assembly (GO:0140694)	1/135	0.9708042298499983	0.999993210748462	0	0	0.2809541785237238	0.008324798194702682	FITM1
Regulation Of Protein Kinase B Signaling (GO:0051896)	1/136	0.9715610698962263	0.999993210748462	0	0	0.2788586251621271	0.008045392216556526	THBS1
Negative Regulation Of Cellular Biosynthetic Process (GO:0031327)	1/137	0.9722983257149491	0.999993210748462	0	0	0.2767938887617304	0.007775860595092715	DKKL1
Protein Localization To Organelle (GO:0033365)	1/137	0.9722983257149491	0.999993210748462	0	0	0.2767938887617304	0.007775860595092715	TRAM1L1
Positive Regulation Of Cell Migration (GO:0030335)	3/272	0.9726111632955733	0.999993210748462	0	0	0.41856412639405205	0.011623903875332523	SEMA4D;FN1;THBS1
Positive Regulation Of Transferase Activity (GO:0051347)	1/143	0.9763380243139046	0.999993210748462	0	0	0.26501616704115744	0.006346187420444551	MERTK
Positive Regulation Of Cell Differentiation (GO:0045597)	3/283	0.9780426193919922	0.999993210748462	0	0	0.40189034598214285	0.00892278223614142	MEF2C;SFRP2;ZBTB16
Regulation Of Cold-Induced Thermogenesis (GO:0120161)	1/146	0.9781316468202438	0.999993210748462	0	0	0.25949282168254395	0.005737648324687992	ALDH1A1
Proteasomal Protein Catabolic Process (GO:0010498)	2/220	0.9785586481307778	0.999993210748462	0	0	0.34456426489260866	0.0074682778584228395	DTX4;FBXL22
Negative Regulation Of Protein Metabolic Process (GO:0051248)	1/147	0.9786988355699474	0.999993210748462	0	0	0.2577021480731304	0.005548664405731929	FMN2
DNA Repair (GO:0006281)	3/291	0.981331691544205	0.999993210748462	0	0	0.39056396484375	0.007360084503052294	PRKDC;RPA4;RAD9B
Regulation Of Cell Growth (GO:0001558)	2/227	0.9816837483929939	0.999993210748462	0	0	0.33372319688109164	0.006169230703901131	SFRP2;SLIT2
Chromatin Remodeling (GO:0006338)	2/228	0.9820924730354127	0.999993210748462	0	0	0.33222929496800013	0.006003319240051363	SLFN11;GLMN
Negative Regulation Of DNA-templated Transcription (GO:0045892)	17/1025	0.9825780620764358	0.999993210748462	0	0	0.6257350831899025	0.010997598131616175	ZNF891;MEF2C;TLE2;THRB;SEMA4D;ZNF491;MYT1L;NR1I3;ZBTB16;PASD1;ZNF10;TCF21;OTP;FOXO1;TRO;SFRP2;TFEC
Sensory Perception Of Smell (GO:0007608)	2/230	0.9828835530435557	0.999993210748462	0	0	0.3292808043500564	0.005684910147440402	OR2M3;OR2T6
Peptidyl-Serine Phosphorylation (GO:0018105)	1/158	0.9840475442308158	0.999993210748462	0	0	0.23951027286921608	0.00385158045524403	PRKDC
Positive Regulation Of GTPase Activity (GO:0043547)	2/234	0.984365253677175	0.999993210748462	0	0	0.32353633124957987	0.005098368994283536	SEMA4D;RASGRF2
Protein Modification By Small Protein Conjugation (GO:0032446)	4/364	0.9853109088122919	0.999993210748462	0	0	0.4158512720156556	0.006153785483416831	ASB9;FBXO10;DTX4;RNF152
Protein Autophosphorylation (GO:0046777)	1/162	0.9856402267088623	0.999993210748462	0	0	0.23351137105155037	0.003377478721311329	EPHB1
Regulation Of Autophagy (GO:0010506)	2/241	0.9866638448594462	0.999993210748462	0	0	0.3139461857805835	0.004215003903390923	RNF152;FOXO1
Positive Regulation Of Cellular Process (GO:0048522)	8/594	0.9867928771911311	0.999993210748462	0	0	0.508889203034648	0.006765739174158835	SFRP2;EDN2;FN1;IL12A;TNFRSF11A;AREG;NTN1;THBS1
Peptidyl-Serine Modification (GO:0018209)	1/166	0.9870741471180535	0.999993210748462	0	0	0.22780332507958967	0.002963748286738353	PRKDC
Membrane Organization (GO:0061024)	1/167	0.9874097077653315	0.999993210748462	0	0	0.22641929586048473	0.002868782644387004	CAV3
Protein Ubiquitination (GO:0016567)	5/434	0.9880871443301634	0.999993210748462	0	0	0.43548608254490606	0.0052190317259296695	ASB9;FBXO10;DTX4;RNF152;RAG1
Regulation Of Neuron Projection Development (GO:0010975)	1/174	0.9895273243186641	0.999993210748462	0	0	0.2171791007849576	0.0022864398665125036	CSMD3
Positive Regulation Of I-kappaB kinase/NF-kappaB Signaling (GO:0043123)	1/175	0.9897992953379795	0.999993210748462	0	0	0.21591976385348183	0.002213844423559045	LGALS9
RNA Processing (GO:0006396)	1/183	0.9917359585557459	0.999993210748462	0	0	0.2063432676273143	0.0017123144196800049	CELF3
Negative Regulation Of Nucleic Acid-Templated Transcription (GO:1903507)	5/456	0.9920425750592563	0.999993210748462	0	0	0.41376461892961175	0.0033056707244459196	TLE2;SFRP2;ZBTB16;PASD1;FOXO1
Positive Regulation Of Signal Transduction (GO:0009967)	2/266	0.9924831862517852	0.999993210748462	0	0	0.2838472443735602	0.0021416863197858114	THRB;SLC2A4
Chromatin Organization (GO:0006325)	2/268	0.9928226083429297	0.999993210748462	0	0	0.28168374151753656	0.0020290449031949258	SLFN11;HMGN3
Transcription By RNA Polymerase II (GO:0006366)	1/192	0.9934793870843223	0.999993210748462	0	0	0.19652861246358505	0.001285683300644128	THRB
Modification-Dependent Protein Catabolic Process (GO:0019941)	1/192	0.9934793870843223	0.999993210748462	0	0	0.19652861246358505	0.001285683300644128	FBXO10
Regulation Of Signal Transduction (GO:0009966)	1/193	0.9936488506289938	0.999993210748462	0	0	0.19549489299610895	0.0012455768893886586	CAV3
DNA-templated Transcription (GO:0006351)	1/199	0.9945771633127781	0.999993210748462	0	0	0.18951185001768658	0.0010304884303542429	THRB
Organic Substance Transport (GO:0071702)	1/201	0.9948554448904028	0.999993210748462	0	0	0.18759727626459144	9.675955901476894E-4	SLC47A2
Protein Stabilization (GO:0050821)	1/208	0.995721814630569	0.999993210748462	0	0	0.18118761630857722	7.76817080320507E-4	HSP90AA4P
Cellular Response To Cytokine Stimulus (GO:0071345)	2/308	0.9971773925413846	0.999993210748462	0	0	0.2443527118449719	6.906870153605313E-4	EDN2;LGALS9
Protein Polyubiquitination (GO:0000209)	1/226	0.9973378099845767	0.999993210748462	0	0	0.16653696498054474	4.4394423987663905E-4	RNF152
Cilium Organization (GO:0044782)	1/228	0.9974745306223765	0.999993210748462	0	0	0.16505253775347536	4.1736236984617013E-4	FHDC1
Positive Regulation Of Multicellular Organismal Process (GO:0051240)	3/387	0.9975468421008948	0.999993210748462	0	0	0.2914581298828125	7.158712456304138E-4	ZBTB16;GLMN;TNFRSF11A
Regulation Of I-kappaB kinase/NF-kappaB Signaling (GO:0043122)	1/232	0.9977272815155788	0.999993210748462	0	0	0.16216079640204153	3.689652755294929E-4	LGALS9
Positive Regulation Of Developmental Process (GO:0051094)	1/233	0.9977864159432187	0.999993210748462	0	0	0.16145344156715416	3.5778690611795987E-4	ZBTB16
Positive Regulation Of Intracellular Signal Transduction (GO:1902533)	5/525	0.9978635935398203	0.999993210748462	0	0	0.3575603318250377	7.647113611321982E-4	SEMA4D;FN1;LGALS9;RUNDC3A;THBS1
Protein Modification Process (GO:0036211)	8/711	0.9981139504600979	0.999993210748462	0	0	0.42156887501017054	7.9585052564708E-4	PTPRD;EPHA7;PRKDC;FN1;MACROD2;PPM1E;EPHB1;THBS1
Positive Regulation Of Nucleic Acid-Templated Transcription (GO:1903508)	5/557	0.9988638924977855	0.999993210748462	0	0	0.3362638533674339	3.822490656886437E-4	MEF2C;MYOCD;ZBTB16;SKAP1;FOXO1
Phosphorylation (GO:0016310)	3/429	0.9990271044165802	0.999993210748462	0	0	0.262145136443662	2.551639895566795E-4	EPHA7;PRKDC;EPHB1
Positive Regulation Of Transcription By RNA Polymerase II (GO:0045944)	11/938	0.999284285897759	0.999993210748462	0	0	0.436931730621051	3.128301631603859E-4	MEF2C;MYOCD;SFRP2;THRB;PRKDC;NR1I3;TFEC;TCF21;HOXB7;SKAP1;FOXO1
Ubiquitin-Dependent Protein Catabolic Process (GO:0006511)	2/367	0.9993051551436667	0.999993210748462	0	0	0.2042244118668055	1.4195360570308833E-4	FBXO10;FBXL22
Regulation Of Nucleic Acid-Templated Transcription (GO:1903506)	3/452	0.9994176110292965	0.999993210748462	0	0	0.24841662026726058	1.447172447382841E-4	MEF2C;HOXB7;ELAVL2
Protein Transport (GO:0015031)	1/313	0.9997305677832738	0.999993210748462	0	0	0.11955627057767136	3.221665130206153E-5	RAB6B
Proteasome-Mediated Ubiquitin-Dependent Protein Catabolic Process (GO:0043161)	1/319	0.9997697197008008	0.999993210748462	0	0	0.11726378386315249	2.700664890219591E-5	FBXL22
Organelle Assembly (GO:0070925)	1/322	0.9997870830885763	0.999993210748462	0	0	0.11614967817011528	2.4732863854770865E-5	FHDC1
Organelle Organization (GO:0006996)	2/418	0.9997956829745204	0.999993210748462	0	0	0.17870932673564252	3.651708872261506E-5	FITM1;RAB6B
Protein Phosphorylation (GO:0006468)	3/500	0.999802130583293	0.999993210748462	0	0	0.223858777665996	4.42991886333612E-5	EPHA7;PRKDC;EPHB1
Intracellular Protein Transport (GO:0006886)	1/325	0.9998031204762254	0.999993210748462	0	0	0.11505620406398616	2.2654440834371862E-5	RAB6B
Regulation Of Gene Expression (GO:0010468)	12/1127	0.9999223722670566	0.999993210748462	0	0	0.3930497731102176	3.0512747153479777E-5	MEF2C;SLC24A3;SFRP2;GLMN;FN1;CLDN19;EMILIN1;LGALS9;HOXB7;SH3GL2;ELAVL2;RAG1
Regulation Of Transcription By RNA Polymerase II (GO:0006357)	28/2028	0.9999562297184249	0.999993210748462	0	0	0.5026488706365503	2.2001564112006193E-5	ZNF891;THRB;ZNF491;PRKDC;MYT1L;ONECUT3;NR1I3;ZNF518B;TCF21;OTP;NTN1;FOXO1;TRO;ZNF763;MEF2C;MYOCD;SEMA4D;ZBTB16;PASD1;ZNF10;ZIC4;SFRP2;TFEC;CYP1A1;ZSCAN23;HOXB7;SIM2;SKAP1
Positive Regulation Of DNA-templated Transcription (GO:0045893)	12/1243	0.9999863705427153	0.999993210748462	0	0	0.35376368918899276	4.8216399489110045E-6	MEF2C;MYOCD;SFRP2;THRB;PRKDC;NR1I3;ZBTB16;TFEC;TCF21;HOXB7;SKAP1;FOXO1
Regulation Of DNA-templated Transcription (GO:0006355)	22/1922	0.999993210748462	0.999993210748462	0	0	0.41301377175189496	2.8040639038252917E-6	TENM1;MEF2C;TLE2;MYOCD;MYT1L;ONECUT3;ZNF518B;ZBTB16;PASD1;TCF21;ZIC4;NTN1;FOXO1;ELAVL2;SFRP2;TFEC;CYP1A1;ZSCAN23;HOXB7;ZNF763;SIM2;SKAP1
