# Supplementary material for: Praja2 controls P-body assembly and translation in glioblastoma by non-proteolytic ubiquitylation of DDX6
Source: EMBO Rep. 2025 Mar 27;26(9):2347–77. doi: 10.1038/s44319-025-00425-5 (PMC12069581; doi:10.1038/s44319-025-00425-5)
Supplement: Supplementary file 12 — Data Set EV9 [file 44319_2025_425_MOESM12_ESM.txt]

Dataset EV9
Table of Reactome terms identified analyzing the 23 common mRNAs that are translationally regulated by praja2 and bound to DDX6 only in U87MG praja2KO cells
Term	Overlap	P-value	Adjusted P-value	Old P-value	Old Adjusted P-value	Odds Ratio	Combined Score	Genes
Regulation Of Commissural Axon Pathfinding By SLIT And ROBO R-HSA-428542	3/9	0.0012699010388827446	0.6755873526856201	0	0	19.0224609375	126.85729763625473	ROBO2;SLIT2;NTN1
Activation Of C3 And C5 R-HSA-174577	2/6	0.009267228611405784	0.9999953328203589	0	0	18.987329434697855	88.88483288947205	C4A;C5
Neuronal System R-HSA-112316	18/386	0.011643433670184373	0.9999953328203589	0	0	1.8814298836497245	8.378031526029574	KCNH5;SYT2;KCND2;GABRA5;ACTN2;RASGRF2;AKAP5;GABRG3;PPM1E;CPLX1;SYT7;PTPRD;CACNB4;KCNMB1;LRFN1;DLGAP1;APBA1;KCNK2
Initial Triggering Of Complement R-HSA-166663	3/21	0.01598903803904342	0.9999953328203589	0	0	6.3369140625	26.20853815491494	C4A;MASP1;MBL2
ROBO Receptors Bind AKAP5 R-HSA-9010642	2/8	0.016717876274931688	0.9999953328203589	0	0	12.656920077972709	51.78296216374456	ROBO2;AKAP5
Lectin Pathway Of Complement Activation R-HSA-166662	2/8	0.016717876274931688	0.9999953328203589	0	0	12.656920077972709	51.78296216374456	MASP1;MBL2
Beta-oxidation Of pristanoyl-CoA R-HSA-389887	2/9	0.021131595887768605	0.9999953328203589	0	0	10.848231690336954	41.84147692014946	ACOXL;SYCP2
Neurotoxicity Of Clostridium Toxins R-HSA-168799	2/10	0.025969612336673737	0.9999953328203589	0	0	9.491715399610136	34.65262206475186	SV2C;SYT2
Protein-protein Interactions At Synapses R-HSA-6794362	6/88	0.026059347038714997	0.9999953328203589	0	0	2.78925679237146	10.173475990926931	PTPRD;SYT2;LRFN1;DLGAP1;APBA1;SYT7
IRF3-mediated Induction Of Type I IFN R-HSA-3270619	2/13	0.04278744216385036	0.9999953328203589	0	0	6.902002480949849	21.75173416514414	PRKDC;DTX4
Sensory Processing Of Sound By Outer Hair Cells Of Cochlea R-HSA-9662361	4/53	0.04728520716353855	0.9999953328203589	0	0	3.104916330524382	9.4748315764515	KCNMB1;PCDH15;LHFPL5;XIRP2
Creation Of C4 And C2 Activators R-HSA-166786	2/14	0.04908543896647397	0.9999953328203589	0	0	6.326510721247564	19.069323361766887	MASP1;MBL2
DCC Mediated Attractive Signaling R-HSA-418885	2/14	0.04908543896647397	0.9999953328203589	0	0	6.326510721247564	19.069323361766887	ABLIM2;NTN1
Complement Cascade R-HSA-166658	4/55	0.05294614742422502	0.9999953328203589	0	0	2.9828479336940257	8.765038901737585	C4A;C5;MASP1;MBL2
cGMP Effects R-HSA-418457	2/15	0.055693806671090036	0.9999953328203589	0	0	5.839556155345629	16.86397438877333	PDE1A;KCNMB1
Neurexins And Neuroligins R-HSA-6794361	4/57	0.058958789066462174	0.9999953328203589	0	0	2.869992246058413	8.124708603799247	SYT2;DLGAP1;APBA1;SYT7
STING Mediated Induction Of Host Immune Responses R-HSA-1834941	2/16	0.06259245359879981	0.9999953328203589	0	0	5.4221665274296855	15.025422909674162	PRKDC;DTX4
Glutathione Conjugation R-HSA-156590	3/36	0.06480735543239213	0.9999953328203589	0	0	3.453835227272727	9.450854265572858	GSTM3;MGST2;OPLAH
Other Semaphorin Interactions R-HSA-416700	2/19	0.08484136055063767	0.9999953328203589	0	0	4.464625616328402	11.014106889349165	SEMA4D;PLXNA4
Aflatoxin Activation And Detoxification R-HSA-5423646	2/19	0.08484136055063767	0.9999953328203589	0	0	4.464625616328402	11.014106889349165	AKR7A3;MGST2
Ras Activation Upon Ca2+ Influx Thru NMDA Receptor R-HSA-442982	2/19	0.08484136055063767	0.9999953328203589	0	0	4.464625616328402	11.014106889349165	ACTN2;RASGRF2
Scavenging By Class A Receptors R-HSA-3000480	2/19	0.08484136055063767	0.9999953328203589	0	0	4.464625616328402	11.014106889349165	MARCO;MASP1
Integrin Cell Surface Interactions R-HSA-216083	4/66	0.09023391090411506	0.9999953328203589	0	0	2.4522441765040086	5.8985054568578255	ITGAM;ITGA4;FN1;THBS1
Sensory Processing Of Sound By Inner Hair Cells Of Cochlea R-HSA-9662360	4/67	0.09411762033039642	0.9999953328203589	0	0	2.4131954151523622	5.702887534146522	KCNMB1;PCDH15;LHFPL5;XIRP2
Synaptic Adhesion-Like Molecules R-HSA-8849932	2/21	0.1007928450844332	0.9999953328203589	0	0	3.9942546424540883	9.165567826194579	PTPRD;LRFN1
Negative Regulation Of NMDA Receptor-Mediated Neuronal Transmission R-HSA-9617324	2/21	0.1007928450844332	0.9999953328203589	0	0	3.9942546424540883	9.165567826194579	ACTN2;PPM1E
Nitric Oxide Stimulates Guanylate Cyclase R-HSA-392154	2/21	0.1007928450844332	0.9999953328203589	0	0	3.9942546424540883	9.165567826194579	PDE1A;KCNMB1
Platelet Degranulation R-HSA-114608	6/125	0.1042181153060964	0.9999953328203589	0	0	1.9183437618662396	4.337891881389261	TF;ACTN2;SELENOP;FN1;A1BG;THBS1
Dopamine Neurotransmitter Release Cycle R-HSA-212676	2/23	0.11748930704276556	0.9999953328203589	0	0	3.613478139793929	7.737930828101555	APBA1;CPLX1
Response To Elevated Platelet Cytosolic Ca2+ R-HSA-76005	6/130	0.11956152899503877	0.9999953328203589	0	0	1.8405158755307687	3.909116122261993	TF;ACTN2;SELENOP;FN1;A1BG;THBS1
Acetylcholine Inhibits Contraction Of Outer Hair Cells R-HSA-9667769	1/5	0.12229918904522404	0.9999953328203589	0	0	9.475194552529183	19.910082926776948	KCNMB1
Signaling By MST1 R-HSA-8852405	1/5	0.12229918904522404	0.9999953328203589	0	0	9.475194552529183	19.910082926776948	SPINT1
Ficolins Bind To Repetitive Carbohydrate Structures On Target Cell Surface R-HSA-2855086	1/5	0.12229918904522404	0.9999953328203589	0	0	9.475194552529183	19.910082926776948	MASP1
Fructose Catabolism R-HSA-70350	1/5	0.12229918904522404	0.9999953328203589	0	0	9.475194552529183	19.910082926776948	ALDH1A1
Toxicity Of Botulinum Toxin Type D (botD) R-HSA-5250955	1/5	0.12229918904522404	0.9999953328203589	0	0	9.475194552529183	19.910082926776948	SV2C
Toxicity Of Botulinum Toxin Type F (botF) R-HSA-5250981	1/5	0.12229918904522404	0.9999953328203589	0	0	9.475194552529183	19.910082926776948	SV2C
IRF3 Mediated Activation Of Type 1 IFN R-HSA-1606341	1/5	0.12229918904522404	0.9999953328203589	0	0	9.475194552529183	19.910082926776948	DTX4
tRNA Processing In Mitochondrion R-HSA-6785470	1/5	0.12229918904522404	0.9999953328203589	0	0	9.475194552529183	19.910082926776948	PRORP
MECP2 Regulates Transcription Factors R-HSA-9022707	1/5	0.12229918904522404	0.9999953328203589	0	0	9.475194552529183	19.910082926776948	MEF2C
Melanin Biosynthesis R-HSA-5662702	1/5	0.12229918904522404	0.9999953328203589	0	0	9.475194552529183	19.910082926776948	DCT
Activation Of NMDA Receptors And Postsynaptic Events R-HSA-442755	4/74	0.12341057396864086	0.9999953328203589	0	0	2.1710930947721554	4.5424445222310625	ACTN2;RASGRF2;APBA1;PPM1E
RHO GTPases Activate NADPH Oxidases R-HSA-5668599	2/24	0.12608006640494018	0.9999953328203589	0	0	3.449051922736133	7.14242822078945	NOX3;CYBB
Sensory Processing Of Sound R-HSA-9659379	4/75	0.12787999161059643	0.9999953328203589	0	0	2.140404068245087	4.402089895861011	KCNMB1;PCDH15;LHFPL5;XIRP2
Netrin-1 Signaling R-HSA-373752	3/49	0.13175810818677902	0.9999953328203589	0	0	2.4760954483695654	5.01851943043664	ABLIM2;SLIT2;NTN1
Assembly And Cell Surface Presentation Of NMDA Receptors R-HSA-9609736	2/25	0.13481412785089741	0.9999953328203589	0	0	3.2989236375964066	6.610575446219755	ACTN2;APBA1
Proton-coupled Monocarboxylate Transport R-HSA-433692	1/6	0.14490560312420964	0.9999953328203589	0	0	7.57976653696498	14.641628557976741	EMB
RUNX3 Regulates Immune Response And Cell Migration R-HSA-8949275	1/6	0.14490560312420964	0.9999953328203589	0	0	7.57976653696498	14.641628557976741	ITGA4
Fibronectin Matrix Formation R-HSA-1566977	1/6	0.14490560312420964	0.9999953328203589	0	0	7.57976653696498	14.641628557976741	FN1
Lipid Particle Organization R-HSA-8964572	1/6	0.14490560312420964	0.9999953328203589	0	0	7.57976653696498	14.641628557976741	FITM1
MET Receptor Activation R-HSA-6806942	1/6	0.14490560312420964	0.9999953328203589	0	0	7.57976653696498	14.641628557976741	SPINT1
CREB1 Phosphorylation Thru NMDA Receptor-Mediated Activation Of RAS Signaling R-HSA-442742	2/27	0.1526605807153397	0.9999953328203589	0	0	3.0346978557504873	5.703830692950857	ACTN2;RASGRF2
Nuclear Receptor Transcription Pathway R-HSA-383280	3/53	0.15583722951665926	0.9999953328203589	0	0	2.2775390625	4.233815791659843	THRB;NR1I3;AREG
Phase 1 - Inactivation Of Fast Na+ Channels R-HSA-5576894	1/7	0.16693085997363868	0.9999953328203589	0	0	6.316147859922179	11.307013560134054	KCND2
Anchoring Fibril Formation R-HSA-2214320	1/7	0.16693085997363868	0.9999953328203589	0	0	6.316147859922179	11.307013560134054	TLL1
Fructose Metabolism R-HSA-5652084	1/7	0.16693085997363868	0.9999953328203589	0	0	6.316147859922179	11.307013560134054	ALDH1A1
TYSND1 Cleaves Peroxisomal Proteins R-HSA-9033500	1/7	0.16693085997363868	0.9999953328203589	0	0	6.316147859922179	11.307013560134054	SYCP2
Terminal Pathway Of Complement R-HSA-166665	1/7	0.16693085997363868	0.9999953328203589	0	0	6.316147859922179	11.307013560134054	C5
Inactivation Of CDC42 And RAC1 R-HSA-428543	1/7	0.16693085997363868	0.9999953328203589	0	0	6.316147859922179	11.307013560134054	SLIT2
Peroxisomal Lipid Metabolism R-HSA-390918	2/29	0.1709311293667348	0.9999953328203589	0	0	2.8096166341780378	4.96317248829341	ACOXL;SYCP2
SUMOylation Of Intracellular Receptors R-HSA-4090294	2/29	0.1709311293667348	0.9999953328203589	0	0	2.8096166341780378	4.96317248829341	THRB;AREG
FOXO-mediated Transcription Of Oxidative Stress, Metabolic And Neuronal Genes R-HSA-9615017	2/29	0.1709311293667348	0.9999953328203589	0	0	2.8096166341780378	4.96317248829341	FOXO1;PLXNA4
Uptake And Actions Of Bacterial Toxins R-HSA-5339562	2/29	0.1709311293667348	0.9999953328203589	0	0	2.8096166341780378	4.96317248829341	SV2C;SYT2
Transmission Across Chemical Synapses R-HSA-112315	9/246	0.18545081695095011	0.9999953328203589	0	0	1.4445389503177064	2.4339983955501205	CACNB4;ACTN2;GABRA5;RASGRF2;APBA1;AKAP5;GABRG3;CPLX1;PPM1E
Phosphate Bond Hydrolysis By NTPDase Proteins R-HSA-8850843	1/8	0.18838987083243047	0.9999953328203589	0	0	5.4135630906058925	9.036545161381305	ENTPD8
Ca2+ Activated K+ Channels R-HSA-1296052	1/8	0.18838987083243047	0.9999953328203589	0	0	5.4135630906058925	9.036545161381305	KCNMB1
Cross-presentation Of Particulate Exogenous Antigens (Phagosomes) R-HSA-1236973	1/8	0.18838987083243047	0.9999953328203589	0	0	5.4135630906058925	9.036545161381305	CYBB
Regulation Of Gene Expression In Early Pancreatic Precursor Cells R-HSA-210747	1/8	0.18838987083243047	0.9999953328203589	0	0	5.4135630906058925	9.036545161381305	ONECUT3
Role Of ABL In ROBO-SLIT Signaling R-HSA-428890	1/8	0.18838987083243047	0.9999953328203589	0	0	5.4135630906058925	9.036545161381305	SLIT2
Sema4D Mediated Inhibition Of Cell Attachment And Migration R-HSA-416550	1/8	0.18838987083243047	0.9999953328203589	0	0	5.4135630906058925	9.036545161381305	SEMA4D
Synthesis Of Epoxy (EET) And Dihydroxyeicosatrienoic Acids (DHET) R-HSA-2142670	1/8	0.18838987083243047	0.9999953328203589	0	0	5.4135630906058925	9.036545161381305	CYP1A1
Transport Of Fatty Acids R-HSA-804914	1/8	0.18838987083243047	0.9999953328203589	0	0	5.4135630906058925	9.036545161381305	LCN1
Inhibition Of Signaling By Overexpressed EGFR R-HSA-5638303	1/8	0.18838987083243047	0.9999953328203589	0	0	5.4135630906058925	9.036545161381305	AREG
Netrin Mediated Repulsion Signals R-HSA-418886	1/8	0.18838987083243047	0.9999953328203589	0	0	5.4135630906058925	9.036545161381305	NTN1
EGFR Downregulation R-HSA-182971	2/31	0.18953677249097292	0.9999953328203589	0	0	2.615581098339719	4.350161830287265	AREG;SH3GL2
Neurotransmitter Receptors And Postsynaptic Signal Transmission R-HSA-112314	7/182	0.19037765550905367	0.9999953328203589	0	0	1.520472440944882	2.522076848227824	ACTN2;GABRA5;RASGRF2;APBA1;AKAP5;GABRG3;PPM1E
Opsins R-HSA-419771	1/9	0.20929716529846745	0.9999953328203589	0	0	4.736624513618677	7.40808165510879	RRH
Phase 3 - Rapid Repolarisation R-HSA-5576890	1/9	0.20929716529846745	0.9999953328203589	0	0	4.736624513618677	7.40808165510879	KCNE1
CHL1 Interactions R-HSA-447041	1/9	0.20929716529846745	0.9999953328203589	0	0	4.736624513618677	7.40808165510879	CHL1
EGFR Interacts With Phospholipase C-gamma R-HSA-212718	1/9	0.20929716529846745	0.9999953328203589	0	0	4.736624513618677	7.40808165510879	AREG
Synthesis Of (16-20)-Hydroxyeicosatetraenoic Acids (HETE) R-HSA-2142816	1/9	0.20929716529846745	0.9999953328203589	0	0	4.736624513618677	7.40808165510879	CYP1A1
tRNA Modification In Mitochondrion R-HSA-6787450	1/9	0.20929716529846745	0.9999953328203589	0	0	4.736624513618677	7.40808165510879	PRORP
Peroxisomal Protein Import R-HSA-9033241	3/63	0.22093255734843148	0.9999953328203589	0	0	1.89697265625	2.86423482972307	SYCP2;ZNF260;PIPOX
AKT Phosphorylates Targets In Nucleus R-HSA-198693	1/10	0.22966690098535653	0.9999953328203589	0	0	4.21011673151751	6.193609140252348	FOXO1
Bicarbonate Transporters R-HSA-425381	1/10	0.22966690098535653	0.9999953328203589	0	0	4.21011673151751	6.193609140252348	SLC4A4
Regulation Of FOXO Transcriptional Activity By Acetylation R-HSA-9617629	1/10	0.22966690098535653	0.9999953328203589	0	0	4.21011673151751	6.193609140252348	FOXO1
Crosslinking Of Collagen Fibrils R-HSA-2243919	1/10	0.22966690098535653	0.9999953328203589	0	0	4.21011673151751	6.193609140252348	TLL1
Role Of Second Messengers In Netrin-1 Signaling R-HSA-418890	1/10	0.22966690098535653	0.9999953328203589	0	0	4.21011673151751	6.193609140252348	NTN1
Sodium/Calcium Exchangers R-HSA-425561	1/10	0.22966690098535653	0.9999953328203589	0	0	4.21011673151751	6.193609140252348	SLC24A3
rRNA Processing In Mitochondrion R-HSA-8868766	1/10	0.22966690098535653	0.9999953328203589	0	0	4.21011673151751	6.193609140252348	PRORP
Defective B3GALTL Causes PpS R-HSA-5083635	2/37	0.24658968337801995	0.9999953328203589	0	0	2.1665274296853245	3.033202367365506	THBS1;ADAMTS20
Activation Of Phototransduction Cascade R-HSA-2485179	1/11	0.24951287294218058	0.9999953328203589	0	0	3.7889105058365757	5.259935194342887	PDE6A
RHO GTPases Activate IQGAPs R-HSA-5626467	1/11	0.24951287294218058	0.9999953328203589	0	0	3.7889105058365757	5.259935194342887	IQGAP2
DSCAM Interactions R-HSA-376172	1/11	0.24951287294218058	0.9999953328203589	0	0	3.7889105058365757	5.259935194342887	NTN1
Serotonin Receptors R-HSA-390666	1/11	0.24951287294218058	0.9999953328203589	0	0	3.7889105058365757	5.259935194342887	HTR5A
Ethanol Oxidation R-HSA-71384	1/11	0.24951287294218058	0.9999953328203589	0	0	3.7889105058365757	5.259935194342887	ALDH1A1
O-glycosylation Of TSR Domain-Containing Proteins R-HSA-5173214	2/38	0.25618967930785974	0.9999953328203589	0	0	2.1062378167641325	2.8683529562865244	THBS1;ADAMTS20
Cell Surface Interactions At Vascular Wall R-HSA-202733	5/134	0.263510774384518	0.9999953328203589	0	0	1.4710442316461467	1.961874353872587	ITGAM;ITGA4;SELENOP;FN1;MERTK
Potassium Channels R-HSA-1296071	4/102	0.2684632901626604	0.9999953328203589	0	0	1.5485442709373378	2.0363993557338085	KCNH5;KCND2;KCNMB1;KCNK2
ALK Mutants Bind TKIs R-HSA-9700645	1/12	0.268848523000666	0.9999953328203589	0	0	3.444287230279448	4.524440399542772	FN1
Activation Of RAC1 R-HSA-428540	1/12	0.268848523000666	0.9999953328203589	0	0	3.444287230279448	4.524440399542772	SLIT2
Presynaptic Depolarization And Calcium Channel Opening R-HSA-112308	1/12	0.268848523000666	0.9999953328203589	0	0	3.444287230279448	4.524440399542772	CACNB4
Regulation Of Localization Of FOXO Transcription Factors R-HSA-9614399	1/12	0.268848523000666	0.9999953328203589	0	0	3.444287230279448	4.524440399542772	FOXO1
GRB2 Events In EGFR Signaling R-HSA-179812	1/12	0.268848523000666	0.9999953328203589	0	0	3.444287230279448	4.524440399542772	AREG
Tandem Pore Domain Potassium Channels R-HSA-1296346	1/12	0.268848523000666	0.9999953328203589	0	0	3.444287230279448	4.524440399542772	KCNK2
Glutathione Synthesis And Recycling R-HSA-174403	1/12	0.268848523000666	0.9999953328203589	0	0	3.444287230279448	4.524440399542772	OPLAH
Interleukin-35 Signaling R-HSA-8984722	1/12	0.268848523000666	0.9999953328203589	0	0	3.444287230279448	4.524440399542772	IL12A
Lysine Catabolism R-HSA-71064	1/12	0.268848523000666	0.9999953328203589	0	0	3.444287230279448	4.524440399542772	PIPOX
Cargo Recognition For Clathrin-Mediated Endocytosis R-HSA-8856825	4/104	0.2799167243285428	0.9999953328203589	0	0	1.5174168297455968	1.9320709069535433	TF;SYT2;AREG;SH3GL2
Binding And Uptake Of Ligands By Scavenger Receptors R-HSA-2173782	2/41	0.2849998414561692	0.9999953328203589	0	0	1.9439196281301545	2.4401374892069154	MARCO;MASP1
Regulation Of Beta-Cell Development R-HSA-186712	2/41	0.2849998414561692	0.9999953328203589	0	0	1.9439196281301545	2.4401374892069154	ONECUT3;FOXO1
SHC1 Events In EGFR Signaling R-HSA-180336	1/13	0.2876869486382281	0.9999953328203589	0	0	3.157101167315175	3.9333766970928896	AREG
Alpha-Linolenic (Omega3) And Linoleic (Omega6) Acid Metabolism R-HSA-2046104	1/13	0.2876869486382281	0.9999953328203589	0	0	3.157101167315175	3.9333766970928896	SYCP2
Post-translational Protein Phosphorylation R-HSA-8957275	4/106	0.29144490407064577	0.9999953328203589	0	0	1.4875100725221595	1.8339575637983418	C4A;TF;FN1;SCG2
Interleukin-4 And Interleukin-13 Signaling R-HSA-6785807	4/107	0.2972330848603084	0.9999953328203589	0	0	1.4729922292098114	1.787091104308292	ITGAM;FN1;IL12A;FOXO1
Clathrin-mediated Endocytosis R-HSA-8856828	5/142	0.30326027374414694	0.9999953328203589	0	0	1.3845713467868899	1.6520204828002045	TF;SYT2;ARPC1A;AREG;SH3GL2
Voltage Gated Potassium Channels R-HSA-1296072	2/43	0.30415258724047134	0.9999953328203589	0	0	1.8489041030761184	2.200613313048407	KCNH5;KCND2
Physiological Factors R-HSA-5578768	1/14	0.3060409118747157	0.9999953328203589	0	0	2.9140975755761747	3.4503978562469304	CORIN
Repression Of WNT Target Genes R-HSA-4641265	1/14	0.3060409118747157	0.9999953328203589	0	0	2.9140975755761747	3.4503978562469304	TLE2
Response To Metal Ions R-HSA-5660526	1/14	0.3060409118747157	0.9999953328203589	0	0	2.9140975755761747	3.4503978562469304	SNCB
Retrograde Neurotrophin Signaling R-HSA-177504	1/14	0.3060409118747157	0.9999953328203589	0	0	2.9140975755761747	3.4503978562469304	SH3GL2
SEMA3A-Plexin Repulsion Signaling By Inhibiting Integrin Adhesion R-HSA-399955	1/14	0.3060409118747157	0.9999953328203589	0	0	2.9140975755761747	3.4503978562469304	PLXNA4
Regulation Of Complement Cascade R-HSA-977606	2/45	0.3232096539739941	0.9999953328203589	0	0	1.7627272315154812	1.9909194685195022	C4A;C5
Phase 2 - Plateau Phase R-HSA-5576893	1/15	0.3239228478910958	0.9999953328203589	0	0	2.705808782657032	3.050122721172833	KCNE1
Regulation Of Innate Immune Responses To Cytosolic DNA R-HSA-3134975	1/15	0.3239228478910958	0.9999953328203589	0	0	2.705808782657032	3.050122721172833	DTX4
GRB2:SOS Provides Linkage To MAPK Signaling For Integrins R-HSA-354194	1/15	0.3239228478910958	0.9999953328203589	0	0	2.705808782657032	3.050122721172833	FN1
InlB-mediated Entry Of Listeria Monocytogenes Into Host Cell R-HSA-8875360	1/15	0.3239228478910958	0.9999953328203589	0	0	2.705808782657032	3.050122721172833	SH3GL2
p130Cas Linkage To MAPK Signaling For Integrins R-HSA-372708	1/15	0.3239228478910958	0.9999953328203589	0	0	2.705808782657032	3.050122721172833	FN1
Negative Regulation Of TCF-dependent Signaling By WNT Ligand Antagonists R-HSA-3772470	1/15	0.3239228478910958	0.9999953328203589	0	0	2.705808782657032	3.050122721172833	SFRP2
Class A/1 (Rhodopsin-like Receptors) R-HSA-373076	10/327	0.33504435334346255	0.9999953328203589	0	0	1.1973639004278978	1.3093082747201708	C5;CXCL11;KEL;XCR1;EDN2;GPR183;NPY2R;RRH;PCDHA4;HTR5A
Processing Of SMDT1 R-HSA-8949664	1/16	0.34134487311034	0.9999953328203589	0	0	2.5252918287937742	2.714340111239304	PARL
CRMPs In Sema3A Signaling R-HSA-399956	1/16	0.34134487311034	0.9999953328203589	0	0	2.5252918287937742	2.714340111239304	PLXNA4
Regulation Of Gene Expression In Late Stage (Branching Morphogenesis) Pancreatic Bud Precursor Cells R-HSA-210744	1/16	0.34134487311034	0.9999953328203589	0	0	2.5252918287937742	2.714340111239304	ONECUT3
Sema3A PAK Dependent Axon Repulsion R-HSA-399954	1/16	0.34134487311034	0.9999953328203589	0	0	2.5252918287937742	2.714340111239304	PLXNA4
FOXO-mediated Transcription Of Cell Death Genes R-HSA-9614657	1/16	0.34134487311034	0.9999953328203589	0	0	2.5252918287937742	2.714340111239304	FOXO1
Retrograde Transport At Trans-Golgi-Network R-HSA-6811440	2/48	0.3515301508693005	0.9999953328203589	0	0	1.6475125010594118	1.7224080794560823	NAPSA;RAB6B
Acetylcholine Neurotransmitter Release Cycle R-HSA-264642	1/17	0.35831879369323594	0.9999953328203589	0	0	2.3673394941634243	2.4296767598359934	CPLX1
Biosynthesis Of DHA-derived SPMs R-HSA-9018677	1/17	0.35831879369323594	0.9999953328203589	0	0	2.3673394941634243	2.4296767598359934	CYP1A1
FOXO-mediated Transcription Of Cell Cycle Genes R-HSA-9617828	1/17	0.35831879369323594	0.9999953328203589	0	0	2.3673394941634243	2.4296767598359934	FOXO1
Synthesis Of PIPs At Golgi Membrane R-HSA-1660514	1/17	0.35831879369323594	0.9999953328203589	0	0	2.3673394941634243	2.4296767598359934	PIK3C2G
GAB1 Signalosome R-HSA-180292	1/17	0.35831879369323594	0.9999953328203589	0	0	2.3673394941634243	2.4296767598359934	AREG
TNF Receptor Superfamily (TNFSF) Members Mediating Non-Canonical NF-kB Pathway R-HSA-5676594	1/17	0.35831879369323594	0.9999953328203589	0	0	2.3673394941634243	2.4296767598359934	TNFRSF11A
Signaling By EGFR R-HSA-177929	2/49	0.36088215101602145	0.9999953328203589	0	0	1.6123760938990501	1.6433398829262225	AREG;SH3GL2
EPH-ephrin Mediated Repulsion Of Cells R-HSA-3928665	2/49	0.36088215101602145	0.9999953328203589	0	0	1.6123760938990501	1.6433398829262225	EPHA7;EPHB1
Neurotransmitter Release Cycle R-HSA-112310	2/50	0.3701835067379452	0.9999953328203589	0	0	1.5787037037037037	1.5688469599937915	APBA1;CPLX1
Serotonin Neurotransmitter Release Cycle R-HSA-181429	1/18	0.37485611328276824	0.9999953328203589	0	0	2.2279697871366446	2.186112973454005	CPLX1
Ephrin Signaling R-HSA-3928664	1/18	0.37485611328276824	0.9999953328203589	0	0	2.2279697871366446	2.186112973454005	EPHB1
Norepinephrine Neurotransmitter Release Cycle R-HSA-181430	1/18	0.37485611328276824	0.9999953328203589	0	0	2.2279697871366446	2.186112973454005	CPLX1
Regulation Of IGF Transport And Uptake By IGFBPs R-HSA-381426	4/123	0.3907573161743172	0.9999953328203589	0	0	1.2738903780690358	1.1970347708410147	C4A;TF;FN1;SCG2
Phase 4 - Resting Membrane Potential R-HSA-5576886	1/19	0.3909680407652018	0.9999953328203589	0	0	2.1040856031128405	1.976008775215887	KCNK2
Biosynthesis Of Specialized Proresolving Mediators (SPMs) R-HSA-9018678	1/19	0.3909680407652018	0.9999953328203589	0	0	2.1040856031128405	1.976008775215887	CYP1A1
GABA Synthesis, Release, Reuptake And Degradation R-HSA-888590	1/19	0.3909680407652018	0.9999953328203589	0	0	2.1040856031128405	1.976008775215887	CPLX1
Listeria Monocytogenes Entry Into Host Cells R-HSA-8876384	1/19	0.3909680407652018	0.9999953328203589	0	0	2.1040856031128405	1.976008775215887	SH3GL2
Nuclear Events Stimulated By ALK Signaling In Cancer R-HSA-9725371	1/19	0.3909680407652018	0.9999953328203589	0	0	2.1040856031128405	1.976008775215887	FN1
Peptide Ligand-Binding Receptors R-HSA-375276	6/196	0.3924001363866002	0.9999953328203589	0	0	1.1970840657636233	1.119840066122841	C5;CXCL11;KEL;XCR1;EDN2;NPY2R
Muscle Contraction R-HSA-397014	6/196	0.3924001363866002	0.9999953328203589	0	0	1.1970840657636233	1.119840066122841	KCNE1;KCND2;CAV3;ACTN2;KCNK2;CORIN
Receptor-type Tyrosine-Protein Phosphatases R-HSA-388844	1/20	0.4066654978228012	0.9999953328203589	0	0	1.9932418595125947	1.7934478746937177	PTPRD
Chondroitin Sulfate Biosynthesis R-HSA-2022870	1/20	0.4066654978228012	0.9999953328203589	0	0	1.9932418595125947	1.7934478746937177	CHSY3
Regulation Of Gene Expression In Beta Cells R-HSA-210745	1/20	0.4066654978228012	0.9999953328203589	0	0	1.9932418595125947	1.7934478746937177	FOXO1
Sema4D Induced Cell Migration And Growth-Cone Collapse R-HSA-416572	1/20	0.4066654978228012	0.9999953328203589	0	0	1.9932418595125947	1.7934478746937177	SEMA4D
Syndecan Interactions R-HSA-3000170	1/20	0.4066654978228012	0.9999953328203589	0	0	1.9932418595125947	1.7934478746937177	THBS1
TP53 Regulates Transcription Of Genes Involved In Cytochrome C Release R-HSA-6803204	1/20	0.4066654978228012	0.9999953328203589	0	0	1.9932418595125947	1.7934478746937177	TP53AIP1
Cardiac Conduction R-HSA-5576891	4/126	0.4082265717245973	0.9999953328203589	0	0	1.2423727182316897	1.1130826368755073	KCNE1;KCND2;KCNK2;CORIN
G Alpha (I) Signaling Events R-HSA-418594	9/312	0.4122578742778016	0.9999953328203589	0	0	1.126012601260126	0.9977667663860577	C5;CXCL11;GNAT2;PDE1A;GPR183;NPY2R;RRH;PCDHA4;HTR5A
Golgi Associated Vesicle Biogenesis R-HSA-432722	2/55	0.41581237533717247	0.9999953328203589	0	0	1.429401596233771	1.2543301200823211	NAPSA;SH3GL2
EPH-Ephrin Signaling R-HSA-2682334	3/91	0.41676361668253303	0.9999953328203589	0	0	1.2915261008522727	1.1303902473866074	EPHA7;ARPC1A;EPHB1
Cellular Hexose Transport R-HSA-189200	1/21	0.4219591261776555	0.9999953328203589	0	0	1.8934824902723735	1.6337853587797915	SLC2A4
Unblocking Of NMDA Receptors, Glutamate Binding And Activation R-HSA-438066	1/21	0.4219591261776555	0.9999953328203589	0	0	1.8934824902723735	1.6337853587797915	ACTN2
ZBP1(DAI) Mediated Induction Of Type I IFNs R-HSA-1606322	1/21	0.4219591261776555	0.9999953328203589	0	0	1.8934824902723735	1.6337853587797915	DTX4
Negative Regulation Of MET Activity R-HSA-6807004	1/21	0.4219591261776555	0.9999953328203589	0	0	1.8934824902723735	1.6337853587797915	SH3GL2
Chemokine Receptors Bind Chemokines R-HSA-380108	2/56	0.42474177466032004	0.9999953328203589	0	0	1.4028589993502274	1.2012315237262474	CXCL11;XCR1
E3 Ubiquitin Ligases Ubiquitinate Target Proteins R-HSA-8866654	2/56	0.42474177466032004	0.9999953328203589	0	0	1.4028589993502274	1.2012315237262474	PRKDC;RNF152
RA Biosynthesis Pathway R-HSA-5365859	1/22	0.43685929495999504	0.9999953328203589	0	0	1.803224013340745	1.4933293550889355	ALDH1A1
ERK/MAPK Targets R-HSA-198753	1/22	0.43685929495999504	0.9999953328203589	0	0	1.803224013340745	1.4933293550889355	MEF2C
Mitochondrial Calcium Ion Transport R-HSA-8949215	1/22	0.43685929495999504	0.9999953328203589	0	0	1.803224013340745	1.4933293550889355	PARL
Nephrin Family Interactions R-HSA-373753	1/22	0.43685929495999504	0.9999953328203589	0	0	1.803224013340745	1.4933293550889355	ACTN2
GABA Receptor Activation R-HSA-977443	2/59	0.4510921375999099	0.9999953328203589	0	0	1.3288191238329743	1.05785119704663	GABRA5;GABRG3
RHOBTB1 GTPase Cycle R-HSA-9013422	1/23	0.45137610747387397	0.9999953328203589	0	0	1.7211708524938096	1.3691128345346204	RHOBTB1
Glutamate Neurotransmitter Release Cycle R-HSA-210500	1/23	0.45137610747387397	0.9999953328203589	0	0	1.7211708524938096	1.3691128345346204	CPLX1
Long-term Potentiation R-HSA-9620244	1/23	0.45137610747387397	0.9999953328203589	0	0	1.7211708524938096	1.3691128345346204	ACTN2
SLC-mediated Transmembrane Transport R-HSA-425407	7/247	0.45243550787287645	0.9999953328203589	0	0	1.1049458661417322	0.8763436711844136	SLC47A2;SLC24A3;LCN1;EMB;SLC2A4;SLC4A4;SLC7A2
RUNX2 Regulates Osteoblast Differentiation R-HSA-8940973	1/24	0.465519408163018	0.9999953328203589	0	0	1.6462527491118255	1.2587273048554186	AREG
Sema4D In Semaphorin Signaling R-HSA-400685	1/24	0.465519408163018	0.9999953328203589	0	0	1.6462527491118255	1.2587273048554186	SEMA4D
Signaling By EGFR In Cancer R-HSA-1643713	1/24	0.465519408163018	0.9999953328203589	0	0	1.6462527491118255	1.2587273048554186	AREG
Estrogen-dependent Nuclear Events Downstream Of ESR-membrane Signaling R-HSA-9634638	1/24	0.465519408163018	0.9999953328203589	0	0	1.6462527491118255	1.2587273048554186	AREG
Synthesis Of Bile Acids And Bile Salts Via 7Alpha-Hydroxycholesterol R-HSA-193368	1/24	0.465519408163018	0.9999953328203589	0	0	1.6462527491118255	1.2587273048554186	SYCP2
Xenobiotics R-HSA-211981	1/24	0.465519408163018	0.9999953328203589	0	0	1.6462527491118255	1.2587273048554186	CYP1A1
Post NMDA Receptor Activation Events R-HSA-438064	2/61	0.4682737615777659	0.9999953328203589	0	0	1.2836422506360061	0.973902191163942	ACTN2;RASGRF2
Ca2+ Pathway R-HSA-4086398	2/61	0.4682737615777659	0.9999953328203589	0	0	1.2836422506360061	0.973902191163942	GNAT2;PDE6A
Nuclear Events (Kinase And Transcription Factor Activation) R-HSA-198725	2/61	0.4682737615777659	0.9999953328203589	0	0	1.2836422506360061	0.973902191163942	MEF2C;TF
Stimuli-sensing Channels R-HSA-2672351	3/100	0.4775201323476977	0.9999953328203589	0	0	1.1711501288659794	0.8656543973723753	ANO1;TRPA1;CLCA2
Deadenylation Of mRNA R-HSA-429947	1/25	0.4792987890723534	0.9999953328203589	0	0	1.577577821011673	1.1601997910907125	EIF4A1
TRP Channels R-HSA-3295583	1/25	0.4792987890723534	0.9999953328203589	0	0	1.577577821011673	1.1601997910907125	TRPA1
Interleukin-7 Signaling R-HSA-1266695	1/25	0.4792987890723534	0.9999953328203589	0	0	1.577577821011673	1.1601997910907125	RAG1
Cytosolic Sensors Of Pathogen-Associated DNA R-HSA-1834949	2/63	0.48513090276372434	0.9999953328203589	0	0	1.2414277953535935	0.8979700636266693	PRKDC;DTX4
Signaling By MET R-HSA-6806834	2/63	0.48513090276372434	0.9999953328203589	0	0	1.2414277953535935	0.8979700636266693	SPINT1;SH3GL2
RAC1 GTPase Cycle R-HSA-9013149	5/178	0.4855713129404359	0.9999953328203589	0	0	1.094412331406551	0.79063533363761	PLEKHG3;RASGRF2;NOX3;CYBB;IQGAP2
Biological Oxidations R-HSA-211859	6/218	0.4923357264316061	0.9999953328203589	0	0	1.0716350965637396	0.7593546544196113	GSTM3;AKR7A3;ALDH1A1;CYP1A1;MGST2;OPLAH
Constitutive Signaling By AKT1 E17K In Cancer R-HSA-5674400	1/26	0.49272359650904834	0.9999953328203589	0	0	1.514396887159533	1.0719005938352106	FOXO1
Synthesis Of IP3 And IP4 In Cytosol R-HSA-1855204	1/26	0.49272359650904834	0.9999953328203589	0	0	1.514396887159533	1.0719005938352106	ITPKB
WNT Ligand Biogenesis And Trafficking R-HSA-3238698	1/26	0.49272359650904834	0.9999953328203589	0	0	1.514396887159533	1.0719005938352106	WNT9B
Interleukin-20 Family Signaling R-HSA-8854691	1/26	0.49272359650904834	0.9999953328203589	0	0	1.514396887159533	1.0719005938352106	IL19
Semaphorin Interactions R-HSA-373755	2/64	0.4934341327544088	0.9999953328203589	0	0	1.221341885178897	0.8627142582373414	SEMA4D;PLXNA4
FOXO-mediated Transcription R-HSA-9614085	2/65	0.501652106949722	0.9999953328203589	0	0	1.2018936229462545	0.8291244090814178	FOXO1;PLXNA4
Transport Of Inorganic Cations/Anions And Amino Acids/Oligopeptides R-HSA-425393	3/104	0.503573510291673	0.9999953328203589	0	0	1.124535891089109	0.7714603856637087	SLC24A3;SLC4A4;SLC7A2
Acyl Chain Remodelling Of PC R-HSA-1482788	1/27	0.5058029369452168	0.9999953328203589	0	0	1.456076025142173	0.9924732686163085	PLB1
Insulin Processing R-HSA-264876	1/27	0.5058029369452168	0.9999953328203589	0	0	1.456076025142173	0.9924732686163085	PCSK2
Integrin Signaling R-HSA-354192	1/27	0.5058029369452168	0.9999953328203589	0	0	1.456076025142173	0.9924732686163085	FN1
COPII-mediated Vesicle Transport R-HSA-204005	2/66	0.5097837041654063	0.9999953328203589	0	0	1.1830531189083822	0.7971042243085579	NAPSA;AREG
Collagen Biosynthesis And Modifying Enzymes R-HSA-1650814	2/67	0.5178279172699174	0.9999953328203589	0	0	1.1647923226870596	0.7665641521273423	COL20A1;TLL1
Recycling Pathway Of L1 R-HSA-437239	1/28	0.5185456836625597	0.9999953328203589	0	0	1.4020752269779506	0.9207808648713646	SH3GL2
Molecules Associated With Elastic Fibres R-HSA-2129379	1/28	0.5185456836625597	0.9999953328203589	0	0	1.4020752269779506	0.9207808648713646	FBLN1
Phase II - Conjugation Of Compounds R-HSA-156580	3/107	0.5226681388740528	0.9999953328203589	0	0	1.0919283353365385	0.7084524399760472	GSTM3;MGST2;OPLAH
Surfactant Metabolism R-HSA-5683826	1/29	0.530960482417512	0.9999953328203589	0	0	1.3519316286826015	0.8558642218097373	NAPSA
Myogenesis R-HSA-525793	1/29	0.530960482417512	0.9999953328203589	0	0	1.3519316286826015	0.8558642218097373	MEF2C
Diseases Associated With O-glycosylation Of Proteins R-HSA-3906995	2/69	0.5336507016702835	0.9999953328203589	0	0	1.1299060254284135	0.709596543647232	THBS1;ADAMTS20
Tight Junction Interactions R-HSA-420029	1/30	0.5430557572657055	0.9999953328203589	0	0	1.3052462095800348	0.7969093027736572	CLDN19
HS-GAG Biosynthesis R-HSA-2022928	1/30	0.5430557572657055	0.9999953328203589	0	0	1.3052462095800348	0.7969093027736572	HS3ST5
MAPK Targets/ Nuclear Events Mediated By MAP Kinases R-HSA-450282	1/30	0.5430557572657055	0.9999953328203589	0	0	1.3052462095800348	0.7969093027736572	MEF2C
trans-Golgi Network Vesicle Budding R-HSA-199992	2/71	0.5491144920191648	0.9999953328203589	0	0	1.097042122213747	0.6576200491574078	NAPSA;SH3GL2
Golgi-to-ER Retrograde Transport R-HSA-8856688	3/112	0.5535754160827342	0.9999953328203589	0	0	1.041571100917431	0.6159406563208029	NAPSA;KIF12;RAB6B
Activated NOTCH1 Transmits Signal To Nucleus R-HSA-2122948	1/31	0.5548397163699581	0.9999953328203589	0	0	1.2616731517509727	0.7432213814637467	DTX4
RUNX2 Regulates Bone Development R-HSA-8941326	1/31	0.5548397163699581	0.9999953328203589	0	0	1.2616731517509727	0.7432213814637467	AREG
Glutamate Binding, Activation Of AMPA Receptors And Synaptic Plasticity R-HSA-399721	1/31	0.5548397163699581	0.9999953328203589	0	0	1.2616731517509727	0.7432213814637467	AKAP5
Transferrin Endocytosis And Recycling R-HSA-917977	1/31	0.5548397163699581	0.9999953328203589	0	0	1.2616731517509727	0.7432213814637467	TF
Signaling By NTRK1 (TRKA) R-HSA-187037	3/114	0.5656007978278288	0.9999953328203589	0	0	1.0226984797297298	0.5828018627741803	MEF2C;TF;SH3GL2
Activation Of Pre-Replicative Complex R-HSA-68962	1/32	0.5663203571867709	0.9999953328203589	0	0	1.2209112589431406	0.6942044753429032	RPA4
Cargo Concentration In ER R-HSA-5694530	1/32	0.5663203571867709	0.9999953328203589	0	0	1.2209112589431406	0.6942044753429032	AREG
Inactivation, Recovery And Regulation Of Phototransduction Cascade R-HSA-2514859	1/32	0.5663203571867709	0.9999953328203589	0	0	1.2209112589431406	0.6942044753429032	PDE6A
RHOG GTPase Cycle R-HSA-9013408	2/74	0.5716277038564623	0.9999953328203589	0	0	1.0511695906432748	0.5878848491162952	PLEKHG3;IQGAP2
Signaling By NOTCH1 R-HSA-1980143	2/74	0.5716277038564623	0.9999953328203589	0	0	1.0511695906432748	0.5878848491162952	TLE2;DTX4
Amino Acid Transport Across Plasma Membrane R-HSA-352230	1/33	0.577505472508631	0.9999953328203589	0	0	1.1826969844357977	0.6493448305180249	SLC7A2
CaM Pathway R-HSA-111997	1/33	0.577505472508631	0.9999953328203589	0	0	1.1826969844357977	0.6493448305180249	PDE1A
Sialic Acid Metabolism R-HSA-4085001	1/33	0.577505472508631	0.9999953328203589	0	0	1.1826969844357977	0.6493448305180249	NPL
Signaling By High-Kinase Activity BRAF Mutants R-HSA-6802948	1/33	0.577505472508631	0.9999953328203589	0	0	1.1826969844357977	0.6493448305180249	FN1
Striated Muscle Contraction R-HSA-390522	1/33	0.577505472508631	0.9999953328203589	0	0	1.1826969844357977	0.6493448305180249	ACTN2
Phototransduction Cascade R-HSA-2514856	1/33	0.577505472508631	0.9999953328203589	0	0	1.1826969844357977	0.6493448305180249	PDE6A
Axon Guidance R-HSA-422475	13/519	0.5801217033288575	0.9999953328203589	0	0	0.971320252586492	0.5289007436625289	ROBO2;EPHA7;SEMA4D;ARPC1A;AKAP5;NTN1;CACNB4;ABLIM2;CHL1;SLIT2;EPHB1;PLXNA4;SH3GL2
Protein Ubiquitination R-HSA-8852135	2/76	0.5861775061767681	0.9999953328203589	0	0	1.022654233180549	0.546232988715964	PRKDC;RNF152
COPI-independent Golgi-to-ER Retrograde Traffic R-HSA-6811436	1/34	0.5884026549535015	0.9999953328203589	0	0	1.1467987265652635	0.6081975693754755	RAB6B
Detoxification Of Reactive Oxygen Species R-HSA-3299685	1/34	0.5884026549535015	0.9999953328203589	0	0	1.1467987265652635	0.6081975693754755	CYBB
EPHB-mediated Forward Signaling R-HSA-3928662	1/34	0.5884026549535015	0.9999953328203589	0	0	1.1467987265652635	0.6081975693754755	ARPC1A
Synthesis Of Bile Acids And Bile Salts R-HSA-192105	1/34	0.5884026549535015	0.9999953328203589	0	0	1.1467987265652635	0.6081975693754755	SYCP2
Lysosome Vesicle Biogenesis R-HSA-432720	1/34	0.5884026549535015	0.9999953328203589	0	0	1.1467987265652635	0.6081975693754755	SH3GL2
Metabolic Disorders Of Biological Oxidation Enzymes R-HSA-5579029	1/34	0.5884026549535015	0.9999953328203589	0	0	1.1467987265652635	0.6081975693754755	OPLAH
Nucleotide Catabolism R-HSA-8956319	1/35	0.5990193025841737	0.9999953328203589	0	0	1.113012130922408	0.5703758179422395	ENTPD8
RHOBTB GTPase Cycle R-HSA-9706574	1/35	0.5990193025841737	0.9999953328203589	0	0	1.113012130922408	0.5703758179422395	RHOBTB1
Ca-dependent Events R-HSA-111996	1/35	0.5990193025841737	0.9999953328203589	0	0	1.113012130922408	0.5703758179422395	PDE1A
Impaired BRCA2 Binding To RAD51 R-HSA-9709570	1/35	0.5990193025841737	0.9999953328203589	0	0	1.113012130922408	0.5703758179422395	RAD9B
COPI-dependent Golgi-to-ER Retrograde Traffic R-HSA-6811434	2/78	0.6003584778827356	0.9999953328203589	0	0	0.995639684005335	0.5080035822505006	NAPSA;KIF12
Activated PKN1 Stimulates Transcription Of Androgen Receptor Regulated KLK2 And KLK3 R-HSA-5625886	1/36	0.6093626237556488	0.9999953328203589	0	0	1.0811561978877153	0.535541800026014	AREG
Activation Of ATR In Response To Replication Stress R-HSA-176187	1/36	0.6093626237556488	0.9999953328203589	0	0	1.0811561978877153	0.535541800026014	RAD9B
Platelet Aggregation (Plug Formation) R-HSA-76009	1/36	0.6093626237556488	0.9999953328203589	0	0	1.0811561978877153	0.535541800026014	FN1
RHO GTPases Activate WASPs And WAVEs R-HSA-5663213	1/36	0.6093626237556488	0.9999953328203589	0	0	1.0811561978877153	0.535541800026014	ARPC1A
ROS And RNS Production In Phagocytes R-HSA-1222556	1/36	0.6093626237556488	0.9999953328203589	0	0	1.0811561978877153	0.535541800026014	CYBB
HDR Thru Single Strand Annealing (SSA) R-HSA-5685938	1/37	0.6194396420241532	0.9999953328203589	0	0	1.0510700389105059	0.5033994978960216	RAD9B
MAP2K And MAPK Activation R-HSA-5674135	1/37	0.6194396420241532	0.9999953328203589	0	0	1.0510700389105059	0.5033994978960216	FN1
NCAM1 Interactions R-HSA-419037	1/37	0.6194396420241532	0.9999953328203589	0	0	1.0510700389105059	0.5033994978960216	CACNB4
Extracellular Matrix Organization R-HSA-1474244	7/291	0.6250826689457086	0.9999953328203589	0	0	0.9316222135965398	0.43774260366325446	ITGAM;ITGA4;FN1;COL20A1;FBLN1;TLL1;THBS1
Signaling By RAF1 Mutants R-HSA-9656223	1/38	0.6292572004877964	0.9999953328203589	0	0	1.0226101587969292	0.4736885713397084	FN1
HSP90 Chaperone Cycle For Steroid Hormone Receptors (SHR) In Presence Of Ligand R-HSA-3371497	1/38	0.6292572004877964	0.9999953328203589	0	0	1.0226101587969292	0.4736885713397084	AREG
Platelet Homeostasis R-HSA-418346	2/83	0.63419850337744	0.9999953328203589	0	0	0.9339397877409573	0.42530990021688453	PDE1A;KCNMB1
GPCR Ligand Binding R-HSA-500792	11/458	0.6355432278228104	0.9999953328203589	0	0	0.92955683391925	0.42134503091077025	C5;CXCL11;KEL;XCR1;EDN2;GPR183;NPY2R;WNT9B;PCDHA4;RRH;HTR5A
DAG And IP3 Signaling R-HSA-1489509	1/39	0.6388219672000787	0.9999953328203589	0	0	0.995648167110383	0.4461792904163594	PDE1A
Elastic Fibre Formation R-HSA-1566948	1/39	0.6388219672000787	0.9999953328203589	0	0	0.995648167110383	0.4461792904163594	FBLN1
NGF-stimulated Transcription R-HSA-9031628	1/39	0.6388219672000787	0.9999953328203589	0	0	0.995648167110383	0.4461792904163594	TF
Platelet Activation, Signaling And Aggregation R-HSA-76002	6/254	0.641126206284121	0.9999953328203589	0	0	0.9143640281386654	0.4064612829581656	TF;ACTN2;SELENOP;FN1;A1BG;THBS1
Amine Ligand-Binding Receptors R-HSA-375280	1/40	0.6481404387314338	0.9999953328203589	0	0	0.9700688416641724	0.4206682963257204	HTR5A
Presynaptic Phase Of Homologous DNA Pairing And Strand Exchange R-HSA-5693616	1/40	0.6481404387314338	0.9999953328203589	0	0	0.9700688416641724	0.4206682963257204	RAD9B
Nervous System Development R-HSA-9675108	13/545	0.6502117271229385	0.9999953328203589	0	0	0.9225840996914597	0.39713300069762003	ROBO2;EPHA7;SEMA4D;ARPC1A;AKAP5;NTN1;CACNB4;ABLIM2;CHL1;SLIT2;EPHB1;PLXNA4;SH3GL2
Transport Of Bile Salts And Organic Acids, Metal Ions And Amine Compounds R-HSA-425366	2/86	0.6534045696733871	0.9999953328203589	0	0	0.9004455583402952	0.3831925188061578	SLC47A2;EMB
Paradoxical Activation Of RAF Signaling By Kinase Inactive BRAF R-HSA-6802955	1/41	0.6572189453939579	0.9999953328203589	0	0	0.9457684824902723	0.3969750335293306	FN1
Defective Homologous Recombination Repair (HRR) Due To BRCA2 Loss Of Function R-HSA-9701190	1/41	0.6572189453939579	0.9999953328203589	0	0	0.9457684824902723	0.3969750335293306	RAD9B
Signaling By Retinoic Acid R-HSA-5362517	1/41	0.6572189453939579	0.9999953328203589	0	0	0.9457684824902723	0.3969750335293306	ALDH1A1
Non-integrin membrane-ECM Interactions R-HSA-3000171	1/41	0.6572189453939579	0.9999953328203589	0	0	0.9457684824902723	0.3969750335293306	THBS1
Ion Channel Transport R-HSA-983712	4/175	0.6631731600209927	0.9999953328203589	0	0	0.8841281285405294	0.36312835025768186	ANO1;TRPA1;CLCA2;ATP11A
Signaling By NTRKs R-HSA-166520	3/132	0.6644743669098072	0.9999953328203589	0	0	0.8791787790697675	0.35937221796070773	MEF2C;TF;SH3GL2
Meiosis R-HSA-1500620	2/88	0.6657567622919693	0.9999953328203589	0	0	0.8794142980189492	0.35777290764077324	SYCP2;TEX15
Deactivation Of Beta-Catenin Transactivating Complex R-HSA-3769402	1/42	0.666063654867756	0.9999953328203589	0	0	0.9226535066907089	0.374938737926268	TLE2
Glucagon-like Peptide-1 (GLP1) Regulates Insulin Secretion R-HSA-381676	1/42	0.666063654867756	0.9999953328203589	0	0	0.9226535066907089	0.374938737926268	AKAP5
Intra-Golgi Traffic R-HSA-6811438	1/42	0.666063654867756	0.9999953328203589	0	0	0.9226535066907089	0.374938737926268	NAPSA
Kinesins R-HSA-983189	1/42	0.666063654867756	0.9999953328203589	0	0	0.9226535066907089	0.374938737926268	KIF12
RAB GEFs Exchange GTP For GDP On RABs R-HSA-8876198	2/89	0.6717986600174024	0.9999953328203589	0	0	0.8692612757948511	0.3457891769120218	DENND2C;RAB6B
Retinoid Metabolism And Transport R-HSA-975634	1/43	0.6746805765717628	0.9999953328203589	0	0	0.900639244024458	0.35441588070683966	PLB1
Smooth Muscle Contraction R-HSA-445355	1/43	0.6746805765717628	0.9999953328203589	0	0	0.900639244024458	0.35441588070683966	CAV3
Homologous DNA Pairing And Strand Exchange R-HSA-5693579	1/43	0.6746805765717628	0.9999953328203589	0	0	0.900639244024458	0.35441588070683966	RAD9B
Transport Of Vitamins, Nucleosides, And Related Molecules R-HSA-425397	1/43	0.6746805765717628	0.9999953328203589	0	0	0.900639244024458	0.35441588070683966	LCN1
Collagen Formation R-HSA-1474290	2/90	0.6777517791484936	0.9999953328203589	0	0	0.8593390040758462	0.3342606720143763	COL20A1;TLL1
MAPK6/MAPK4 Signaling R-HSA-5687128	2/90	0.6777517791484936	0.9999953328203589	0	0	0.8593390040758462	0.3342606720143763	FOXO1;RAG1
Collagen Chain Trimerization R-HSA-8948216	1/44	0.6830755659887265	0.9999953328203589	0	0	0.8796489005519862	0.33527799124523744	COL20A1
TP53 Regulates Transcription Of Cell Death Genes R-HSA-5633008	1/44	0.6830755659887265	0.9999953328203589	0	0	0.8796489005519862	0.33527799124523744	TP53AIP1
Interleukin-12 Signaling R-HSA-9020591	1/44	0.6830755659887265	0.9999953328203589	0	0	0.8796489005519862	0.33527799124523744	IL12A
Interleukin-2 Family Signaling R-HSA-451927	1/44	0.6830755659887265	0.9999953328203589	0	0	0.8796489005519862	0.33527799124523744	LGALS9
Post-translational Modification: Synthesis Of GPI-anchored Proteins R-HSA-163125	2/92	0.6893939365552434	0.9999953328203589	0	0	0.8401559454191033	0.3124896356738378	IZUMO1R;TECTA
Bile Acid And Bile Salt Metabolism R-HSA-194068	1/45	0.6912543280700636	0.9999953328203589	0	0	0.8596126636009904	0.31740979686728943	SYCP2
TBC/RABGAPs R-HSA-8854214	1/45	0.6912543280700636	0.9999953328203589	0	0	0.8596126636009904	0.31740979686728943	RAB6B
Glycosphingolipid Metabolism R-HSA-1660662	1/45	0.6912543280700636	0.9999953328203589	0	0	0.8596126636009904	0.31740979686728943	GALC
Heme Signaling R-HSA-9707616	1/45	0.6912543280700636	0.9999953328203589	0	0	0.8596126636009904	0.31740979686728943	MEF2C
Interleukin-10 Signaling R-HSA-6783783	1/45	0.6912543280700636	0.9999953328203589	0	0	0.8596126636009904	0.31740979686728943	IL12A
RAC3 GTPase Cycle R-HSA-9013423	2/93	0.6950841760383364	0.9999953328203589	0	0	0.8308806203543045	0.30220983032600074	NOX3;CYBB
Signaling By GPCR R-HSA-372790	16/689	0.6995028689416233	0.9999953328203589	0	0	0.8962709966738827	0.3203141538369996	XCR1;EDN2;RASGRF2;PDE1A;NPY2R;WNT9B;RRH;GPR83;HTR5A;C5;CXCL11;KEL;GNAT2;GPR183;PDE3A;PCDHA4
PLC Beta Mediated Events R-HSA-112043	1/47	0.7069852629673856	0.9999953328203589	0	0	0.8221536119099984	0.28507803051237823	PDE1A
Metabolism Of Fat-Soluble Vitamins R-HSA-6806667	1/47	0.7069852629673856	0.9999953328203589	0	0	0.8221536119099984	0.28507803051237823	PLB1
Inositol Phosphate Metabolism R-HSA-1483249	1/48	0.7145481288672565	0.9999953328203589	0	0	0.8046195877142147	0.27043660511586637	ITPKB
NOTCH1 Intracellular Domain Regulates Transcription R-HSA-2122947	1/48	0.7145481288672565	0.9999953328203589	0	0	0.8046195877142147	0.27043660511586637	TLE2
Visual Phototransduction R-HSA-2187338	2/98	0.7222533245290855	0.9999953328203589	0	0	0.7874025341130604	0.25620451420994284	PDE6A;PLB1
L1CAM Interactions R-HSA-373760	2/99	0.727435707473539	0.9999953328203589	0	0	0.779244790096662	0.24797880340029174	CHL1;SH3GL2
GPCR Downstream Signaling R-HSA-388396	14/619	0.7274817331378333	0.9999953328203589	0	0	0.8720410418831758	0.27745414965279974	XCR1;EDN2;RASGRF2;PDE1A;NPY2R;RRH;GPR83;HTR5A;C5;CXCL11;GNAT2;GPR183;PDE3A;PCDHA4
Chondroitin Sulfate/Dermatan Sulfate Metabolism R-HSA-1793185	1/50	0.7290943698723794	0.9999953328203589	0	0	0.77169856269356	0.24381978470925048	CHSY3
Diseases Of DNA Repair R-HSA-9675135	1/51	0.7360876358926706	0.9999953328203589	0	0	0.7562256809338521	0.23171215922151697	RAD9B
Synthesis Of PIPs At Plasma Membrane R-HSA-1660499	1/51	0.7360876358926706	0.9999953328203589	0	0	0.7562256809338521	0.23171215922151697	PIK3C2G
Translocation Of SLC2A4 (GLUT4) To Plasma Membrane R-HSA-1445148	1/51	0.7360876358926706	0.9999953328203589	0	0	0.7562256809338521	0.23171215922151697	SLC2A4
Nonhomologous End-Joining (NHEJ) R-HSA-5693571	1/51	0.7360876358926706	0.9999953328203589	0	0	0.7562256809338521	0.23171215922151697	PRKDC
CDC42 GTPase Cycle R-HSA-9013148	3/149	0.7418652858582827	0.9999953328203589	0	0	0.7761263912671232	0.23174172247621036	PLEKHG3;RASGRF2;IQGAP2
DNA Double-Strand Break Repair R-HSA-5693532	3/149	0.7418652858582827	0.9999953328203589	0	0	0.7761263912671232	0.23174172247621036	PRKDC;CNKSR3;RAD9B
Signaling By PDGF R-HSA-186797	1/52	0.742900715095357	0.9999953328203589	0	0	0.7413595788509957	0.22032678112754694	THBS1
G-protein Mediated Events R-HSA-112040	1/52	0.742900715095357	0.9999953328203589	0	0	0.7413595788509957	0.22032678112754694	PDE1A
Transcriptional Activation Of Mitochondrial Biogenesis R-HSA-2151201	1/52	0.742900715095357	0.9999953328203589	0	0	0.7413595788509957	0.22032678112754694	MEF2C
Heparan Sulfate/Heparin (HS-GAG) Metabolism R-HSA-1638091	1/53	0.7495382414212483	0.9999953328203589	0	0	0.7270652499251721	0.20961141391852478	HS3ST5
Ion Transport By P-type ATPases R-HSA-936837	1/53	0.7495382414212483	0.9999953328203589	0	0	0.7270652499251721	0.20961141391852478	ATP11A
Phase I - Functionalization Of Compounds R-HSA-211945	2/104	0.7521323779408433	0.9999953328203589	0	0	0.7408554064900814	0.21102742915740688	ALDH1A1;CYP1A1
Interleukin-12 Family Signaling R-HSA-447115	1/54	0.7560047297528579	0.9999953328203589	0	0	0.7133103296380588	0.19951835355239864	IL12A
PI3K/AKT Signaling In Cancer R-HSA-2219528	2/105	0.7568343136104623	0.9999953328203589	0	0	0.7336247847234051	0.20439587758429253	AREG;FOXO1
G Alpha (S) Signaling Events R-HSA-418555	3/153	0.7578623128424377	0.9999953328203589	0	0	0.7552734375	0.20940224566922644	PDE1A;PDE3A;GPR83
Signaling By ALK Fusions And Activated Point Mutants R-HSA-9725370	1/55	0.7623045791216517	0.9999953328203589	0	0	0.7000648508430609	0.1900039662259301	FN1
O-linked Glycosylation R-HSA-5173105	2/107	0.7660074451497298	0.9999953328203589	0	0	0.7195767195767195	0.19181280957150235	THBS1;ADAMTS20
Deadenylation-dependent mRNA Decay R-HSA-429914	1/56	0.7684420754941439	0.9999953328203589	0	0	0.6873010258224266	0.18102828063379728	EIF4A1
Meiotic Recombination R-HSA-912446	1/56	0.7684420754941439	0.9999953328203589	0	0	0.6873010258224266	0.18102828063379728	TEX15
Assembly Of Collagen Fibrils And Other Multimeric Structures R-HSA-2022090	1/57	0.7744213950798225	0.9999953328203589	0	0	0.6749930516953864	0.172554626675319	TLL1
Ribosomal Scanning And Start Codon Recognition R-HSA-72702	1/57	0.7744213950798225	0.9999953328203589	0	0	0.6749930516953864	0.172554626675319	EIF4A1
Signaling By ERBB4 R-HSA-1236394	1/57	0.7744213950798225	0.9999953328203589	0	0	0.6749930516953864	0.172554626675319	GABRG3
Translation Initiation Complex Formation R-HSA-72649	1/57	0.7744213950798225	0.9999953328203589	0	0	0.6749930516953864	0.172554626675319	EIF4A1
NCAM Signaling For Neurite Out-Growth R-HSA-375165	1/57	0.7744213950798225	0.9999953328203589	0	0	0.6749930516953864	0.172554626675319	CACNB4
NRAGE Signals Death Thru JNK R-HSA-193648	1/57	0.7744213950798225	0.9999953328203589	0	0	0.6749930516953864	0.172554626675319	RASGRF2
mRNA Activation Upon Binding Of Cap-Binding Complex And eIFs, Subsequent Binding To 43S R-HSA-72662	1/58	0.7802466066638484	0.9999953328203589	0	0	0.6631169363096457	0.16454931586937216	EIF4A1
mRNA 3-End Processing R-HSA-72187	1/58	0.7802466066638484	0.9999953328203589	0	0	0.6631169363096457	0.16454931586937216	POLDIP3
Arachidonic Acid Metabolism R-HSA-2142753	1/59	0.7859216745432589	0.9999953328203589	0	0	0.651650342144103	0.15698135680391712	CYP1A1
RHOQ GTPase Cycle R-HSA-9013406	1/59	0.7859216745432589	0.9999953328203589	0	0	0.651650342144103	0.15698135680391712	PLEKHG3
Iron Uptake And Transport R-HSA-917937	1/59	0.7859216745432589	0.9999953328203589	0	0	0.651650342144103	0.15698135680391712	TF
Signaling By ROBO Receptors R-HSA-376176	4/209	0.7897233921151894	0.9999953328203589	0	0	0.7361939764211732	0.1737951756124101	ROBO2;AKAP5;SLIT2;NTN1
Recruitment And ATM-mediated Phosphorylation Of Repair And Signal Proteins At DNA Double Strand Breaks R-HSA-5693565	1/60	0.7914504612697292	0.9999953328203589	0	0	0.6405724460858669	0.14982220188653983	CNKSR3
FCGR3A-mediated Phagocytosis R-HSA-9664422	1/60	0.7914504612697292	0.9999953328203589	0	0	0.6405724460858669	0.14982220188653983	ARPC1A
Formation Of beta-catenin:TCF Transactivating Complex R-HSA-201722	1/60	0.7914504612697292	0.9999953328203589	0	0	0.6405724460858669	0.14982220188653983	TLE2
Transcriptional Regulation By MECP2 R-HSA-8986944	1/60	0.7914504612697292	0.9999953328203589	0	0	0.6405724460858669	0.14982220188653983	MEF2C
Meiotic Synapsis R-HSA-1221632	1/60	0.7914504612697292	0.9999953328203589	0	0	0.6405724460858669	0.14982220188653983	SYCP2
Reproduction R-HSA-1474165	2/113	0.7917428662111212	0.9999953328203589	0	0	0.6804699436278384	0.15890239113477056	SYCP2;TEX15
Cell-cell Junction Organization R-HSA-421270	1/61	0.7968367304449221	0.9999953328203589	0	0	0.629863813229572	0.14304552132544043	CLDN19
DNA Double Strand Break Response R-HSA-5693606	1/61	0.7968367304449221	0.9999953328203589	0	0	0.629863813229572	0.14304552132544043	CNKSR3
Protein Localization R-HSA-9609507	3/164	0.7977470984899284	0.9999953328203589	0	0	0.7032705745341615	0.1589135866256003	SYCP2;ZNF260;PIPOX
RAB Geranylgeranylation R-HSA-8873719	1/62	0.8020841486305534	0.9999953328203589	0	0	0.6195062830898769	0.1366270017540184	RAB6B
RHO GTPases Activate PKNs R-HSA-5625740	1/62	0.8020841486305534	0.9999953328203589	0	0	0.6195062830898769	0.1366270017540184	AREG
Regulation Of Actin Dynamics For Phagocytic Cup Formation R-HSA-2029482	1/62	0.8020841486305534	0.9999953328203589	0	0	0.6195062830898769	0.1366270017540184	ARPC1A
Signaling By BRAF And RAF1 Fusions R-HSA-6802952	1/62	0.8020841486305534	0.9999953328203589	0	0	0.6195062830898769	0.1366270017540184	FN1
MAP Kinase Activation R-HSA-450294	1/62	0.8020841486305534	0.9999953328203589	0	0	0.6195062830898769	0.1366270017540184	MEF2C
PPARA Activates Gene Expression R-HSA-1989781	2/116	0.8036504057980607	0.9999953328203589	0	0	0.6624602441776957	0.14480779624107276	ABCB4;CYP1A1
Synthesis Of Substrates In N-glycan Biosythesis R-HSA-446219	1/63	0.8071962884828104	0.9999953328203589	0	0	0.6094828668256558	0.13054416492895649	NPL
Hemostasis R-HSA-109582	12/576	0.8111761358156618	0.9999953328203589	0	0	0.8003468550399729	0.16748863833765984	TF;ITGAM;ITGA4;ACTN2;KCNMB1;PDE1A;SELENOP;FN1;KIF12;A1BG;MERTK;THBS1
Regulation Of Lipid Metabolism By PPARalpha R-HSA-400206	2/118	0.81124934948772	0.9999953328203589	0	0	0.6509712979767426	0.13617005426736686	ABCB4;CYP1A1
Cytochrome P450 - Arranged By Substrate Type R-HSA-211897	1/65	0.817028567220869	0.9999953328203589	0	0	0.5903757295719845	0.11930384694336203	CYP1A1
Cell-Cell Communication R-HSA-1500931	2/120	0.8185850278891929	0.9999953328203589	0	0	0.6398718075792117	0.12808826189021164	ACTN2;CLDN19
Glycosaminoglycan Metabolism R-HSA-1630316	2/120	0.8185850278891929	0.9999953328203589	0	0	0.6398718075792117	0.12808826189021164	CHSY3;HS3ST5
RUNX1 Regulates Genes Involved In Megakaryocyte Differentiation And Platelet Function R-HSA-8936459	1/66	0.8217554018934563	0.9999953328203589	0	0	0.581263094881772	0.11410920713678298	THBS1
SARS-CoV-2 Activates/Modulates Innate And Adaptive Immune Responses R-HSA-9705671	2/121	0.8221563519118966	0.9999953328203589	0	0	0.6344619719232722	0.12424332079265372	MASP1;MBL2
RHO GTPase Effectors R-HSA-195258	5/269	0.8256488243297062	0.9999953328203589	0	0	0.7137923351158645	0.13675243844495635	ARPC1A;NOX3;CYBB;IQGAP2;AREG
Rab Regulation Of Trafficking R-HSA-9007101	2/122	0.8256645066472815	0.9999953328203589	0	0	0.6291423001949318	0.12052274841325254	DENND2C;RAB6B
Fatty Acid Metabolism R-HSA-8978868	3/173	0.8261610254558538	0.9999953328203589	0	0	0.6657284007352942	0.12713120909587558	ACOXL;SYCP2;CYP1A1
RNA Polymerase II Transcription Termination R-HSA-73856	1/67	0.826360354470764	0.9999953328203589	0	0	0.5724266006367174	0.1091756833749329	POLDIP3
HDR Thru Homologous Recombination (HRR) R-HSA-5685942	1/67	0.826360354470764	0.9999953328203589	0	0	0.5724266006367174	0.1091756833749329	RAD9B
Costimulation By CD28 Family R-HSA-388841	1/68	0.8308465616318321	0.9999953328203589	0	0	0.5638538823392764	0.10448784425396412	BTLA
MAPK Family Signaling Cascades R-HSA-5683057	6/318	0.8311183504033179	0.9999953328203589	0	0	0.7243841620069518	0.13399880977618586	ACTN2;RASGRF2;FN1;AREG;FOXO1;RAG1
Circadian Clock R-HSA-400253	1/69	0.8352170796446533	0.9999953328203589	0	0	0.5555333028152896	0.10003133325606448	MEF2C
Interleukin-17 Signaling R-HSA-448424	1/69	0.8352170796446533	0.9999953328203589	0	0	0.5555333028152896	0.10003133325606448	MEF2C
Intra-Golgi And Retrograde Golgi-to-ER Traffic R-HSA-6811442	3/181	0.8484856282462051	0.9999953328203589	0	0	0.6355446804775281	0.10442134616627213	NAPSA;KIF12;RAB6B
Extra-nuclear Estrogen Signaling R-HSA-9009391	1/73	0.8516006780807908	0.9999953328203589	0	0	0.5245622568093385	0.08426439560935833	AREG
Cell Death Signaling Via NRAGE, NRIF And NADE R-HSA-204998	1/74	0.8554359149256501	0.9999953328203589	0	0	0.5173498214380896	0.08078112119426266	RASGRF2
Formation Of Cornified Envelope R-HSA-6809371	1/74	0.8554359149256501	0.9999953328203589	0	0	0.5173498214380896	0.08078112119426266	LCE2A
Transport Of Mature mRNA Derived From An Intron-Containing Transcript R-HSA-159236	1/74	0.8554359149256501	0.9999953328203589	0	0	0.5173498214380896	0.08078112119426266	POLDIP3
ISG15 Antiviral Mechanism R-HSA-1169408	1/75	0.8591722198315547	0.9999953328203589	0	0	0.5103323167525502	0.07746124405124934	EIF4A1
ER To Golgi Anterograde Transport R-HSA-199977	2/133	0.8603331779644107	0.9999953328203589	0	0	0.5759861910926596	0.08664879859880743	NAPSA;AREG
Neddylation R-HSA-8951664	4/237	0.8626882951288511	0.9999953328203589	0	0	0.6467836355542864	0.09553113351286759	ZBTB16;ASB9;FBXO10;FBXL22
ABC Transporter Disorders R-HSA-5619084	1/77	0.8663581570553881	0.9999953328203589	0	0	0.4968513209092771	0.07127674014383355	ABCB4
Biosynthesis Of N-glycan Precursor (Dolichol LLO) And Transfer To Protein R-HSA-446193	1/77	0.8663581570553881	0.9999953328203589	0	0	0.4968513209092771	0.07127674014383355	NPL
Regulation Of Insulin Secretion R-HSA-422356	1/77	0.8663581570553881	0.9999953328203589	0	0	0.4968513209092771	0.07127674014383355	AKAP5
G2/M DNA Damage Checkpoint R-HSA-69473	1/77	0.8663581570553881	0.9999953328203589	0	0	0.4968513209092771	0.07127674014383355	RAD9B
Oncogenic MAPK Signaling R-HSA-6802957	1/78	0.8698126889017213	0.9999953328203589	0	0	0.4903734397897822	0.06839600781460052	FN1
Constitutive Signaling By Aberrant PI3K In Cancer R-HSA-2219530	1/78	0.8698126889017213	0.9999953328203589	0	0	0.4903734397897822	0.06839600781460052	AREG
G Alpha (12/13) Signaling Events R-HSA-416482	1/78	0.8698126889017213	0.9999953328203589	0	0	0.4903734397897822	0.06839600781460052	RASGRF2
Transport Of Small Molecules R-HSA-382551	14/706	0.8740159422909943	0.9999953328203589	0	0	0.7588926193855065	0.10218994761482328	SLC47A2;SLC24A3;TRPA1;ABCB4;ATP11A;SLC2A4;SLC4A4;SLC7A2;PARL;ANO1;TF;CLCA2;LCN1;EMB
Processing Of DNA Double-Strand Break Ends R-HSA-5693607	1/80	0.8764566599113439	0.9999953328203589	0	0	0.4779096685218933	0.06302100297293572	RAD9B
COPI-mediated Anterograde Transport R-HSA-6807878	1/80	0.8764566599113439	0.9999953328203589	0	0	0.4779096685218933	0.06302100297293572	NAPSA
Signaling By WNT R-HSA-195721	5/294	0.878097209453258	0.9999953328203589	0	0	0.6511975032227424	0.08465435645653197	TLE2;SFRP2;GNAT2;WNT9B;PDE6A
Toll Like Receptor 4 (TLR4) Cascade R-HSA-166016	2/140	0.8789884055161008	0.9999953328203589	0	0	0.546571743368082	0.07049877577184595	MEF2C;ITGAM
PI Metabolism R-HSA-1483255	1/82	0.8827621817065744	0.9999953328203589	0	0	0.46606139213143105	0.05811759672247938	PIK3C2G
Beta-catenin Independent WNT Signaling R-HSA-3858494	2/142	0.8838803948739319	0.9999953328203589	0	0	0.538707880813144	0.06649461289745896	GNAT2;PDE6A
Antiviral Mechanism By IFN-stimulated Genes R-HSA-1169410	1/83	0.8857934367927076	0.9999953328203589	0	0	0.46035399069944005	0.055827817545055045	EIF4A1
Transport Of Mature Transcript To Cytoplasm R-HSA-72202	1/83	0.8857934367927076	0.9999953328203589	0	0	0.46035399069944005	0.055827817545055045	POLDIP3
Diseases Of Glycosylation R-HSA-3781865	2/143	0.8862572387453975	0.9999953328203589	0	0	0.5348596076479615	0.06458324573238688	THBS1;ADAMTS20
Degradation Of Beta-Catenin By Destruction Complex R-HSA-195253	1/84	0.8887464635967497	0.9999953328203589	0	0	0.45478411701279825	0.053638729064387596	TLE2
Transcriptional Regulation Of White Adipocyte Differentiation R-HSA-381340	1/84	0.8887464635967497	0.9999953328203589	0	0	0.45478411701279825	0.053638729064387596	SLC2A4
Cell Junction Organization R-HSA-446728	1/86	0.8944258410133792	0.9999953328203589	0	0	0.44403753719386585	0.049542726683178766	CLDN19
RHOA GTPase Cycle R-HSA-8980692	2/147	0.8953209878186303	0.9999953328203589	0	0	0.5199973112858776	0.05749765198774363	PLEKHG3;RASGRF2
RAC2 GTPase Cycle R-HSA-9013404	1/87	0.8971560674317524	0.9999953328203589	0	0	0.4388516876300787	0.047626574179682545	CYBB
Fcgamma Receptor (FCGR) Dependent Phagocytosis R-HSA-2029480	1/87	0.8971560674317524	0.9999953328203589	0	0	0.4388516876300787	0.047626574179682545	ARPC1A
Vesicle-mediated Transport R-HSA-5653656	12/637	0.8985429495291141	0.9999953328203589	0	0	0.7199045725646124	0.07701594732300863	DENND2C;MARCO;NAPSA;TF;SYT2;ARPC1A;KIF12;MASP1;SLC2A4;AREG;RAB6B;SH3GL2
Antigen Processing: Ubiquitination And Proteasome Degradation R-HSA-983168	5/307	0.8996256935056235	0.9999953328203589	0	0	0.6227437995065576	0.06587165843206826	ZBTB16;GLMN;ASB9;FBXO10;FBXL22
Opioid Signaling R-HSA-111885	1/88	0.8998158202736053	0.9999953328203589	0	0	0.43378505299879244	0.045792597522446486	PDE1A
Signaling By Interleukins R-HSA-449147	8/453	0.9004455367969901	0.9999953328203589	0	0	0.6751324158411454	0.07079816401987181	MEF2C;ITGAM;FN1;IL19;IL12A;LGALS9;FOXO1;RAG1
Peptide Hormone Metabolism R-HSA-2980736	1/89	0.902406915109691	0.9999953328203589	0	0	0.4288335691545808	0.044036805681601114	PCSK2
Sphingolipid Metabolism R-HSA-428157	1/89	0.902406915109691	0.9999953328203589	0	0	0.4288335691545808	0.044036805681601114	GALC
Mitochondrial Biogenesis R-HSA-1592230	1/89	0.902406915109691	0.9999953328203589	0	0	0.4288335691545808	0.044036805681601114	MEF2C
Regulation Of TP53 Activity Thru Phosphorylation R-HSA-6804756	1/90	0.9049311208764714	0.9999953328203589	0	0	0.4239933546102391	0.0423554299771276	RAD9B
HCMV Late Events R-HSA-9610379	1/91	0.9073901609467881	0.9999953328203589	0	0	0.41926070038910507	0.04074490990096875	PCSK2
Class B/2 (Secretin Family Receptors) R-HSA-373080	1/92	0.9097857146042321	0.9999953328203589	0	0	0.41463206054645746	0.03920187977599132	WNT9B
VEGFA-VEGFR2 Pathway R-HSA-4420097	1/93	0.9121194177416982	0.9999953328203589	0	0	0.41010404330908473	0.03772315671602569	CYBB
Transcriptional Regulation By RUNX3 R-HSA-8878159	1/95	0.9166076070835683	0.9999953328203589	0	0	0.40133703121119296	0.03494674615317689	ITGA4
UCH Proteinases R-HSA-5689603	1/95	0.9166076070835683	0.9999953328203589	0	0	0.40133703121119296	0.03494674615317689	CNKSR3
P75 NTR Receptor-Mediated Signaling R-HSA-193704	1/95	0.9166076070835683	0.9999953328203589	0	0	0.40133703121119296	0.03494674615317689	RASGRF2
Metabolism Of Nucleotides R-HSA-15869	1/95	0.9166076070835683	0.9999953328203589	0	0	0.40133703121119296	0.03494674615317689	ENTPD8
HCMV Early Events R-HSA-9609690	1/96	0.9187651590709446	0.9999953328203589	0	0	0.3970919516690559	0.03364350796232958	PCSK2
MyD88 Cascade Initiated On Plasma Membrane R-HSA-975871	1/96	0.9187651590709446	0.9999953328203589	0	0	0.3970919516690559	0.03364350796232958	MEF2C
Potential Therapeutics For SARS R-HSA-9679191	1/97	0.920866994229178	0.9999953328203589	0	0	0.3929353112840467	0.032393456479374395	ITGA4
RAF/MAP Kinase Cascade R-HSA-5673001	4/271	0.9212050923075309	0.9999953328203589	0	0	0.5634248774159503	0.04624173509729733	ACTN2;RASGRF2;FN1;AREG
Hedgehog Off State R-HSA-5610787	1/98	0.9229145487539389	0.9999953328203589	0	0	0.3888643748245016	0.031194166884430125	ADCY10
Toll-like Receptor Cascades R-HSA-168898	2/162	0.9236525983967018	0.9999953328203589	0	0	0.4708820662768031	0.03739710233066078	MEF2C;ITGAM
SLC Transporter Disorders R-HSA-5619102	1/99	0.9249092216760486	0.9999953328203589	0	0	0.38487651870086553	0.030043339819162223	SLC4A4
Class I MHC Mediated Antigen Processing And Presentation R-HSA-983169	6/378	0.9266726939799028	0.9999953328203589	0	0	0.6056467456746308	0.046122941122741484	ZBTB16;GLMN;ASB9;CYBB;FBXO10;FBXL22
Transport To Golgi And Subsequent Modification R-HSA-948021	2/164	0.9268328966740045	0.9999953328203589	0	0	0.46502057613168724	0.0353331897666709	NAPSA;AREG
TNFR2 Non-Canonical NF-kB Pathway R-HSA-5668541	1/100	0.9268523762977592	0.9999953328203589	0	0	0.38096922532720195	0.02893879378845248	TNFRSF11A
TRAF6 Mediated Induction Of NFkB And MAP Kinases Upon TLR7/8 Or 9 Activation R-HSA-975138	1/101	0.928745340598762	0.9999953328203589	0	0	0.37714007782101167	0.027878458480696276	MEF2C
MAPK1/MAPK3 Signaling R-HSA-5684996	4/277	0.9288306486625483	0.9999953328203589	0	0	0.5508698737661556	0.040670089838119726	ACTN2;RASGRF2;FN1;AREG
ABC-family Proteins Mediated Transport R-HSA-382556	1/102	0.930589408550008	0.9999953328203589	0	0	0.37338675501791424	0.02686036815665726	ABCB4
Signaling By VEGF R-HSA-194138	1/102	0.930589408550008	0.9999953328203589	0	0	0.37338675501791424	0.02686036815665726	CYBB
MyD88 Dependent Cascade Initiated On Endosome R-HSA-975155	1/102	0.930589408550008	0.9999953328203589	0	0	0.37338675501791424	0.02686036815665726	MEF2C
Regulation Of Expression Of SLITs And ROBOs R-HSA-9010553	2/167	0.9313699500406207	0.9999953328203589	0	0	0.45649477228424595	0.03245619042189594	ROBO2;SLIT2
Toll Like Receptor 3 (TLR3) Cascade R-HSA-168164	1/103	0.9323858407202352	0.9999953328203589	0	0	0.36970702677958345	0.025882655745443503	MEF2C
Toll Like Receptor 7/8 (TLR7/8) Cascade R-HSA-168181	1/103	0.9323858407202352	0.9999953328203589	0	0	0.36970702677958345	0.025882655745443503	MEF2C
SUMO E3 Ligases SUMOylate Target Proteins R-HSA-3108232	2/168	0.9328222952258374	0.9999953328203589	0	0	0.4537213180206205	0.03155203556977973	THRB;AREG
Antigen processing-Cross Presentation R-HSA-1236975	1/104	0.9341358653505485	0.9999953328203589	0	0	0.3660987495750066	0.024943547132763377	CYBB
MHC Class II Antigen Presentation R-HSA-2132295	1/104	0.9341358653505485	0.9999953328203589	0	0	0.3660987495750066	0.024943547132763377	SH3GL2
Integration Of Energy Metabolism R-HSA-163685	1/105	0.9358406790287355	0.9999953328203589	0	0	0.36255986231667164	0.024041355965397478	AKAP5
tRNA Processing R-HSA-72306	1/105	0.9358406790287355	0.9999953328203589	0	0	0.36255986231667164	0.024041355965397478	PRORP
PI5P, PP2A And IER3 Regulate PI3K/AKT Signaling R-HSA-6811558	1/106	0.9375014475321249	0.9999953328203589	0	0	0.35908838243468594	0.02317447871567804	AREG
Toll Like Receptor 9 (TLR9) Cascade R-HSA-168138	1/106	0.9375014475321249	0.9999953328203589	0	0	0.35908838243468594	0.02317447871567804	MEF2C
MyD88-independent TLR4 Cascade R-HSA-166166	1/107	0.9391193066355789	0.9999953328203589	0	0	0.35568240217311503	0.022341390064988306	MEF2C
L13a-mediated Translational Silencing Of Ceruloplasmin Expression R-HSA-156827	1/108	0.9406953627694209	0.9999953328203589	0	0	0.35234008509400344	0.02154063862680388	EIF4A1
SUMOylation R-HSA-2990846	2/174	0.9409436643677161	0.9999953328203589	0	0	0.4377578312706832	0.026647198655185434	THRB;AREG
Degradation Of Extracellular Matrix R-HSA-1474228	1/109	0.9422306941858026	0.9999953328203589	0	0	0.34905966277561606	0.020770842741198576	TLL1
GTP Hydrolysis And Joining Of 60S Ribosomal Subunit R-HSA-72706	1/109	0.9422306941858026	0.9999953328203589	0	0	0.34905966277561606	0.020770842741198576	EIF4A1
Disorders Of Transmembrane Transporters R-HSA-5619115	2/176	0.9434372319080792	0.9999953328203589	0	0	0.43268132015863414	0.025193061650511016	ABCB4;SLC4A4
Signaling By Receptor Tyrosine Kinases R-HSA-9006934	8/496	0.9437214096607293	0.9999953328203589	0	0	0.6142529181621237	0.03558015389282644	MEF2C;TF;SPINT1;CYBB;GABRG3;AREG;THBS1;SH3GL2
MyD88:MAL(TIRAP) Cascade Initiated On Plasma Membrane R-HSA-166058	1/112	0.946602708315172	0.9999953328203589	0	0	0.3395730360710906	0.018634342154190183	MEF2C
Membrane Trafficking R-HSA-199991	10/599	0.9475989214147604	0.9999953328203589	0	0	0.6352771100539596	0.034193120184650164	DENND2C;NAPSA;TF;SYT2;ARPC1A;KIF12;SLC2A4;AREG;RAB6B;SH3GL2
Negative Regulation Of PI3K/AKT Network R-HSA-199418	1/113	0.9479853767709878	0.9999953328203589	0	0	0.3365237632017788	0.017975821377984737	AREG
Selenoamino Acid Metabolism R-HSA-2408522	1/114	0.9493323084323022	0.9999953328203589	0	0	0.33352845976378226	0.017342270773584818	INMT
HDR Thru Homologous Recombination (HRR) Or Single Strand Annealing (SSA) R-HSA-5693567	1/114	0.9493323084323022	0.9999953328203589	0	0	0.33352845976378226	0.017342270773584818	RAD9B
Cap-dependent Translation Initiation R-HSA-72737	1/116	0.9519226255880635	0.9999953328203589	0	0	0.32769412958890204	0.016145988887769615	EIF4A1
Diseases Of Metabolism R-HSA-5668914	3/247	0.9551807294261726	0.9999953328203589	0	0	0.46205014088114754	0.021187175646952796	OPLAH;THBS1;ADAMTS20
Transcriptional Regulation By RUNX2 R-HSA-8878166	1/119	0.9555623648224306	0.9999953328203589	0	0	0.3193134603970191	0.014514472572057843	AREG
Homology Directed Repair R-HSA-5693538	1/119	0.9555623648224306	0.9999953328203589	0	0	0.3193134603970191	0.014514472572057843	RAD9B
HCMV Infection R-HSA-9609646	1/121	0.9578347268522335	0.9999953328203589	0	0	0.3139591439688716	0.013525370859815448	PCSK2
Immunoregulatory Interactions Between A Lymphoid And A non-Lymphoid Cell R-HSA-198933	1/123	0.9599910969483151	0.9999953328203589	0	0	0.30878037889902404	0.012607894581649348	ITGA4
SARS-CoV-2-host Interactions R-HSA-9705683	2/196	0.9634347988801202	0.9999953328203589	0	0	0.3876730773095396	0.014441002216759998	MASP1;MBL2
DNA Replication Pre-Initiation R-HSA-69002	1/127	0.9639791998659188	0.9999953328203589	0	0	0.2989160644802668	0.010965903668906249	RPA4
Glycerophospholipid Biosynthesis R-HSA-1483206	1/127	0.9639791998659188	0.9999953328203589	0	0	0.2989160644802668	0.010965903668906249	PLB1
TCF Dependent Signaling In Response To WNT R-HSA-201681	2/198	0.9650115278805552	0.9999953328203589	0	0	0.383677447587222	0.013664761203203516	TLE2;SFRP2
G1/S Transition R-HSA-69206	1/129	0.965821865921937	0.9999953328203589	0	0	0.29421510214007784	0.0102315848441031	RPA4
ADORA2B Mediated Anti-Inflammatory Cytokine Production R-HSA-9660821	1/131	0.9675704362385524	0.9999953328203589	0	0	0.2896587847949716	0.009549196919947914	GPR83
Signaling By NOTCH R-HSA-157118	2/203	0.9686727566555022	0.9999953328203589	0	0	0.3740362514910826	0.01190498910130432	TLE2;DTX4
Signaling By Hedgehog R-HSA-5358351	1/135	0.9708042298499983	0.9999953328203589	0	0	0.2809541785237238	0.008324798194702682	ADCY10
Factors Involved In Megakaryocyte Development And Platelet Production R-HSA-983231	1/136	0.9715610698962263	0.9999953328203589	0	0	0.2788586251621271	0.008045392216556526	KIF12
Phospholipid Metabolism R-HSA-1483257	2/208	0.9719638629549706	0.9999953328203589	0	0	0.3648630746229111	0.010375484734111144	PIK3C2G;PLB1
RHO GTPase Cycle R-HSA-9012999	6/441	0.9724639052179281	0.9999953328203589	0	0	0.5162251879953933	0.014414204703090348	PLEKHG3;RASGRF2;NOX3;CYBB;IQGAP2;RHOBTB1
Death Receptor Signaling R-HSA-73887	1/139	0.9737160952033417	0.9999953328203589	0	0	0.27275418710878024	0.0072649444762026266	RASGRF2
G Alpha (Q) Signaling Events R-HSA-416476	2/212	0.9743542610883147	0.9999953328203589	0	0	0.35783904204956835	0.009296774151765585	XCR1;EDN2
Asparagine N-linked Glycosylation R-HSA-446203	3/282	0.9775946623616263	0.9999953328203589	0	0	0.40335181451612906	0.009140012829759176	NAPSA;NPL;AREG
Mitotic G1 Phase And G1/S Transition R-HSA-453279	1/147	0.9786988355699474	0.9999953328203589	0	0	0.2577021480731304	0.005548664405731929	RPA4
Metabolism Of Carbohydrates R-HSA-71387	3/285	0.9789131038505452	0.9999953328203589	0	0	0.3989985039893617	0.008503615917055745	ALDH1A1;CHSY3;HS3ST5
G2/M Checkpoints R-HSA-69481	1/148	0.9792513394555699	0.9999953328203589	0	0	0.25593583736996744	0.005366190987399047	RAD9B
Metabolism Of Steroids R-HSA-8957322	1/153	0.9818065302590476	0.9999953328203589	0	0	0.24745289780872415	0.0045434841580522	SYCP2
Neutrophil Degranulation R-HSA-6798695	6/468	0.9823830651654236	0.9999953328203589	0	0	0.48536728497435766	0.00862689869156041	CRACR2A;ITGAM;CYBB;A1BG;ATP11A;IQGAP2
Developmental Biology R-HSA-1266738	18/1073	0.9826228730278327	0.9999953328203589	0	0	0.6326871179684743	0.01109093017440676	ROBO2;MEF2C;EPHA7;SEMA4D;ONECUT3;ARPC1A;AKAP5;SLC2A4;NTN1;FOXO1;LCE2A;CACNB4;ABLIM2;CHL1;SLIT2;EPHB1;PLXNA4;SH3GL2
DNA Replication R-HSA-69306	1/155	0.982738364364882	0.9999953328203589	0	0	0.2442139572489767	0.004252340027550553	RPA4
Regulation Of TP53 Activity R-HSA-5633007	1/157	0.9836225525670976	0.9999953328203589	0	0	0.2410580664471715	0.003980601567541318	RAD9B
Intracellular Signaling By Second Messengers R-HSA-9006925	3/306	0.9862737552336978	0.9999953328203589	0	0	0.370939047029703	0.005126867525487255	PDE1A;AREG;FOXO1
Anti-inflammatory Response Favoring Leishmania Infection R-HSA-9662851	1/165	0.9867296589988667	0.9999953328203589	0	0	0.22920423270380563	0.0030619803241430663	GPR83
Processing Of Capped Intron-Containing Pre-mRNA R-HSA-72203	2/242	0.986964127773839	0.9999953328203589	0	0	0.31262183235867447	0.004102093920045226	POLDIP3;ELAVL2
DNA Repair R-HSA-73894	3/310	0.987363072332164	0.9999953328203589	0	0	0.3660296213355049	0.004654964414665168	PRKDC;CNKSR3;RAD9B
Cytokine Signaling In Immune System R-HSA-1280215	10/702	0.9873674063074539	0.9999953328203589	0	0	0.537772563383506	0.006836736647838826	EIF4A1;MEF2C;ITGAM;FN1;IL19;IL12A;TNFRSF11A;LGALS9;FOXO1;RAG1
Leishmania Infection R-HSA-9658195	2/247	0.9883695353282594	0.9999953328203589	0	0	0.30616223097426104	0.0035816779106772833	ARPC1A;GPR83
Sensory Perception R-HSA-9709957	8/616	0.99069265342044	0.9999953328203589	0	0	0.4899044949652237	0.004581062920686634	KCNMB1;PCDH15;LHFPL5;XIRP2;OR2M3;PDE6A;OR2T6;PLB1
mRNA Splicing - Major Pathway R-HSA-72163	1/181	0.991289264137318	0.9999953328203589	0	0	0.20865758754863814	0.001825523551090986	ELAVL2
Signaling By Nuclear Receptors R-HSA-9006931	2/260	0.9913680368749819	0.9999953328203589	0	0	0.2905390090212612	0.0025188088525598994	ALDH1A1;AREG
Cellular Response To Chemical Stress R-HSA-9711123	1/182	0.9915155458987072	0.9999953328203589	0	0	0.20749403443902228	0.0017679844540400066	CYBB
Metabolism Of Vitamins And Cofactors R-HSA-196854	1/186	0.9923634826902133	0.9999953328203589	0	0	0.20296561152592282	0.0015558988200570364	PLB1
ESR-mediated Signaling R-HSA-8939211	1/188	0.9927551696538801	0.9999953328203589	0	0	0.20077404856530515	0.0014598685784984486	AREG
PIP3 Activates AKT Signaling R-HSA-1257604	2/268	0.9928226083429297	0.9999953328203589	0	0	0.28168374151753656	0.0020290449031949258	AREG;FOXO1
mRNA Splicing R-HSA-72172	1/189	0.9929434249836039	0.9999953328203589	0	0	0.1996957529596821	0.001414163525734838	ELAVL2
Signaling By Rho GTPases R-HSA-194315	8/644	0.9941053946957058	0.9999953328203589	0	0	0.46764169550816864	0.0027647197136101047	PLEKHG3;RASGRF2;ARPC1A;NOX3;CYBB;IQGAP2;AREG;RHOBTB1
Deubiquitination R-HSA-5688426	2/279	0.9944379107261	0.9999953328203589	0	0	0.2703429251025679	0.0015078688327585918	CNKSR3;AREG
rRNA Processing R-HSA-72312	1/199	0.9945771633127781	0.9999953328203589	0	0	0.18951185001768658	0.0010304884303542429	PRORP
Interferon Signaling R-HSA-913531	1/200	0.9947181339012048	0.9999953328203589	0	0	0.1885497526543222	9.98533935337291E-4	EIF4A1
Ub-specific Processing Proteases R-HSA-5689880	1/201	0.9948554448904028	0.9999953328203589	0	0	0.18759727626459144	9.675955901476894E-4	AREG
SARS-CoV-2 Infection R-HSA-9694516	2/283	0.9949321055181007	0.9999953328203589	0	0	0.26643913064591096	0.001353718556086761	MASP1;MBL2
Transcriptional Regulation By RUNX1 R-HSA-8878171	1/204	0.9952463556729599	0.9999953328203589	0	0	0.18479615111843745	8.805497476908605E-4	THBS1
Signaling By Rho GTPases, Miro GTPases And RHOBTB3 R-HSA-9716542	8/660	0.9954839608157097	0.9999953328203589	0	0	0.45577860868092107	0.0020629758100334204	PLEKHG3;RASGRF2;ARPC1A;NOX3;CYBB;IQGAP2;AREG;RHOBTB1
Keratinization R-HSA-6805567	1/208	0.995721814630569	0.9999953328203589	0	0	0.18118761630857722	7.76817080320507E-4	LCE2A
Metabolism Of Amino Acids And Derivatives R-HSA-71291	3/364	0.9959626861162035	0.9999953328203589	0	0	0.31040079639889195	0.001255722025958509	DCT;PIPOX;INMT
SARS-CoV Infections R-HSA-9679506	3/369	0.9963750789203561	0.9999953328203589	0	0	0.3060803022540984	0.0011115327683303188	ITGA4;MASP1;MBL2
Adaptive Immune System R-HSA-1280218	9/733	0.9966216869894826	0.9999953328203589	0	0	0.46090286725045315	0.0015597102336297726	ITGA4;ZBTB16;GLMN;ASB9;BTLA;CYBB;FBXO10;FBXL22;SH3GL2
Generic Transcription Pathway R-HSA-212436	17/1190	0.9979885293451819	0.9999953328203589	0	0	0.532914265758687	0.00107302094433079	ZNF583;MEF2C;THRB;ITGA4;NR1I3;ZNF10;ZNF99;AREG;THBS1;FOXO1;TP53AIP1;ZNF528;ZNF426;RAD9B;ZNF157;PLXNA4;ZNF585A
Innate Immune System R-HSA-168249	14/1035	0.9979933263868542	0.9999953328203589	0	0	0.5053477765331238	0.0010150868636093831	MEF2C;ITGAM;PRKDC;ARPC1A;CYBB;A1BG;ATP11A;IQGAP2;DTX4;C4A;CRACR2A;C5;MASP1;MBL2
Metabolism Of Lipids R-HSA-556833	8/732	0.9986962607099907	0.9999953328203589	0	0	0.40888336765939826	5.334251106925267E-4	GALC;ACOXL;SYCP2;ABCB4;CYP1A1;FITM1;PIK3C2G;PLB1
Post-translational Protein Modification R-HSA-597592	20/1383	0.9988570371800081	0.9999953328203589	0	0	0.5371988409405871	6.143494583511236E-4	NAPSA;THRB;PRKDC;ZBTB16;FN1;IZUMO1R;NPL;FBXO10;AREG;THBS1;FBXL22;ADAMTS20;C4A;TF;CNKSR3;ASB9;RNF152;RAB6B;SCG2;TECTA
Diseases Of Signal Transduction By Growth Factor Receptors And Second Messengers R-HSA-5663202	3/424	0.998912896035418	0.9999953328203589	0	0	0.2653280878859858	2.885961116816503E-4	FN1;AREG;FOXO1
Transcriptional Regulation By TP53 R-HSA-3700989	2/354	0.9990518464487954	0.9999953328203589	0	0	0.2119107744107744	2.0101926692874582E-4	TP53AIP1;RAD9B
Cell Cycle Checkpoints R-HSA-69620	1/271	0.9991871241187967	0.9999953328203589	0	0	0.13845654993514916	1.1259375861465091E-4	RAD9B
RNA Polymerase II Transcription R-HSA-73857	18/1312	0.9992665368073903	0.9999953328203589	0	0	0.5091414017334299	3.7357349596339056E-4	ZNF583;MEF2C;THRB;ITGA4;POLDIP3;NR1I3;ZNF10;ZNF99;AREG;THBS1;FOXO1;TP53AIP1;ZNF528;ZNF426;RAD9B;ZNF157;PLXNA4;ZNF585A
Organelle Biogenesis And Maintenance R-HSA-1852241	1/275	0.9992684345191654	0.9999953328203589	0	0	0.13640688460336844	9.982708760350791E-5	MEF2C
Translation R-HSA-72766	1/281	0.9993753748083696	0.9999953328203589	0	0	0.13344219010561423	8.337739608900819E-5	EIF4A1
Immune System R-HSA-168256	30/1943	0.9995121490271448	0.9999953328203589	0	0	0.568179736043673	2.772546719664318E-4	EIF4A1;ITGAM;PRKDC;ARPC1A;A1BG;TNFRSF11A;IQGAP2;DTX4;FOXO1;FBXL22;C4A;CRACR2A;C5;BTLA;IL12A;LGALS9;SH3GL2;MBL2;RAG1;MEF2C;ITGA4;ZBTB16;GLMN;FN1;IL19;CYBB;ATP11A;FBXO10;ASB9;MASP1
Expression And Translocation Of Olfactory Receptors R-HSA-9752946	2/393	0.9996275870014886	0.9999953328203589	0	0	0.19038502764441653	7.091506468243948E-5	OR2M3;OR2T6
Olfactory Signaling Pathway R-HSA-381753	2/401	0.999692698230647	0.9999953328203589	0	0	0.18648961585249674	5.731739623720455E-5	OR2M3;OR2T6
Signal Transduction R-HSA-162582	39/2465	0.9998360783340376	0.9999953328203589	0	0	0.5761299161049416	9.444791690011909E-5	RASGRF2;PDE1A;ARPC1A;NPY2R;RRH;GPR83;IQGAP2;DTX4;AREG;THBS1;FOXO1;RHOBTB1;C5;GNAT2;PCDHA4;PDE6A;SH3GL2;RAG1;PLEKHG3;MEF2C;TLE2;XCR1;EDN2;ACTN2;FN1;WNT9B;CYBB;HTR5A;GABRG3;ADCY10;CXCL11;TF;SFRP2;KEL;SPINT1;GPR183;ALDH1A1;NOX3;PDE3A
Gene Expression (Transcription) R-HSA-74160	18/1449	0.999905086134162	0.9999953328203589	0	0	0.4569302608101439	4.33710757626698E-5	ZNF583;MEF2C;THRB;ITGA4;POLDIP3;NR1I3;ZNF10;ZNF99;AREG;THBS1;FOXO1;TP53AIP1;ZNF528;ZNF426;RAD9B;ZNF157;PLXNA4;ZNF585A
Infectious Disease R-HSA-5663205	9/961	0.9999380448941695	0.9999953328203589	0	0	0.3462587604211645	2.145316271998143E-5	PCSK2;SYT2;SV2C;ITGA4;ARPC1A;GPR83;MASP1;SH3GL2;MBL2
Cell Cycle R-HSA-1640170	4/654	0.9999633010732919	0.9999953328203589	0	0	0.2268252295649556	8.324395224471865E-6	SYCP2;RPA4;TEX15;RAD9B
Metabolism Of RNA R-HSA-8953854	4/666	0.999971038292014	0.9999953328203589	0	0	0.2225717005338741	6.4461499430279525E-6	EIF4A1;POLDIP3;PRORP;ELAVL2
Cellular Responses To Stimuli R-HSA-8953897	4/736	0.9999908316480776	0.9999953328203589	0	0	0.2005389624971929	1.838620210906609E-6	MEF2C;CYBB;SNCB;AREG
Metabolism Of Proteins R-HSA-392499	22/1890	0.999992267427626	0.9999953328203589	0	0	0.42085340375535873	3.2542919854078027E-6	PCSK2;EIF4A1;NAPSA;THRB;PRKDC;ZBTB16;FN1;IZUMO1R;NPL;FBXO10;AREG;THBS1;FBXL22;ADAMTS20;C4A;TF;CNKSR3;ASB9;RNF152;RAB6B;SCG2;TECTA
Disease R-HSA-1643685	18/1736	0.9999940260009161	0.9999953328203589	0	0	0.3745476350536279	2.237553912252834E-6	PCSK2;SYT2;ITGA4;ABCB4;ARPC1A;FN1;GPR83;OPLAH;SLC4A4;AREG;THBS1;FOXO1;ADAMTS20;SV2C;MASP1;RAD9B;SH3GL2;MBL2
Metabolism R-HSA-1430728	21/2049	0.999994410900744	0.9999953328203589	0	0	0.36592662242771246	2.045205928583248E-6	GSTM3;SYCP2;ABCB4;PIPOX;ENTPD8;MGST2;FITM1;PIK3C2G;HS3ST5;AKAP5;OPLAH;INMT;PLB1;ITPKB;GALC;ACOXL;AKR7A3;DCT;ALDH1A1;CYP1A1;CHSY3
Cellular Responses To Stress R-HSA-2262752	3/722	0.9999948985580076	0.9999953328203589	0	0	0.15293050243393602	7.801680770272548E-7	MEF2C;CYBB;AREG
Cell Cycle, Mitotic R-HSA-69278	1/523	0.9999953328203589	0.9999953328203589	0	0	0.07067623775660807	3.2985946772402215E-7	RPA4
