# Supplementary material for: Praja2 controls P-body assembly and translation in glioblastoma by non-proteolytic ubiquitylation of DDX6
Source: EMBO Rep. 2025 Mar 27;26(9):2347–77. doi: 10.1038/s44319-025-00425-5 (PMC12069581; doi:10.1038/s44319-025-00425-5)
Supplement: Supplementary file 13 — Source data Fig. 3 [file 44319_2025_425_MOESM13_ESM.zip]

Archive with 58 entries (50 files):
- Figure 3/
- __MACOSX/._Figure 3
- Figure 3/3E/
- __MACOSX/Figure 3/._3E
- Figure 3/3B/
- __MACOSX/Figure 3/._3B
- Figure 3/3C/
- __MACOSX/Figure 3/._3C
- Figure 3/3D/
- __MACOSX/Figure 3/._3D
- Figure 3/.DS_Store
- __MACOSX/Figure 3/._.DS_Store
- Figure 3/3H/
- __MACOSX/Figure 3/._3H
- Figure 3/3A/
- __MACOSX/Figure 3/._3A
- Figure 3/3I/
- __MACOSX/Figure 3/._3I
- Figure 3/3E/Gfp-DDX6.tiff
- __MACOSX/Figure 3/3E/._Gfp-DDX6.tiff
- Figure 3/3E/EDC3.tiff
- __MACOSX/Figure 3/3E/._EDC3.tiff
- Figure 3/3E/DCP1A.tiff
- __MACOSX/Figure 3/3E/._DCP1A.tiff
- Figure 3/3E/flag.tiff
- __MACOSX/Figure 3/3E/._flag.tiff
- Figure 3/3B/praja2.tiff
- __MACOSX/Figure 3/3B/._praja2.tiff
- Figure 3/3B/Merge.tiff
- __MACOSX/Figure 3/3B/._Merge.tiff
- Figure 3/3B/DDX6.tiff
- __MACOSX/Figure 3/3B/._DDX6.tiff
- Figure 3/3C/.DS_Store
- __MACOSX/Figure 3/3C/._.DS_Store
- Figure 3/3C/DAPI.tif
- __MACOSX/Figure 3/3C/._DAPI.tif
- Figure 3/3C/praja2.tif
- __MACOSX/Figure 3/3C/._praja2.tif
- Figure 3/3C/DDX6.tif
- __MACOSX/Figure 3/3C/._DDX6.tif
- Figure 3/3C/Merge.tiff
- __MACOSX/Figure 3/3C/._Merge.tiff
- Figure 3/3D/praja2.tiff
- __MACOSX/Figure 3/3D/._praja2.tiff
- Figure 3/3D/DDX6.tiff
- __MACOSX/Figure 3/3D/._DDX6.tiff
- Figure 3/3H/flag.tiff
- __MACOSX/Figure 3/3H/._flag.tiff
- Figure 3/3H/DDX6-myc.tiff
- __MACOSX/Figure 3/3H/._DDX6-myc.tiff
- Figure 3/3A/.DS_Store
- __MACOSX/Figure 3/3A/._.DS_Store
- Figure 3/3A/EM.tif
- __MACOSX/Figure 3/3A/._EM.tif
- Figure 3/3I/GST.tiff
- __MACOSX/Figure 3/3I/._GST.tiff
- Figure 3/3I/DDX6.tiff
- __MACOSX/Figure 3/3I/._DDX6.tiff
