# Supplementary material for: Praja2 controls P-body assembly and translation in glioblastoma by non-proteolytic ubiquitylation of DDX6
Source: EMBO Rep. 2025 Mar 27;26(9):2347–77. doi: 10.1038/s44319-025-00425-5 (PMC12069581; doi:10.1038/s44319-025-00425-5)
Supplement: Supplementary file 14 — Source data Fig. 4 [file 44319_2025_425_MOESM14_ESM.zip]

Archive with 56 entries (48 files):
- Figure 4/
- __MACOSX/._Figure 4
- Figure 4/Fig.4B/
- __MACOSX/Figure 4/._Fig.4B
- Figure 4/.DS_Store
- __MACOSX/Figure 4/._.DS_Store
- Figure 4/Fig.4C/
- __MACOSX/Figure 4/._Fig.4C
- Figure 4/Fig.4D/
- __MACOSX/Figure 4/._Fig.4D
- Figure 4/Fig.4A/
- __MACOSX/Figure 4/._Fig.4A
- Figure 4/Fig.4F/
- __MACOSX/Figure 4/._Fig.4F
- Figure 4/Fig.4H/
- __MACOSX/Figure 4/._Fig.4H
- Figure 4/Fig.4G/
- __MACOSX/Figure 4/._Fig.4G
- Figure 4/Fig.4B/flag.tiff
- __MACOSX/Figure 4/Fig.4B/._flag.tiff
- Figure 4/Fig.4B/DDX(ub)n.tiff
- __MACOSX/Figure 4/Fig.4B/._DDX(ub)n.tiff
- Figure 4/Fig.4C/praja2.tiff
- __MACOSX/Figure 4/Fig.4C/._praja2.tiff
- Figure 4/Fig.4C/DDX6 poly-Ub.tiff
- __MACOSX/Figure 4/Fig.4C/._DDX6 poly-Ub.tiff
- Figure 4/Fig.4C/DDX6-myc.tiff
- __MACOSX/Figure 4/Fig.4C/._DDX6-myc.tiff
- Figure 4/Fig.4D/DDX6 poly-Ub.tiff
- __MACOSX/Figure 4/Fig.4D/._DDX6 poly-Ub.tiff
- Figure 4/Fig.4D/flag.tiff
- __MACOSX/Figure 4/Fig.4D/._flag.tiff
- Figure 4/Fig.4D/DDX6-myc.tiff
- __MACOSX/Figure 4/Fig.4D/._DDX6-myc.tiff
- Figure 4/Fig.4A/.DS_Store
- __MACOSX/Figure 4/Fig.4A/._.DS_Store
- Figure 4/Fig.4A/DDX6 poly-Ub.tiff
- __MACOSX/Figure 4/Fig.4A/._DDX6 poly-Ub.tiff
- Figure 4/Fig.4A/flag.tiff
- __MACOSX/Figure 4/Fig.4A/._flag.tiff
- Figure 4/Fig.4A/DDX6-myc.tiff
- __MACOSX/Figure 4/Fig.4A/._DDX6-myc.tiff
- Figure 4/Fig.4F/DDX6 poly-Ub.tiff
- __MACOSX/Figure 4/Fig.4F/._DDX6 poly-Ub.tiff
- Figure 4/Fig.4F/DDX6-myc.tiff
- __MACOSX/Figure 4/Fig.4F/._DDX6-myc.tiff
- Figure 4/Fig.4H/DDX6 UbK48.tiff
- __MACOSX/Figure 4/Fig.4H/._DDX6 UbK48.tiff
- Figure 4/Fig.4H/DDX6-myc.tiff
- __MACOSX/Figure 4/Fig.4H/._DDX6-myc.tiff
- Figure 4/Fig.4G/.DS_Store
- __MACOSX/Figure 4/Fig.4G/._.DS_Store
- Figure 4/Fig.4G/DDX6 UbK63.tiff
- __MACOSX/Figure 4/Fig.4G/._DDX6 UbK63.tiff
- Figure 4/Fig.4G/DDX6-myc.tiff
- __MACOSX/Figure 4/Fig.4G/._DDX6-myc.tiff
