# Supplementary material for: Praja2 controls P-body assembly and translation in glioblastoma by non-proteolytic ubiquitylation of DDX6
Source: EMBO Rep. 2025 Mar 27;26(9):2347–77. doi: 10.1038/s44319-025-00425-5 (PMC12069581; doi:10.1038/s44319-025-00425-5)
Supplement: Supplementary file 15 — Source data Fig. 5 [file 44319_2025_425_MOESM15_ESM.zip]

Archive with 52 entries (47 files):
- Figure 5/
- __MACOSX/._Figure 5
- Figure 5/5B-C.xlsx
- __MACOSX/Figure 5/._5B-C.xlsx
- Figure 5/5I/
- __MACOSX/Figure 5/._5I
- Figure 5/5G/
- __MACOSX/Figure 5/._5G
- Figure 5/5A/
- __MACOSX/Figure 5/._5A
- Figure 5/.DS_Store
- __MACOSX/Figure 5/._.DS_Store
- Figure 5/5E-F.xlsx
- __MACOSX/Figure 5/._5E-F.xlsx
- Figure 5/5H.xlsx
- __MACOSX/Figure 5/._5H.xlsx
- Figure 5/5D/
- __MACOSX/Figure 5/._5D
- Figure 5/5J.xlsx
- __MACOSX/Figure 5/._5J.xlsx
- Figure 5/5I/flag-praja2dm 60' Fsk.tiff
- __MACOSX/Figure 5/5I/._flag-praja2dm 60' Fsk.tiff
- Figure 5/5I/flag-praja2 60' Fsk.tiff
- __MACOSX/Figure 5/5I/._flag-praja2 60' Fsk.tiff
- Figure 5/5I/NT -.tiff
- __MACOSX/Figure 5/5I/._NT -.tiff
- Figure 5/5I/flag-praja2 -.tiff
- __MACOSX/Figure 5/5I/._flag-praja2 -.tiff
- Figure 5/5I/flag-praja2dm -.tiff
- __MACOSX/Figure 5/5I/._flag-praja2dm -.tiff
- Figure 5/5I/NT 60' Fsk.tiff
- __MACOSX/Figure 5/5I/._NT 60' Fsk.tiff
- Figure 5/5G/U87 60' PGE.tiff
- __MACOSX/Figure 5/5G/._U87 60' PGE.tiff
- Figure 5/5G/U87 +KT5720.tiff
- __MACOSX/Figure 5/5G/._U87 +KT5720.tiff
- Figure 5/5G/U87 60' PGE2+KT5720.tiff
- __MACOSX/Figure 5/5G/._U87 60' PGE2+KT5720.tiff
- Figure 5/5G/U87 -.tiff
- __MACOSX/Figure 5/5G/._U87 -.tiff
- Figure 5/5A/U87 30' Fsk.tiff
- __MACOSX/Figure 5/5A/._U87 30' Fsk.tiff
- Figure 5/5A/U87 -.tiff
- __MACOSX/Figure 5/5A/._U87 -.tiff
- Figure 5/5A/U87 60'Fsk.tiff
- __MACOSX/Figure 5/5A/._U87 60'Fsk.tiff
- Figure 5/5D/Patient-derived GBM cells (n┬░4) 30'Fsk.tiff
- __MACOSX/Figure 5/5D/._Patient-derived GBM cells (n┬░4) 30'Fsk.tiff
- Figure 5/5D/Patient-derived GBM cells (n┬░4) -.tiff
- __MACOSX/Figure 5/5D/._Patient-derived GBM cells (n┬░4) -.tiff
- Figure 5/5D/Patient-derived GBM cells (n┬░4) 60' Fsk.tiff
- __MACOSX/Figure 5/5D/._Patient-derived GBM cells (n┬░4) 60' Fsk.tiff
