# Supplementary material for: Praja2 controls P-body assembly and translation in glioblastoma by non-proteolytic ubiquitylation of DDX6
Source: EMBO Rep. 2025 Mar 27;26(9):2347–77. doi: 10.1038/s44319-025-00425-5 (PMC12069581; doi:10.1038/s44319-025-00425-5)
Supplement: Supplementary file 15 — Source data Fig. 5 [file 44319_2025_425_MOESM15_ESM.zip › Figure 5/5B-C.xlsx]

## Sheet: Fig.5 B-C
Exp1
	DDX6	DCP1A	Nuclei	DDX6/Nuclei	DCP1A/Nuclei
-	35	21	7	5	3
	33	6	8	4.125	0.75
	57	19	7	8.14286	2.71429
30' Fsk	148	73	7	21.1429	10.4286
	152	87	9	16.8889	9.66667
	88	57	4	22	14.25
	94	53	3	31.3333	17.6667
60' Fsk	72	64	4	18	16
	120	87	10	12	8.7
	79	64	7	11.2857	9.14286
	95	86	8	11.875	10.75
Exp2
	DDX6	DCP1A	Nuclei	DDX6/Nuclei	DCP1A/Nuclei
-	244	115	23	10.6087	5
	151	105	16	9.4375	6.5625
	74	52	13	5.69231	4
30' Fsk	134	72	10	13.4	7.2
	135	82	14	9.64286	5.85714
	293	88	10	29.3	8.8
60' Fsk	303	133	29	10.4483	4.58621
	236	113	22	10.7273	5.13636
	363	180	22	16.5	8.18182
Exp3
	DDX6	DCP1A	Nuclei	DDX6/Nuclei	DCP1A/Nuclei
-	46	35	11	4.18182	3.18182
	29	21	11	2.63636	1.90909
	22	16	9	2.44444	1.77778
30' Fsk	68	70	6	11.3333	11.6667
	66	70	12	5.5	5.83333
	45	37	10	4.5	3.7
60' Fsk	112	110	8	14	13.75
	42	41	7	6	5.85714
Exp4
	DDX6	DCP1A	Nuclei	DDX6/Nuclei	DCP1A/Nuclei
-	9	7	10	0.9	0.7
	10	8	5	2	1.6
	5	8	16	0.3125	0.5
60' Fsk	145	64	13	11.1538	4.92308
	135	73	10	13.5	7.3
	100	84	15	6.66667	5.6
