# Supplementary material for: Praja2 controls P-body assembly and translation in glioblastoma by non-proteolytic ubiquitylation of DDX6
Source: EMBO Rep. 2025 Mar 27;26(9):2347–77. doi: 10.1038/s44319-025-00425-5 (PMC12069581; doi:10.1038/s44319-025-00425-5)
Supplement: Supplementary file 15 — Source data Fig. 5 [file 44319_2025_425_MOESM15_ESM.zip › Figure 5/5E-F.xlsx]

## Sheet: Fig.5 E-F
Exp1
-	DDX6	DCP1A	Nuclei	DDX6/Nuclei	DCP1A/Nuclei
	29	5	7	4.14286	0.714286
	39	10	9	4.33333	1.11111
	25	14	9	2.77778	1.55556
30' Fsk	24	7	6	4	1.16667
	24	12	4	6	3
	27	13	5	5.4	2.6
60' Fsk	62	40	8	7.75	5
	120	95	9	13.3333	10.5556
	53	50	14	3.78571	3.57143
Exp2
	DDX6	DCP1A	Nuclei	DDX6/Nuclei	DCP1A/Nuclei
-	43	30	7	6.14286	4.28571
	25	24	6	4.16667	4
	40	37	7	5.71429	5.28571
30' Fsk	40	21	6	6.66667	3.5
	57	34	6	9.5	5.66667
	45	23	8	5.625	2.875
60' Fsk	38	42	5	7.6	8.4
	69	80	9	7.66667	8.88889
	52	30	3	17.3333	10
Exp3
	DDX6	DCP1A	Nuclei	DDX6/Nuclei	DCP1A/Nuclei
-	20	24	8	2.5	3
	32	24	13	2.46154	1.84615
	42	25	10	4.2	2.5
30' Fsk	35	53	10	3.5	5.3
	23	30	5	4.6	6
	50	32	6	8.33333	5.33333
60' Fsk	25	85	9	2.77778	9.44444
	51	28	6	8.5	4.66667
	41	27	4	10.25	6.75
