# Supplementary material for: Praja2 controls P-body assembly and translation in glioblastoma by non-proteolytic ubiquitylation of DDX6
Source: EMBO Rep. 2025 Mar 27;26(9):2347–77. doi: 10.1038/s44319-025-00425-5 (PMC12069581; doi:10.1038/s44319-025-00425-5)
Supplement: Supplementary file 15 — Source data Fig. 5 [file 44319_2025_425_MOESM15_ESM.zip › Figure 5/5H.xlsx]

## Sheet: Foglio1 (2)
Exp1	DDX6	Nuclei	DDX6/nuclei
-	39	6	6.5
	87	10	8.7
	210	12	17.5
	155	17	9.11765
	69	6	11.5
	93	9	10.3333
	73	12	6.08333
	97	7	13.8571
60' PGE2	317	7	45.2857
	194	3	64.6667
	287	9	31.8889
	203	3	67.6667
	155	9	17.2222
	174	9	19.3333
	76	6	12.6667
	116	6	19.3333
0+KT5720	139	12	11.5833
	150	12	12.5
	92	9	10.2222
	73	4	18.25
	55	11	5
	50	8	6.25
	57	7	8.14286
	57	5	11.4
60' PGE2+KT	168	10	16.8
	77	8	9.625
	191	9	21.2222
	58	11	5.27273
	7	6	1.16667
	13	5	2.6
	115	9	12.7778
	118	7	16.8571
Exp2
	DDX6	Nuclei	DDX6/nuclei
-	86	13	6.61538
	62	12	5.16667
	69	10	6.9
	104	8	13
60' PGE2	105	5	21
	93	6	15.5
	145	11	13.1818
	132	7	18.8571
0+KT5720	49	8	6.125
	48	7	6.85714
	72	8	9
	62	8	7.75
60' PGE2 +KT5720	40	6	6.66667
	71	10	7.1
	90	11	8.18182
	50	8	6.25
Exp3
	DDX6	Nuclei	DDX6/nuclei
-	136	24	5.66667
	105	12	8.75
	108	7	15.4286
	42	8	5.25
	80	9	8.88889
60' PGE2	63	5	12.6
	97	10	9.7
	130	13	10
	80	8	10
	135	12	11.25
0+KT5720	61	9	6.77778
	66	7	9.42857
	85	6	14.1667
	110	12	9.16667
	33	6	5.5
60' PGE2+KT5720	46	9	5.11111
	54	5	10.8
	44	8	5.5
	35	6	5.83333
	40	9	4.44444
