# Supplementary material for: Praja2 controls P-body assembly and translation in glioblastoma by non-proteolytic ubiquitylation of DDX6
Source: EMBO Rep. 2025 Mar 27;26(9):2347–77. doi: 10.1038/s44319-025-00425-5 (PMC12069581; doi:10.1038/s44319-025-00425-5)
Supplement: Supplementary file 15 — Source data Fig. 5 [file 44319_2025_425_MOESM15_ESM.zip › Figure 5/5J.xlsx]

## Sheet: Foglio1 (2)
exp1
	NT				flag-praja2					flag-praja2dm
	ddx6	nuclei	ddx6/nuclei			ddx6	nuclei	ddx6/nuclei			ddx6	nuclei	ddx6/nuclei
-	18	5	3.6		-	12	1	12		-	20	3	6.66667
	17	4	4.25			7	1	7			8	1	8
	16	3	5.33333			22	1	22			12	1	12
	17	4	4.25			12	1	12			10	1	10
	18	5	3.6			13	1	13			15	1	15
	21	6	3.5			5	1	5			10	1	10
	14	4	3.5			37	2	18.5			10	1	10
	24	7	3.42857			46	2	23			10	2	5
	28	5	5.6			31	2	15.5			5	1	5
	30	6	5			24	2	12			7	1	7
	25	4	6.25			33	2	16.5			19	3	6.33333
	32	6	5.33333			7	1	7			9	2	4.5
fsk	30	2	15		fsk	31	1	31		fsk	23	2	11.5
	27	2	13.5			21	2	10.5			11	2	5.5
	35	3	11.6667			34	1	34			18	2	9
	30	2	15			15	2	7.5			9	2	4.5
	50	3	16.6667			15	2	7.5			10	1	10
	38	2	19			10	1	10			9	1	9
	56	3	18.6667			13	1	13			18	2	9
	44	3	14.6667			13	2	6.5			10	1	10
	49	4	12.25			22	1	22			11	2	5.5
	52	4	13			17	1	17			20	2	10
	44	3	14.6667			20	2	10			30	2	15
	30	2	15	14.9236		52	2	26	16.25		11	1	11	9.16667
exp2
	NT				flag-praja2					flag-praja2dm
	ddx6	nuclei	ddx6/nuclei			ddx6	nuclei	ddx6/nuclei			ddx6	nuclei	ddx6/nuclei
0	51	4	12.75		0	9	1	9		0	6	1	6
	41	3	13.6667			39	2	19.5			13	2	6.5
	42	2	21			34	1	34			7	1	7
	39	2	19.5			21	1	21			20	1	20
	30	3	10			29	2	14.5			15	1	15
	36	4	9			38	2	19			16	2	8
	39	4	9.75			22	1	22			44	2	22
	29	4	7.25			18	1	18			15	1	15
	22	3	7.33333			7	1	7			5	1	5
	33	4	8.25			16	1	16			7	2	3.5
	25	3	8.33333			20	1	20			16	2	8
	17	2	8.5			14	1	14			7	1	7
60' Fsk	59	4	14.75		60' Fsk	28	1	28		60' Fsk	5	1	5
	42	3	14			35	1	35			10	2	5
	46	3	15.3333			17	1	17			24	2	12
	45	3	15			35	2	17.5			39	2	19.5
	35	2	17.5			34	2	17			24	2	12
	55	3	18.3333			10	1	10			22	1	22
	40	2	20			28	1	28			17	2	8.5
	41	2	20.5			29	3	9.66667			29	1	29
	35	2	17.5			41	1	41			10	1	10
	52	3	17.3333			29	2	14.5			26	2	13
	63	3	21			41	3	13.6667			4	1	4
	56	3	18.6667			26	1	26			27	2	13.5
exp3
	NT				flag-praja2					flag-praja2dm
	ddx6	nuclei	ddx6/nuclei			ddx6	nuclei	ddx6/nuclei			ddx6	nuclei	ddx6/nuclei
0	25	3	8.33333		0	15	1	15		0	4	1	4
	18	2	9			6	1	6			22	2	11
	16	2	8			11	1	11			9	1	9
	21	2	10.5			26	2	13			12	1	12
	25	4	6.25			23	1	23			23	2	11.5
	20	3	6.66667			9	1	9			11	2	5.5
	19	3	6.33333			14	1	14			20	2	10
	23	3	7.66667			17	1	17			12	2	6
	29	2	14.5			6	1	6			8	2	4
	30	2	15			11	1	11			17	1	17
	39	3	13			7	1	7			8	1	8
	32	2	16			14	1	14			13	2	6.5
60' Fsk	39	2	19.5		60' Fsk	14	1	14		60' Fsk	4	1	4
	36	2	18			12	1	12			3	1	3
	40	2	20			24	2	12			15	1	15
	35	2	17.5			15	2	7.5			7	1	7
	32	2	16			34	2	17			12	1	12
	40	2	20			12	1	12			16	2	8
	46	2	23			25	2	12.5			9	1	9
	43	2	21.5			15	1	15			10	1	10
	45	2	22.5			21	1	21			25	2	12.5
	37	2	18.5			9	1	9			17	1	17
	40	2	20			30	1	30			17	2	8.5
	45	3	15			13	1	13			28	2	14
exp4
	NT				flag-praja2					flag-praja2dm
	ddx6	nuclei	ddx6/nuclei			ddx6	nuclei	ddx6/nuclei			ddx6	nuclei	ddx6/nuclei
-	32	6	5.33333		-	18	2	9		-	8	1	8
	26	6	4.33333			8	1	8			12	2	6
	30	7	4.28571			13	1	13			2	1	2
	36	7	5.14286			5	1	5			9	1	9
	23	5	4.6			15	1	15			10	1	10
	26	5	5.2			31	1	31			7	1	7
	38	7	5.42857			8	1	8			9	1	9
	12	2	6			9	1	9			5	1	5
	15	3	5			10	1	10			12	3	4
	17	3	5.66667			10	1	10			13	3	4.33333
60' Fsk	40	4	10		60' Fsk	13	1	13		60' Fsl	15	2	7.5
	46	4	11.5			13	2	6.5			3	1	3
	50	5	10			21	1	21			22	2	11
	36	4	9			35	2	17.5			14	2	7
	35	3	11.6667			23	1	23			30	2	15
	43	3	14.3333			19	1	19			36	2	18
	45	3	15			18	1	18			14	4	3.5
	45	3	15			18	2	9			27	2	13.5
	55	3	18.3333			10	2	5			29	3	9.66667
	50	4	12.5			15	1	15			10	1	10
