# Supplementary material for: Praja2 controls P-body assembly and translation in glioblastoma by non-proteolytic ubiquitylation of DDX6
Source: EMBO Rep. 2025 Mar 27;26(9):2347–77. doi: 10.1038/s44319-025-00425-5 (PMC12069581; doi:10.1038/s44319-025-00425-5)
Supplement: Supplementary file 16 — Source data Fig. 6 [file 44319_2025_425_MOESM16_ESM.zip]

Archive with 50 entries (46 files):
- Figure 6/
- __MACOSX/._Figure 6
- Figure 6/6A/
- __MACOSX/Figure 6/._6A
- Figure 6/.DS_Store
- __MACOSX/Figure 6/._.DS_Store
- Figure 6/6E-F.xlsx
- __MACOSX/Figure 6/._6E-F.xlsx
- Figure 6/6B.xlsx
- __MACOSX/Figure 6/._6B.xlsx
- Figure 6/6D/
- __MACOSX/Figure 6/._6D
- Figure 6/6C/
- __MACOSX/Figure 6/._6C
- Figure 6/6A/WT 30' Fsk.tiff
- __MACOSX/Figure 6/6A/._WT 30' Fsk.tiff
- Figure 6/6A/praja2KO -.tiff
- __MACOSX/Figure 6/6A/._praja2KO -.tiff
- Figure 6/6A/WT 60' Fsk.tiff
- __MACOSX/Figure 6/6A/._WT 60' Fsk.tiff
- Figure 6/6A/praja2KO 60' Fsk.tiff
- __MACOSX/Figure 6/6A/._praja2KO 60' Fsk.tiff
- Figure 6/6A/praja2KO 30' Fsk.tiff
- __MACOSX/Figure 6/6A/._praja2KO 30' Fsk.tiff
- Figure 6/6A/praja2KO+flag-praja2 30' Fsk.tiff
- __MACOSX/Figure 6/6A/._praja2KO+flag-praja2 30' Fsk.tiff
- Figure 6/6A/praja2KO+flag-praja2.tiff
- __MACOSX/Figure 6/6A/._praja2KO+flag-praja2.tiff
- Figure 6/6A/WT -.tiff
- __MACOSX/Figure 6/6A/._WT -.tiff
- Figure 6/6A/praja2KO+flag-praja2 60' Fsk.tiff
- __MACOSX/Figure 6/6A/._praja2KO+flag-praja2 60' Fsk.tiff
- Figure 6/6D/praja2KO -.tiff
- __MACOSX/Figure 6/6D/._praja2KO -.tiff
- Figure 6/6D/praja2KO 60' PGE2.tiff
- __MACOSX/Figure 6/6D/._praja2KO 60' PGE2.tiff
- Figure 6/6D/praja2KO 30' PGE2.tiff
- __MACOSX/Figure 6/6D/._praja2KO 30' PGE2.tiff
- Figure 6/6D/WT 60' PGE2.tiff
- __MACOSX/Figure 6/6D/._WT 60' PGE2.tiff
- Figure 6/6D/WT -.tiff
- __MACOSX/Figure 6/6D/._WT -.tiff
- Figure 6/6D/WT 30' PGE2.tiff
- __MACOSX/Figure 6/6D/._WT 30' PGE2.tiff
- Figure 6/6C/praja2.tiff
- __MACOSX/Figure 6/6C/._praja2.tiff
- Figure 6/6C/.DS_Store
- __MACOSX/Figure 6/6C/._.DS_Store
- Figure 6/6C/Hsp90.tiff
- __MACOSX/Figure 6/6C/._Hsp90.tiff
