# Supplementary material for: Praja2 controls P-body assembly and translation in glioblastoma by non-proteolytic ubiquitylation of DDX6
Source: EMBO Rep. 2025 Mar 27;26(9):2347–77. doi: 10.1038/s44319-025-00425-5 (PMC12069581; doi:10.1038/s44319-025-00425-5)
Supplement: Supplementary file 16 — Source data Fig. 6 [file 44319_2025_425_MOESM16_ESM.zip › Figure 6/6E-F.xlsx]

## Sheet: Fig. S6 E-F
exp1
WT										praja2KO
	DDX6	DCP1A	Nuclei	DDX6/nuclei	DCP1A/nuclei						DDX6	DCP1A	Nuclei	DDX6/nuclei	DCP1A/nuclei
-	231	117	12	19.25	9.75					-	53	31	10	5.3	3.1
	200	90	5	40	18						76	49	8	9.5	6.125
	70		8	8.75	0						68	42	16	4.25	2.625
30' PGE2	230	130	6	38.3333	21.6667					30' PGE2	54	61	17	3.17647	3.58824
	201	105	6	33.5	17.5						40	15	17	2.35294	0.882353
	170	125	9	18.8889	13.8889						46	12	5	9.2	2.4
exp2
WT										praja2KO
	DDX6	DCP1A	Nuclei	DDX6/nuclei	DCP1A/nuclei						DDX6	DCP1A	Nuclei	DDX6/nuclei	DCP1A/nuclei
-	23	24	5	4.6	4.8					-	29	20	2	14.5	10
	43	40	6	7.16667	6.66667						44	52	6	7.33333	8.66667
	52	51	7	7.42857	7.28571						10	8	3	3.33333	2.66667
30' PGE2	129	112	5	25.8	22.4					30' PGE2	78	132	18	4.33333	7.33333
	141	112	4	35.25	28						55	72	9	6.11111	8
	290	193	5	58	38.6						47	45	9	5.22222	5
60' PGE2	97	70	3	32.3333	23.3333					60' PGE2	37	38	8	4.625	4.75
	175	208	5	35	41.6						27	39	4	6.75	9.75
	275	355	10	27.5	35.5						89	65	12	7.41667	5.41667
	110	103	6	18.3333	17.1667						29	31	7	4.14286	4.42857
exp3
WT										praja2KO
	DDX6	DCP1A	Nuclei	DDX6/nuclei	DCP1A/nuclei						DDX6	DCP1A	Nuclei	DDX6/nuclei	DCP1A/nuclei
-	61	43	8	7.625	5.375					-	40	15	5	8	3
	68	57	12	5.66667	4.75						80	33	13	6.15385	2.53846
	62	67	7	8.85714	9.57143						64	14	10	6.4	1.4
30' PGE2	116	108	9	12.8889	12					30' PGE2	25	3	26	0.961538	0.115385
	150	79	16	9.375	4.9375						28	2	13	2.15385	0.153846
	339	159	27	12.5556	5.88889						42	2	20	2.1	0.1
60' PGE2	49	28	3	16.3333	9.33333					60' PGE2	53	51	20	2.65	2.55
	68	42	4	17	10.5						37	44	9	4.11111	4.88889
	23	8	1	23	8						23	32	23	1	1.3913
exp4
WT										praja2KO
	DDX6	DCP1A	Nuclei	DDX6/nuclei	DCP1A/nuclei						DDX6	DCP1A	Nuclei	DDX6/nuclei	DCP1A/nuclei
-	115	109	9	12.7778	12.1111					-	27	36	12	2.25	3
	86	98	12	7.16667	8.16667						42	40	26	1.61538	1.53846
30' PGE2	223	205	13	17.1538	15.7692					30' PGE2	19	24	14	1.35714	1.71429
	176	155	9	19.5556	17.2222						19	10	18	1.05556	0.555556
60' PGE2	87	56	7	12.4286	8					60' PGE2	19	10	10	1.9	1
	109	84	8	13.625	10.5						32	6	15	2.13333	0.4
	141	113	9	15.6667	12.5556						11	3	9	1.22222	0.333333
