# Supplementary material for: Praja2 controls P-body assembly and translation in glioblastoma by non-proteolytic ubiquitylation of DDX6
Source: EMBO Rep. 2025 Mar 27;26(9):2347–77. doi: 10.1038/s44319-025-00425-5 (PMC12069581; doi:10.1038/s44319-025-00425-5)
Supplement: Supplementary file 16 — Source data Fig. 6 [file 44319_2025_425_MOESM16_ESM.zip › Figure 6/6B.xlsx]

## Sheet: Fig.6 B
exp 1
WT								praja2KO						praja2KO+flag-praja2
	DDX6	Nuclei	DDX6/Nuclei						DDX6	Nuclei	DDX6/Nuclei				DDX6	Nuclei	DDX6/Nuclei
-	114	12	9.5					-	9	5	1.8			-	33	6	5.5
	102	10	10.2						6	4	1.5				25	2	12.5
	145	11	13.1818						12	2	6				73	7	10.4286
	63	13	4.84615						5	2	2.5				92	6	15.3333
30' Fsk	191	13	14.6923					30' Fsk	16	10	1.6			30' Fsk	66	4	16.5
	91	6	15.1667						11	6	1.83333				20	4	5
	234	12	19.5						22	5	4.4				16	5	3.2
	99	10	9.9						10	5	2				27	3	9
60' Fsk	149	12	12.4167					60' Fsk	12	8	1.5			60' Fsk	52	3	17.3333
	149	16	9.3125						11	10	1.1				80	6	13.3333
	188	8	23.5						17	15	1.13333				61	3	20.3333
	96	10	9.6						17	10	1.7				28	2	14
exp 2
WT								praja2KO						praja2KO+flag-praja2
	DDX6	Nuclei	DDX6/Nuclei						DDX6	Nuclei	DDX6/Nuclei				DDX6	Nuclei	DDX6/Nuclei
-	32	9	3.55556					-	41	17	2.41176			-	112	17	6.58824
	38	7	5.42857						42	29	1.44828				76	13	5.84615
	44	8	5.5						83	41	2.02439				15	10	1.5
	30	10	3						17	18	0.944444				22	11	2
30' Fsk	178	10	17.8					30' Fsk	43	14	3.07143			30' Fsk	105	10	10.5
	281	13	21.6154						27	12	2.25				97	8	12.125
	307	12	25.5833						8	10	0.8				145	20	7.25
	204	18	11.3333						37	11	3.36364				61	9	6.77778
60' Fsk	113	10	11.3					60' Fsk	19	13	1.46154			60' Fsk	49	8	6.125
	143	15	9.53333						13	17	0.764706				50	7	7.14286
	124	15	8.26667						12	10	1.2				7	5	1.4
	124	19	6.52632
exp 3
WT								praja2KO						praja2KO+flag-praja2
	DDX6	Nuclei	DDX6/Nuclei						DDX6	Nuclei	DDX6/Nuclei				DDX6	Nuclei	DDX6/Nuclei
-	45	7	6.42857					-	20	18	1.11111			-	27	10	2.7
	56	9	6.22222						20	7	2.85714				18	11	1.63636
	59	7	8.42857						13	10	1.3				26	19	1.36842
	52	7	7.42857						11	9	1.22222				28	8	3.5
60' Fsk	68	5	13.6					60' Fsk	7	8	0.875			60' Fsk	31	3	10.3333
	90	5	18						16	7	2.28571				25	2	12.5
	89	7	12.7143						15	8	1.875				87	12	7.25
Exp 4
WT								praja2KO						praja2KO+flag-praja2
	DDX6	Nuclei	DDX6/Nuclei						DDX6	Nuclei	DDX6/Nuclei				DDX6	Nuclei	DDX6/Nuclei
-	217	20	10.85					-	27	15	1.8			-	172	33	5.21212
	224	21	10.6667						50	31	1.6129				171	29	5.89655
	194	36	5.38889						66	27	2.44444				116	16	7.25
	205	28	7.32143						45	32	1.40625				138	24	5.75
30' Fsk	244	39	6.25641					30' Fsk	269	35	7.68571			30' Fsk	224	30	7.46667
	433	47	9.21277						107	25	4.28				128	21	6.09524
	350	31	11.2903						167	36	4.63889				191	32	5.96875
	224	20	11.2						130	25	5.2				186	31	6
60' Fsk	272	32	8.5					60' Fsk	131	31	4.22581			60' Fsk	192	17	11.2941
	318	40	7.95						115	41	2.80488				115	12	9.58333
	400	45	8.88889						115	38	3.02632				101	25	4.04
	452	41	11.0244						94	29	3.24138				111	21	5.28571
exp 5
WT								praja2KO						praja2KO+flag-praja2
	DDX6	Nuclei	DDX6/Nuclei						DDX6	Nuclei	DDX6/Nuclei				DDX6	Nuclei	DDX6/Nuclei
-	117	9	13					-	75	14	5.35714			-	137	27	5.07407
	112	8	14						26	8	3.25				130	18	7.22222
	198	16	12.375						44	10	4.4				130	12	10.8333
	160	13	12.3077						71	8	8.875				112	19	5.89474
30' Fsk	53	3	17.6667					30' Fsk	44	8	5.5			30' Fsk	37	3	12.3333
	96	4	24						28	6	4.66667				80	4	20
	174	6	29						70	10	7				66	4	16.5
	90	6	15						67	6	11.1667				36	3	12
