# Supplementary material for: Praja2 controls P-body assembly and translation in glioblastoma by non-proteolytic ubiquitylation of DDX6
Source: EMBO Rep. 2025 Mar 27;26(9):2347–77. doi: 10.1038/s44319-025-00425-5 (PMC12069581; doi:10.1038/s44319-025-00425-5)
Supplement: Supplementary file 17 — Source data Fig. 7 [file 44319_2025_425_MOESM17_ESM.zip]

Archive with 26 entries (23 files):
- Figure 7/
- __MACOSX/._Figure 7
- Figure 7/7B.xlsx
- __MACOSX/Figure 7/._7B.xlsx
- Figure 7/.DS_Store
- __MACOSX/Figure 7/._.DS_Store
- Figure 7/7E.xlsx
- __MACOSX/Figure 7/._7E.xlsx
- Figure 7/7I.xlsx
- __MACOSX/Figure 7/._7I.xlsx
- Figure 7/7D/
- __MACOSX/Figure 7/._7D
- Figure 7/7G.xlsx
- __MACOSX/Figure 7/._7G.xlsx
- Figure 7/7A.xlsx
- __MACOSX/Figure 7/._7A.xlsx
- Figure 7/7F/
- __MACOSX/Figure 7/._7F
- Figure 7/7D/TF.tiff
- __MACOSX/Figure 7/7D/._TF.tiff
- Figure 7/7D/Hsp90.tiff
- __MACOSX/Figure 7/7D/._Hsp90.tiff
- Figure 7/7F/a-tub .tiff
- __MACOSX/Figure 7/7F/._a-tub .tiff
- Figure 7/7F/CTNNA3.tiff
- __MACOSX/Figure 7/7F/._CTNNA3.tiff
