# Supplementary material for: Praja2 controls P-body assembly and translation in glioblastoma by non-proteolytic ubiquitylation of DDX6
Source: EMBO Rep. 2025 Mar 27;26(9):2347–77. doi: 10.1038/s44319-025-00425-5 (PMC12069581; doi:10.1038/s44319-025-00425-5)
Supplement: Supplementary file 17 — Source data Fig. 7 [file 44319_2025_425_MOESM17_ESM.zip › Figure 7/7B.xlsx]

## Sheet: WT Polysome 1
FlowCell Text Data File: E200_WT.csv
Software Version: 1.56A
Date: 2023-11-24
Time: 07:19:40
User: lab302
Experiment name:
*** CENTRIFUGE SETTINGS ***
Rotor Manufacturer: Beckman
Rotor Model: SW41Ti
Speed: 37 rpm
Gradient: Sucrose 10.0% to 60.0% v/v
Time: 2 hr
w2t: x 10^0
Number of Tubes: 2
Sample Volume: 12 ml
Temperature: 4.0 deg C
*** FRACTIONATION SETTINGS ***
Volume displaced/mm: 0.143 ml/mm
Tubing length: 290 mm
Total Dead Volume (= last fraction): 0.299 ml
Scan Speed: 0.30 mm/sec
Total Distance: 77.6 mm
Upper Limit to Slow-down Distance: 43.90 mm
Start mode: Slow-down distance
Fail-safe Distance (M): 0 mm
Number of fractions: 12
Distance/fraction: 6.47 mm
Start Distance: 0.00 mm
Volume/fraction: 0.923 ml
Data Samples/mm: 6.69
*** SCANNING SETTINGS ***
Scanning mode: SINGLE UV OD
Channel A (LED1) Wavelength: 254 nm
Sensitivity: 0
Integration time: 498 ms
Averaging: 1 samples
LED1 (254 nm) On Time: 24 ms
Sample A Zero: 909051
Source A Zero: 312286.4
Data Columns:
Sample	Source	Position(mm)	Absorbance	Fraction Number	Fraction Volume(ml)
741412	312307	0	0.458887	0	0.197
740654	312345	0	0.461463
744953	312404	0.08	0.448863
755174	312386	0.22	0.418067
523120	312294	0.37	1.24362
408310	312286	0.52	1.80119
532165	312323	0.66	1.20525
675828	312437	0.8	0.668254
615805	312417	0.95	0.877419
425134	312283	1.09	1.7103
352345	312360	1.23	2.13347
7229	312269	1.38	10.8792
6896	312193	1.52	10.9847
6624	312267	1.67	11.0758
6427	312257	1.81	11.1437
6304	312231	1.95	11.187
6162	312503	2.1	11.2402
6048	312464	2.25	11.282
5940	312440	2.39	11.3224
5854	312321	2.53	11.3543
5781	312436	2.68	11.3834
5692	312379	2.82	11.4179
5625	312200	2.97	11.4432
5577	312217	3.11	11.4627
5532	312243	3.25	11.4811
5476	312242	3.4	11.504
5432	312337	3.54	11.5228
5392	312340	3.69	11.5395
5341	312288	3.83	11.5605
5289	312178	3.98	11.5817
5257	312227	4.12	11.5957
5224	312300	4.27	11.6104
5187	312248	4.41	11.626
5126	312296	4.55	11.653
5070	312235	4.7	11.6773
5007	312005	4.84	11.7038
4955	312127	4.98	11.7281
4897	312248	5.13	11.7555
4851	312264	5.27	11.7769
4828	312168	5.42	11.7869
4839	312145	5.56	11.7816
4898	312088	5.71	11.7539
5001	312135	5.85	11.7074
5159	312098	6	11.6371
5368	312065	6.14	11.5475
5650	312055	6.28	11.4322
6002	312269	6.43	11.2978
6434	312374	6.57	11.1421	1	0.926
6952	312385	6.72	10.9679
7577	312367	6.86	10.7741
8339	312325	7	10.5581
9259	312246	7.15	10.322
10405	312216	7.29	10.0592
11650	312037	7.44	9.80356
13343	312197	7.58	9.49936
15778	312238	7.73	9.12243
18222	312224	7.87	8.79824
20843	312295	8.02	8.49632
24229	312311	8.16	8.15767
27713	312293	8.32	7.85519
31290	312210	8.46	7.5814
35984	312276	8.61	7.26732
41659	312190	8.75	6.93713
48032	312261	8.89	6.6173
55282	312241	9.04	6.30079
63217	312252	9.18	5.99902
72064	312215	9.33	5.70399
82647	312120	9.47	5.39494
96983	312200	9.61	5.03555
108468	312204	9.76	4.78371
117469	312107	9.91	4.60361
136099	312259	10.05	4.27342
153528	312189	10.19	4.00174
170937	312249	10.34	3.76045
187309	312238	10.48	3.55453
209594	312211	10.63	3.30136
227911	312214	10.77	3.11283
250206	312356	10.91	2.90382
272495	312209	11.06	2.71072
292576	312212	11.2	2.55073
311003	312218	11.35	2.41332
331265	312234	11.49	2.2714
351918	312103	11.63	2.13435
371223	312171	11.78	2.01465
390041	312214	11.93	1.90368
409688	312247	12.07	1.79332
426887	312104	12.21	1.69975
448327	312162	12.36	1.58989
466087	312192	12.5	1.50267
481029	312143	12.65	1.43131
494850	312127	12.79	1.36745
512667	312138	12.93	1.28792
527507	312153	13.08	1.22381	2	0.928
538660	312030	13.22	1.17584
552794	312005	13.37	1.11737
567361	312161	13.51	1.05996
579632	312260	13.65	1.01252
589410	312344	13.8	0.975481
601396	312459	13.95	0.931005
611002	312436	14.09	0.895177
621710	312335	14.23	0.855352
631020	312295	14.38	0.821613
640934	312194	14.52	0.785804
647912	311982	14.67	0.759906
654985	312024	14.82	0.735775
661797	311962	14.96	0.712044
667382	312077	15.11	0.693961
674372	312194	15.25	0.671357
681389	312174	15.4	0.647917
687228	312266	15.54	0.629378
691418	312194	15.68	0.61518
695332	312136	15.83	0.602058
698109	312129	15.98	0.593038
701125	312062	16.12	0.582853
704888	312072	16.26	0.57088
707828	312118	16.41	0.561844
707880	312211	16.55	0.56235
708343	312175	16.7	0.560619
707728	312102	16.84	0.562047
705565	312162	16.98	0.569368
703411	312286	17.13	0.577143
701550	312188	17.27	0.582398
699066	312159	17.41	0.590171
696820	312283	17.56	0.598307
694949	312244	17.71	0.604077
693052	312172	17.85	0.609709
691422	312167	17.99	0.614972
689697	312209	18.14	0.620897
688010	312177	18.28	0.626177
687308	312208	18.43	0.628698
686547	312180	18.57	0.630989
685290	312123	18.71	0.634702
684465	312024	18.86	0.636699
685251	312084	19	0.634549
686777	311984	19.15	0.628822
688654	311975	19.29	0.622615
690143	311949	19.44	0.617567
691920	311832	19.58	0.610936	3	0.927
694256	312031	19.73	0.604786
697247	312156	19.87	0.596013
699511	312056	20.01	0.587997
702172	312110	20.16	0.579841
704513	312092	20.3	0.572221
707237	312000	20.45	0.562873
710336	312036	20.59	0.553293
713569	312091	20.73	0.543471
717062	312129	20.88	0.532755
720846	312134	21.02	0.520947
724542	312126	21.17	0.50938
727765	312068	21.32	0.498973
732471	312171	21.47	0.485211
736732	312170	21.61	0.47215
740518	312211	21.76	0.46091
744121	312189	21.9	0.449829
748278	312207	22.04	0.437422
751656	312312	22.19	0.428042
754503	312196	22.33	0.418698
757139	312310	22.48	0.411671
758223	312268	22.62	0.408149
758298	312267	22.76	0.407919
757142	312337	22.91	0.411857
754541	312315	23.05	0.419443
751081	312430	23.2	0.430614
746993	312375	23.34	0.4425
742206	312457	23.49	0.457559
736111	312296	23.63	0.474956
730324	312363	23.78	0.493201
724236	312292	23.92	0.511527
719019	312373	24.06	0.528381
714114	312392	24.21	0.543922
709238	312258	24.35	0.558375
705112	312229	24.49	0.571296
701510	312219	24.64	0.58275
698348	312186	24.78	0.592679
695956	312205	24.93	0.600537
694061	312296	25.08	0.607329
691863	312142	25.22	0.613357
689897	311987	25.36	0.618643
688465	312056	25.51	0.623817
684951	312093	25.65	0.6356
686032	312046	25.79	0.631712
683902	312089	25.94	0.63902
684687	312187	26.08	0.637145	4	0.927
684300	312168	26.23	0.63828
683859	312164	26.37	0.639702
683479	312124	26.51	0.640665
683663	312276	26.66	0.641155
684040	312291	26.8	0.640022
684874	312274	26.95	0.637157
685855	312325	27.09	0.634304
686951	312261	27.24	0.630249
688744	312258	27.38	0.624361
690824	312165	27.53	0.616905
693604	312219	27.67	0.608256
696565	312250	27.82	0.598893
699762	312408	27.97	0.589726
701772	312422	28.11	0.583372
702673	312372	28.25	0.580125
701595	312356	28.4	0.583465
698903	312289	28.54	0.591633
694743	312368	28.69	0.605637
689353	312352	28.83	0.62305
683009	312240	28.98	0.643049
676520	312263	29.12	0.664697
670251	312249	29.26	0.685548
664366	312253	29.41	0.705423
658995	312224	29.55	0.723481
654595	312242	29.7	0.738687
651385	312332	29.84	0.750399
648334	312207	29.98	0.760063
646164	312193	30.13	0.767507
644784	312082	30.27	0.771518
643816	312169	30.42	0.775527
643155	312201	30.56	0.778069
642876	312220	30.71	0.779183
643080	312390	30.85	0.779694
642951	312320	31	0.779641
643271	312297	31.14	0.778355
643757	312168	31.28	0.775726
644594	312188	31.43	0.772946
646474	312154	31.57	0.766147
648995	312207	31.72	0.75777
651840	312296	31.86	0.748568
654746	312317	32	0.738709
658222	312240	32.15	0.726238
662485	312327	32.29	0.712337
667426	312360	32.44	0.695853	5	0.906
673046	312342	32.58	0.676853
678973	312360	32.73	0.657251
684610	312369	32.87	0.63871
691286	312399	33.02	0.617087
697989	312517	33.16	0.596221
704440	312465	33.3	0.575143
711351	312627	33.45	0.554338
717458	312449	33.59	0.533819
722998	312272	33.73	0.515233
728931	312126	33.88	0.495789
735052	312201	34.04	0.477511
739383	312155	34.19	0.463959
745270	312242	34.33	0.446739
751596	312248	34.47	0.42776
756744	312158	34.62	0.41175
761433	312223	34.76	0.398317
764201	312095	34.91	0.389228
767952	312140	35.05	0.378534
771203	312218	35.2	0.369589
775162	312334	35.34	0.358902
778607	312190	35.49	0.347885
780716	312238	35.63	0.342144
783290	312500	35.77	0.336624
784843	312319	35.92	0.330863
787521	312378	36.06	0.323622
789316	312352	36.2	0.318311
791292	312431	36.35	0.313253
792798	312485	36.49	0.309363
794225	312442	36.64	0.305006
794704	312399	36.78	0.30334
796066	312393	36.93	0.299443
797800	312418	37.07	0.294727
798012	312256	37.22	0.292961
799674	312355	37.36	0.288993
798694	312402	37.5	0.292091
797127	312336	37.65	0.296035
796414	312262	37.79	0.297516
796874	312322	37.94	0.296649
797112	312482	38.08	0.297129
796926	312427	38.23	0.297258
796879	312480	38.37	0.297773
796486	312517	38.52	0.299149
795739	312423	38.66	0.300584
794753	312363	38.8	0.302942
793919	312273	38.95	0.304656	6	0.929		772.4
792626	312400	39.09	0.309239
790754	312359	39.24	0.314265
789027	312394	39.38	0.319438
786644	312350	39.52	0.325928
784531	312385	39.67	0.332233
782932	312548	39.81	0.337998
780514	312360	39.95	0.343605
778590	312348	40.1	0.349073
777701	312388	40.25	0.351932
775895	312320	40.39	0.356674
774326	312408	40.54	0.361864
772927	312386	40.69	0.365775
772159	312557	40.83	0.369244
771505	312554	40.97	0.371129
770467	312476	41.12	0.373597
769514	312469	41.26	0.376332
769185	312539	41.41	0.377798
768228	312370	41.55	0.379383
767666	312190	41.69	0.379733
767969	312185	41.84	0.378808
767896	312171	41.98	0.378921
769030	312458	42.13	0.377669
769847	312437	42.27	0.375128
770808	312426	42.42	0.372241
771199	312451	42.56	0.37128
772462	312353	42.71	0.366891
774078	312335	42.85	0.362059
774894	312336	42.99	0.359695
777046	312336	43.14	0.353454
778458	312398	43.28	0.349815
779161	312332	43.43	0.347308
780510	312260	43.57	0.342896
781500	312262	43.71	0.340058
782781	312351	43.86	0.337013
784105	312279	44.01	0.332691
785818	312464	44.15	0.329113
786779	312408	44.29	0.325959
786596	312413	44.44	0.326519
787609	312366	44.58	0.323284
788431	312315	44.72	0.320569
788501	312329	44.87	0.32047
789359	312456	45.01	0.318938
788426	312354	45.16	0.320864
786642	312458	45.3	0.326711
783597	312555	45.44	0.336138	7	0.927
780174	312526	45.59	0.345781
776045	312536	45.73	0.357795
770477	312412	45.88	0.373107
765438	312357	46.02	0.387477
760440	312327	46.17	0.402004
754679	312225	46.31	0.418382
750421	312341	46.46	0.431952
746880	312447	46.6	0.443359
743244	312392	46.74	0.453946
740564	312370	46.89	0.461916
738794	312551	47.04	0.468605
736760	312551	47.18	0.474809
735480	312562	47.33	0.478802
735933	312624	47.47	0.477863
736228	312692	47.62	0.47745
737431	312681	47.76	0.473697
739349	312655	47.91	0.467664
742005	312592	48.05	0.459141
744167	312578	48.2	0.452492
746912	312505	48.34	0.443681
750894	312571	48.48	0.43219
754180	312675	48.63	0.423112
757796	312715	48.77	0.412636
760848	312663	48.91	0.403216
763732	312777	49.06	0.395522
764781	312698	49.2	0.391865
765789	312708	49.35	0.388973
764566	312544	49.49	0.391389
761788	312633	49.64	0.400222
757180	312385	49.78	0.41209
750351	312489	49.93	0.433228
741802	312489	50.07	0.459015
732833	312457	50.21	0.48616
724934	312481	50.36	0.510721
717057	312482	50.5	0.535315
710450	312563	50.65	0.55673
704889	312565	50.79	0.574429
700553	312526	50.93	0.588034
697084	312436	51.08	0.598557
695704	312402	51.22	0.602772
696213	312502	51.37	0.601846
697544	312489	51.51	0.597454
701117	312444	51.66	0.585632
705991	312504	51.8	0.570474
711217	312502	51.95	0.553862	8	0.927
716522	312479	52.09	0.536973
722025	312490	52.23	0.519835
726774	312486	52.38	0.505052
730268	312608	52.52	0.495138
731764	312591	52.67	0.49041
730056	312631	52.81	0.495957
725152	312767	52.95	0.512103
717261	312697	53.1	0.536223
709946	312800	53.24	0.560033
700921	312697	53.39	0.588083
692040	312667	53.54	0.616563
684575	312561	53.69	0.640207
678653	312516	53.83	0.659436
674244	312419	53.97	0.673405
672412	312484	54.12	0.679996
672588	312477	54.26	0.679357
674955	312647	54.4	0.672675
678675	312484	54.55	0.659132
683901	312433	54.69	0.641502
689443	312482	54.84	0.623692
694096	312612	54.98	0.609491
696735	312448	55.13	0.59977
696338	312390	55.27	0.600635
694645	312316	55.42	0.60558
690364	312316	55.56	0.619492
684208	312336	55.7	0.639794
678104	312445	55.85	0.660746
672024	312643	55.99	0.68244
668262	312575	56.14	0.694584
665736	312578	56.28	0.703128
665073	312629	56.42	0.705738
666802	312875	56.57	0.701665
668923	312848	56.71	0.694324
671752	312757	56.85	0.684172
674832	312756	57	0.67387
676860	312837	57.15	0.6677
676603	312813	57.29	0.668382
675383	312655	57.44	0.671306
673264	312633	57.58	0.67822
670300	312635	57.72	0.688163
667337	312782	57.87	0.699191
665370	312793	58.01	0.705913
664400	312684	58.15	0.708412
664820	312782	58.3	0.707695	9	0.906
666222	312788	58.44	0.702997
667231	312581	58.59	0.698102
668363	312671	58.73	0.694935
668840	312689	58.88	0.693459
669307	312732	59.02	0.692198
668223	312813	59.17	0.696428
666854	312642	59.31	0.699813
665797	312534	59.45	0.702605
665232	312581	59.6	0.704854
664317	312593	59.74	0.708038
664421	312623	59.9	0.707902
665217	312635	60.05	0.705294
664884	312449	60.19	0.705081
665246	312543	60.33	0.704533
665229	312394	60.48	0.703518
664834	312405	60.62	0.704934
664809	312610	60.77	0.706494
664700	312708	60.91	0.707569
664266	312690	61.05	0.708909
664065	312691	61.2	0.709597
664221	312739	61.35	0.709414
664233	312829	61.49	0.710021
663760	312782	61.63	0.711286
663171	312740	61.78	0.712982
663134	312649	61.92	0.712452
663007	312640	62.06	0.712819
662954	312641	62.21	0.713006
662877	312623	62.35	0.713138
662555	312567	62.5	0.713828
662002	312613	62.64	0.716038
661675	312630	62.78	0.717272
661349	312589	62.93	0.718086
661464	312678	63.08	0.718336
661664	312731	63.22	0.718037
661513	312695	63.36	0.718291
661518	312842	63.51	0.719332
660904	312646	63.65	0.720011
661113	312768	63.8	0.720178
660532	312619	63.94	0.721084
661199	312652	64.08	0.71905
661565	312550	64.23	0.717071
661980	312515	64.37	0.715407
661928	312296	64.52	0.714006
662757	312334	64.66	0.711464
663974	312472	64.81	0.708329	10	0.928
665137	312587	64.95	0.705219
666073	312561	65.1	0.701867
667912	312631	65.24	0.696166
669423	312702	65.38	0.691592
671029	312701	65.53	0.686192
672945	312763	65.67	0.680222
674122	312605	65.81	0.675152
676339	312725	65.96	0.668627
678237	312654	66.1	0.661809
680246	312633	66.25	0.655002
682344	312728	66.39	0.648756
684371	312721	66.54	0.64203
686318	312675	66.69	0.635306
688523	312710	66.83	0.628339
691002	312769	66.98	0.620675
693033	312713	67.12	0.613668
695243	312676	67.27	0.606236
697339	312610	67.41	0.598987
700022	312646	67.55	0.590604
702455	312641	67.7	0.58276
704868	312634	67.84	0.574992
707655	312633	67.99	0.566105
710523	312659	68.13	0.55719
713129	312602	68.27	0.548541
715917	312579	68.42	0.539594
718988	312583	68.56	0.52999
721978	312606	68.71	0.520816
724128	312591	68.85	0.514017
728004	312662	69	0.502514
731904	312741	69.14	0.491059
735176	312622	69.29	0.480164
738270	312559	69.43	0.47026
741227	312617	69.57	0.461681
744882	312688	69.72	0.451123
748538	312817	69.86	0.441033
751374	312739	70	0.431961
754156	312695	70.15	0.423328
757418	312702	70.29	0.413665
760824	312802	70.44	0.404287
759171	312876	70.59	0.409714
760677	312945	70.73	0.405751
765866	313164	70.87	0.392026
769696	312924	71.02	0.379074
771974	312836	71.16	0.371791
774014	312782	71.31	0.365463	11	0.927		121.175		0.156881
775983	312730	71.45	0.359371
777960	312698	71.59	0.353415
780224	312776	71.74	0.347437
782293	312812	71.88	0.341736
783997	312762	72.02	0.336479
785535	312682	72.17	0.331493
787331	312758	72.31	0.326901
788705	312733	72.46	0.322797
790134	312691	72.6	0.318421
791744	312699	72.75	0.313898
793117	312635	72.9	0.309538
794456	312651	73.04	0.305857
795662	312678	73.19	0.302638
797162	312770	73.33	0.299061
798122	312720	73.48	0.295993
799606	312899	73.62	0.2931
800491	312839	73.76	0.290179
801682	312941	73.91	0.287567
802189	312832	74.05	0.28536
802621	312738	74.2	0.283472
803438	312821	74.34	0.28178
803407	312639	74.48	0.280557
803931	312678	74.63	0.27937
804192	312650	74.78	0.278438
805113	312923	74.92	0.277827
804159	312630	75.06	0.278387
803410	312695	75.21	0.280952
802151	312749	75.35	0.28487
800663	312751	75.5	0.289062
799047	312729	75.64	0.293451
797818	312802	75.78	0.29744
796738	312953	75.93	0.301575	12	0.68
795109	312874	76.07	0.305612
794407	312899	76.22	0.30778
793511	312846	76.36	0.309939
792908	312875	76.51	0.311858
792227	312816	76.65	0.313367
791753	312828	76.8	0.3148
791139	312765	76.94	0.316093
790836	312786	77.08	0.317106
790754	312814	77.23	0.317541
790584	312805	77.37	0.31796
790754	312814	79.47	0.317541	A	0.299

## Sheet: WT Polysome 2
FlowCell Text Data File: E201_WT.csv
Software Version: 1.56A
Date: 2023-11-28
Time: 07:46:15
User: lab302
Experiment name:
*** CENTRIFUGE SETTINGS ***
Rotor Manufacturer: Beckman
Rotor Model: SW41Ti
Speed: 37 rpm
Gradient: Sucrose 10.0% to 60.0% v/v
Time: 2 hr
w2t: x 10^0
Number of Tubes: 2
Sample Volume: 12 ml
Temperature: 4.0 deg C
*** FRACTIONATION SETTINGS ***
Volume displaced/mm: 0.143 ml/mm
Tubing length: 290 mm
Total Dead Volume (= last fraction): 0.299 ml
Scan Speed: 0.30 mm/sec
Total Distance: 77.6 mm
Upper Limit to Slow-down Distance: 43.90 mm
Start mode: Slow-down distance
Fail-safe Distance (M): 0 mm
Number of fractions: 12
Distance/fraction: 6.47 mm
Start Distance: 0.00 mm
Volume/fraction: 0.923 ml
Data Samples/mm: 6.69
*** SCANNING SETTINGS ***
Scanning mode: SINGLE UV OD
Channel A (LED1) Wavelength: 254 nm
Sensitivity: 0
Integration time: 498 ms
Averaging: 1 samples
LED1 (254 nm) On Time: 24 ms
Sample A Zero: 925010
Source A Zero: 318036.4
Data Columns:
Sample	Source	Position(mm)	Absorbance	Fraction Number	Fraction Volume(ml)
775847	318079	0	0.396039	0	0.195
747563	318142	0	0.480059
578504	318098	0.07	1.0567
474164	318148	0.22	1.50465
592519	318032	0.36	1.00236
10615	317960	0.5	10.0534
5143	318042	0.65	11.6847
5009	318161	0.79	11.7449
4909	317960	0.94	11.7889
4843	317891	1.08	11.8189
4738	317824	1.22	11.8677
4629	317790	1.37	11.9199
4511	317775	1.51	11.9779
4395	317834	1.66	12.0369
4282	317785	1.8	12.0952
4177	317940	1.95	12.1521
4064	317908	2.09	12.2136
3951	317942	2.24	12.2773
3840	317897	2.38	12.3411
3701	317784	2.52	12.4233
3562	317960	2.67	12.5107
3442	317902	2.81	12.5874
3340	317981	2.96	12.6557
3255	317969	3.1	12.7136
3179	317996	3.24	12.767
3113	317939	3.39	12.8138
3060	317946	3.53	12.8525
3016	317866	3.67	12.8845
2975	317854	3.82	12.9152
2942	317873	3.97	12.9405
2907	317749	4.11	12.9665
2874	317813	4.26	12.9927
2846	317752	4.4	13.0143
2826	317754	4.54	13.0301
2810	317806	4.69	13.0433
2805	317786	4.83	13.0472
2813	317817	4.97	13.041
2817	317770	5.12	13.0374
2827	317703	5.26	13.029
2834	317713	5.41	13.0235
2840	317728	5.55	13.0188
2866	317676	5.7	12.998
2893	317659	5.84	12.9767
2931	317644	5.99	12.9473
2991	317610	6.13	12.9014
3059	317606	6.27	12.8508
3142	317744	6.42	12.7915
3264	317710	6.56	12.7056	1	0.926
3456	317760	6.71	12.5773
3719	317768	6.85	12.4123
4050	317735	6.99	12.2202
4563	317743	7.14	11.9518
5246	317740	7.28	11.6379
6169	317728	7.43	11.2731
7254	317737	7.57	10.9086
8832	317732	7.72	10.4656
10779	317816	7.86	10.0178
13336	317702	8	9.53799
16467	317805	8.15	9.06412
20039	317671	8.31	8.62136
24777	317862	8.45	8.14509
29651	317803	8.6	7.74054
35992	317737	8.74	7.30394
41516	317670	8.88	6.98214
50731	317783	9.03	6.53182
60668	317740	9.17	6.12896
67750	317851	9.32	5.88128
77650	317668	9.46	5.57306
89432	317712	9.61	5.25546
104377	317809	9.75	4.90838
124661	317719	9.9	4.50809
144159	317736	10.04	4.18118
164036	317753	10.18	3.89061
184482	317753	10.33	3.62627
206276	317667	10.47	3.37437
234299	317664	10.62	3.08768
253639	317822	10.76	2.91031
279169	317903	10.9	2.69505
306239	317812	11.05	2.48613
321702	317887	11.19	2.37581
339443	317831	11.33	2.25461
352157	317701	11.48	2.17093
345403	317734	11.63	2.21475
365265	317737	11.77	2.08894
396246	317797	11.92	1.90616
389203	318080	12.06	1.94852
379199	317975	12.2	2.00638
387313	317992	12.35	1.95885
400058	317952	12.49	1.88571
421728	318025	12.63	1.76751
438029	317996	12.78	1.68196
448167	318032	12.92	1.63072
457195	318111	13.07	1.5864	2	0.928
468797	317853	13.21	1.52818
480950	317966	13.36	1.47138
501131	317940	13.5	1.37869
514617	317841	13.65	1.31823
527047	317858	13.79	1.26464
533008	317741	13.93	1.2385
547367	317911	14.08	1.17988
552368	317858	14.22	1.15904
566038	317789	14.37	1.10354
577713	317904	14.51	1.05841
584575	317779	14.66	1.03095
589510	317786	14.81	1.01208
599147	317847	14.95	0.976019
615784	317870	15.1	0.914544
629372	317917	15.24	0.865758
642110	317838	15.39	0.820106
643258	317886	15.53	0.816426
652979	317974	15.68	0.783295
665460	318030	15.82	0.741082
672540	317947	15.96	0.716678
677368	317939	16.11	0.700524
681445	317959	16.25	0.687161
681368	317935	16.4	0.687246
681574	317879	16.54	0.686169
682844	317929	16.68	0.682334
681626	317915	16.83	0.686252
680698	318002	16.97	0.689934
679415	317957	17.12	0.693861
679106	317942	17.26	0.694779
676210	318053	17.41	0.705182
673845	317815	17.55	0.711381
673131	317699	17.7	0.712946
671491	317861	17.84	0.719583
670585	317836	17.98	0.722444
670917	317953	18.13	0.722158
670761	317988	18.27	0.722929
669882	317934	18.42	0.725498
670182	317920	18.56	0.724392
669930	317795	18.7	0.724353
669817	317979	18.85	0.726035
670459	317942	19	0.723617
671444	317951	19.14	0.720377
672732	317887	19.28	0.715611
674171	317927	19.43	0.711086
676536	317979	19.57	0.703573	3	0.927
677600	317887	19.72	0.699386
680098	317970	19.86	0.691692
683141	318079	20	0.682416
687205	318051	20.15	0.66887
690899	318010	20.29	0.656515
693576	317991	20.43	0.647678
696302	318063	20.58	0.63936
703409	318232	20.72	0.617702
712320	318089	20.87	0.588361
719535	318095	21.02	0.565723
726355	318131	21.17	0.544748
731729	318146	21.32	0.528265
736938	318113	21.46	0.512068
741996	318129	21.61	0.496788
746579	318108	21.75	0.482783
749661	318091	21.89	0.473391
751416	317961	22.04	0.467209
752098	317938	22.18	0.465005
751405	317981	22.33	0.467384
749064	317985	22.47	0.474434
747137	318077	22.61	0.480882
742709	318025	22.76	0.493891
738805	318166	22.9	0.506749
734172	318167	23.05	0.520913
729478	318122	23.19	0.535029
724267	318067	23.34	0.550774
719406	318184	23.48	0.566756
715115	318188	23.63	0.580248
711208	318168	23.77	0.592435
707719	318107	23.91	0.603071
704944	318255	24.06	0.612959
701916	318131	24.2	0.62177
699471	318182	24.34	0.629983
696821	318077	24.49	0.637782
694784	318135	24.63	0.644781
693111	318178	24.78	0.650511
691187	318118	24.92	0.656342
689748	318213	25.07	0.661704
688454	318263	25.21	0.666283
686681	318176	25.36	0.671471
685082	318184	25.5	0.676774
683762	318177	25.64	0.681065
682737	318143	25.79	0.684201
682129	318119	25.93	0.686036
682178	318187	26.08	0.686355	4	0.928
682606	318098	26.22	0.684314
684005	318056	26.36	0.679409
686679	318288	26.51	0.67227
689730	318253	26.65	0.662045
693468	318283	26.8	0.650094
697470	318333	26.94	0.637498
700867	318311	27.09	0.626408
702363	318316	27.23	0.621645
700555	318431	27.38	0.628258
693705	318452	27.52	0.65052
680052	318255	27.67	0.69386
660883	318253	27.81	0.758192
637370	318219	27.96	0.839477
611529	318259	28.1	0.9329
584744	318208	28.25	1.03333
559257	318137	28.39	1.13312
535444	318100	28.53	1.23078
515852	318234	28.68	1.31562
498562	318283	28.83	1.39269
483385	318303	28.97	1.4624
470113	318335	29.11	1.52528
458733	318379	29.26	1.58074
449140	318372	29.4	1.62825
441162	318482	29.54	1.66936
434044	318493	29.69	1.70604
427329	318420	29.84	1.74061
421886	318334	29.98	1.76885
417311	318371	30.12	1.79365
414074	318359	30.27	1.81109
411466	318425	30.41	1.82578
410109	318394	30.56	1.83299
409964	318451	30.7	1.83419
411214	318434	30.84	1.82722
414191	318516	30.99	1.81157
419115	318504	31.13	1.78489
425797	318374	31.28	1.74837
435204	318362	31.42	1.69911
446954	318362	31.56	1.63915
460683	318237	31.71	1.57019
477022	318327	31.86	1.49239
494861	318249	32	1.40921
514283	318228	32.14	1.32243
533907	318284	32.29	1.23855
553109	318336	32.43	1.15941	5	0.906
571560	318169	32.58	1.08438
589810	318246	32.72	1.01419
605549	318351	32.86	0.955666
619776	318347	33.01	0.903376
633187	318338	33.15	0.855136
645558	318209	33.29	0.81068
656229	318289	33.44	0.77435
666590	318312	33.59	0.739259
675702	318217	33.73	0.708033
684395	318157	33.88	0.678841
692899	318232	34.03	0.651581
700301	318244	34.17	0.627753
707211	318337	34.32	0.606314
714225	318352	34.46	0.58421
720767	318333	34.61	0.563557
726879	318352	34.75	0.544688
732672	318416	34.89	0.527276
737584	318391	35.04	0.512062
742724	318426	35.18	0.496682
747880	318390	35.33	0.480858
752821	318391	35.47	0.466047
756810	318383	35.61	0.454097
760443	318311	35.76	0.442811
764554	318397	35.91	0.431286
767925	318342	36.05	0.420996
771185	318224	36.19	0.410629
774189	318143	36.34	0.401307
776743	318173	36.48	0.394107
776154	318329	36.63	0.396917
777114	318208	36.77	0.39328
779433	318241	36.91	0.386808
780603	318283	37.06	0.383729
782246	318281	37.2	0.378983
783944	318359	37.35	0.374655
785207	318356	37.49	0.371011
786619	318390	37.63	0.367208
787435	318354	37.78	0.36462
788275	318356	37.92	0.362235
788899	318369	38.07	0.360546
789484	318356	38.21	0.358786
789328	318323	38.36	0.358998
789037	318391	38.5	0.360308
788606	318303	38.64	0.360916
788258	318408	38.79	0.362651
787195	318322	38.93	0.36508	6	0.927		943.584
786958	318331	39.08	0.365821
786380	318306	39.22	0.367298
785648	318290	39.37	0.369281
785309	318321	39.51	0.370471
784874	318455	39.66	0.372665
784363	318545	39.8	0.374767
783951	318630	39.94	0.37655
783322	318570	40.09	0.377932
782749	318599	40.23	0.379784
781791	318443	40.38	0.381438
781703	318549	40.52	0.38244
780792	318470	40.67	0.384506
780855	318560	40.81	0.38496
781455	318500	40.96	0.382808
782002	318474	41.1	0.38105
782638	318486	41.25	0.379305
783981	318464	41.4	0.375291
785374	318401	41.54	0.370851
786506	318364	41.68	0.367348
788575	318397	41.83	0.361669
790659	318473	41.97	0.356266
791963	318328	42.11	0.351533
793610	318330	42.26	0.346872
795300	318313	42.4	0.341964
796401	318377	42.55	0.339304
797612	318534	42.69	0.336994
799169	318475	42.83	0.332188
799580	318374	42.98	0.330317
800645	318339	43.13	0.327074
802165	318580	43.27	0.324509
802669	318525	43.41	0.322707
802950	318411	43.56	0.321114
803645	318414	43.7	0.319188
804597	318507	43.85	0.317181
804708	318361	43.99	0.315839
805135	318367	44.13	0.314687
805680	318458	44.28	0.313807
804642	318287	44.42	0.3155
803620	318382	44.57	0.319032
802387	318376	44.71	0.322445
799806	318377	44.85	0.329702
796662	318409	45	0.338792
793778	318552	45.15	0.347964
789663	318346	45.29	0.358205
785346	318476	45.43	0.371461	7	0.927
781266	318489	45.58	0.383275
777709	318483	45.72	0.393501
773693	318418	45.86	0.404693
770076	318389	46.01	0.415034
767206	318451	46.15	0.423875
763787	318356	46.3	0.433255
760908	318289	46.44	0.44128
759543	318430	46.58	0.446317
758191	318446	46.73	0.45044
757989	318555	46.88	0.451809
758641	318524	47.03	0.449655
760572	318634	47.17	0.444712
762278	318637	47.32	0.439691
765191	318613	47.46	0.430938
768157	318572	47.6	0.421942
770619	318579	47.75	0.41479
773954	318786	47.89	0.406534
776852	318845	48.04	0.398539
778074	318566	48.18	0.393032
779424	318551	48.32	0.389025
781177	318550	48.47	0.383962
782078	318651	48.61	0.382081
782620	318678	48.76	0.380713
782135	318620	48.9	0.381698
780350	318598	49.05	0.386685
776846	318640	49.19	0.397109
772108	318637	49.34	0.410856
766946	318615	49.48	0.425796
761085	318658	49.62	0.443364
755073	318625	49.77	0.460978
748861	318511	49.91	0.478764
743104	318574	50.05	0.496576
737720	318617	50.2	0.513244
733869	318664	50.34	0.525355
730317	318612	50.49	0.535906
727609	318580	50.63	0.54404
727629	318688	50.78	0.544741
727863	318482	50.92	0.542562
730288	318668	51.07	0.536391
733866	318730	51.21	0.52583
737880	318626	51.35	0.51282
742381	318656	51.5	0.499346
746606	318518	51.64	0.4856
750927	318536	51.79	0.47274
753813	318652	51.93	0.464927	8	0.927
754725	318573	52.07	0.461648
755086	318833	52.22	0.462408
753175	318808	52.36	0.467934
749281	318705	52.51	0.478872
744284	318673	52.65	0.493705
738273	318590	52.8	0.511367
731670	318635	52.94	0.531903
725269	318654	53.09	0.551812
719331	318436	53.23	0.568773
715340	318517	53.37	0.581866
712047	318461	53.52	0.591854
711119	318536	53.67	0.595318
711623	318505	53.81	0.593505
713135	318440	53.96	0.588269
716198	318395	54.1	0.578306
720645	318372	54.24	0.564213
724784	318396	54.39	0.551494
728257	318397	54.54	0.540744
730556	318355	54.68	0.533354
730758	318434	54.82	0.53329
728765	318557	54.97	0.540305
724812	318480	55.11	0.552001
720137	318412	55.26	0.566083
715344	318480	55.4	0.581592
711096	318638	55.54	0.596112
707253	318591	55.69	0.607975
704576	318546	55.83	0.616191
703078	318397	55.98	0.619928
703937	318320	56.12	0.616636
706533	318382	56.27	0.60879
709027	318412	56.41	0.601072
711430	318409	56.56	0.593437
712781	318381	56.7	0.58897
712717	318439	56.84	0.589582
711610	318585	56.99	0.594111
709438	318561	57.13	0.600821
706275	318527	57.28	0.610637
703392	318616	57.42	0.62047
700812	318437	57.56	0.627475
699435	318469	57.71	0.632128
698890	318563	57.85	0.634546
698965	318449	58	0.633499
700531	318663	58.14	0.629975
701636	318585	58.29	0.625877
702435	318536	58.43	0.622969	9	0.927
702243	318534	58.58	0.62357
700947	318512	58.72	0.627572
699257	318469	58.86	0.632701
697986	318526	59.01	0.637197
696734	318535	59.15	0.641301
696278	318572	59.29	0.643036
695976	318519	59.44	0.643638
695926	318485	59.58	0.643559
695982	318450	59.73	0.643131
696305	318508	59.87	0.642497
696258	318568	60.02	0.643072
696016	318622	60.17	0.644236
695805	318637	60.31	0.645025
695268	318636	60.46	0.646755
694853	318683	60.6	0.648431
694597	318690	60.75	0.649309
694363	318744	60.89	0.650449
694196	318739	61.03	0.650955
693358	318444	61.18	0.651589
692968	318458	61.32	0.652954
693014	318541	61.47	0.653391
692438	318471	61.61	0.654768
692293	318449	61.75	0.655084
692312	318572	61.9	0.655891
691546	318418	62.04	0.657294
691796	318469	62.19	0.656841
691856	318526	62.33	0.657049
691817	318570	62.48	0.657487
691650	318511	62.62	0.657613
691661	318535	62.77	0.657747
691626	318597	62.91	0.658299
691423	318599	63.05	0.658974
691374	318500	63.2	0.658434
691587	318473	63.34	0.65755
691971	318495	63.49	0.656456
692149	318407	63.63	0.655255
692273	318395	63.77	0.654767
692903	318511	63.92	0.65354
693267	318461	64.07	0.652005
693590	318439	64.21	0.650801
694294	318386	64.35	0.648143
695617	318473	64.5	0.644474
697527	318650	64.64	0.639554
698783	318698	64.78	0.635844	10	0.906
699940	318657	64.93	0.631832
701292	318479	65.07	0.626231
702898	318574	65.22	0.621755
704331	318576	65.36	0.617186
706012	318546	65.5	0.611609
707319	318348	65.65	0.606048
708891	318340	65.8	0.600995
711210	318450	65.94	0.594423
713383	318568	66.08	0.588391
715615	318705	66.23	0.582329
717314	318729	66.39	0.577161
719228	318696	66.54	0.570932
721463	318768	66.68	0.564458
723908	318775	66.82	0.556893
726505	318654	66.97	0.54798
729073	318605	67.11	0.539693
732176	318756	67.25	0.531202
735086	318692	67.4	0.521823
738592	318792	67.54	0.511822
741359	318796	67.69	0.503435
744784	318832	67.83	0.493316
747788	318756	67.98	0.483721
750646	318725	68.12	0.474917
753913	318768	68.27	0.465448
757257	318773	68.41	0.455523
760162	318648	68.55	0.446024
763045	318658	68.7	0.437576
766505	318762	68.84	0.428129
769224	318686	68.99	0.419623
771856	318674	69.13	0.411851
774776	318711	69.27	0.403615
777483	318784	69.42	0.396281
779464	318681	69.56	0.389827
782450	318709	69.7	0.381421
785387	318745	69.85	0.373243
788158	318822	70	0.365861
790358	318718	70.14	0.358854
792953	318678	70.29	0.351195
795310	318633	70.43	0.344197
797441	318721	70.57	0.338797
799828	318708	70.72	0.331979
802181	318780	70.86	0.325876
803873	318728	71	0.320768
805590	318680	71.15	0.315627
807954	318738	71.29	0.309442	11	0.929		111.755		0.118436
809840	318736	71.44	0.304181
811685	318868	71.58	0.299992
813250	318788	71.73	0.295092
814692	318782	71.87	0.291063
815859	318723	72.02	0.287425
817451	318809	72.16	0.283645
818532	318712	72.3	0.279987
819431	318605	72.45	0.276761
820860	318650	72.59	0.273157
821819	318574	72.74	0.269993
822812	318583	72.88	0.267339
824025	318650	73.03	0.264497
825622	318744	73.17	0.260804
827058	318914	73.32	0.258093
827548	318749	73.47	0.255595
828664	318768	73.61	0.252697
829805	318926	73.76	0.250715
830210	318842	73.9	0.249024
830650	318815	74.04	0.247641
830903	318676	74.19	0.245975
831311	318721	74.33	0.245188
831469	318781	74.47	0.245184
830344	318642	74.62	0.247249
828890	318628	74.76	0.251094
827503	318665	74.91	0.255124
825305	318681	75.05	0.261223
822773	318678	75.19	0.268117
820740	318757	75.34	0.274242
819022	318752	75.49	0.278922
817302	318659	75.63	0.282997
816391	318843	75.77	0.286805
815125	318811	75.92	0.290072	12	0.68
813873	318745	76.06	0.293065
812651	318757	76.21	0.296532
811599	318685	76.35	0.298938
810792	318700	76.49	0.301283
809844	318712	76.64	0.304001
808672	318706	76.78	0.307217
807900	318702	76.93	0.309339
807419	318623	77.07	0.310121
806548	318436	77.22	0.311229
806071	318432	77.36	0.312532
806548	318436	79.46	0.311229	A	0.299

## Sheet: WT Polysome 3
FlowCell Text Data File: E202_WT.csv
Software Version: 1.56A
Date: 2023-12-01
Time: 05:55:00
User: lab302
Experiment name:
*** CENTRIFUGE SETTINGS ***
Rotor Manufacturer: Beckman
Rotor Model: SW41Ti
Speed: 37 rpm
Gradient: Sucrose 10.0% to 60.0% v/v
Time: 2 hr
w2t: x 10^0
Number of Tubes: 2
Sample Volume: 12 ml
Temperature: 4.0 deg C
*** FRACTIONATION SETTINGS ***
Volume displaced/mm: 0.143 ml/mm
Tubing length: 290 mm
Total Dead Volume (= last fraction): 0.299 ml
Scan Speed: 0.30 mm/sec
Total Distance: 77.6 mm
Upper Limit to Slow-down Distance: 43.90 mm
Start mode: Slow-down distance
Fail-safe Distance (M): 0 mm
Number of fractions: 12
Distance/fraction: 6.47 mm
Start Distance: 0.00 mm
Volume/fraction: 0.923 ml
Data Samples/mm: 6.69
*** SCANNING SETTINGS ***
Scanning mode: SINGLE UV OD
Channel A (LED1) Wavelength: 254 nm
Sensitivity: 0
Integration time: 498 ms
Averaging: 1 samples
LED1 (254 nm) On Time: 24 ms
Sample A Zero: 883545
Source A Zero: 302751.0
Data Columns:
Sample	Source	Position(mm)	Absorbance	Fraction Number	Fraction Volume(ml)
744683	302633	0	0.383911	0	0.195
554934	302571	0	1.04532
565488	302521	0.07	1.00255
498213	302523	0.21	1.28761
358096	302583	0.36	2.03121
563924	302323	0.5	1.00731
11795	302435	0.64	9.71113
6599	302357	0.79	11.0175
6191	302276	0.93	11.1605
5956	302194	1.07	11.247
5790	302239	1.22	11.311
5566	302247	1.36	11.3998
5407	302181	1.51	11.4645
5270	302243	1.66	11.5228
5117	302417	1.8	11.5904
4955	302478	1.94	11.6632
4799	302489	2.09	11.7353
4633	302504	2.23	11.8146
4458	302538	2.37	11.9015
4281	302478	2.52	11.9922
4116	302456	2.66	12.0805
3951	302427	2.81	12.1724
3799	302461	2.95	12.2609
3663	302447	3.09	12.3429
3548	302462	3.24	12.4148
3448	302380	3.39	12.4785
3360	302381	3.53	12.5367
3288	302442	3.67	12.5859
3218	302435	3.82	12.6343
3170	302393	3.96	12.6678
3122	302392	4.11	12.7021
3091	302322	4.25	12.724
3066	302457	4.39	12.7433
3046	302537	4.54	12.7586
3038	302368	4.68	12.7633
3041	302249	4.82	12.7602
3050	302262	4.97	12.7536
3052	302265	5.12	12.7522
3062	302201	5.26	12.7443
3092	302358	5.4	12.7236
3131	302323	5.55	12.6951
3174	302333	5.69	12.6645
3231	302278	5.84	12.624
3292	302377	5.98	12.5827
3325	302401	6.12	12.5604
3401	302471	6.27	12.5101
3565	302471	6.41	12.4041
3773	302470	6.56	12.2764	1	0.925
3986	302460	6.7	12.1528
4237	302523	6.85	12.0158
4539	302492	6.99	11.8606
4951	302422	7.14	11.6646
5408	302438	7.28	11.466
5968	302392	7.42	11.2439
6707	302470	7.57	10.9818
7462	302495	7.71	10.7419
8526	302503	7.85	10.442
9834	302477	8	10.1206
11573	302479	8.15	9.75422
13488	302369	8.3	9.4088
15786	302305	8.44	9.05428
18812	302223	8.59	8.65901
22182	302207	8.73	8.28805
26538	302480	8.88	7.88658
30920	302431	9.02	7.54229
36614	302454	9.17	7.16208
44202	302479	9.31	6.73842
53735	302531	9.45	6.29931
62528	302548	9.6	5.95838
71704	302449	9.74	5.64949
82058	302374	9.88	5.34539
94225	302286	10.03	5.03359
108077	302391	10.18	4.72571
123892	302430	10.32	4.41867
140436	302408	10.47	4.13643
157281	302467	10.61	3.88193
172319	302406	10.75	3.67598
192444	302410	10.9	3.42744
214625	302426	11.04	3.18206
236051	302455	11.18	2.96814
253627	302415	11.33	2.80622
274967	302536	11.47	2.62532
294319	302509	11.62	2.47206
310548	302451	11.76	2.35083
335455	302444	11.91	2.17716
359562	302558	12.05	2.02183
380077	302513	12.2	1.89663
400708	302355	12.34	1.77649
419525	302218	12.48	1.6722
436653	302194	12.63	1.58197
453727	302501	12.77	1.49794
470928	302544	12.92	1.41452
486098	302361	13.06	1.34181	2	0.928
498575	302272	13.21	1.28411
511178	302313	13.35	1.22824
524770	302427	13.49	1.17003
529515	302357	13.64	1.14925
545937	302278	13.78	1.07993
560116	302436	13.93	1.0234
567818	302488	14.07	0.993055
569397	302448	14.21	0.986508
572353	302499	14.36	0.975235
576054	302440	14.5	0.960291
579824	302321	14.65	0.944725
588376	302587	14.8	0.913754
599301	302675	14.95	0.873006
606884	302566	15.09	0.843899
614010	302319	15.24	0.81579
621489	302297	15.38	0.788381
626691	302355	15.52	0.770054
633872	302449	15.67	0.745113
637880	302417	15.81	0.730691
641907	302461	15.96	0.716855
641535	302514	16.1	0.718554
640336	302404	16.24	0.721946
638715	302615	16.39	0.72922
635542	302431	16.54	0.739058
631473	302459	16.68	0.753721
627247	302455	16.82	0.768803
623640	302365	16.97	0.781111
620353	302419	17.11	0.793406
618341	302410	17.25	0.80065
616245	302415	17.4	0.808328
614119	302491	17.54	0.816671
611748	302292	17.69	0.823895
609719	302408	17.83	0.832235
608525	302363	17.97	0.836312
607958	302364	18.12	0.838417
608140	302368	18.27	0.837773
609181	302347	18.41	0.833768
610541	302285	18.55	0.828288
612457	302351	18.7	0.821728
614604	302332	18.84	0.813711
616766	302361	18.99	0.806025
619674	302510	19.13	0.796548
622375	302509	19.27	0.786752
625556	302513	19.42	0.775309
628642	302314	19.56	0.762754	3	0.927
631931	302392	19.7	0.751591
636002	302506	19.85	0.737988
640124	302327	20	0.722118
644785	302354	20.14	0.705992
650078	302411	20.28	0.688018
654766	302402	20.43	0.67178
659801	302349	20.57	0.654147
665443	302386	20.72	0.63526
671180	302367	20.86	0.6158
676848	302320	21	0.596526
682815	302315	21.15	0.576736
687898	302273	21.3	0.559732
693141	302364	21.45	0.543323
697456	302395	21.59	0.529587
701351	302363	21.74	0.516816
704950	302442	21.88	0.505885
706052	302317	22.03	0.50144
705533	302241	22.17	0.502529
703733	302342	22.32	0.50903
699434	302206	22.46	0.521807
694003	302153	22.6	0.538955
688430	302246	22.75	0.557792
682828	302506	22.89	0.578114
676262	302528	23.03	0.600023
669485	302459	23.18	0.622175
663202	302434	23.32	0.643209
657752	302387	23.47	0.661429
653000	302474	23.61	0.678394
648741	302478	23.76	0.693149
644997	302573	23.9	0.706881
641983	302725	24.05	0.718552
639144	302733	24.19	0.728586
636505	302619	24.33	0.737049
634223	302622	24.48	0.745155
632574	302599	24.62	0.750842
631380	302595	24.77	0.755064
630103	302563	24.91	0.759383
629043	302570	25.05	0.763224
628409	302629	25.2	0.765932
627334	302562	25.35	0.769287
626524	302596	25.49	0.772447
625957	302596	25.63	0.774485
625263	302544	25.78	0.776594
624599	302515	25.92	0.77877
624367	302533	26.06	0.77974	4	0.927
623871	302414	26.21	0.780643
623964	302524	26.35	0.781126
624367	302557	26.5	0.779918
625113	302555	26.64	0.777216
626181	302636	26.78	0.773977
626849	302649	26.93	0.771674
626957	302552	27.08	0.770565
625954	302584	27.22	0.774406
622388	302473	27.36	0.786438
616242	302436	27.51	0.808495
606701	302430	27.66	0.843566
594932	302446	27.81	0.887769
582272	302519	27.95	0.936717
569301	302530	28.09	0.987498
556587	302360	28.24	1.03706
545229	302394	28.38	1.08371
535092	302354	28.53	1.12565
526643	302551	28.67	1.16293
519271	302613	28.82	1.19512
512644	302586	28.96	1.22382
506702	302517	29.11	1.24955
501646	302509	29.25	1.27205
497560	302418	29.39	1.28978
494390	302436	29.54	1.3043
492242	302612	29.68	1.31541
490331	302560	29.83	1.32377
489047	302526	29.97	1.32942
488459	302530	30.11	1.33216
488740	302554	30.26	1.33105
489993	302656	30.4	1.32604
491367	302561	30.55	1.31903
493643	302515	30.69	1.30829
496978	302601	30.84	1.29378
500901	302700	30.98	1.27682
505270	302726	31.13	1.25747
510523	302688	31.27	1.23391
516551	302551	31.41	1.20648
523557	302650	31.56	1.17689
531278	302664	31.7	1.14405
539938	302714	31.84	1.10804
548661	302578	31.99	1.07096
558007	302563	32.14	1.03284
568069	302610	32.28	0.992968
578042	302591	32.42	0.953661	5	0.907
587849	302487	32.57	0.915027
598043	302505	32.71	0.87647
608264	302452	32.86	0.837939
617603	302488	33	0.803918
626477	302585	33.14	0.772534
635537	302564	33.29	0.740065
644430	302583	33.43	0.708935
651796	302616	33.58	0.683603
660330	302699	33.72	0.654947
667867	302719	33.87	0.629554
674191	302705	34.02	0.608241
680340	302728	34.16	0.58798
686670	302754	34.31	0.567332
691675	302717	34.45	0.550713
697407	302715	34.59	0.532125
702479	302673	34.74	0.515506
706828	302674	34.88	0.501624
711186	302744	35.03	0.488312
715278	302610	35.17	0.474404
719679	302633	35.31	0.460771
723677	302573	35.46	0.447857
727658	302607	35.6	0.435764
731275	302711	35.75	0.425379
734111	302653	35.89	0.416237
737151	302694	36.04	0.407242
740284	302671	36.18	0.397527
743140	302731	36.33	0.389307
745572	302710	36.47	0.381798
748604	302833	36.61	0.373579
751119	302843	36.76	0.366106
752614	302751	36.9	0.360947
754842	302864	37.04	0.355135
756672	302817	37.19	0.349337
758119	302740	37.34	0.344465
760626	302846	37.48	0.337823
762239	302876	37.63	0.333279
762246	302662	37.77	0.331667
763107	302698	37.91	0.329394
763667	302821	38.06	0.328658
763483	302715	38.2	0.328412
763023	302663	38.34	0.329382
762674	302840	38.49	0.331727
760577	302691	38.63	0.336816
758343	302576	38.78	0.342581
756965	302773	38.92	0.348138	6	0.927		928.022
755220	302781	39.07	0.353392
753628	302929	39.21	0.35924
752013	302873	39.36	0.363652
749704	302745	39.5	0.369621
747828	302795	39.64	0.375631
745688	302731	39.79	0.381605
744424	302748	39.93	0.385549
742852	302782	40.08	0.390559
741653	302612	40.22	0.39293
740739	302553	40.36	0.395266
739669	302645	40.51	0.399204
738391	302586	40.66	0.402657
737891	302571	40.8	0.404069
737947	302613	40.95	0.404211
738214	302682	41.09	0.40391
739133	302731	41.24	0.401475
739727	302728	41.38	0.399644
741089	302933	41.53	0.397028
741952	302783	41.67	0.393294
743667	302678	41.81	0.387318
744936	302665	41.96	0.383384
746978	302786	42.1	0.378124
749654	302764	42.25	0.369912
751580	302689	42.39	0.36358
752631	302579	42.54	0.359618
754413	302719	42.68	0.355337
757365	302756	42.83	0.346823
758895	302716	42.97	0.341984
762089	302835	43.11	0.333417
764209	302768	43.26	0.326667
765925	302835	43.4	0.322118
766870	302868	43.54	0.319588
768429	302854	43.69	0.314914
770247	302906	43.83	0.309982
771946	303034	43.98	0.305974
773438	303053	44.12	0.30177
773700	302898	44.27	0.299856
773639	302924	44.41	0.300227
773277	302996	44.56	0.301815
772997	303042	44.7	0.302972
770316	302920	44.84	0.309884
767606	302959	44.99	0.318105
763484	302997	45.13	0.330505
757962	302930	45.28	0.346343
751512	302876	45.42	0.365174	7	0.927
745287	302761	45.56	0.383038
739822	302881	45.71	0.400492
734386	302978	45.85	0.41781
728916	302978	46	0.434635
723721	303080	46.14	0.451488
714279	302883	46.29	0.479579
708710	302966	46.43	0.49781
705429	302852	46.58	0.507406
703270	302847	46.72	0.514267
701663	302913	46.86	0.519905
700835	302994	47.01	0.523164
700629	303000	47.16	0.52387
700917	303028	47.31	0.523153
701857	302887	47.45	0.51909
703416	302861	47.59	0.513903
705965	302975	47.74	0.50661
708748	303035	47.88	0.498202
712151	303095	48.02	0.487868
715413	303177	48.17	0.478192
717995	303048	48.31	0.469127
721049	302905	48.46	0.458513
723842	302787	48.6	0.448936
726549	302769	48.74	0.440401
729373	302731	48.89	0.431389
731489	302663	49.04	0.424364
732420	302752	49.18	0.422163
732790	302900	49.32	0.422126
731638	302979	49.47	0.426254
728525	302842	49.61	0.434832
723914	302900	49.76	0.449551
717147	302914	49.9	0.470791
709114	302927	50.04	0.496238
700273	302942	50.19	0.524583
691876	302904	50.33	0.551449
683861	302950	50.48	0.578013
676454	302957	50.62	0.602573
670287	302998	50.77	0.623488
665069	303021	50.91	0.641246
660770	303065	51.06	0.656167
657543	303012	51.2	0.666791
655444	302934	51.34	0.673407
654825	303039	51.49	0.676313
655619	303141	51.63	0.674343
657290	303068	51.77	0.668073
660312	302994	51.92	0.6572	8	0.927
664341	303088	52.06	0.644208
669114	303041	52.21	0.627749
674614	303117	52.35	0.609891
679771	303087	52.5	0.59253
685054	303030	52.64	0.574685
688793	303084	52.79	0.562836
690462	303019	52.93	0.556907
689748	303094	53.07	0.559792
687749	303184	53.22	0.566992
682636	303316	53.36	0.584765
674137	303126	53.51	0.611549
665716	303081	53.66	0.639504
656443	302940	53.8	0.670024
647054	302854	53.94	0.701805
639470	302949	54.09	0.729043
632911	302959	54.24	0.752319
628096	303168	54.38	0.771058
625039	303249	54.52	0.782639
623473	303151	54.67	0.787557
623965	303098	54.81	0.785388
626277	303076	54.96	0.776901
630629	302992	55.1	0.760693
635742	302860	55.24	0.74154
641729	302966	55.39	0.721234
646593	302929	55.53	0.703966
649095	303045	55.68	0.696136
648581	303012	55.82	0.697674
643977	303027	55.97	0.713817
638431	303192	56.11	0.734507
631552	303153	56.26	0.758597
623684	303133	56.4	0.786661
617142	303054	56.54	0.809805
612357	303291	56.69	0.829081
608618	303178	56.83	0.842025
607323	303180	56.97	0.846834
608419	303227	57.12	0.843125
610957	303339	57.26	0.834588
613681	303264	57.41	0.82402
616486	303202	57.56	0.813297
617400	303210	57.7	0.810023
615991	303164	57.84	0.814823
612996	303286	57.99	0.826697
608679	303238	58.13	0.842245
604208	303232	58.27	0.858792
600603	303323	58.42	0.872935	9	0.927
598128	303369	58.56	0.882569
596637	303172	58.71	0.886724
596909	303293	58.85	0.886596
597605	303275	58.99	0.88384
598502	303244	59.14	0.880235
597890	303163	59.29	0.881936
596269	303091	59.43	0.887511
594451	303123	59.57	0.894621
592190	303123	59.72	0.903196
589758	303202	59.86	0.913044
588227	303315	60.01	0.919732
587114	303201	60.16	0.923148
586489	303248	60.3	0.925894
585325	303191	60.44	0.929942
585071	303297	60.59	0.931705
583869	303195	60.73	0.935577
582304	303195	60.88	0.941617
580652	303125	61.02	0.947491
579418	303260	61.17	0.95328
578038	303285	61.31	0.958832
576662	303142	61.46	0.963134
575886	303178	61.6	0.966432
575218	303318	61.74	0.970083
573952	303226	61.89	0.974359
572394	303097	62.03	0.979518
571477	303166	62.18	0.983639
570170	303162	62.32	0.988762
569161	303097	62.46	0.992265
568554	303223	62.61	0.995602
568015	303371	62.76	0.998834
567355	303513	62.9	1.0025
566042	303435	63.04	1.00714
565518	303497	63.19	1.00968
564883	303396	63.33	1.01146
564866	303370	63.47	1.01134
565210	303340	63.62	1.00974
566161	303403	63.76	1.00643
567048	303407	63.91	1.00294
567959	303381	64.05	0.99913
571017	303428	64.19	0.987395
570945	303560	64.34	0.988657
572049	303485	64.49	0.983754
574387	303542	64.63	0.974998
576727	303446	64.77	0.965136	10	0.906
579375	303444	64.92	0.954812
581841	303334	65.06	0.944438
584847	303476	65.21	0.933895
587762	303393	65.35	0.922091
590722	303444	65.49	0.911164
593857	303495	65.64	0.899631
597334	303707	65.78	0.888064
599942	303518	65.92	0.876859
603352	303555	66.07	0.864378
606551	303361	66.22	0.851039
610283	303306	66.38	0.836827
613932	303209	66.52	0.822692
618178	303298	66.67	0.807842
622374	303284	66.81	0.792514
626975	303354	66.96	0.776458
631964	303386	67.1	0.758859
636950	303481	67.24	0.741878
641764	303473	67.39	0.724874
646539	303320	67.53	0.707057
651623	303299	67.67	0.689274
656417	303274	67.82	0.672593
661352	303214	67.96	0.655292
666167	303151	68.11	0.638499
671178	303256	68.26	0.622414
675822	303300	68.4	0.607223
680252	303271	68.54	0.592304
684852	303409	68.69	0.578161
689075	303421	68.83	0.564416
693183	303371	68.97	0.550669
696906	303273	69.12	0.537887
701036	303356	69.26	0.525206
704809	303336	69.41	0.512978
708352	303233	69.55	0.500929
712138	303328	69.69	0.489638
715715	303239	69.84	0.477702
719001	303168	69.99	0.466867
722659	303270	70.13	0.456203
725797	303205	70.27	0.44597
729404	303316	70.42	0.435638
732397	303300	70.56	0.426303
735410	303415	70.71	0.417918
738295	303402	70.85	0.40901
741111	303477	70.99	0.400999
743372	303430	71.14	0.393795
745539	303336	71.28	0.386547	11	0.929		143.619		0.154758
747848	303342	71.42	0.379633
749769	303330	71.57	0.37377
751542	303292	71.72	0.368173
753535	303241	71.86	0.361835
755486	303336	72	0.35672
757394	303365	72.15	0.351259
758916	303230	72.29	0.34574
760761	303332	72.44	0.341032
762003	303268	72.58	0.336886
763432	303308	72.73	0.332967
764845	303449	72.87	0.329851
764662	303391	73.02	0.32996
764687	303418	73.16	0.330086
765059	303390	73.31	0.328784
765903	303382	73.45	0.326243
766351	303456	73.6	0.325476
765915	303405	73.74	0.326379
765628	303387	73.89	0.327089
764674	303325	74.03	0.329435
764184	303368	74.17	0.331196
763569	303395	74.32	0.333208
762904	303391	74.46	0.335139
762447	303359	74.61	0.336251
762549	303492	74.75	0.336936
762119	303379	74.89	0.337367
761823	303348	75.04	0.338011
761859	303380	75.19	0.338143
762330	303570	75.33	0.338161
761468	303435	75.47	0.339706
761141	303444	75.62	0.340739
760929	303446	75.76	0.341381
759998	303443	75.91	0.344114	12	0.679
758429	303460	76.05	0.348891
757346	303479	76.19	0.352247
755913	303489	76.34	0.356584
753738	303359	76.48	0.362104
752474	303379	76.63	0.366029
751480	303434	76.77	0.369412
750745	303505	76.92	0.372141
750148	303584	77.06	0.374517
749458	303495	77.21	0.375928
749438	303569	77.35	0.376537
749458	303495	79.45	0.375928	A	0.299

## Sheet: praja2KO Polysome 1
FlowCell Text Data File: E200_KO.csv
Software Version: 1.56A
Date: 2023-11-24
Time: 07:42:53
User: lab302
Experiment name:
*** CENTRIFUGE SETTINGS ***
Rotor Manufacturer: Beckman
Rotor Model: SW41Ti
Speed: 37 rpm
Gradient: Sucrose 10.0% to 60.0% v/v
Time: 2 hr
w2t: x 10^0
Number of Tubes: 2
Sample Volume: 12 ml
Temperature: 4.0 deg C
*** FRACTIONATION SETTINGS ***
Volume displaced/mm: 0.143 ml/mm
Tubing length: 290 mm
Total Dead Volume (= last fraction): 0.299 ml
Scan Speed: 0.30 mm/sec
Total Distance: 77.6 mm
Upper Limit to Slow-down Distance: 43.90 mm
Start mode: Slow-down distance
Fail-safe Distance (M): 0 mm
Number of fractions: 12
Distance/fraction: 6.47 mm
Start Distance: 0.00 mm
Volume/fraction: 0.923 ml
Data Samples/mm: 6.69
*** SCANNING SETTINGS ***
Scanning mode: SINGLE UV OD
Channel A (LED1) Wavelength: 254 nm
Sensitivity: 0
Integration time: 498 ms
Averaging: 1 samples
LED1 (254 nm) On Time: 24 ms
Sample A Zero: 908259
Source A Zero: 311302.1
Data Columns:
Sample	Source	Position(mm)	Absorbance	Fraction Number	Fraction Volume(ml)
688423	311330	0	0.623855	0	0.195
618948	311105	0	0.861634
466394	311190	0.07	1.4991
24943	311361	0.21	8.0906
25471	311404	0.36	8.04377
24959	311409	0.5	8.0895
24422	311449	0.65	8.13874
20206	311449	0.79	8.56521
18554	311333	0.93	8.75632
17868	311241	1.08	8.84043
17508	311226	1.22	8.88613
17064	311197	1.36	8.94373
16671	311099	1.51	8.99545
16290	311179	1.65	9.04806
15863	311257	1.8	9.1084
15380	311258	1.95	9.17799
14868	311313	2.09	9.25459
14263	311351	2.23	9.34835
13649	311219	2.38	9.44642
13007	311314	2.52	9.55553
12415	311289	2.66	9.66018
11906	311285	2.81	9.75436
11425	311170	2.95	9.84633
11041	311224	3.1	9.92366
10706	311322	3.24	9.99371
10423	311266	3.38	10.0536
10164	311206	3.53	10.1098
9929	311467	3.68	10.1643
9729	311498	3.82	10.2103
9573	311432	3.96	10.2462
9447	311482	4.11	10.2764
9337	311428	4.25	10.3024
9260	311383	4.4	10.3207
9215	311383	4.54	10.3317
9198	311392	4.68	10.3359
9205	311342	4.83	10.3338
9242	311287	4.97	10.3244
9327	311287	5.12	10.3038
9453	311223	5.26	10.2731
9648	311272	5.41	10.2275
9917	311352	5.55	10.1662
10273	311229	5.7	10.0859
10725	311353	5.84	9.98994
11278	311318	5.98	9.87655
11971	311500	6.13	9.74366
12786	311315	6.27	9.5941
13783	311381	6.41	9.4256
15005	311291	6.56	9.23378	1	0.926
16500	311151	6.7	9.01903
18318	311198	6.85	8.78415
20516	311347	6.99	8.5302
23726	311419	7.13	8.20359
26867	311363	7.28	7.92339
30027	311351	7.43	7.67306
33987	311212	7.57	7.39327
38479	311245	7.71	7.11415
43531	311191	7.86	6.83615
49833	311096	8	6.53119
57508	311221	8.15	6.20973
64728	311112	8.31	5.94278
73638	311130	8.45	5.65268
84873	311026	8.6	5.33237
97392	311038	8.74	5.02283
110289	311193	8.89	4.74409
124692	311252	9.03	4.46829
138905	311177	9.17	4.22483
155889	311257	9.32	3.96581
175132	311308	9.46	3.70424
195241	311261	9.61	3.45928
213408	311274	9.75	3.25915
235435	311132	9.9	3.03707
259377	311217	10.04	2.81974
279978	311364	10.19	2.6488
300714	311359	10.33	2.48797
323927	311250	10.47	2.31985
345375	311223	10.62	2.17537
363965	311313	10.76	2.05804
384271	311263	10.9	1.9355
401554	311313	11.05	1.83685
416785	311234	11.19	1.7525
433008	311217	11.34	1.66645
450199	311114	11.48	1.57808
466405	311173	11.63	1.49893
482168	311093	11.77	1.42355
498369	311090	11.92	1.34915
511844	311145	12.06	1.28951
525563	311069	12.2	1.22944
540846	311100	12.35	1.16515
555322	311073	12.49	1.10552
566390	311147	12.64	1.06164
576422	311223	12.78	1.02268
586596	311254	12.92	0.983526
593834	311167	13.07	0.955299	2	0.928
603289	311258	13.21	0.920408
613787	311267	13.36	0.88165
622704	311193	13.5	0.848656
629869	311206	13.65	0.823003
638340	311121	13.79	0.792325
645455	310940	13.94	0.76607
651654	310975	14.08	0.744813
658606	310975	14.22	0.720932
666595	311171	14.37	0.695216
673059	311182	14.51	0.673578
678976	311290	14.67	0.654662
684438	311300	14.82	0.636703
688625	311162	14.96	0.62198
692940	311030	15.11	0.606968
697823	311031	15.25	0.591172
702031	311139	15.39	0.578424
704771	311197	15.54	0.570077
707837	311277	15.69	0.560887
709087	311264	15.83	0.556822
708412	311149	15.97	0.558134
708157	311214	16.12	0.559414
707551	311184	16.26	0.561124
705450	311200	16.41	0.567932
702896	311320	16.55	0.576961
700483	311355	16.7	0.584953
697578	311339	16.84	0.59419
693918	311198	16.98	0.605009
691313	311248	17.13	0.613835
688477	311244	17.27	0.623057
685274	311150	17.41	0.632871
682803	311195	17.56	0.641326
680463	311198	17.7	0.649073
678042	311127	17.85	0.656581
676203	311124	17.99	0.662671
674794	311091	18.13	0.667127
672994	311115	18.28	0.673311
672192	311148	18.43	0.676233
671271	310994	18.57	0.678205
670896	311100	18.71	0.680229
670469	311217	18.86	0.682508
670673	311182	19	0.68157
671246	311145	19.15	0.679381
672000	311206	19.29	0.677296
673323	311350	19.43	0.673911
674931	311294	19.58	0.668138	3	0.928
675687	311110	19.72	0.664288
677989	311231	19.87	0.657509
680559	311149	20.01	0.648402
683623	311198	20.16	0.638647
687253	311253	20.3	0.627126
691395	311346	20.45	0.614276
695730	311407	20.59	0.600651
700112	311313	20.73	0.585842
705822	311311	20.88	0.567548
712206	311331	21.02	0.547429
717948	311401	21.17	0.529864
723785	311369	21.32	0.511411
730030	311433	21.46	0.492539
735242	311345	21.6	0.475893
739889	311238	21.75	0.460941
745397	311359	21.89	0.445125
749688	311345	22.04	0.432106
752850	311388	22.18	0.422945
755481	311373	22.33	0.414985
757239	311371	22.47	0.40974
756922	311298	22.62	0.410155
756195	311288	22.76	0.412245
754335	311237	22.9	0.417418
751059	311233	23.05	0.427184
747437	311435	23.19	0.439523
741911	311262	23.34	0.454973
736290	311313	23.48	0.472457
730493	311316	23.62	0.490267
724923	311242	23.77	0.506957
719058	311131	23.91	0.524435
714025	311268	24.06	0.541233
709059	311239	24.2	0.55673
704944	311300	24.35	0.570269
700936	311317	24.49	0.583224
697809	311438	24.64	0.59416
694539	311355	24.78	0.604131
691820	311356	24.92	0.612966
689325	311351	25.07	0.62106
687026	311347	25.21	0.628549
684963	311356	25.35	0.635382
683163	311391	25.5	0.641557
681478	311351	25.64	0.646825
680426	311348	25.79	0.65028
679673	311366	25.94	0.652902
678948	311335	26.08	0.65508	4	0.927
678415	311306	26.22	0.656638
678457	311372	26.37	0.656975
679179	311474	26.51	0.655319
680272	311439	26.65	0.651447
681687	311230	26.8	0.64526
683779	311269	26.94	0.638647
686386	311196	27.09	0.629555
689800	311228	27.23	0.618621
693395	311142	27.37	0.606301
697830	311200	27.52	0.592372
702439	311330	27.67	0.578497
705986	311200	27.82	0.566222
709187	311187	27.96	0.555948
711830	311283	28.11	0.548271
712949	311356	28.25	0.545263
712762	311366	28.39	0.545926
711421	311354	28.54	0.550077
709270	311310	28.68	0.556574
706593	311234	28.83	0.564534
703995	311304	28.97	0.57333
701096	311414	29.11	0.583411
698224	311492	29.26	0.593213
695471	311456	29.4	0.601843
693366	311510	29.54	0.609055
691277	311557	29.69	0.616185
689117	311530	29.84	0.623033
687237	311573	29.98	0.629491
685541	311555	30.13	0.634922
683919	311571	30.27	0.640368
682958	311742	30.41	0.644767
681877	311666	30.56	0.647784
680904	311570	30.7	0.650304
680148	311581	30.84	0.652883
679505	311500	30.99	0.654427
679261	311486	31.13	0.655134
679252	311452	31.28	0.654918
680414	311509	31.42	0.651483
681674	311416	31.57	0.646648
683879	311464	31.71	0.639727
686491	311454	31.86	0.631076
689692	311449	32	0.620571
693594	311413	32.14	0.607614
698527	311404	32.29	0.5916
704248	311361	32.43	0.572933	5	0.906
710082	311258	32.58	0.553623
715991	311218	32.72	0.534684
722222	311175	32.86	0.514873
727989	311107	33.01	0.496483
734178	311230	33.15	0.478321
739888	311165	33.3	0.460416
745099	311178	33.44	0.444716
750255	311268	33.59	0.429848
754678	311281	33.73	0.416714
758764	311218	33.88	0.404107
762274	311241	34.03	0.393886
765855	311275	34.18	0.383585
768821	311226	34.32	0.374532
772073	311245	34.47	0.36517
774882	311258	34.61	0.357092
777579	311350	34.75	0.349938
779720	311482	34.9	0.344704
781761	311419	35.04	0.338365
783737	311430	35.19	0.332764
785892	311359	35.33	0.326071
787872	311429	35.47	0.320914
789128	311443	35.62	0.317431
790358	311436	35.77	0.313875
791461	311422	35.91	0.310636
792883	311463	36.05	0.306892
794384	311558	36.2	0.303322
795116	311465	36.34	0.300578
796035	311493	36.49	0.298181
796987	311507	36.63	0.295592
797948	311670	36.77	0.294057
798395	311562	36.92	0.292017
799701	311673	37.06	0.28914
799755	311591	37.2	0.288396
797925	311510	37.35	0.292967
797186	311543	37.5	0.29529
797979	311541	37.64	0.293038
797912	311504	37.79	0.29296
797994	311558	37.93	0.293119
797817	311499	38.07	0.293192
798162	311490	38.22	0.292154
798225	311467	38.36	0.29181
797865	311504	38.5	0.293092
797161	311540	38.65	0.295339
796543	311545	38.79	0.29712
794945	311392	38.94	0.300534	6	0.928		704.794
793848	311514	39.08	0.304523
791940	311488	39.23	0.309751
789301	311373	39.37	0.316432
786954	311343	39.52	0.322917
783833	311243	39.66	0.331136
781496	311295	39.8	0.338232
779302	311425	39.95	0.345499
777421	311575	40.09	0.352021
775106	311544	40.24	0.358508
773091	311659	40.38	0.365197
770628	311534	40.53	0.371475
768502	311700	40.68	0.378891
767214	311774	40.82	0.3832
765916	311816	40.96	0.387314
764516	311780	41.11	0.391171
762890	311744	41.25	0.395703
762164	311749	41.4	0.397881
761471	311722	41.54	0.399734
760869	311609	41.69	0.400697
760406	311621	41.83	0.402154
761830	311676	41.98	0.398341
762844	311739	42.12	0.395802
764348	311730	42.26	0.391305
765773	311628	42.41	0.386377
766953	311540	42.55	0.382276
768449	311505	42.69	0.377638
770571	311486	42.84	0.371295
772323	311553	42.98	0.366668
774030	311447	43.13	0.360934
776076	311512	43.27	0.355462
777565	311581	43.42	0.351647
778936	311626	43.56	0.348008
779908	311616	43.71	0.345129
780911	311523	43.85	0.341565
782380	311559	43.99	0.337596
783772	311667	44.14	0.334375
784720	311718	44.28	0.332023
785273	311668	44.43	0.330077
786097	311778	44.57	0.328511
786708	311672	44.71	0.325997
786975	311666	44.86	0.32519
787643	311800	45	0.324248
787765	311744	45.15	0.323495
786775	311809	45.29	0.326794
784493	311791	45.44	0.333201	7	0.926
781423	311880	45.58	0.342667
776753	311756	45.73	0.355262
771292	311796	45.87	0.371429
764906	311750	46.01	0.389807
758102	311738	46.16	0.409828
751003	311819	46.3	0.431585
744345	311915	46.45	0.452318
738222	311932	46.59	0.471029
732381	311831	46.73	0.488178
726846	311803	46.88	0.505048
722721	311904	47.03	0.518585
719103	311888	47.17	0.529763
716426	311847	47.32	0.537861
715230	311923	47.47	0.542169
714675	311866	47.61	0.543505
716045	311933	47.75	0.539679
718840	311990	47.9	0.531323
721934	311829	48.04	0.520495
725665	311854	48.18	0.509075
730256	311975	48.33	0.495756
734906	311896	48.47	0.480901
738995	311933	48.62	0.468681
744166	312196	48.76	0.454886
747900	312200	48.9	0.443651
751140	312219	49.05	0.43406
753037	312135	49.2	0.427778
754828	312126	49.34	0.422367
755258	312047	49.49	0.420516
754013	311996	49.63	0.423861
751174	312070	49.77	0.432884
744647	312031	49.92	0.452242
735621	312021	50.06	0.479615
724905	312044	50.2	0.512804
714380	312017	50.35	0.545523
703548	312010	50.49	0.579857
693599	312079	50.64	0.612406
685072	312190	50.78	0.641044
677350	312010	50.92	0.665257
671312	311994	51.07	0.685292
667313	311916	51.22	0.698175
666022	311975	51.36	0.702959
667099	312000	51.5	0.699503
670747	311909	51.65	0.686574
676949	311934	51.79	0.666041
684295	311929	51.94	0.641716	8	0.927
691383	311828	52.08	0.617797
698977	311797	52.22	0.592989
705724	311920	52.37	0.572258
710797	311778	52.51	0.555115
713918	311847	52.65	0.545753
713573	311854	52.8	0.546891
709730	312040	52.95	0.560386
701925	311982	53.09	0.584853
693063	312008	53.24	0.613634
681465	312035	53.38	0.651807
669695	311870	53.53	0.689825
659175	311673	53.67	0.724034
650599	311830	53.82	0.754639
643649	311931	53.96	0.779537
638991	311778	54.11	0.794778
638177	311803	54.25	0.797827
640420	311886	54.39	0.79053
645412	311849	54.54	0.772789
652309	311802	54.68	0.748529
659961	311902	54.83	0.723006
666499	311880	54.97	0.700662
671346	311965	55.12	0.684969
672940	311947	55.26	0.679502
670677	311933	55.41	0.686982
665524	311931	55.55	0.704325
657831	311956	55.69	0.73067
648873	311903	55.84	0.761143
640345	311910	55.98	0.790967
634316	311890	56.13	0.812112
630315	311915	56.27	0.826532
628351	311659	56.41	0.831707
630027	311735	56.56	0.826261
633686	311826	56.71	0.813886
638322	311943	56.85	0.798326
642817	311900	56.99	0.782224
646070	311887	57.14	0.770771
647001	311999	57.28	0.768338
645497	311986	57.43	0.773482
641681	311878	57.57	0.786046
636528	311846	57.71	0.80396
631199	311938	57.86	0.823544
627094	311925	58	0.838133
624983	312022	58.14	0.846422
624855	312142	58.29	0.847748	9	0.906
626417	312159	58.43	0.842252
628371	312108	58.58	0.834875
630218	312132	58.73	0.828443
631279	312112	58.87	0.824513
631273	311942	59.01	0.823309
629866	311940	59.16	0.828316
627820	311926	59.3	0.835537
625641	311877	59.44	0.843007
623763	311871	59.59	0.849729
622357	311951	59.73	0.855385
622054	311958	59.89	0.856531
622517	311999	60.04	0.855153
622623	311851	60.18	0.853702
623118	311937	60.33	0.852534
622445	311846	60.47	0.854309
621719	311981	60.61	0.85791
620701	312043	60.76	0.862045
619442	312043	60.91	0.866614
618663	312152	61.05	0.870232
618230	312246	61.2	0.872485
617768	312278	61.34	0.874398
616754	312210	61.48	0.877605
615633	312225	61.63	0.881807
614656	312177	61.77	0.885035
613730	312063	61.91	0.887606
612624	312110	62.06	0.892004
612112	312156	62.2	0.894217
611247	312156	62.35	0.8974
610286	312283	62.49	0.901856
608557	312129	62.63	0.907131
607716	312178	62.78	0.910596
606665	312159	62.93	0.914355
605956	312230	63.07	0.917498
605518	312238	63.21	0.919183
604502	312126	63.36	0.922155
603795	312312	63.5	0.926129
603010	312316	63.65	0.929086
602181	312170	63.79	0.931129
602064	312296	63.93	0.932475
601818	312155	64.08	0.932378
601975	312215	64.22	0.932224
601784	312170	64.37	0.932613
601914	312210	64.51	0.932416
602492	312327	64.66	0.931099
602603	312228	64.8	0.929971	10	0.929
602973	312130	64.95	0.927883
604245	312317	65.09	0.924488
605304	312358	65.23	0.920843
606222	312305	65.38	0.917051
607360	312213	65.52	0.912167
608869	312231	65.66	0.906713
610410	312298	65.81	0.901507
612324	312398	65.95	0.895182
613866	312278	66.1	0.888657
615401	312213	66.24	0.882569
617289	312186	66.39	0.875481
619179	312154	66.54	0.86837
621246	312174	66.68	0.861014
623566	312224	66.83	0.852986
625934	312221	66.97	0.844435
628410	312204	67.12	0.835428
630730	312200	67.26	0.827106
633153	312164	67.4	0.818218
636418	312205	67.55	0.806938
639033	312272	67.69	0.798193
641734	312152	67.84	0.787836
645050	312309	67.98	0.777369
648533	312327	68.12	0.76538
651871	312360	68.27	0.754065
655117	312173	68.42	0.741539
659111	312316	68.56	0.728891
662417	312175	68.7	0.716615
666784	312318	68.85	0.702858
671006	312353	68.99	0.688906
674784	312247	69.13	0.675507
678947	312231	69.28	0.66155
683271	312214	69.42	0.647141
687614	312262	69.57	0.633228
692083	312318	69.71	0.619053
696549	312366	69.85	0.604923
700559	312311	70	0.591608
704433	312277	70.15	0.578953
708244	312125	70.29	0.565715
712067	311996	70.43	0.55267
715572	312043	70.58	0.541959
719439	312082	70.72	0.530112
723400	312164	70.87	0.518347
726742	312269	71.01	0.508731
730208	312282	71.15	0.498117
733411	312212	71.3	0.487763	11	0.927		144.419		0.20491
736760	312232	71.44	0.477654
739507	312173	71.59	0.468854
742352	312058	71.73	0.459383
745901	312307	71.88	0.450445
748574	312327	72.02	0.442539
751250	312259	72.17	0.434019
753892	312223	72.31	0.425859
756439	312279	72.45	0.418672
758914	312274	72.6	0.411285
761153	312162	72.74	0.403848
763375	312133	72.89	0.397079
765524	312140	73.04	0.390803
767975	312233	73.18	0.384279
769980	312180	73.32	0.37803
771824	312212	73.47	0.372877
773830	312210	73.61	0.367022
775906	312384	73.76	0.362246
777301	312263	73.91	0.357332
778838	312233	74.05	0.35267
780569	312269	74.19	0.347933
782176	312328	74.34	0.34373
783394	312325	74.48	0.340207
784426	312242	74.62	0.336646
785495	312233	74.77	0.333517
786539	312268	74.91	0.33078
787524	312297	75.06	0.328172
788323	312276	75.2	0.325739
788983	312316	75.34	0.324144
788902	312258	75.49	0.323957
788554	312257	75.64	0.324943
788015	312256	75.78	0.326474
787023	312217	75.92	0.329028	12	0.68
786781	312283	76.07	0.330196
786054	312275	76.21	0.332218
785218	312336	76.36	0.335053
784192	312295	76.5	0.3377
783572	312213	76.64	0.338889
783554	312310	76.79	0.339639
784139	312589	76.93	0.339969
784187	312558	77.07	0.339608
783603	312326	77.22	0.339614
783395	312295	77.37	0.339988
783603	312326	79.46	0.339614	A	0.299

## Sheet: praja2KO polysome 2
FlowCell Text Data File: E201_KO.csv
Software Version: 1.56A
Date: 2023-11-28
Time: 08:10:11
User: lab302
Experiment name:
*** CENTRIFUGE SETTINGS ***
Rotor Manufacturer: Beckman
Rotor Model: SW41Ti
Speed: 37 rpm
Gradient: Sucrose 10.0% to 60.0% v/v
Time: 2 hr
w2t: x 10^0
Number of Tubes: 2
Sample Volume: 12 ml
Temperature: 4.0 deg C
*** FRACTIONATION SETTINGS ***
Volume displaced/mm: 0.143 ml/mm
Tubing length: 290 mm
Total Dead Volume (= last fraction): 0.299 ml
Scan Speed: 0.30 mm/sec
Total Distance: 77.6 mm
Upper Limit to Slow-down Distance: 43.90 mm
Start mode: Slow-down distance
Fail-safe Distance (M): 0 mm
Number of fractions: 12
Distance/fraction: 6.47 mm
Start Distance: 0.00 mm
Volume/fraction: 0.923 ml
Data Samples/mm: 6.69
*** SCANNING SETTINGS ***
Scanning mode: SINGLE UV OD
Channel A (LED1) Wavelength: 254 nm
Sensitivity: 0
Integration time: 498 ms
Averaging: 1 samples
LED1 (254 nm) On Time: 24 ms
Sample A Zero: 927442
Source A Zero: 316885.0
Data Columns:
Sample	Source	Position(mm)	Absorbance	Fraction Number	Fraction Volume(ml)
750324	317116	0	0.478564	0	0.195
719507	316974	0	0.571937
560735	317078	0.07	1.13375
26280	317120	0.21	8.02137
25084	317167	0.36	8.12652
24907	317102	0.5	8.142
26486	317082	0.64	8.00353
26979	317042	0.79	7.96174
24978	317185	0.93	8.13618
22991	316977	1.08	8.32125
21850	317018	1.22	8.43609
20681	317028	1.36	8.55991
19698	316958	1.51	8.669
18857	316859	1.65	8.76649
18182	317293	1.8	8.8516
17547	316893	1.94	8.92877
16985	316853	2.09	9.00174
16364	316834	2.23	9.08543
15647	316913	2.37	9.18682
14892	317024	2.52	9.2989
14123	316999	2.66	9.41804
13387	316913	2.81	9.53787
12666	316928	2.95	9.66257
12041	316908	3.09	9.77631
11482	316930	3.24	9.88344
11017	316934	3.38	9.97651
10626	316941	3.53	10.0579
10297	316949	3.67	10.1287
10018	316904	3.82	10.1902
9776	316859	3.96	10.2449
9576	316879	4.11	10.2916
9415	316885	4.25	10.3298
9283	316713	4.39	10.3603
9176	316786	4.54	10.3869
9104	316672	4.68	10.4039
9067	316906	4.83	10.4147
9052	316915	4.97	10.4185
9059	317010	5.11	10.4174
9107	316968	5.26	10.4052
9196	316827	5.41	10.3823
9359	316855	5.55	10.343
9602	316950	5.69	10.286
9936	317035	5.84	10.2096
10417	316978	5.98	10.1028
10894	316887	6.13	10.0014
11446	316901	6.27	9.8903
12175	316799	6.41	9.75063
13061	316759	6.56	9.59226	1	0.926
14071	316954	6.7	9.42602
15104	317108	6.84	9.26769
16283	316951	6.99	9.09742
17951	316880	7.13	8.87745
20697	316882	7.28	8.55713
24342	316877	7.43	8.19204
28186	316984	7.57	7.86283
32429	317000	7.71	7.54737
37695	317030	7.86	7.20896
43856	317113	8	6.86887
51708	317002	8.15	6.49743
59514	316898	8.3	6.18028
68874	317015	8.45	5.8524
80292	317068	8.59	5.50758
92287	317077	8.74	5.1943
105427	317079	8.88	4.89475
119701	317093	9.02	4.60909
135112	316967	9.17	4.33566
153860	316910	9.31	4.04283
172917	316862	9.46	3.77971
194613	316843	9.6	3.51357
215246	316895	9.75	3.28717
237505	317046	9.89	3.06678
261954	316960	10.04	2.84567
286138	316858	10.18	2.64622
308842	316712	10.32	2.47335
332263	316683	10.47	2.30864
354909	316799	10.61	2.16109
375992	316775	10.75	2.03105
396571	316741	10.9	1.91089
415638	316621	11.04	1.80436
433898	316638	11.19	1.70772
454271	316696	11.33	1.60488
471282	316850	11.48	1.52324
486765	316808	11.62	1.45019
502152	316640	11.77	1.37896
517606	316767	11.91	1.31165
530881	316822	12.05	1.25505
547042	316807	12.2	1.18746
562573	316687	12.34	1.12361
576207	316620	12.49	1.06924
588521	316643	12.63	1.02182
598889	316713	12.77	0.983015
606547	316772	12.92	0.954841
618776	316802	13.07	0.910133	2	0.928
629384	316801	13.21	0.871872
637222	316808	13.35	0.844069
641898	316837	13.5	0.827821
649037	316771	13.64	0.802462
656829	316746	13.79	0.775428
660896	316719	13.93	0.761345
668252	316830	14.07	0.737223
675462	316824	14.22	0.71303
682790	316850	14.36	0.688932
690341	316893	14.5	0.664486
697405	316796	14.66	0.640886
703567	316756	14.81	0.620805
707558	316792	14.96	0.608331
714574	316876	15.1	0.586723
719914	316958	15.24	0.570551
721505	317053	15.39	0.566257
723296	316931	15.54	0.559812
726378	316910	15.68	0.550094
725567	316978	15.82	0.55309
725398	316979	15.97	0.553622
725381	317056	16.11	0.554221
724454	317042	16.26	0.556999
721321	316982	16.4	0.566327
718541	317022	16.54	0.575301
714458	316842	16.69	0.586847
708920	316846	16.83	0.604387
703115	316934	16.97	0.623516
698727	316960	17.12	0.637789
694875	316976	17.27	0.650343
690801	316895	17.41	0.663001
688835	316989	17.55	0.670082
686390	316991	17.7	0.678099
683720	316960	17.84	0.68665
681802	316988	17.99	0.69317
680201	316918	18.13	0.697964
679022	316921	18.27	0.701889
678497	316851	18.42	0.703133
678472	316997	18.56	0.704252
678187	317020	18.71	0.705361
678503	317035	18.85	0.704419
679646	317130	19	0.701306
680346	317154	19.14	0.699159
680915	317029	19.29	0.696391
682155	316877	19.43	0.691217
684684	317174	19.57	0.684998	3	0.928
685794	317038	19.72	0.680387
688216	317007	19.86	0.672233
690719	316937	20.01	0.663566
694268	317049	20.15	0.652828
698139	317163	20.29	0.641124
702827	317138	20.44	0.625886
707873	317016	20.58	0.608921
713296	316839	20.73	0.590489
719120	316829	20.87	0.572118
725622	316937	21.02	0.552629
731967	316871	21.17	0.532567
738142	316783	21.31	0.513037
744520	316902	21.46	0.49452
749957	316957	21.6	0.478536
754723	316945	21.74	0.464195
758893	316882	21.89	0.451348
761408	316948	22.03	0.444371
762603	316958	22.18	0.440912
762673	316978	22.32	0.440848
761246	317010	22.46	0.44529
757737	317065	22.61	0.456077
753197	317116	22.76	0.469964
747458	317092	22.9	0.487006
740958	317073	23.04	0.506527
733804	317114	23.19	0.528652
726605	317107	23.33	0.550789
718919	316917	23.48	0.573372
712573	317121	23.62	0.594773
706547	317150	23.76	0.614091
700413	317072	23.91	0.63316
694820	316917	24.05	0.650102
690173	316953	24.2	0.66546
685834	316896	24.34	0.679248
682167	316951	24.49	0.691703
678696	316900	24.63	0.702821
675875	316891	24.78	0.71213
673138	316837	24.92	0.720879
670658	316805	25.06	0.728958
668782	316886	25.21	0.735837
666941	316885	25.35	0.742033
665245	316894	25.49	0.747827
664062	316987	25.64	0.752493
663044	317007	25.79	0.756088
662189	317000	25.93	0.758942
661763	316969	26.07	0.76017	4	0.927
661792	316985	26.22	0.760185
662315	316971	26.36	0.758308
663684	316964	26.51	0.753611
665753	316904	26.65	0.74618
668903	316957	26.79	0.735934
672420	316939	26.94	0.724005
676796	316837	27.08	0.708682
681376	316850	27.22	0.693597
685456	316956	27.37	0.680914
689103	317018	27.52	0.669413
691323	316996	27.67	0.662018
691224	317015	27.81	0.662475
689229	316998	27.96	0.668859
685696	317088	28.1	0.681064
679867	316930	28.24	0.699154
673224	316906	28.39	0.721081
666201	316862	28.53	0.744368
659538	316856	28.68	0.766947
653222	316996	28.82	0.789596
646825	316925	28.96	0.811239
641389	316949	29.11	0.830402
636572	316981	29.25	0.847594
632098	317012	29.4	0.863687
628403	317131	29.54	0.877725
624783	317073	29.69	0.890315
621653	317052	29.83	0.901469
619186	317161	29.98	0.911191
616967	317071	30.12	0.918631
615528	317110	30.26	0.924163
614545	317161	30.41	0.928122
613499	317072	30.55	0.931324
613493	317100	30.7	0.931545
613733	317036	30.84	0.93021
614479	316967	30.98	0.926987
615871	316956	31.13	0.921816
618468	316957	31.27	0.912354
621688	316975	31.42	0.900795
626246	317083	31.56	0.885123
633039	317102	31.71	0.860978
640776	317160	31.85	0.834052
649498	317219	32	0.804045
658538	317053	32.14	0.77176
668661	316919	32.28	0.736479
679466	316895	32.43	0.700234	5	0.906
690714	316942	32.57	0.663618
702615	316952	32.71	0.625245
713429	317035	32.86	0.591461
722564	316972	33	0.562381
730810	316964	33.15	0.536788
740652	317004	33.29	0.506967
747357	316983	33.44	0.486536
754172	317044	33.58	0.466541
760728	316992	33.73	0.446694
766959	317030	33.87	0.428606
770642	317010	34.03	0.417683
775286	316880	34.17	0.403239
779878	316849	34.32	0.389729
783826	316969	34.46	0.379217
787941	316856	34.6	0.366631
792346	316999	34.75	0.3551
794901	316855	34.89	0.346833
797642	316906	35.04	0.339448
800168	316910	35.18	0.332361
802997	316965	35.32	0.324809
805798	316942	35.47	0.31681
808281	316948	35.62	0.309929
810163	316919	35.76	0.304489
811339	316839	35.9	0.300656
813237	316913	36.05	0.295924
814896	316868	36.19	0.291018
816837	316894	36.34	0.285849
817060	316959	36.48	0.285696
819570	317052	36.62	0.279453
821312	317024	36.77	0.274476
822185	317094	36.91	0.272582
823815	317105	37.06	0.268203
825140	317094	37.2	0.264509
826391	317122	37.35	0.261298
826737	317135	37.49	0.260448
823493	317132	37.64	0.269275
822775	317159	37.78	0.271429
822340	317236	37.92	0.273166
821132	317206	38.07	0.276261
819454	317076	38.21	0.279942
817904	317142	38.36	0.284671
815569	317035	38.5	0.290346
813020	317097	38.64	0.29783
809288	316952	38.79	0.307155
807378	317038	38.93	0.313083	6	0.928		718.477
804664	317033	39.07	0.320625
801611	316942	39.22	0.328534
799049	316928	39.37	0.335638
796655	317011	39.51	0.34298
793940	317102	39.66	0.351309
791619	317157	39.8	0.358288
789597	317020	39.94	0.363071
787358	316990	40.09	0.369248
786182	317093	40.23	0.373343
785032	317098	40.37	0.376673
784079	317149	40.52	0.379769
783036	317233	40.67	0.38336
782058	317082	40.81	0.385101
781596	316908	40.96	0.385196
782252	317073	41.11	0.384479
782815	317036	41.25	0.382597
784135	317072	41.39	0.379061
785767	317292	41.54	0.375943
786868	317233	41.68	0.372374
788558	317143	41.82	0.366907
789647	317100	41.97	0.363496
791744	317196	42.11	0.358209
793914	317322	42.26	0.352943
795576	317289	42.4	0.348003
796513	317376	42.55	0.345971
797435	317322	42.69	0.342985
799427	317364	42.84	0.337668
800379	317436	42.98	0.3355
802218	317479	43.12	0.33064
801746	317430	43.27	0.331617
802731	317299	43.41	0.327925
803928	317210	43.56	0.323941
804728	317188	43.7	0.321546
805516	317280	43.84	0.319996
805701	317249	43.99	0.31926
805926	317142	44.13	0.317872
805760	317155	44.28	0.318428
804295	317169	44.42	0.322623
802173	317218	44.57	0.328915
799834	317185	44.71	0.335253
795200	317158	44.86	0.348138
790511	317201	45	0.361752
784615	317158	45.14	0.378294
777866	317150	45.29	0.397679
770752	317130	45.43	0.418213	7	0.927
764608	317296	45.57	0.437402
758783	317330	45.72	0.454853
752600	317338	45.86	0.473323
747567	317280	46.01	0.488012
743003	317360	46.15	0.50236
738311	317261	46.3	0.515915
735126	317363	46.44	0.526367
732886	317335	46.59	0.533036
731345	317264	46.73	0.53727
731503	317294	46.87	0.536996
732629	317295	47.02	0.533542
735270	317287	47.17	0.525388
738656	317287	47.31	0.515048
742798	317081	47.46	0.501002
746833	317114	47.6	0.489045
750917	317051	47.75	0.476325
755427	317014	47.89	0.462586
759495	317058	48.03	0.450813
761875	317037	48.18	0.443623
763723	316942	48.33	0.437496
766219	316927	48.47	0.430047
767586	316915	48.61	0.42595
767226	316927	48.76	0.427091
766832	317112	48.9	0.42956
762407	317143	49.05	0.442804
755810	317109	49.19	0.46212
747387	317162	49.33	0.487717
737159	317121	49.48	0.518436
726486	317085	49.62	0.551001
716262	317177	49.76	0.58355
706119	317081	49.91	0.614965
697152	317011	50.06	0.643229
689783	317038	50.2	0.667335
684642	317094	50.34	0.684568
680958	317083	50.49	0.696632
679500	317068	50.63	0.701349
681395	317275	50.78	0.696551
684843	317139	50.92	0.684227
690197	317196	51.06	0.667106
697534	317293	51.21	0.643998
705054	317223	51.35	0.619369
712430	317200	51.5	0.595785
718218	317106	51.64	0.576909
723946	317081	51.79	0.558855
726686	317033	51.93	0.550013	8	0.927
726856	317258	52.08	0.551083
722684	317103	52.22	0.562937
716515	317257	52.36	0.583323
707321	317266	52.51	0.61245
696414	317273	52.65	0.647472
685831	317340	52.8	0.682408
675236	317286	52.94	0.717062
666218	317298	53.08	0.747405
659169	317295	53.23	0.771322
654955	317231	53.37	0.785301
653378	317103	53.52	0.789818
655466	317209	53.67	0.78339
660109	317183	53.82	0.767321
666356	317283	53.96	0.746833
672935	317216	54.1	0.724248
679928	317375	54.25	0.70211
684755	317395	54.39	0.686332
686415	317449	54.53	0.681266
685499	317599	54.68	0.685334
680515	317446	54.82	0.700671
673306	317474	54.97	0.724837
664972	317553	55.11	0.753426
656647	317569	55.25	0.781891
649453	317564	55.4	0.806647
644351	317442	55.55	0.823531
642555	317445	55.69	0.829834
643358	317342	55.83	0.826293
646955	317478	55.98	0.81471
651473	317473	56.12	0.799013
655733	317453	56.27	0.784204
658337	317439	56.41	0.775185
658427	317444	56.55	0.774913
656347	317397	56.7	0.7817
651992	317337	56.84	0.796257
646658	317409	56.99	0.815254
641602	317469	57.13	0.833344
637582	317420	57.27	0.847141
635097	317450	57.42	0.856142
634447	317448	57.57	0.858432
635679	317502	57.71	0.854449
637456	317465	57.85	0.847905
638887	317417	58	0.842518
639220	317398	58.14	0.841211
638330	317473	58.29	0.844878
635833	317368	58.43	0.852954	9	0.926
632940	317400	58.57	0.863444
630227	317453	58.72	0.873487
627789	317429	58.86	0.882039
626119	317323	59	0.887282
625419	317300	59.15	0.889636
625306	317281	59.3	0.889908
625155	317331	59.44	0.890806
624459	317319	59.59	0.893228
623515	317478	59.73	0.89776
621551	317342	59.87	0.903895
619875	317434	60.02	0.910624
617993	317405	60.17	0.917261
616504	317377	60.31	0.922492
615142	317328	60.46	0.927121
614294	317376	60.6	0.930566
614032	317332	60.74	0.931214
613032	317350	60.89	0.93501
611260	317315	61.03	0.941276
610024	317369	61.18	0.946214
608626	317337	61.32	0.951151
607410	317487	61.47	0.956715
605576	317350	61.61	0.962549
604164	317455	61.76	0.968546
602433	317274	61.9	0.97372
601105	317358	62.04	0.979282
599752	317279	62.19	0.983793
598381	317164	62.33	0.988127
597048	317110	62.47	0.992763
595819	317144	62.62	0.997641
594820	317172	62.76	1.00162
593991	317231	62.91	1.00517
593037	317218	63.05	1.0087
592301	317168	63.2	1.01114
592161	317366	63.34	1.01307
591829	317387	63.49	1.01449
591597	317335	63.63	1.015
591777	317345	63.77	1.01439
591872	317297	63.92	1.01368
592463	317412	64.06	1.01225
593084	317356	64.21	1.0095
593966	317379	64.35	1.00632
595088	317367	64.49	1.00199
596232	317345	64.64	0.997508
597847	317522	64.78	0.992675	10	0.906
598870	317357	64.93	0.987658
600542	317487	65.07	0.982305
602358	317575	65.22	0.976134
603903	317456	65.36	0.969526
605540	317342	65.51	0.962626
607474	317349	65.65	0.955499
609453	317301	65.79	0.947839
611585	317353	65.94	0.940349
613962	317338	66.08	0.931513
616782	317385	66.23	0.921534
619782	317533	66.38	0.911663
622659	317556	66.53	0.901404
625419	317410	66.67	0.890416
628427	317344	66.82	0.87915
631957	317405	66.96	0.866977
635916	317511	67.11	0.853674
639800	317515	67.25	0.839999
643615	317484	67.4	0.826401
647692	317397	67.54	0.811573
652142	317404	67.68	0.796214
656397	317365	67.83	0.781302
660699	317202	67.97	0.765445
665273	317145	68.12	0.749514
670114	317217	68.26	0.733709
674917	317264	68.4	0.71797
679687	317308	68.55	0.702433
684369	317337	68.69	0.68719
688622	317206	68.84	0.672318
693509	317318	68.98	0.657198
698079	317316	69.13	0.642403
702476	317292	69.27	0.628103
707063	317358	69.42	0.613924
711432	317401	69.56	0.600366
715607	317347	69.7	0.586815
720343	317519	69.85	0.57319
724713	317549	69.99	0.559791
728594	317452	70.14	0.547084
732427	317352	70.28	0.534567
736422	317326	70.42	0.522141
740206	317255	70.57	0.510103
744239	317363	70.71	0.498641
748143	317460	70.86	0.487555
751443	317312	71	0.476601
754928	317325	71.15	0.46628
758452	317403	71.29	0.456353	11	0.928		149.824		0.20853
761603	317383	71.43	0.446881
764606	317355	71.58	0.437826
767513	317334	71.72	0.429137
770558	317391	71.87	0.420631
773206	317361	72.01	0.412698
775794	317330	72.15	0.404958
778315	317332	72.3	0.397671
780877	317388	72.44	0.390673
783154	317398	72.59	0.384191
784925	317178	72.73	0.377547
787385	317286	72.88	0.371272
789454	317310	73.03	0.365536
791388	317323	73.17	0.360122
793318	317327	73.32	0.354669
795314	317422	73.46	0.349687
797067	317419	73.61	0.344711
798350	317254	73.75	0.339922
800041	317297	73.89	0.335465
801586	317331	74.04	0.331364
802795	317296	74.18	0.327724
803875	317231	74.33	0.324238
805163	317360	74.47	0.32155
805360	317361	74.62	0.321007
805267	317419	74.76	0.321678
804767	317346	74.9	0.322558
804410	317353	75.05	0.323606
804153	317400	75.19	0.324658
803084	317226	75.34	0.326418
802323	317227	75.48	0.328559
801728	317349	75.62	0.331093
800900	317387	75.77	0.333688
799811	317290	75.91	0.336062	12	0.68
798914	317290	76.06	0.338588
798509	317505	76.2	0.341253
797576	317474	76.35	0.343665
797011	317481	76.49	0.345309
796791	317541	76.64	0.346355
796606	317577	76.78	0.347133
796241	317491	76.92	0.347555
796502	317608	77.07	0.347647
796308	317549	77.21	0.347777
796048	317489	77.36	0.348086
796308	317549	79.46	0.347777	A	0.299

## Sheet: praja2KO polysome 3
FlowCell Text Data File: E202_KO.csv
Software Version: 1.56A
Date: 2023-12-01
Time: 06:13:42
User: lab302
Experiment name:
*** CENTRIFUGE SETTINGS ***
Rotor Manufacturer: Beckman
Rotor Model: SW41Ti
Speed: 37 rpm
Gradient: Sucrose 10.0% to 60.0% v/v
Time: 2 hr
w2t: x 10^0
Number of Tubes: 2
Sample Volume: 12 ml
Temperature: 4.0 deg C
*** FRACTIONATION SETTINGS ***
Volume displaced/mm: 0.143 ml/mm
Tubing length: 290 mm
Total Dead Volume (= last fraction): 0.299 ml
Scan Speed: 0.30 mm/sec
Total Distance: 77.6 mm
Upper Limit to Slow-down Distance: 43.90 mm
Start mode: Slow-down distance
Fail-safe Distance (M): 0 mm
Number of fractions: 12
Distance/fraction: 6.47 mm
Start Distance: 0.00 mm
Volume/fraction: 0.923 ml
Data Samples/mm: 6.69
*** SCANNING SETTINGS ***
Scanning mode: SINGLE UV OD
Channel A (LED1) Wavelength: 254 nm
Sensitivity: 0
Integration time: 498 ms
Averaging: 1 samples
LED1 (254 nm) On Time: 24 ms
Sample A Zero: 885509
Source A Zero: 302240.3
Data Columns:
Sample	Source	Position(mm)	Absorbance	Fraction Number	Fraction Volume(ml)
692620	302036	0	0.551368	0	0.195
664247	302164	0	0.646451
379401	302194	0.07	1.90705
437120	302076	0.21	1.58748
213827	301995	0.36	3.19603
70499	301979	0.5	5.69292
19050	302042	0.64	8.63816
17309	301833	0.79	8.85229
17661	301915	0.94	8.80759
16514	301875	1.08	8.95841
18262	301770	1.22	8.7312
17680	301974	1.37	8.80561
16994	301942	1.51	8.89443
21200	301933	1.66	8.3967
20982	301949	1.8	8.42008
22111	301912	1.94	8.30186
21157	302054	2.09	8.40217
19417	302033	2.23	8.59515
16652	301998	2.38	8.9406
15219	302072	2.52	9.14366
15281	302079	2.67	9.13456
14881	302031	2.81	9.19389
13613	302054	2.95	9.39449
12442	301908	3.1	9.59582
12000	302078	3.24	9.67849
11430	301993	3.39	9.78737
10516	302123	3.53	9.9759
9873	302103	3.67	10.1177
9257	301948	3.82	10.2616
8773	301966	3.96	10.3826
8375	301988	4.11	10.4872
8040	301937	4.25	10.5787
7752	301923	4.4	10.6607
7475	301919	4.54	10.7425
7237	301989	4.69	10.8159
7027	301997	4.83	10.8822
6856	301950	4.97	10.9373
6721	301907	5.12	10.9817
6609	302059	5.26	11.0207
6525	302047	5.4	11.0494
6489	302022	5.55	11.0616
6508	302054	5.69	11.0553
6554	301846	5.84	11.0379
6604	301862	5.98	11.0209
6713	301989	6.13	10.985
6868	301945	6.27	10.9333
7045	301950	6.42	10.8761
7269	301945	6.56	10.8056	1	0.925
7480	301936	6.7	10.7412
7884	302085	6.85	10.6239
8404	302018	6.99	10.4796
8944	301870	7.14	10.3384
9753	301969	7.28	10.1443
10658	301938	7.43	9.94434
11833	301928	7.57	9.70891
13212	301825	7.72	9.46007
14869	301837	7.86	9.19426
16855	301978	8	8.91318
19398	301858	8.15	8.59605
22358	301838	8.3	8.27631
25585	301732	8.45	7.97211
29465	301928	8.59	7.65581
34081	301804	8.73	7.32737
39564	301754	8.88	6.99128
46051	301807	9.02	6.64999
54531	301746	9.17	6.26917
63314	301837	9.31	5.93377
72895	301872	9.46	5.61691
83389	301725	9.6	5.31314
95317	301955	9.75	5.01399
109429	301862	9.89	4.70259
125950	301835	10.03	4.38595
140325	301889	10.18	4.14314
158173	301822	10.32	3.8732
177089	301870	10.47	3.61934
196603	301853	10.61	3.38397
216803	301869	10.75	3.16399
236074	301886	10.9	2.97248
253931	301850	11.05	2.80811
273758	301793	11.19	2.63849
290996	301843	11.33	2.50144
308118	301885	11.48	2.37309
329091	301740	11.62	2.22382
351261	301790	11.76	2.07747
368373	301804	11.91	1.97053
389450	301720	12.05	1.84469
411384	301827	12.2	1.72218
431890	301878	12.34	1.61309
450649	301835	12.48	1.51709
466772	301841	12.63	1.43803
482058	301806	12.78	1.36525
499283	301889	12.92	1.28686
512281	301955	13.06	1.22951	2	0.927
522095	301884	13.21	1.18628
532376	301827	13.35	1.14197
543776	301788	13.5	1.094
552348	301737	13.64	1.05842
559242	301927	13.78	1.03192
569113	301846	13.93	0.991943
574223	301814	14.07	0.971588
581485	301785	14.21	0.94309
582539	301822	14.36	0.93929
583629	301767	14.51	0.934673
590850	301810	14.66	0.907321
599101	301797	14.81	0.876015
608673	301796	14.95	0.840336
617445	301763	15.09	0.807889
629083	301781	15.24	0.766
637904	301722	15.39	0.734224
645606	301706	15.53	0.707095
653484	301865	15.67	0.680986
655959	301748	15.82	0.671607
657615	301862	15.96	0.666783
658874	301894	16.1	0.662717
657755	301862	16.25	0.666304
655060	301887	16.4	0.67573
652251	301784	16.54	0.684633
649295	301733	16.69	0.694474
645253	301835	16.83	0.709288
641038	301949	16.97	0.724887
636785	301959	17.12	0.739942
632364	301978	17.26	0.755762
627415	301865	17.4	0.772601
623921	301740	17.55	0.784237
620930	301757	17.69	0.795178
618371	301861	17.84	0.805247
616075	301857	17.98	0.813588
614746	301876	18.13	0.81859
613247	301747	18.27	0.823122
612522	301606	18.42	0.824733
613247	301753	18.56	0.823167
613687	301818	18.7	0.822038
614093	301876	18.85	0.820982
615203	301815	18.99	0.816463
617040	301877	19.14	0.810215
618316	301796	19.28	0.804962
620326	301852	19.42	0.798076
622633	301748	19.57	0.788947	3	0.928
624476	301541	19.71	0.780751
627734	301714	19.86	0.770331
631165	301772	20	0.758497
634362	301673	20.15	0.746389
638553	301848	20.29	0.732875
642655	301738	20.43	0.717644
647736	301857	20.58	0.700809
652990	301941	20.72	0.683255
658436	301965	20.87	0.664743
664360	301905	21.01	0.644139
670519	301928	21.16	0.623543
676753	301932	21.31	0.602747
683270	301934	21.46	0.581194
688953	302043	21.6	0.563366
694774	301991	21.74	0.544045
700588	301908	21.89	0.524672
704610	301857	22.04	0.51141
707766	301939	22.18	0.501963
710134	301948	22.32	0.494514
710550	301810	22.47	0.492167
709564	301935	22.61	0.496224
707011	301976	22.76	0.504641
702472	301893	22.9	0.518517
696993	301826	23.04	0.535639
691001	301860	23.19	0.555323
684112	301902	23.33	0.578184
677447	302016	23.48	0.601066
670183	301871	23.62	0.624246
663896	301849	23.77	0.645293
657910	301829	23.91	0.665527
652293	301792	24.06	0.684547
647900	301856	24.2	0.700232
643329	301762	24.34	0.715464
639704	301859	24.49	0.728904
636841	301972	24.63	0.739841
634100	301946	24.77	0.749354
631748	302000	24.92	0.758119
629562	301934	25.06	0.765428
627638	301819	25.21	0.771459
626060	301876	25.36	0.777549
624961	302043	25.5	0.782747
623794	302078	25.64	0.787214
622498	301967	25.79	0.791068
621375	301942	25.93	0.794945
620259	301875	26.07	0.798491	4	0.927
619457	301943	26.22	0.801909
618485	301914	26.36	0.805227
617728	301831	26.51	0.807364
617401	301814	26.65	0.808429
617277	301723	26.79	0.808203
617484	301727	26.94	0.807478
618245	301699	27.09	0.804497
619568	301913	27.23	0.801282
620606	302007	27.37	0.798216
620910	301874	27.52	0.796123
620488	301855	27.68	0.797511
618788	301958	27.82	0.804453
615274	301936	27.97	0.817105
610033	301880	28.11	0.835939
603377	301840	28.26	0.86033
595927	301789	28.4	0.88791
588224	301783	28.54	0.917144
580944	301786	28.69	0.945192
574351	301853	28.83	0.971377
568137	301892	28.98	0.996148
562581	301938	29.12	1.01861
557559	301813	29.27	1.03785
553490	301767	29.41	1.054
550530	301935	29.56	1.06732
547802	302037	29.7	1.07925
545154	301937	29.84	1.08941
543024	301836	29.99	1.09747
541655	301850	30.13	1.10326
540868	301908	30.27	1.10696
540515	301931	30.42	1.1086
540587	301917	30.56	1.1082
541269	301952	30.71	1.10562
542513	302046	30.86	1.10116
544336	302188	31	1.09466
546182	301997	31.14	1.08562
548812	301904	31.29	1.07412
552513	302055	31.43	1.06012
556697	302061	31.57	1.04319
561666	302043	31.72	1.02305
567297	301895	31.86	0.999501
574129	302047	32.01	0.973693
581171	301984	32.15	0.945789
589073	302029	32.3	0.915732
597760	302107	32.44	0.883368	5	0.908
606855	302067	32.59	0.849087
616337	301974	32.73	0.813504
626679	302146	32.87	0.777337
636370	302188	33.02	0.743115
645430	302058	33.16	0.710333
654859	302070	33.31	0.677784
664203	302081	33.45	0.645982
672643	302071	33.59	0.617492
680358	301884	33.74	0.590433
688484	301787	33.88	0.562991
696312	301956	34.04	0.538808
702201	301941	34.19	0.519743
707942	301976	34.33	0.50168
713678	302030	34.48	0.483922
719348	302050	34.62	0.466262
723893	301973	34.77	0.451514
728236	301961	34.91	0.437964
731715	301915	35.06	0.426896
735568	302024	35.2	0.415889
739539	302109	35.34	0.404406
743472	302079	35.49	0.392246
747366	302122	35.63	0.38081
750398	302070	35.77	0.371311
753534	302072	35.92	0.361941
756101	302092	36.06	0.354436
759181	302114	36.21	0.345452
762050	302063	36.35	0.336583
764599	302054	36.5	0.329001
766796	302072	36.64	0.322678
768788	301979	36.78	0.316147
771099	302198	36.93	0.311023
772335	302179	37.08	0.307278
774127	302116	37.22	0.301593
775718	302078	37.36	0.296689
777335	302053	37.51	0.291817
779271	302173	37.65	0.287113
780893	302311	37.8	0.283461
781925	302329	37.94	0.280623
782785	302277	38.08	0.277762
783848	302230	38.23	0.274358
784693	302286	38.37	0.27235
784696	302277	38.51	0.272275
784244	302294	38.66	0.273698
783181	302340	38.81	0.277093
781806	302372	38.95	0.281286	6	0.928		797.321
779359	302298	39.1	0.28779
777430	302201	39.24	0.292644
775300	302362	39.38	0.300017
772142	302263	39.53	0.308465
769092	302216	39.67	0.317022
765949	302158	39.81	0.325806
763777	302296	39.96	0.333224
761182	302281	40.1	0.340772
759024	302274	40.25	0.347109
756363	302238	40.39	0.354744
754209	302115	40.54	0.360246
752760	302159	40.69	0.364902
751572	302168	40.83	0.368523
750729	302274	40.98	0.371838
750319	302352	41.12	0.373648
749172	302361	41.27	0.377158
748132	302166	41.41	0.378832
748290	302175	41.55	0.378424
748526	302229	41.7	0.378117
749290	302336	41.84	0.376617
750582	302463	41.98	0.373685
751316	302341	42.13	0.370578
752512	302335	42.28	0.366954
754283	302377	42.42	0.361976
755365	302391	42.56	0.358854
757826	302389	42.71	0.35152
759836	302335	42.85	0.345157
761564	302259	43	0.339479
763849	302216	43.14	0.332416
766137	302357	43.28	0.326735
767901	302453	43.43	0.322274
769286	302292	43.57	0.317021
771212	302344	43.72	0.311781
772891	302296	43.86	0.306529
773428	302339	44.01	0.305286
770551	302338	44.15	0.313666
772209	302372	44.3	0.309082
772473	302330	44.44	0.308
773035	302347	44.58	0.30649
773488	302389	44.73	0.305484
773494	302464	44.87	0.306024
773193	302421	45.01	0.30658
772311	302529	45.16	0.309953
769349	302553	45.3	0.318779
766331	302567	45.45	0.327728	7	0.927
762331	302523	45.59	0.339178
757402	302557	45.74	0.354029
751173	302482	45.88	0.372055
744894	302548	46.03	0.391437
738244	302617	46.17	0.412131
730905	302593	46.31	0.434436
725097	302548	46.46	0.452056
719228	302454	46.6	0.469646
714693	302553	46.75	0.484617
709986	302575	46.89	0.499651
705946	302598	47.04	0.512664
702593	302623	47.18	0.523564
699956	302570	47.33	0.531632
698303	302573	47.48	0.536976
696969	302614	47.62	0.541584
696689	302609	47.76	0.542451
697434	302565	47.91	0.539718
698660	302537	48.05	0.535558
700494	302556	48.2	0.529799
703061	302509	48.34	0.521218
706882	302531	48.48	0.509184
710284	302488	48.63	0.498059
714476	302501	48.77	0.484913
718148	302451	48.92	0.473005
722037	302430	49.06	0.460695
725513	302622	49.21	0.451315
728436	302606	49.35	0.442148
730762	302406	49.5	0.433485
732185	302332	49.64	0.428557
733031	302337	49.78	0.425995
732345	302411	49.93	0.428653
729339	302467	50.07	0.438326
724175	302489	50.22	0.45448
718383	302596	50.36	0.473347
709706	302529	50.5	0.500197
700459	302561	50.65	0.529949
691244	302545	50.8	0.559632
682084	302528	50.94	0.589527
673446	302532	51.08	0.618238
666068	302518	51.23	0.642925
659928	302616	51.37	0.664495
654569	302569	51.51	0.682495
650531	302578	51.66	0.696488
647679	302520	51.8	0.705944
646267	302470	51.95	0.710484	8	0.927
646378	302541	52.09	0.710626
648042	302590	52.23	0.705204
651193	302612	52.38	0.694452
655331	302590	52.53	0.680033
661164	302564	52.67	0.659898
667356	302579	52.81	0.639031
673226	302508	52.96	0.618795
677936	302417	53.1	0.602428
682828	302438	53.25	0.586404
685591	302410	53.39	0.577108
685992	302568	53.54	0.576967
683730	302496	53.68	0.583865
678944	302614	53.83	0.60055
669755	302721	53.97	0.632012
660208	302735	54.12	0.664426
649981	302648	54.26	0.698912
638804	302539	54.41	0.737136
629339	302504	54.55	0.77047
621084	302604	54.7	0.800927
614271	302469	54.84	0.824746
609738	302489	54.98	0.841563
607682	302465	55.13	0.848986
608117	302427	55.27	0.847093
611097	302453	55.42	0.836285
616573	302517	55.56	0.816685
623543	302729	55.7	0.792965
629727	302702	55.85	0.770555
633629	302486	55.99	0.755047
637677	302510	56.14	0.740894
636693	302529	56.28	0.744511
632410	302576	56.43	0.76005
625777	302677	56.57	0.78453
617107	302649	56.72	0.815719
607303	302654	56.86	0.851796
598939	302711	57	0.883429
592299	302580	57.15	0.907543
587213	302612	57.29	0.927189
585028	302620	57.43	0.935637
585842	302551	57.58	0.931995
588757	302498	57.72	0.920431
592335	302648	57.87	0.907912
595998	302743	58.02	0.894744
597598	302623	58.16	0.887819
596236	302641	58.3	0.893087	9	0.906
592840	302629	58.45	0.905853
587947	302672	58.59	0.924823
581735	302607	58.73	0.948244
576007	302603	58.88	0.970483
573108	302647	59.02	0.982165
571786	302619	59.17	0.987153
571543	302638	59.31	0.988251
572782	302613	59.45	0.983192
574095	302597	59.6	0.97792
573635	302604	59.75	0.979776
571606	302612	59.9	0.98781
569325	302690	60.05	0.997388
565644	302586	60.2	1.01121
562482	302682	60.34	1.02454
560578	302679	60.48	1.03215
559022	302542	60.63	1.03739
557985	302604	60.77	1.04203
557215	302581	60.92	1.04496
556108	302602	61.06	1.04959
554369	302661	61.2	1.05708
552425	302637	61.35	1.06481
550799	302669	61.49	1.07168
549041	302585	61.64	1.07825
546934	302590	61.78	1.08694
545425	302629	61.93	1.09345
544098	302697	62.07	1.09943
542521	302670	62.22	1.10577
541206	302784	62.36	1.11207
539781	302826	62.5	1.11832
538262	302945	62.65	1.12555
536409	303008	62.79	1.13377
534435	302924	62.93	1.14145
532688	302972	63.08	1.14917
531196	302958	63.22	1.15538
530044	302936	63.37	1.1601
528830	302928	63.52	1.1652
527594	302938	63.66	1.17054
526443	302823	63.8	1.1746
525658	302910	63.95	1.17861
525070	302931	64.09	1.18128
524845	302890	64.23	1.18194
524776	302705	64.38	1.18087
525012	302602	64.52	1.17909
525742	302709	64.67	1.17676
526820	302663	64.81	1.1718	10	0.928
528284	302744	64.95	1.16616
529673	302603	65.1	1.1592
531798	302659	65.25	1.15061
534284	302763	65.39	1.14089
536566	302725	65.53	1.13101
539350	302804	65.68	1.11995
542148	302794	65.82	1.10824
545056	302798	65.97	1.09623
548009	302683	66.11	1.08321
551608	302664	66.25	1.06834
555457	302817	66.4	1.05383
559377	302884	66.55	1.0385
562882	302810	66.69	1.02389
567408	302812	66.84	1.00589
571412	302625	66.98	0.988671
576268	302668	67.13	0.969946
581168	302673	67.27	0.950929
586172	302775	67.42	0.932393
591235	302775	67.56	0.913039
596666	302811	67.7	0.892729
602091	302848	67.85	0.872635
607586	302754	67.99	0.851491
613312	302786	68.14	0.830619
618875	302728	68.28	0.809868
624662	302751	68.42	0.789093
630447	302762	68.57	0.768429
635993	302662	68.72	0.747976
641498	302545	68.86	0.72771
647783	302711	69	0.707004
653593	302715	69.15	0.686939
659017	302553	69.29	0.667136
664528	302506	69.44	0.648045
670190	302621	69.58	0.629807
675435	302603	69.72	0.61213
680994	302750	69.87	0.594777
686226	302839	70.01	0.578215
690773	302750	70.15	0.562691
695358	302791	70.3	0.548107
699914	302771	70.45	0.533262
704205	302790	70.59	0.519648
708188	302817	70.73	0.507157
712302	302931	70.88	0.494968
715743	302785	71.02	0.483038
719093	302692	71.16	0.471838
722427	302740	71.31	0.461785	11	0.927		157.112		0.19705
725637	302825	71.45	0.45244
728483	302782	71.6	0.443311
731328	302817	71.74	0.434799
733997	302723	71.89	0.425903
736988	302771	72.03	0.417108
740031	302821	72.18	0.408206
743116	302927	72.32	0.399632
745635	302824	72.46	0.391251
747805	302712	72.61	0.383879
750321	302720	72.75	0.376379
752658	302689	72.9	0.369151
754691	302643	73.05	0.362738
756831	302739	73.19	0.357079
758374	302742	73.34	0.352518
760054	302923	73.48	0.348884
760617	302828	73.62	0.346511
761158	302787	73.77	0.344607
761764	302787	73.91	0.342816
762226	302809	74.06	0.341615
762356	302787	74.2	0.341067
762642	302858	74.35	0.340751
762903	302941	74.49	0.340598
762442	302804	74.64	0.34094
762363	302865	74.78	0.341626
761707	302807	74.92	0.343133
761038	302877	75.07	0.34563
760992	303084	75.21	0.347304
760856	303083	75.36	0.347699
760464	303073	75.5	0.348784
759780	303001	75.64	0.350274
759346	303057	75.79	0.351976
758690	303011	75.94	0.35358	12	0.68
758261	303151	76.08	0.355892
757589	303005	76.22	0.356803
757258	302994	76.37	0.357705
756820	303021	76.51	0.359207
756417	303096	76.65	0.360963
756328	303107	76.8	0.36131
756351	303106	76.94	0.361234
756396	303142	77.09	0.361367
756213	303074	77.23	0.361407
756206	303050	77.38	0.361249
756213	303074	79.47	0.361407	A	0.299
