# Supplementary material for: Praja2 controls P-body assembly and translation in glioblastoma by non-proteolytic ubiquitylation of DDX6
Source: EMBO Rep. 2025 Mar 27;26(9):2347–77. doi: 10.1038/s44319-025-00425-5 (PMC12069581; doi:10.1038/s44319-025-00425-5)
Supplement: Supplementary file 17 — Source data Fig. 7 [file 44319_2025_425_MOESM17_ESM.zip › Figure 7/7E.xlsx]

## Sheet: Foglio1
WT					praja2KO
	TF	Hsp90	TF/Hsp90			TF	Tub	TF/Hsp90	FI
Exp1	1382113	38225622	0.0361567			6217882	45671664	0.136143	3.76536
Exp2	3264861	53538250	0.0609818			22111116	54715898	0.404108	6.62669
Exp3	18218765	50840827	0.358349			27412744	53835756	0.509192	1.42094
Exp4	6621296	31699815	0.208875			30017430	32370572	0.927306	4.43953
Exp5	11381309	27738128	0.410313			26478794	34398128	0.769774	1.87607
Exp6	18556844	23963836	0.774369			31523208	30381978	1.03756	1.33988
