# Supplementary material for: Praja2 controls P-body assembly and translation in glioblastoma by non-proteolytic ubiquitylation of DDX6
Source: EMBO Rep. 2025 Mar 27;26(9):2347–77. doi: 10.1038/s44319-025-00425-5 (PMC12069581; doi:10.1038/s44319-025-00425-5)
Supplement: Supplementary file 17 — Source data Fig. 7 [file 44319_2025_425_MOESM17_ESM.zip › Figure 7/7I.xlsx]

## Sheet: Plate1
A01	N/A			WT LUC	0.011547
A02	N/A			24.78
A03	N/A			24.78
A04	31.91			24.8
A05	33.83
A06	32.78
A07	27.52			ADAMTS20		SD		ATR		SD		CLCA2		SD
A08	27.44			WT	27.52	0.043589		WT	19.28	0.144684		WT	29.05	0.251462
A09	27.51			WT	27.44			WT	19.26			WT	29.42
A10	25			WT	27.51			WT	19.52			WT	28.94
A11	25.08
A12	25.32			KO	25	0.166533		KO	19.58	0.147986		KO	28.39	0.204287
B01	31.54			KO	25.08			KO	19.61			KO	28.01
B02	31.87			KO	25.32			KO	19.85			KO	28.33
B03	31.47
B04	28.74
B05	28.34
B06	28.17			KO luc	25.2	0.118462		KO luc	25.2	0.118462		KO luc	25.2	0.118462
B07	19.28			KO luc	25			KO luc	25			KO luc	25
B08	19.26			KO luc	25.21			KO luc	25.21			KO luc	25.21
B09	19.52
B10	19.58			AACt	-2.70667			AACt	-0.0233333			AACt	-1.24333
B11	19.61			Result	6.52812			Result	1.0163			Result	2.36745
B12	19.85			% expression	652.812			% expression	101.63			% expression	236.745
C01	N/A
C02	N/A
C03	N/A			CNKSR3		SD		CTNNA2		SD		DHX9		SD
C04	35.94			WT	24.06	0.0360555		WT	23.33	0.085049		WT	17.75	0.104403
C05	N/A			WT	24.08			WT	23.46			WT	17.73
C06	34.92			WT	24.13			WT	23.49			WT	17.56
C07	29.05
C08	29.42			KO	22.19	0.0378594		KO	27.2	0.0550757		KO	17.92	0.0702377
C09	28.94			KO	22.26			KO	27.19			KO	18
C10	28.39			KO	22.25			KO	27.1			KO	18.06
C11	28.01
C12	28.33
D01	32.26
D02	31.98			KO luc	25.2	0.118462		KO luc	25.2	0.118462		KO luc	25.2	0.118462
D03	32.67			KO luc	25			KO luc	25			KO luc	25
D04	29.69			KO luc	25.21			KO luc	25.21			KO luc	25.21
D05	29.5
D06	29.45			AACt	-2.20667			AACt	3.38667			AACt	-0.0366667
D07	24.06			Result	4.61608			Result	0.0956119			Result	1.02574
D08	24.08			% expression	461.608			% expression	9.56119			% expression	102.574
D09	24.13
D10	22.19
D11	22.26			KIF14		SD
D12	22.25			WT	18.72	0.0208167
E01	35.54			WT	18.76
E02	33.65			WT	18.73
E03	32.03
E04	36.27			KO	19.08	0.19218
E05	35.3			KO	19.32
E06	N/A			KO	19.46
E07	23.33
E08	23.46
E09	23.49
E10	27.2			KO luc	25.2	0.118462
E11	27.19			KO luc	25
E12	27.1			KO luc	25.21
F01	26.25
F02	26.25			AACt	0.2
F03	26.07			Result	0.870551
F04	25.31			% expression	87.0551
F05	25.41
F06	25.44
F07	17.75
F08	17.73
F09	17.56
F10	17.92
F11	18
F12	18.06
G01	27.54
G02	27.59
G03	27.69
G04	26.53
G05	26.19
G06	26.38
G07	18.72
G08	18.76
G09	18.73
G10	19.08
G11	19.32
G12	19.46
H01	30.45
H02	30.24
H03	30.57
H04	32.19
H05	32.65
H06	32.29
H07	24.78
H08	24.78
H09	24.8
H10	25.2
H11	25
H12	25.21

## Sheet: Plate2
A01	27.48			WT LUC	0.208087
A02	27.35			24.85
A03	27.18			24.5
A04	24.73			24.48
A05	24.44
A06	24.37
A07	26.43			ADAMTS20		SD		ATR		SD		CLCA2		SD
A08	26.33			WT	27.48	0.150444		WT	19.75	0.146401		WT		0.0777817
A09	26.83			WT	27.35			WT	19.46			WT	28.91
A10	24.67			WT	27.18			WT	19.57			WT	29.02
A11	24.74
A12	24.67			KO	24.73	0.190875		KO	18.96	0.213854		KO	27.84	0.0754983
B01	19.75			KO	24.44			KO	18.98			KO	27.93
B02	19.46			KO	24.37			KO	19.34			KO	27.99
B03	19.57
B04	18.96
B05	18.98
B06	19.34			KO luc	24.65	0.0665833		KO luc	24.65	0.0665833		KO luc	24.65	0.0665833
B07	18.4			KO luc	24.56			KO luc	24.56			KO luc	24.56
B08	18.34			KO luc	24.52			KO luc	24.52			KO luc	24.52
B09	18.57
B10	18.65			AACt	-2.79			AACt	-0.466667			AACt	-1.01167
B11	18.98			Result	6.9163			Result	1.38191			Result	2.01624
B12	19.2			% expression	691.63			% expression	138.191			% expression	201.624
C01	28.59
C02	28.91
C03	29.02			CNKSR3		SD		CTNNA2		SD		DHX9		SD
C04	27.84			WT	23.58	0.100167		WT	23.07	0.043589		WT	17.37	0.070946
C05	27.93			WT	23.77			WT	23			WT	17.51
C06	27.99			WT	23.73			WT	23.08			WT	17.42
C07	28.06
C08	27.73			KO	21.85	0.0960902		KO	26.37	0.236925		KO	17.68	0.0568624
C09	28.01			KO	21.97			KO	26.79			KO	17.79
C10	27.52			KO	22.04			KO	26.39			KO	17.71
C11	27.65
C12	27.7
D01	23.58
D02	23.77			KO luc	24.65	0.0665833		KO luc	24.65	0.0665833		KO luc	24.65	0.0665833
D03	23.73			KO luc	24.56			KO luc	24.56			KO luc	24.56
D04	21.85			KO luc	24.52			KO luc	24.52			KO luc	24.52
D05	21.97
D06	22.04			AACt	-1.70667			AACt	3.5			AACt	0.326667
D07	23.38			Result	3.26406			Result	0.0883883			Result	0.797377
D08	23.45			% expression	326.406			% expression	8.83883			% expression	79.7377
D09	23.21
D10	21.31
D11	21.4			KIF14		SD
D12	21.37			WT	18.79	0.147309
E01	23.07			WT	18.5
E02	23			WT	18.6
E03	23.08
E04	26.37			KO	18.85	0.0945163
E05	26.79			KO	18.81
E06	26.39			KO	18.67
E07	22.19
E08	22.48
E09	22.42
E10	26.5			KO luc	24.65	0.0665833
E11	26.25			KO luc	24.56
E12	26.38			KO luc	24.52
F01	17.37
F02	17.51			AACt	0.18
F03	17.42			Result	0.882703
F04	17.68			% expression	88.2703
F05	17.79
F06	17.71
F07	17.2			WT LUC	0.0519615
F08	17.32			24.87
F09	17.06			24.78
F10	16.86			24.78
F11	17.05
F12	17.07
G01	18.79			ADAMTS20		SD		ATR		SD		CLCA2		SD
G02	18.5			WT	26.43	0.282843		WT	18.4	0.119304		WT	28.06	0.0353553
G03	18.6			WT				WT	18.34			WT
G04	18.85			WT	26.83			WT	18.57			WT	28.01
G05	18.81
G06	18.67			KO	24.67	0.0404145		KO	18.65	0.276827		KO	27.52	0.0929157
G07	17.84			KO	24.74			KO	18.98			KO	27.65
G08	18.18			KO	24.67			KO	19.2			KO	27.7
G09	17.94
G10	18.25
G11	18.29
G12	18.51			KO luc	25.2	0.118462		KO luc	25.2	0.118462		KO luc	25.2	0.118462
H01	24.85			KO luc	25			KO luc	25			KO luc	25
H02	24.5			KO luc	25.21			KO luc	25.21			KO luc	25.21
H03	24.48
H04	24.65			AACt	-2.26333			AACt	0.18			AACt	-0.738333
H05	24.56			Result	4.80099			Result	0.882703			Result	1.66825
H06	24.52			% expression	480.099			% expression	88.2703			% expression	166.825
H07	24.87
H08	24.78
H09	24.78			CNKSR3		SD		CTNNA2		SD		DHX9		SD
H10	24.04			WT	23.38	0.123423		WT	22.19	0.15308		WT	17.2	0.130128
H11	24.17			WT	23.45			WT	22.48			WT	17.32
H12	24.06			WT	23.21			WT	22.42			WT	17.06
				KO	21.31	0.0458258		KO	26.5	0.125033		KO	16.86	0.115902
				KO	21.4			KO	26.25			KO	17.05
				KO	21.37			KO	26.38			KO	17.07
				KO luc	25.2	0.118462		KO luc	25.2	0.118462		KO luc	25.2	0.118462
				KO luc	25			KO luc	25			KO luc	25
				KO luc	25.21			KO luc	25.21			KO luc	25.21
				AACt	-2.31333			AACt	3.68667			AACt	-0.526667
				Result	4.9703			Result	0.077661			Result	1.4406
				% expression	497.03			% expression	7.7661			% expression	144.06
				KIF14		SD
				WT	17.84	0.174738
				WT	18.18
				WT	17.94
				KO	18.25	0.14
				KO	18.29
				KO	18.51
				KO luc	25.2	0.118462
				KO luc	25
				KO luc	25.21
				AACt	0.0366667
				Result	0.974905
				% expression	97.4905

## Sheet: Plate3
A01	27.1			WT LUC	0.011547			WT LUC	0.208087			WT LUC	0.0519615
A02	27.05			24.78				24.85				24.87
A03	27.01			24.78				24.5				24.78
A04	16.76			24.8				24.48				24.78
A05	16.8
A06	16.64
A07	26.74			USP9X		SD		USP9X		SD		USP9X		SD
A08	26.6			WT	15.05	0.0378594		WT	15.66	0.0750555		WT	14.97	0.141892
A09	32.98			WT	15.11			WT	15.66			WT	15.07
A10	34.3			WT	15.12			WT	15.79			WT	14.79
A11	34.74
A12	33.94			KO	15.1	0.0264575		KO	15.62	0.0585947		KO	15.09	0.0781025
B01	24.3			KO	15.11			KO	15.64			KO	15.22
B02	24.13			KO	15.06			KO	15.73			KO	15.08
B03	24.12
B04	25.02
B05	24.86
B06	25.21			KO luc	25.2	0.118462		KO luc	24.65	0.0665833		KO luc	25.2	0.118462
B07	21.3			KO luc	25			KO luc	24.56			KO luc	25
B08	21.3			KO luc	25.21			KO luc	24.52			KO luc	25.21
B09	30.44
B10	30.27			AACt	-0.353333			AACt	-0.00666667			AACt	-0.14
B11	30.42			Result	1.27751			Result	1.00463			Result	1.10191
B12	31.2			% expression	127.751			% expression	100.463			% expression	110.191
C01	15.05
C02	15.11
C03	15.12
C04	26.18
C05	26.25
C06	26.39
C07	30.94
C08	30.41
C09	N/A
C10	34.46
C11	N/A
C12	N/A
D01	15.1
D02	15.11
D03	15.06
D04	N/A
D05	N/A
D06	N/A
D07	23.37
D08	23.41
D09	29.97
D10	29.48
D11	30.26
D12	30.5
E01	15.66
E02	15.66
E03	15.79
E04	N/A
E05	N/A
E06	N/A
E07	29.39
E08	29.57
E09	34.63
E10	36.74
E11	N/A
E12	36.98
F01	15.62
F02	15.64
F03	15.73
F04	N/A
F05	N/A
F06	N/A
F07	17.29
F08	17.32
F09	22.54
F10	22.61
F11	23.65
F12	23.77
G01	14.97
G02	15.07
G03	14.79
G04	N/A
G05	N/A
G06	N/A
G07	19.34
G08	19.39
G09	25.59
G10	25.78
G11	26.99
G12	27.05
H01	15.09
H02	15.22
H03	15.08
H04	N/A
H05	N/A
H06	N/A
H07	23.37
H08	23.3
H09	25.03
H10	25.12
H11	24.54
H12	24.58
