# Supplementary material for: Praja2 controls P-body assembly and translation in glioblastoma by non-proteolytic ubiquitylation of DDX6
Source: EMBO Rep. 2025 Mar 27;26(9):2347–77. doi: 10.1038/s44319-025-00425-5 (PMC12069581; doi:10.1038/s44319-025-00425-5)
Supplement: Supplementary file 17 — Source data Fig. 7 [file 44319_2025_425_MOESM17_ESM.zip › Figure 7/7G.xlsx]

## Sheet: Foglio1
WT					praja2KO
	CTNNA3	a-tub	CTNNA3/a-tub			CTNNA3	a-tub	CTNNA3/a-tub	FI
Exp 1	6195811	50840827	0.121867			13431974	53835756	0.249499	2.04731
Exp 2	5576589	50769108	0.109842			11158288	44869907	0.248681	2.26398
Exp 3	16244066	48518451	0.334802			26325137	44168886	0.596011	1.78019
Exp 4	13584309	30850865	0.440322			27597673	35717794	0.772659	1.75476
Exp 5	21540572	39633149	0.543499			40604986	36762007	1.10454	2.03227
