# Supplementary material for: Praja2 controls P-body assembly and translation in glioblastoma by non-proteolytic ubiquitylation of DDX6
Source: EMBO Rep. 2025 Mar 27;26(9):2347–77. doi: 10.1038/s44319-025-00425-5 (PMC12069581; doi:10.1038/s44319-025-00425-5)
Supplement: Supplementary file 17 — Source data Fig. 7 [file 44319_2025_425_MOESM17_ESM.zip › Figure 7/7A.xlsx]

## Sheet: WT
FlowCell Text Data File: E200_WT.csv
Software Version: 1.56A
Date: 2023-11-24
Time: 07:19:40
User: lab302
Experiment name:
*** CENTRIFUGE SETTINGS ***
Rotor Manufacturer: Beckman
Rotor Model: SW41Ti
Speed: 37 rpm
Gradient: Sucrose 10.0% to 60.0% v/v
Time: 2 hr
w2t: x 10^0
Number of Tubes: 2
Sample Volume: 12 ml
Temperature: 4.0 deg C
*** FRACTIONATION SETTINGS ***
Volume displaced/mm: 0.143 ml/mm
Tubing length: 290 mm
Total Dead Volume (= last fraction): 0.299 ml
Scan Speed: 0.30 mm/sec
Total Distance: 77.6 mm
Upper Limit to Slow-down Distance: 43.90 mm
Start mode: Slow-down distance
Fail-safe Distance (M): 0 mm
Number of fractions: 12
Distance/fraction: 6.47 mm
Start Distance: 0.00 mm
Volume/fraction: 0.923 ml
Data Samples/mm: 6.69
*** SCANNING SETTINGS ***
Scanning mode: SINGLE UV OD
Channel A (LED1) Wavelength: 254 nm
Sensitivity: 0
Integration time: 498 ms
Averaging: 1 samples
LED1 (254 nm) On Time: 24 ms
Sample A Zero: 909051
Source A Zero: 312286.4
Data Columns:
Sample	Source	Position(mm)	Absorbance	Fraction Number	Fraction Volume(ml)
741412	312307	0	0.458887	0	0.197
740654	312345	0	0.461463
744953	312404	0.08	0.448863
755174	312386	0.22	0.418067
523120	312294	0.37	1.24362
408310	312286	0.52	1.80119
532165	312323	0.66	1.20525
675828	312437	0.8	0.668254
615805	312417	0.95	0.877419
425134	312283	1.09	1.7103
352345	312360	1.23	2.13347
7229	312269	1.38	10.8792
6896	312193	1.52	10.9847
6624	312267	1.67	11.0758
6427	312257	1.81	11.1437
6304	312231	1.95	11.187
6162	312503	2.1	11.2402
6048	312464	2.25	11.282
5940	312440	2.39	11.3224
5854	312321	2.53	11.3543
5781	312436	2.68	11.3834
5692	312379	2.82	11.4179
5625	312200	2.97	11.4432
5577	312217	3.11	11.4627
5532	312243	3.25	11.4811
5476	312242	3.4	11.504
5432	312337	3.54	11.5228
5392	312340	3.69	11.5395
5341	312288	3.83	11.5605
5289	312178	3.98	11.5817
5257	312227	4.12	11.5957
5224	312300	4.27	11.6104
5187	312248	4.41	11.626
5126	312296	4.55	11.653
5070	312235	4.7	11.6773
5007	312005	4.84	11.7038
4955	312127	4.98	11.7281
4897	312248	5.13	11.7555
4851	312264	5.27	11.7769
4828	312168	5.42	11.7869
4839	312145	5.56	11.7816
4898	312088	5.71	11.7539
5001	312135	5.85	11.7074
5159	312098	6	11.6371
5368	312065	6.14	11.5475
5650	312055	6.28	11.4322
6002	312269	6.43	11.2978
6434	312374	6.57	11.1421	1	0.926
6952	312385	6.72	10.9679
7577	312367	6.86	10.7741
8339	312325	7	10.5581
9259	312246	7.15	10.322
10405	312216	7.29	10.0592
11650	312037	7.44	9.80356
13343	312197	7.58	9.49936
15778	312238	7.73	9.12243
18222	312224	7.87	8.79824
20843	312295	8.02	8.49632
24229	312311	8.16	8.15767
27713	312293	8.32	7.85519
31290	312210	8.46	7.5814
35984	312276	8.61	7.26732
41659	312190	8.75	6.93713
48032	312261	8.89	6.6173
55282	312241	9.04	6.30079
63217	312252	9.18	5.99902
72064	312215	9.33	5.70399
82647	312120	9.47	5.39494
96983	312200	9.61	5.03555
108468	312204	9.76	4.78371
117469	312107	9.91	4.60361
136099	312259	10.05	4.27342
153528	312189	10.19	4.00174
170937	312249	10.34	3.76045
187309	312238	10.48	3.55453
209594	312211	10.63	3.30136
227911	312214	10.77	3.11283
250206	312356	10.91	2.90382
272495	312209	11.06	2.71072
292576	312212	11.2	2.55073
311003	312218	11.35	2.41332
331265	312234	11.49	2.2714
351918	312103	11.63	2.13435
371223	312171	11.78	2.01465
390041	312214	11.93	1.90368
409688	312247	12.07	1.79332
426887	312104	12.21	1.69975
448327	312162	12.36	1.58989
466087	312192	12.5	1.50267
481029	312143	12.65	1.43131
494850	312127	12.79	1.36745
512667	312138	12.93	1.28792
527507	312153	13.08	1.22381	2	0.928
538660	312030	13.22	1.17584
552794	312005	13.37	1.11737
567361	312161	13.51	1.05996
579632	312260	13.65	1.01252
589410	312344	13.8	0.975481
601396	312459	13.95	0.931005
611002	312436	14.09	0.895177
621710	312335	14.23	0.855352
631020	312295	14.38	0.821613
640934	312194	14.52	0.785804
647912	311982	14.67	0.759906
654985	312024	14.82	0.735775
661797	311962	14.96	0.712044
667382	312077	15.11	0.693961
674372	312194	15.25	0.671357
681389	312174	15.4	0.647917
687228	312266	15.54	0.629378
691418	312194	15.68	0.61518
695332	312136	15.83	0.602058
698109	312129	15.98	0.593038
701125	312062	16.12	0.582853
704888	312072	16.26	0.57088
707828	312118	16.41	0.561844
707880	312211	16.55	0.56235
708343	312175	16.7	0.560619
707728	312102	16.84	0.562047
705565	312162	16.98	0.569368
703411	312286	17.13	0.577143
701550	312188	17.27	0.582398
699066	312159	17.41	0.590171
696820	312283	17.56	0.598307
694949	312244	17.71	0.604077
693052	312172	17.85	0.609709
691422	312167	17.99	0.614972
689697	312209	18.14	0.620897
688010	312177	18.28	0.626177
687308	312208	18.43	0.628698
686547	312180	18.57	0.630989
685290	312123	18.71	0.634702
684465	312024	18.86	0.636699
685251	312084	19	0.634549
686777	311984	19.15	0.628822
688654	311975	19.29	0.622615
690143	311949	19.44	0.617567
691920	311832	19.58	0.610936	3	0.927
694256	312031	19.73	0.604786
697247	312156	19.87	0.596013
699511	312056	20.01	0.587997
702172	312110	20.16	0.579841
704513	312092	20.3	0.572221
707237	312000	20.45	0.562873
710336	312036	20.59	0.553293
713569	312091	20.73	0.543471
717062	312129	20.88	0.532755
720846	312134	21.02	0.520947
724542	312126	21.17	0.50938
727765	312068	21.32	0.498973
732471	312171	21.47	0.485211
736732	312170	21.61	0.47215
740518	312211	21.76	0.46091
744121	312189	21.9	0.449829
748278	312207	22.04	0.437422
751656	312312	22.19	0.428042
754503	312196	22.33	0.418698
757139	312310	22.48	0.411671
758223	312268	22.62	0.408149
758298	312267	22.76	0.407919
757142	312337	22.91	0.411857
754541	312315	23.05	0.419443
751081	312430	23.2	0.430614
746993	312375	23.34	0.4425
742206	312457	23.49	0.457559
736111	312296	23.63	0.474956
730324	312363	23.78	0.493201
724236	312292	23.92	0.511527
719019	312373	24.06	0.528381
714114	312392	24.21	0.543922
709238	312258	24.35	0.558375
705112	312229	24.49	0.571296
701510	312219	24.64	0.58275
698348	312186	24.78	0.592679
695956	312205	24.93	0.600537
694061	312296	25.08	0.607329
691863	312142	25.22	0.613357
689897	311987	25.36	0.618643
688465	312056	25.51	0.623817
684951	312093	25.65	0.6356
686032	312046	25.79	0.631712
683902	312089	25.94	0.63902
684687	312187	26.08	0.637145	4	0.927
684300	312168	26.23	0.63828
683859	312164	26.37	0.639702
683479	312124	26.51	0.640665
683663	312276	26.66	0.641155
684040	312291	26.8	0.640022
684874	312274	26.95	0.637157
685855	312325	27.09	0.634304
686951	312261	27.24	0.630249
688744	312258	27.38	0.624361
690824	312165	27.53	0.616905
693604	312219	27.67	0.608256
696565	312250	27.82	0.598893
699762	312408	27.97	0.589726
701772	312422	28.11	0.583372
702673	312372	28.25	0.580125
701595	312356	28.4	0.583465
698903	312289	28.54	0.591633
694743	312368	28.69	0.605637
689353	312352	28.83	0.62305
683009	312240	28.98	0.643049
676520	312263	29.12	0.664697
670251	312249	29.26	0.685548
664366	312253	29.41	0.705423
658995	312224	29.55	0.723481
654595	312242	29.7	0.738687
651385	312332	29.84	0.750399
648334	312207	29.98	0.760063
646164	312193	30.13	0.767507
644784	312082	30.27	0.771518
643816	312169	30.42	0.775527
643155	312201	30.56	0.778069
642876	312220	30.71	0.779183
643080	312390	30.85	0.779694
642951	312320	31	0.779641
643271	312297	31.14	0.778355
643757	312168	31.28	0.775726
644594	312188	31.43	0.772946
646474	312154	31.57	0.766147
648995	312207	31.72	0.75777
651840	312296	31.86	0.748568
654746	312317	32	0.738709
658222	312240	32.15	0.726238
662485	312327	32.29	0.712337
667426	312360	32.44	0.695853	5	0.906
673046	312342	32.58	0.676853
678973	312360	32.73	0.657251
684610	312369	32.87	0.63871
691286	312399	33.02	0.617087
697989	312517	33.16	0.596221
704440	312465	33.3	0.575143
711351	312627	33.45	0.554338
717458	312449	33.59	0.533819
722998	312272	33.73	0.515233
728931	312126	33.88	0.495789
735052	312201	34.04	0.477511
739383	312155	34.19	0.463959
745270	312242	34.33	0.446739
751596	312248	34.47	0.42776
756744	312158	34.62	0.41175
761433	312223	34.76	0.398317
764201	312095	34.91	0.389228
767952	312140	35.05	0.378534
771203	312218	35.2	0.369589
775162	312334	35.34	0.358902
778607	312190	35.49	0.347885
780716	312238	35.63	0.342144
783290	312500	35.77	0.336624
784843	312319	35.92	0.330863
787521	312378	36.06	0.323622
789316	312352	36.2	0.318311
791292	312431	36.35	0.313253
792798	312485	36.49	0.309363
794225	312442	36.64	0.305006
794704	312399	36.78	0.30334
796066	312393	36.93	0.299443
797800	312418	37.07	0.294727
798012	312256	37.22	0.292961
799674	312355	37.36	0.288993
798694	312402	37.5	0.292091
797127	312336	37.65	0.296035
796414	312262	37.79	0.297516
796874	312322	37.94	0.296649
797112	312482	38.08	0.297129
796926	312427	38.23	0.297258
796879	312480	38.37	0.297773
796486	312517	38.52	0.299149
795739	312423	38.66	0.300584
794753	312363	38.8	0.302942
793919	312273	38.95	0.304656	6	0.929		772.4
792626	312400	39.09	0.309239
790754	312359	39.24	0.314265
789027	312394	39.38	0.319438
786644	312350	39.52	0.325928
784531	312385	39.67	0.332233
782932	312548	39.81	0.337998
780514	312360	39.95	0.343605
778590	312348	40.1	0.349073
777701	312388	40.25	0.351932
775895	312320	40.39	0.356674
774326	312408	40.54	0.361864
772927	312386	40.69	0.365775
772159	312557	40.83	0.369244
771505	312554	40.97	0.371129
770467	312476	41.12	0.373597
769514	312469	41.26	0.376332
769185	312539	41.41	0.377798
768228	312370	41.55	0.379383
767666	312190	41.69	0.379733
767969	312185	41.84	0.378808
767896	312171	41.98	0.378921
769030	312458	42.13	0.377669
769847	312437	42.27	0.375128
770808	312426	42.42	0.372241
771199	312451	42.56	0.37128
772462	312353	42.71	0.366891
774078	312335	42.85	0.362059
774894	312336	42.99	0.359695
777046	312336	43.14	0.353454
778458	312398	43.28	0.349815
779161	312332	43.43	0.347308
780510	312260	43.57	0.342896
781500	312262	43.71	0.340058
782781	312351	43.86	0.337013
784105	312279	44.01	0.332691
785818	312464	44.15	0.329113
786779	312408	44.29	0.325959
786596	312413	44.44	0.326519
787609	312366	44.58	0.323284
788431	312315	44.72	0.320569
788501	312329	44.87	0.32047
789359	312456	45.01	0.318938
788426	312354	45.16	0.320864
786642	312458	45.3	0.326711
783597	312555	45.44	0.336138	7	0.927
780174	312526	45.59	0.345781
776045	312536	45.73	0.357795
770477	312412	45.88	0.373107
765438	312357	46.02	0.387477
760440	312327	46.17	0.402004
754679	312225	46.31	0.418382
750421	312341	46.46	0.431952
746880	312447	46.6	0.443359
743244	312392	46.74	0.453946
740564	312370	46.89	0.461916
738794	312551	47.04	0.468605
736760	312551	47.18	0.474809
735480	312562	47.33	0.478802
735933	312624	47.47	0.477863
736228	312692	47.62	0.47745
737431	312681	47.76	0.473697
739349	312655	47.91	0.467664
742005	312592	48.05	0.459141
744167	312578	48.2	0.452492
746912	312505	48.34	0.443681
750894	312571	48.48	0.43219
754180	312675	48.63	0.423112
757796	312715	48.77	0.412636
760848	312663	48.91	0.403216
763732	312777	49.06	0.395522
764781	312698	49.2	0.391865
765789	312708	49.35	0.388973
764566	312544	49.49	0.391389
761788	312633	49.64	0.400222
757180	312385	49.78	0.41209
750351	312489	49.93	0.433228
741802	312489	50.07	0.459015
732833	312457	50.21	0.48616
724934	312481	50.36	0.510721
717057	312482	50.5	0.535315
710450	312563	50.65	0.55673
704889	312565	50.79	0.574429
700553	312526	50.93	0.588034
697084	312436	51.08	0.598557
695704	312402	51.22	0.602772
696213	312502	51.37	0.601846
697544	312489	51.51	0.597454
701117	312444	51.66	0.585632
705991	312504	51.8	0.570474
711217	312502	51.95	0.553862	8	0.927
716522	312479	52.09	0.536973
722025	312490	52.23	0.519835
726774	312486	52.38	0.505052
730268	312608	52.52	0.495138
731764	312591	52.67	0.49041
730056	312631	52.81	0.495957
725152	312767	52.95	0.512103
717261	312697	53.1	0.536223
709946	312800	53.24	0.560033
700921	312697	53.39	0.588083
692040	312667	53.54	0.616563
684575	312561	53.69	0.640207
678653	312516	53.83	0.659436
674244	312419	53.97	0.673405
672412	312484	54.12	0.679996
672588	312477	54.26	0.679357
674955	312647	54.4	0.672675
678675	312484	54.55	0.659132
683901	312433	54.69	0.641502
689443	312482	54.84	0.623692
694096	312612	54.98	0.609491
696735	312448	55.13	0.59977
696338	312390	55.27	0.600635
694645	312316	55.42	0.60558
690364	312316	55.56	0.619492
684208	312336	55.7	0.639794
678104	312445	55.85	0.660746
672024	312643	55.99	0.68244
668262	312575	56.14	0.694584
665736	312578	56.28	0.703128
665073	312629	56.42	0.705738
666802	312875	56.57	0.701665
668923	312848	56.71	0.694324
671752	312757	56.85	0.684172
674832	312756	57	0.67387
676860	312837	57.15	0.6677
676603	312813	57.29	0.668382
675383	312655	57.44	0.671306
673264	312633	57.58	0.67822
670300	312635	57.72	0.688163
667337	312782	57.87	0.699191
665370	312793	58.01	0.705913
664400	312684	58.15	0.708412
664820	312782	58.3	0.707695	9	0.906
666222	312788	58.44	0.702997
667231	312581	58.59	0.698102
668363	312671	58.73	0.694935
668840	312689	58.88	0.693459
669307	312732	59.02	0.692198
668223	312813	59.17	0.696428
666854	312642	59.31	0.699813
665797	312534	59.45	0.702605
665232	312581	59.6	0.704854
664317	312593	59.74	0.708038
664421	312623	59.9	0.707902
665217	312635	60.05	0.705294
664884	312449	60.19	0.705081
665246	312543	60.33	0.704533
665229	312394	60.48	0.703518
664834	312405	60.62	0.704934
664809	312610	60.77	0.706494
664700	312708	60.91	0.707569
664266	312690	61.05	0.708909
664065	312691	61.2	0.709597
664221	312739	61.35	0.709414
664233	312829	61.49	0.710021
663760	312782	61.63	0.711286
663171	312740	61.78	0.712982
663134	312649	61.92	0.712452
663007	312640	62.06	0.712819
662954	312641	62.21	0.713006
662877	312623	62.35	0.713138
662555	312567	62.5	0.713828
662002	312613	62.64	0.716038
661675	312630	62.78	0.717272
661349	312589	62.93	0.718086
661464	312678	63.08	0.718336
661664	312731	63.22	0.718037
661513	312695	63.36	0.718291
661518	312842	63.51	0.719332
660904	312646	63.65	0.720011
661113	312768	63.8	0.720178
660532	312619	63.94	0.721084
661199	312652	64.08	0.71905
661565	312550	64.23	0.717071
661980	312515	64.37	0.715407
661928	312296	64.52	0.714006
662757	312334	64.66	0.711464
663974	312472	64.81	0.708329	10	0.928
665137	312587	64.95	0.705219
666073	312561	65.1	0.701867
667912	312631	65.24	0.696166
669423	312702	65.38	0.691592
671029	312701	65.53	0.686192
672945	312763	65.67	0.680222
674122	312605	65.81	0.675152
676339	312725	65.96	0.668627
678237	312654	66.1	0.661809
680246	312633	66.25	0.655002
682344	312728	66.39	0.648756
684371	312721	66.54	0.64203
686318	312675	66.69	0.635306
688523	312710	66.83	0.628339
691002	312769	66.98	0.620675
693033	312713	67.12	0.613668
695243	312676	67.27	0.606236
697339	312610	67.41	0.598987
700022	312646	67.55	0.590604
702455	312641	67.7	0.58276
704868	312634	67.84	0.574992
707655	312633	67.99	0.566105
710523	312659	68.13	0.55719
713129	312602	68.27	0.548541
715917	312579	68.42	0.539594
718988	312583	68.56	0.52999
721978	312606	68.71	0.520816
724128	312591	68.85	0.514017
728004	312662	69	0.502514
731904	312741	69.14	0.491059
735176	312622	69.29	0.480164
738270	312559	69.43	0.47026
741227	312617	69.57	0.461681
744882	312688	69.72	0.451123
748538	312817	69.86	0.441033
751374	312739	70	0.431961
754156	312695	70.15	0.423328
757418	312702	70.29	0.413665
760824	312802	70.44	0.404287
759171	312876	70.59	0.409714
760677	312945	70.73	0.405751
765866	313164	70.87	0.392026
769696	312924	71.02	0.379074
771974	312836	71.16	0.371791
774014	312782	71.31	0.365463	11	0.927		121.175		0.156881
775983	312730	71.45	0.359371
777960	312698	71.59	0.353415
780224	312776	71.74	0.347437
782293	312812	71.88	0.341736
783997	312762	72.02	0.336479
785535	312682	72.17	0.331493
787331	312758	72.31	0.326901
788705	312733	72.46	0.322797
790134	312691	72.6	0.318421
791744	312699	72.75	0.313898
793117	312635	72.9	0.309538
794456	312651	73.04	0.305857
795662	312678	73.19	0.302638
797162	312770	73.33	0.299061
798122	312720	73.48	0.295993
799606	312899	73.62	0.2931
800491	312839	73.76	0.290179
801682	312941	73.91	0.287567
802189	312832	74.05	0.28536
802621	312738	74.2	0.283472
803438	312821	74.34	0.28178
803407	312639	74.48	0.280557
803931	312678	74.63	0.27937
804192	312650	74.78	0.278438
805113	312923	74.92	0.277827
804159	312630	75.06	0.278387
803410	312695	75.21	0.280952
802151	312749	75.35	0.28487
800663	312751	75.5	0.289062
799047	312729	75.64	0.293451
797818	312802	75.78	0.29744
796738	312953	75.93	0.301575	12	0.68
795109	312874	76.07	0.305612
794407	312899	76.22	0.30778
793511	312846	76.36	0.309939
792908	312875	76.51	0.311858
792227	312816	76.65	0.313367
791753	312828	76.8	0.3148
791139	312765	76.94	0.316093
790836	312786	77.08	0.317106
790754	312814	77.23	0.317541
790584	312805	77.37	0.31796
790754	312814	79.47	0.317541	A	0.299

## Sheet: praja2KO
FlowCell Text Data File: E200_KO.csv
Software Version: 1.56A
Date: 2023-11-24
Time: 07:42:53
User: lab302
Experiment name:
*** CENTRIFUGE SETTINGS ***
Rotor Manufacturer: Beckman
Rotor Model: SW41Ti
Speed: 37 rpm
Gradient: Sucrose 10.0% to 60.0% v/v
Time: 2 hr
w2t: x 10^0
Number of Tubes: 2
Sample Volume: 12 ml
Temperature: 4.0 deg C
*** FRACTIONATION SETTINGS ***
Volume displaced/mm: 0.143 ml/mm
Tubing length: 290 mm
Total Dead Volume (= last fraction): 0.299 ml
Scan Speed: 0.30 mm/sec
Total Distance: 77.6 mm
Upper Limit to Slow-down Distance: 43.90 mm
Start mode: Slow-down distance
Fail-safe Distance (M): 0 mm
Number of fractions: 12
Distance/fraction: 6.47 mm
Start Distance: 0.00 mm
Volume/fraction: 0.923 ml
Data Samples/mm: 6.69
*** SCANNING SETTINGS ***
Scanning mode: SINGLE UV OD
Channel A (LED1) Wavelength: 254 nm
Sensitivity: 0
Integration time: 498 ms
Averaging: 1 samples
LED1 (254 nm) On Time: 24 ms
Sample A Zero: 908259
Source A Zero: 311302.1
Data Columns:
Sample	Source	Position(mm)	Absorbance	Fraction Number	Fraction Volume(ml)
688423	311330	0	0.623855	0	0.195
618948	311105	0	0.861634
466394	311190	0.07	1.4991
24943	311361	0.21	8.0906
25471	311404	0.36	8.04377
24959	311409	0.5	8.0895
24422	311449	0.65	8.13874
20206	311449	0.79	8.56521
18554	311333	0.93	8.75632
17868	311241	1.08	8.84043
17508	311226	1.22	8.88613
17064	311197	1.36	8.94373
16671	311099	1.51	8.99545
16290	311179	1.65	9.04806
15863	311257	1.8	9.1084
15380	311258	1.95	9.17799
14868	311313	2.09	9.25459
14263	311351	2.23	9.34835
13649	311219	2.38	9.44642
13007	311314	2.52	9.55553
12415	311289	2.66	9.66018
11906	311285	2.81	9.75436
11425	311170	2.95	9.84633
11041	311224	3.1	9.92366
10706	311322	3.24	9.99371
10423	311266	3.38	10.0536
10164	311206	3.53	10.1098
9929	311467	3.68	10.1643
9729	311498	3.82	10.2103
9573	311432	3.96	10.2462
9447	311482	4.11	10.2764
9337	311428	4.25	10.3024
9260	311383	4.4	10.3207
9215	311383	4.54	10.3317
9198	311392	4.68	10.3359
9205	311342	4.83	10.3338
9242	311287	4.97	10.3244
9327	311287	5.12	10.3038
9453	311223	5.26	10.2731
9648	311272	5.41	10.2275
9917	311352	5.55	10.1662
10273	311229	5.7	10.0859
10725	311353	5.84	9.98994
11278	311318	5.98	9.87655
11971	311500	6.13	9.74366
12786	311315	6.27	9.5941
13783	311381	6.41	9.4256
15005	311291	6.56	9.23378	1	0.926
16500	311151	6.7	9.01903
18318	311198	6.85	8.78415
20516	311347	6.99	8.5302
23726	311419	7.13	8.20359
26867	311363	7.28	7.92339
30027	311351	7.43	7.67306
33987	311212	7.57	7.39327
38479	311245	7.71	7.11415
43531	311191	7.86	6.83615
49833	311096	8	6.53119
57508	311221	8.15	6.20973
64728	311112	8.31	5.94278
73638	311130	8.45	5.65268
84873	311026	8.6	5.33237
97392	311038	8.74	5.02283
110289	311193	8.89	4.74409
124692	311252	9.03	4.46829
138905	311177	9.17	4.22483
155889	311257	9.32	3.96581
175132	311308	9.46	3.70424
195241	311261	9.61	3.45928
213408	311274	9.75	3.25915
235435	311132	9.9	3.03707
259377	311217	10.04	2.81974
279978	311364	10.19	2.6488
300714	311359	10.33	2.48797
323927	311250	10.47	2.31985
345375	311223	10.62	2.17537
363965	311313	10.76	2.05804
384271	311263	10.9	1.9355
401554	311313	11.05	1.83685
416785	311234	11.19	1.7525
433008	311217	11.34	1.66645
450199	311114	11.48	1.57808
466405	311173	11.63	1.49893
482168	311093	11.77	1.42355
498369	311090	11.92	1.34915
511844	311145	12.06	1.28951
525563	311069	12.2	1.22944
540846	311100	12.35	1.16515
555322	311073	12.49	1.10552
566390	311147	12.64	1.06164
576422	311223	12.78	1.02268
586596	311254	12.92	0.983526
593834	311167	13.07	0.955299	2	0.928
603289	311258	13.21	0.920408
613787	311267	13.36	0.88165
622704	311193	13.5	0.848656
629869	311206	13.65	0.823003
638340	311121	13.79	0.792325
645455	310940	13.94	0.76607
651654	310975	14.08	0.744813
658606	310975	14.22	0.720932
666595	311171	14.37	0.695216
673059	311182	14.51	0.673578
678976	311290	14.67	0.654662
684438	311300	14.82	0.636703
688625	311162	14.96	0.62198
692940	311030	15.11	0.606968
697823	311031	15.25	0.591172
702031	311139	15.39	0.578424
704771	311197	15.54	0.570077
707837	311277	15.69	0.560887
709087	311264	15.83	0.556822
708412	311149	15.97	0.558134
708157	311214	16.12	0.559414
707551	311184	16.26	0.561124
705450	311200	16.41	0.567932
702896	311320	16.55	0.576961
700483	311355	16.7	0.584953
697578	311339	16.84	0.59419
693918	311198	16.98	0.605009
691313	311248	17.13	0.613835
688477	311244	17.27	0.623057
685274	311150	17.41	0.632871
682803	311195	17.56	0.641326
680463	311198	17.7	0.649073
678042	311127	17.85	0.656581
676203	311124	17.99	0.662671
674794	311091	18.13	0.667127
672994	311115	18.28	0.673311
672192	311148	18.43	0.676233
671271	310994	18.57	0.678205
670896	311100	18.71	0.680229
670469	311217	18.86	0.682508
670673	311182	19	0.68157
671246	311145	19.15	0.679381
672000	311206	19.29	0.677296
673323	311350	19.43	0.673911
674931	311294	19.58	0.668138	3	0.928
675687	311110	19.72	0.664288
677989	311231	19.87	0.657509
680559	311149	20.01	0.648402
683623	311198	20.16	0.638647
687253	311253	20.3	0.627126
691395	311346	20.45	0.614276
695730	311407	20.59	0.600651
700112	311313	20.73	0.585842
705822	311311	20.88	0.567548
712206	311331	21.02	0.547429
717948	311401	21.17	0.529864
723785	311369	21.32	0.511411
730030	311433	21.46	0.492539
735242	311345	21.6	0.475893
739889	311238	21.75	0.460941
745397	311359	21.89	0.445125
749688	311345	22.04	0.432106
752850	311388	22.18	0.422945
755481	311373	22.33	0.414985
757239	311371	22.47	0.40974
756922	311298	22.62	0.410155
756195	311288	22.76	0.412245
754335	311237	22.9	0.417418
751059	311233	23.05	0.427184
747437	311435	23.19	0.439523
741911	311262	23.34	0.454973
736290	311313	23.48	0.472457
730493	311316	23.62	0.490267
724923	311242	23.77	0.506957
719058	311131	23.91	0.524435
714025	311268	24.06	0.541233
709059	311239	24.2	0.55673
704944	311300	24.35	0.570269
700936	311317	24.49	0.583224
697809	311438	24.64	0.59416
694539	311355	24.78	0.604131
691820	311356	24.92	0.612966
689325	311351	25.07	0.62106
687026	311347	25.21	0.628549
684963	311356	25.35	0.635382
683163	311391	25.5	0.641557
681478	311351	25.64	0.646825
680426	311348	25.79	0.65028
679673	311366	25.94	0.652902
678948	311335	26.08	0.65508	4	0.927
678415	311306	26.22	0.656638
678457	311372	26.37	0.656975
679179	311474	26.51	0.655319
680272	311439	26.65	0.651447
681687	311230	26.8	0.64526
683779	311269	26.94	0.638647
686386	311196	27.09	0.629555
689800	311228	27.23	0.618621
693395	311142	27.37	0.606301
697830	311200	27.52	0.592372
702439	311330	27.67	0.578497
705986	311200	27.82	0.566222
709187	311187	27.96	0.555948
711830	311283	28.11	0.548271
712949	311356	28.25	0.545263
712762	311366	28.39	0.545926
711421	311354	28.54	0.550077
709270	311310	28.68	0.556574
706593	311234	28.83	0.564534
703995	311304	28.97	0.57333
701096	311414	29.11	0.583411
698224	311492	29.26	0.593213
695471	311456	29.4	0.601843
693366	311510	29.54	0.609055
691277	311557	29.69	0.616185
689117	311530	29.84	0.623033
687237	311573	29.98	0.629491
685541	311555	30.13	0.634922
683919	311571	30.27	0.640368
682958	311742	30.41	0.644767
681877	311666	30.56	0.647784
680904	311570	30.7	0.650304
680148	311581	30.84	0.652883
679505	311500	30.99	0.654427
679261	311486	31.13	0.655134
679252	311452	31.28	0.654918
680414	311509	31.42	0.651483
681674	311416	31.57	0.646648
683879	311464	31.71	0.639727
686491	311454	31.86	0.631076
689692	311449	32	0.620571
693594	311413	32.14	0.607614
698527	311404	32.29	0.5916
704248	311361	32.43	0.572933	5	0.906
710082	311258	32.58	0.553623
715991	311218	32.72	0.534684
722222	311175	32.86	0.514873
727989	311107	33.01	0.496483
734178	311230	33.15	0.478321
739888	311165	33.3	0.460416
745099	311178	33.44	0.444716
750255	311268	33.59	0.429848
754678	311281	33.73	0.416714
758764	311218	33.88	0.404107
762274	311241	34.03	0.393886
765855	311275	34.18	0.383585
768821	311226	34.32	0.374532
772073	311245	34.47	0.36517
774882	311258	34.61	0.357092
777579	311350	34.75	0.349938
779720	311482	34.9	0.344704
781761	311419	35.04	0.338365
783737	311430	35.19	0.332764
785892	311359	35.33	0.326071
787872	311429	35.47	0.320914
789128	311443	35.62	0.317431
790358	311436	35.77	0.313875
791461	311422	35.91	0.310636
792883	311463	36.05	0.306892
794384	311558	36.2	0.303322
795116	311465	36.34	0.300578
796035	311493	36.49	0.298181
796987	311507	36.63	0.295592
797948	311670	36.77	0.294057
798395	311562	36.92	0.292017
799701	311673	37.06	0.28914
799755	311591	37.2	0.288396
797925	311510	37.35	0.292967
797186	311543	37.5	0.29529
797979	311541	37.64	0.293038
797912	311504	37.79	0.29296
797994	311558	37.93	0.293119
797817	311499	38.07	0.293192
798162	311490	38.22	0.292154
798225	311467	38.36	0.29181
797865	311504	38.5	0.293092
797161	311540	38.65	0.295339
796543	311545	38.79	0.29712
794945	311392	38.94	0.300534	6	0.928		704.794
793848	311514	39.08	0.304523
791940	311488	39.23	0.309751
789301	311373	39.37	0.316432
786954	311343	39.52	0.322917
783833	311243	39.66	0.331136
781496	311295	39.8	0.338232
779302	311425	39.95	0.345499
777421	311575	40.09	0.352021
775106	311544	40.24	0.358508
773091	311659	40.38	0.365197
770628	311534	40.53	0.371475
768502	311700	40.68	0.378891
767214	311774	40.82	0.3832
765916	311816	40.96	0.387314
764516	311780	41.11	0.391171
762890	311744	41.25	0.395703
762164	311749	41.4	0.397881
761471	311722	41.54	0.399734
760869	311609	41.69	0.400697
760406	311621	41.83	0.402154
761830	311676	41.98	0.398341
762844	311739	42.12	0.395802
764348	311730	42.26	0.391305
765773	311628	42.41	0.386377
766953	311540	42.55	0.382276
768449	311505	42.69	0.377638
770571	311486	42.84	0.371295
772323	311553	42.98	0.366668
774030	311447	43.13	0.360934
776076	311512	43.27	0.355462
777565	311581	43.42	0.351647
778936	311626	43.56	0.348008
779908	311616	43.71	0.345129
780911	311523	43.85	0.341565
782380	311559	43.99	0.337596
783772	311667	44.14	0.334375
784720	311718	44.28	0.332023
785273	311668	44.43	0.330077
786097	311778	44.57	0.328511
786708	311672	44.71	0.325997
786975	311666	44.86	0.32519
787643	311800	45	0.324248
787765	311744	45.15	0.323495
786775	311809	45.29	0.326794
784493	311791	45.44	0.333201	7	0.926
781423	311880	45.58	0.342667
776753	311756	45.73	0.355262
771292	311796	45.87	0.371429
764906	311750	46.01	0.389807
758102	311738	46.16	0.409828
751003	311819	46.3	0.431585
744345	311915	46.45	0.452318
738222	311932	46.59	0.471029
732381	311831	46.73	0.488178
726846	311803	46.88	0.505048
722721	311904	47.03	0.518585
719103	311888	47.17	0.529763
716426	311847	47.32	0.537861
715230	311923	47.47	0.542169
714675	311866	47.61	0.543505
716045	311933	47.75	0.539679
718840	311990	47.9	0.531323
721934	311829	48.04	0.520495
725665	311854	48.18	0.509075
730256	311975	48.33	0.495756
734906	311896	48.47	0.480901
738995	311933	48.62	0.468681
744166	312196	48.76	0.454886
747900	312200	48.9	0.443651
751140	312219	49.05	0.43406
753037	312135	49.2	0.427778
754828	312126	49.34	0.422367
755258	312047	49.49	0.420516
754013	311996	49.63	0.423861
751174	312070	49.77	0.432884
744647	312031	49.92	0.452242
735621	312021	50.06	0.479615
724905	312044	50.2	0.512804
714380	312017	50.35	0.545523
703548	312010	50.49	0.579857
693599	312079	50.64	0.612406
685072	312190	50.78	0.641044
677350	312010	50.92	0.665257
671312	311994	51.07	0.685292
667313	311916	51.22	0.698175
666022	311975	51.36	0.702959
667099	312000	51.5	0.699503
670747	311909	51.65	0.686574
676949	311934	51.79	0.666041
684295	311929	51.94	0.641716	8	0.927
691383	311828	52.08	0.617797
698977	311797	52.22	0.592989
705724	311920	52.37	0.572258
710797	311778	52.51	0.555115
713918	311847	52.65	0.545753
713573	311854	52.8	0.546891
709730	312040	52.95	0.560386
701925	311982	53.09	0.584853
693063	312008	53.24	0.613634
681465	312035	53.38	0.651807
669695	311870	53.53	0.689825
659175	311673	53.67	0.724034
650599	311830	53.82	0.754639
643649	311931	53.96	0.779537
638991	311778	54.11	0.794778
638177	311803	54.25	0.797827
640420	311886	54.39	0.79053
645412	311849	54.54	0.772789
652309	311802	54.68	0.748529
659961	311902	54.83	0.723006
666499	311880	54.97	0.700662
671346	311965	55.12	0.684969
672940	311947	55.26	0.679502
670677	311933	55.41	0.686982
665524	311931	55.55	0.704325
657831	311956	55.69	0.73067
648873	311903	55.84	0.761143
640345	311910	55.98	0.790967
634316	311890	56.13	0.812112
630315	311915	56.27	0.826532
628351	311659	56.41	0.831707
630027	311735	56.56	0.826261
633686	311826	56.71	0.813886
638322	311943	56.85	0.798326
642817	311900	56.99	0.782224
646070	311887	57.14	0.770771
647001	311999	57.28	0.768338
645497	311986	57.43	0.773482
641681	311878	57.57	0.786046
636528	311846	57.71	0.80396
631199	311938	57.86	0.823544
627094	311925	58	0.838133
624983	312022	58.14	0.846422
624855	312142	58.29	0.847748	9	0.906
626417	312159	58.43	0.842252
628371	312108	58.58	0.834875
630218	312132	58.73	0.828443
631279	312112	58.87	0.824513
631273	311942	59.01	0.823309
629866	311940	59.16	0.828316
627820	311926	59.3	0.835537
625641	311877	59.44	0.843007
623763	311871	59.59	0.849729
622357	311951	59.73	0.855385
622054	311958	59.89	0.856531
622517	311999	60.04	0.855153
622623	311851	60.18	0.853702
623118	311937	60.33	0.852534
622445	311846	60.47	0.854309
621719	311981	60.61	0.85791
620701	312043	60.76	0.862045
619442	312043	60.91	0.866614
618663	312152	61.05	0.870232
618230	312246	61.2	0.872485
617768	312278	61.34	0.874398
616754	312210	61.48	0.877605
615633	312225	61.63	0.881807
614656	312177	61.77	0.885035
613730	312063	61.91	0.887606
612624	312110	62.06	0.892004
612112	312156	62.2	0.894217
611247	312156	62.35	0.8974
610286	312283	62.49	0.901856
608557	312129	62.63	0.907131
607716	312178	62.78	0.910596
606665	312159	62.93	0.914355
605956	312230	63.07	0.917498
605518	312238	63.21	0.919183
604502	312126	63.36	0.922155
603795	312312	63.5	0.926129
603010	312316	63.65	0.929086
602181	312170	63.79	0.931129
602064	312296	63.93	0.932475
601818	312155	64.08	0.932378
601975	312215	64.22	0.932224
601784	312170	64.37	0.932613
601914	312210	64.51	0.932416
602492	312327	64.66	0.931099
602603	312228	64.8	0.929971	10	0.929
602973	312130	64.95	0.927883
604245	312317	65.09	0.924488
605304	312358	65.23	0.920843
606222	312305	65.38	0.917051
607360	312213	65.52	0.912167
608869	312231	65.66	0.906713
610410	312298	65.81	0.901507
612324	312398	65.95	0.895182
613866	312278	66.1	0.888657
615401	312213	66.24	0.882569
617289	312186	66.39	0.875481
619179	312154	66.54	0.86837
621246	312174	66.68	0.861014
623566	312224	66.83	0.852986
625934	312221	66.97	0.844435
628410	312204	67.12	0.835428
630730	312200	67.26	0.827106
633153	312164	67.4	0.818218
636418	312205	67.55	0.806938
639033	312272	67.69	0.798193
641734	312152	67.84	0.787836
645050	312309	67.98	0.777369
648533	312327	68.12	0.76538
651871	312360	68.27	0.754065
655117	312173	68.42	0.741539
659111	312316	68.56	0.728891
662417	312175	68.7	0.716615
666784	312318	68.85	0.702858
671006	312353	68.99	0.688906
674784	312247	69.13	0.675507
678947	312231	69.28	0.66155
683271	312214	69.42	0.647141
687614	312262	69.57	0.633228
692083	312318	69.71	0.619053
696549	312366	69.85	0.604923
700559	312311	70	0.591608
704433	312277	70.15	0.578953
708244	312125	70.29	0.565715
712067	311996	70.43	0.55267
715572	312043	70.58	0.541959
719439	312082	70.72	0.530112
723400	312164	70.87	0.518347
726742	312269	71.01	0.508731
730208	312282	71.15	0.498117
733411	312212	71.3	0.487763	11	0.927		144.419		0.20491
736760	312232	71.44	0.477654
739507	312173	71.59	0.468854
742352	312058	71.73	0.459383
745901	312307	71.88	0.450445
748574	312327	72.02	0.442539
751250	312259	72.17	0.434019
753892	312223	72.31	0.425859
756439	312279	72.45	0.418672
758914	312274	72.6	0.411285
761153	312162	72.74	0.403848
763375	312133	72.89	0.397079
765524	312140	73.04	0.390803
767975	312233	73.18	0.384279
769980	312180	73.32	0.37803
771824	312212	73.47	0.372877
773830	312210	73.61	0.367022
775906	312384	73.76	0.362246
777301	312263	73.91	0.357332
778838	312233	74.05	0.35267
780569	312269	74.19	0.347933
782176	312328	74.34	0.34373
783394	312325	74.48	0.340207
784426	312242	74.62	0.336646
785495	312233	74.77	0.333517
786539	312268	74.91	0.33078
787524	312297	75.06	0.328172
788323	312276	75.2	0.325739
788983	312316	75.34	0.324144
788902	312258	75.49	0.323957
788554	312257	75.64	0.324943
788015	312256	75.78	0.326474
787023	312217	75.92	0.329028	12	0.68
786781	312283	76.07	0.330196
786054	312275	76.21	0.332218
785218	312336	76.36	0.335053
784192	312295	76.5	0.3377
783572	312213	76.64	0.338889
783554	312310	76.79	0.339639
784139	312589	76.93	0.339969
784187	312558	77.07	0.339608
783603	312326	77.22	0.339614
783395	312295	77.37	0.339988
783603	312326	79.46	0.339614	A	0.299
