# Supplementary material for: Praja2 controls P-body assembly and translation in glioblastoma by non-proteolytic ubiquitylation of DDX6
Source: EMBO Rep. 2025 Mar 27;26(9):2347–77. doi: 10.1038/s44319-025-00425-5 (PMC12069581; doi:10.1038/s44319-025-00425-5)
Supplement: Supplementary file 18 — Source data Fig. 8 [file 44319_2025_425_MOESM18_ESM.zip]

Archive with 50 entries (45 files):
- Figure 8/
- __MACOSX/._Figure 8
- Figure 8/8F.xlsx
- __MACOSX/Figure 8/._8F.xlsx
- Figure 8/.DS_Store
- __MACOSX/Figure 8/._.DS_Store
- Figure 8/8G/
- __MACOSX/Figure 8/._8G
- Figure 8/8A/
- __MACOSX/Figure 8/._8A
- Figure 8/8B.xlsx
- __MACOSX/Figure 8/._8B.xlsx
- Figure 8/8D.xlsx
- __MACOSX/Figure 8/._8D.xlsx
- Figure 8/8C/
- __MACOSX/Figure 8/._8C
- Figure 8/8E/
- __MACOSX/Figure 8/._8E
- Figure 8/8G/WT ki67.tif
- __MACOSX/Figure 8/8G/._WT ki67.tif
- Figure 8/8G/WT p53.tif
- __MACOSX/Figure 8/8G/._WT p53.tif
- Figure 8/8G/praja2KO p53.tif
- __MACOSX/Figure 8/8G/._praja2KO p53.tif
- Figure 8/8G/.DS_Store
- __MACOSX/Figure 8/8G/._.DS_Store
- Figure 8/8G/praja2KO p21.tif
- __MACOSX/Figure 8/8G/._praja2KO p21.tif
- Figure 8/8G/WT p21.tif
- __MACOSX/Figure 8/8G/._WT p21.tif
- Figure 8/8G/praja2KO ki67.tif
- __MACOSX/Figure 8/8G/._praja2KO ki67.tif
- Figure 8/8A/WT.tiff
- __MACOSX/Figure 8/8A/._WT.tiff
- Figure 8/8A/praja2KO.tiff
- __MACOSX/Figure 8/8A/._praja2KO.tiff
- Figure 8/8C/p21.tiff
- __MACOSX/Figure 8/8C/._p21.tiff
- Figure 8/8C/a-tub.tiff
- __MACOSX/Figure 8/8C/._a-tub.tiff
- Figure 8/8E/.DS_Store
- __MACOSX/Figure 8/8E/._.DS_Store
- Figure 8/8E/H:E WT.tif
- __MACOSX/Figure 8/8E/._H:E WT.tif
- Figure 8/8E/praja2 WT.tif
- __MACOSX/Figure 8/8E/._praja2 WT.tif
- Figure 8/8E/praja2 praja2KO.tif
- __MACOSX/Figure 8/8E/._praja2 praja2KO.tif
- Figure 8/8E/H:E praja2KO.tif
- __MACOSX/Figure 8/8E/._H:E praja2KO.tif
