# Supplementary material for: Praja2 controls P-body assembly and translation in glioblastoma by non-proteolytic ubiquitylation of DDX6
Source: EMBO Rep. 2025 Mar 27;26(9):2347–77. doi: 10.1038/s44319-025-00425-5 (PMC12069581; doi:10.1038/s44319-025-00425-5)
Supplement: Supplementary file 18 — Source data Fig. 8 [file 44319_2025_425_MOESM18_ESM.zip › Figure 8/8F.xlsx]

## Sheet: Foglio1
	WT tumor size				praja2KO tumor size
1 week	106.2	60.9	75.3		61.2	72.7	40.1	43.1
6 weeks	975.8	1129.6	516.2		34.4	41.4	20.9	13.3
