# Supplementary material for: Praja2 controls P-body assembly and translation in glioblastoma by non-proteolytic ubiquitylation of DDX6
Source: EMBO Rep. 2025 Mar 27;26(9):2347–77. doi: 10.1038/s44319-025-00425-5 (PMC12069581; doi:10.1038/s44319-025-00425-5)
Supplement: Supplementary file 18 — Source data Fig. 8 [file 44319_2025_425_MOESM18_ESM.zip › Figure 8/8B.xlsx]

## Sheet: Fig.8 B
exp1
	senescent	nuclei		sen/nuclei	sen/nuclei %
WT	1	29		0.0344828	3.44828
	3	25		0.12	12
	2	31		0.0645161	6.45161
	1	37		0.027027	2.7027
praja2KO	17	35		0.485714	48.5714
	16	52		0.307692	30.7692
	5	31		0.16129	16.129
	28	82		0.341463	34.1463
exp2
	senescent	nuclei
WT	6	44		0.136364	13.6364
	2	29		0.0689655	6.89655
	4	25		0.16	16
	2	28		0.0714286	7.14286
praja2KO	19	48		0.395833	39.5833
	18	79		0.227848	22.7848
	24	77		0.311688	31.1688
	16	44		0.363636	36.3636
exp3
	senescent	nuclei
WT	4	25		0.16	16
	7	68		0.102941	10.2941
	6	44		0.136364	13.6364
	8	47		0.170213	17.0213
praja2KO	13	53		0.245283	24.5283
	11	61		0.180328	18.0328
	21	70		0.3	30
	12	62		0.193548	19.3548
