# Supplementary material for: Praja2 controls P-body assembly and translation in glioblastoma by non-proteolytic ubiquitylation of DDX6
Source: EMBO Rep. 2025 Mar 27;26(9):2347–77. doi: 10.1038/s44319-025-00425-5 (PMC12069581; doi:10.1038/s44319-025-00425-5)
Supplement: Supplementary file 18 — Source data Fig. 8 [file 44319_2025_425_MOESM18_ESM.zip › Figure 8/8D.xlsx]

## Sheet: Foglio1
WT					praja2KO
	p21	a-tub	p21/a-tub			p21	a-tub	p21/a-tub	FI
1	3609569	18744794	0.192564			14106238	21951551	0.642608	3.33712
2	5842832	18072945	0.323292			16263459	19704530	0.825367	2.55301
3	17015116	20527974	0.828875			24311430	18931317	1.28419	1.54932
