# Supplementary material for: Praja2 controls P-body assembly and translation in glioblastoma by non-proteolytic ubiquitylation of DDX6
Source: EMBO Rep. 2025 Mar 27;26(9):2347–77. doi: 10.1038/s44319-025-00425-5 (PMC12069581; doi:10.1038/s44319-025-00425-5)
Supplement: Supplementary file 19 — Source data Fig. 9 [file 44319_2025_425_MOESM19_ESM.zip]

Archive with 46 entries (42 files):
- Figure 9/
- __MACOSX/._Figure 9
- Figure 9/.DS_Store
- __MACOSX/Figure 9/._.DS_Store
- Figure 9/9F/
- __MACOSX/Figure 9/._9F
- Figure 9/9A/
- __MACOSX/Figure 9/._9A
- Figure 9/9D.xlsx
- __MACOSX/Figure 9/._9D.xlsx
- Figure 9/9G/
- __MACOSX/Figure 9/._9G
- Figure 9/9E.xlsx
- __MACOSX/Figure 9/._9E.xlsx
- Figure 9/9B-C.xlsx
- __MACOSX/Figure 9/._9B-C.xlsx
- Figure 9/9F/.DS_Store
- __MACOSX/Figure 9/9F/._.DS_Store
- Figure 9/9F/U87_luc2 empty right panel.png
- __MACOSX/Figure 9/9F/._U87_luc2 empty right panel.png
- Figure 9/9F/U87_luc2 DDX6-myc left panel.png
- __MACOSX/Figure 9/9F/._U87_luc2 DDX6-myc left panel.png
- Figure 9/9F/U87_luc2 allK:R-myc right panel.png
- __MACOSX/Figure 9/9F/._U87_luc2 allK:R-myc right panel.png
- Figure 9/9F/U87_luc2 DDX6-myc right panel.png
- __MACOSX/Figure 9/9F/._U87_luc2 DDX6-myc right panel.png
- Figure 9/9F/U87_luc2 allK:R-myc left panel.png
- __MACOSX/Figure 9/9F/._U87_luc2 allK:R-myc left panel.png
- Figure 9/9F/U87_luc2 empty left panel.png
- __MACOSX/Figure 9/9F/._U87_luc2 empty left panel.png
- Figure 9/9A/DDX6-myc -.tiff
- __MACOSX/Figure 9/9A/._DDX6-myc -.tiff
- Figure 9/9A/NT -.tiff
- __MACOSX/Figure 9/9A/._NT -.tiff
- Figure 9/9A/allK:R-myc 60' Fsk.tiff
- __MACOSX/Figure 9/9A/._allK:R-myc 60' Fsk.tiff
- Figure 9/9A/NT 60' Fsk.tiff
- __MACOSX/Figure 9/9A/._NT 60' Fsk.tiff
- Figure 9/9A/allK:R-myc -.tiff
- __MACOSX/Figure 9/9A/._allK:R-myc -.tiff
- Figure 9/9A/DDX6-myc 60' Fsk.tiff
- __MACOSX/Figure 9/9A/._DDX6-myc 60' Fsk.tiff
- Figure 9/9G/b-actin.tiff
- __MACOSX/Figure 9/9G/._b-actin.tiff
- Figure 9/9G/myc.tiff
- __MACOSX/Figure 9/9G/._myc.tiff
