# Supplementary material for: Praja2 controls P-body assembly and translation in glioblastoma by non-proteolytic ubiquitylation of DDX6
Source: EMBO Rep. 2025 Mar 27;26(9):2347–77. doi: 10.1038/s44319-025-00425-5 (PMC12069581; doi:10.1038/s44319-025-00425-5)
Supplement: Supplementary file 19 — Source data Fig. 9 [file 44319_2025_425_MOESM19_ESM.zip › Figure 9/9D.xlsx]

## Sheet: Foglio1
				Tumor volume U87_luc2 empty							Tumor volume U87_luc2 DDX6-myc							Tumor volume U87_luc2 allK/R-myc
	ID mice	1	2	3	4	5	6		7	8	9	10	11	12		13	14	15	16	17	18
Days from injection
3		32.6853	37.5849	27.3458	30.0771	35.2749	36.6458		36.9358	31.152	35.8395	37.5195	29.753	23.454		37.6274	28.8626	30.6425	45.2894	39.9353	41.0484
6		51.435	55.9443	30.7775	62.4952	51.1014	48.9751		42.6195	43.67	51.0483	57.9005	46.1223	30.1865		47.2745	32.2917	31.7992	59.0898	48.081	50.071
10		64.38	54.12	14.18	79.43	68.75	52.9		66.13	62.5	62.5	71.25	62.5	42.03		55.69	40	40	68.75	62.5	62.5
13		65.4	55.04	13.31	85.9	78.27	54.77		69.73	65.8	70.42	83.92	68.9	47.82		64.57	43.24	42.48	73.35	70.37	65.8
17		66.83	56.08	13.13	91.41	80.03	58.25		72.17	60.25	73.67	86.51	74.9	55.65		73.36	47.68	40.6	74.45	71.06	70.41
20		68.67	41.05	10.43	65.46	81.64	51.01		56.88	48.94	79.94	69.63	50.77	37.52		86.69	58.12	33.38	61.92	79.83	98.3
24		56.14	23	10.17	43.03	86.9	30.69		32.68	24.28	72.36	44.62	32.63	24.38		104.87	90.06	13.63	46.17	153.11	114.3
27		44.07	15.37	7.81	26.19	95.15	19.89		18.2	14.51	57.79	27.26	22.2	16.97		197.29	108.53	9.79	41.09	283.36	180.11
32		37.63	12.13		18.62	109.27	19.01		12.32	11.09	56.7	25.63	12.81	12.04		451.01	148.19	7.81	70.87	546.02	276.22
36		36.88	11.09	6.48	16.72	126.76	23.59		10.2	10.22	65.33	37.17	10.89	10.42		925.66	176.76		116.83	840.94	356.16
39		85.42	17.75	17.96	16.12	290.14	56.78		7.81	9.05	131.94	177.17	7.81	8.58		1671.43	303.96		373.83	2703.73	608.87
42		209.791	23.1399	37.2	15.255	535.849	146.921			7.8125	309.946	434.626		7.8125		2259.05	354.691		598.245	3700.66	1043.61
