# Supplementary material for: Praja2 controls P-body assembly and translation in glioblastoma by non-proteolytic ubiquitylation of DDX6
Source: EMBO Rep. 2025 Mar 27;26(9):2347–77. doi: 10.1038/s44319-025-00425-5 (PMC12069581; doi:10.1038/s44319-025-00425-5)
Supplement: Supplementary file 19 — Source data Fig. 9 [file 44319_2025_425_MOESM19_ESM.zip › Figure 9/9E.xlsx]

## Sheet: Foglio1
				Body weight U87_luc2 empty							Body weight U87_luc2 DDX6-myc							Body weight U87_luc2 allK/R-myc
	ID mice	1	2	3	4	5	6		7	8	9	10	11	12		13	14	15	16	17	18
Days from injection
3		23.79	23.05	24.59	27.87	25.78	24.74		25.5	25.79	26.31	24.07	22.67	21.91		27.45	24.57	21.95	24.51	24.13	27.97
10		24.38	24.1	24.8	28.77	25.8	25.16		26.3	24.4	27	25.18	23.13	23.2		27.23	24.59	22.05	25.68	26.64	27.86
17		24.61	23.72	24.27	28.48	25.72	25.28		26.61	25.01	27.86	26.17	25.24	23.77		28.98	25.57	22.43	26.25	26.65	27.96
24		24.66	23.84	24.82	30.87	26.42	26.39		26.26	25.03	27.55	26.12	24.33	23.62		28.71	25.78	22.59	26.52	26.28	28.53
32		25.6	24.61	25.7	30.39	27.66	26.3		28.12	25.75	26.08	26.72	25.41	24.34		29.95	25.62	22.86	27.15	28.27	29.75
39		24.81	24.46	26.67	30.76	27.11	25.97		26.77	25.89	27.79	27.06	24.8	24.08		29.88	26.35	23.03	27.71	28.58	29.95
