# Supplementary material for: Praja2 controls P-body assembly and translation in glioblastoma by non-proteolytic ubiquitylation of DDX6
Source: EMBO Rep. 2025 Mar 27;26(9):2347–77. doi: 10.1038/s44319-025-00425-5 (PMC12069581; doi:10.1038/s44319-025-00425-5)
Supplement: Supplementary file 19 — Source data Fig. 9 [file 44319_2025_425_MOESM19_ESM.zip › Figure 9/9B-C.xlsx]

## Sheet: Fig.6 E-F
exp1
NT	myc	DCP1A	Nuclei	myc/Nuclei	DCP1A/Nuclei		DDX6-myc	Myc	DCP1A	Nuclei	Myc/Nuclei	DCP1A/Nuclei		allK/R-myc	myc	DCP1A	Nuclei	Myc/Nuclei	DCP1A/Nuclei
-		33	5		6.6		-	9	8	1	9	8		-	0	4	2	0	2
		73	9		8.11111			20	13	3	6.66667	4.33333			0	5	2	0	2.5
		16	4		4			7	8	2	3.5	4			0	8	2	0	4
		26	4		6.5			13	9	2	6.5	4.5			0	19	2	0	9.5
		38	10		3.8			22	18	2	11	9			0	6	3	0	2
								26	29	2	13	14.5
								48	28	4	12	7
60' Fsk		100	8		12.5		60' Fsk	26	17	2	13	8.5		60' Fsk	0	3	2	0	1.5
		33	5		6.6			47	23	2	23.5	11.5			0	1	1	0	1
		56	6		9.33333			7	6	1	7	6			0	1	3	0	0.333333
		200	16		12.5			34	20	2	17	10			0	8	3	0	2.66667
		39	6		6.5			26	10	2	13	5			0	5	2	0	2.5
		66	7		9.42857			10	14	2	5	7			0	11	3	0	3.66667
exp2
NT	myc	DCP1A	Nuclei	myc/Nuclei	DCP1A/Nuclei		DDX6-myc	Myc	DCP1A	Nuclei	Myc/Nuclei	DCP1A/Nuclei		allK/R-myc	myc	DCP1A	Nuclei	Myc/Nuclei	DCP1A/Nuclei
-		24	6		4		-	36	44	4	9	11		-	0	13	2	0	6.5
		62	8		7.75			54	60	4	13.5	15			0	2	1	0	2
		22	7		3.14286			31	33	2	15.5	16.5			0	1	1	0	1
		23	7		3.28571			33	54	3	11	18			6	29	4	1.5	7.25
		31	4		7.75			22	28	3	7.33333	9.33333			0	2	3	0	0.666667
		27	9		3			57	62	2	28.5	31			3	3	4	0.75	0.75
															7	6	6	1.16667	1
60' Fsk		43	8		5.375		60' Fsk	80	86	3	26.6667	28.6667		60' Fsk	5	11	1	5	11
		56	6		9.33333			40	69	2	20	34.5			6	16	2	3	8
		51	6		8.5			70	77	3	23.3333	25.6667			2	18	2	1	9
		37	7		5.28571			47	73	3	15.6667	24.3333			12	44	2	6	22
		46	5		9.2			54	89	3	18	29.6667			0	6	2	0	3
		84	10		8.4			44	56	3	14.6667	18.6667			0	2	1	0	2
															0	2	1	0	2
exp3
NT	myc	DCP1A	Nuclei	myc/Nuclei	DCP1A/Nuclei		DDX6-myc	Myc	DCP1A	Nuclei	Myc/Nuclei	DCP1A/Nuclei		allK/R-myc	myc	DCP1A	Nuclei	Myc/Nuclei	DCP1A/Nuclei
-		15	5		3		-	20	14	1	20	14		-	2	12	2	1	6
		5	2		2.5			7	6	1	7	6			0	2	1	0	2
		14	5		2.8			6	7	1	6	7			8	11	1	8	11
		5	5		1			17	20	2	8.5	10			1	1	1	1	1
		8	3		2.66667			4	4	1	4	4			0	2	2	0	1
		11	4		2.75			7	5	1	7	5
60' Fsk		22	7		3.14286		60' Fsk	14	10	1	14	10		60' Fsk	5	20	4	1.25	5
		23	6		3.83333			14	15	1	14	15			0	2	1	0	2
		46	6		7.66667			26	20	3	8.66667	6.66667			1	6	1	1	6
		77	8		9.625										0	0	1	0	0
		48	6		8
		36	9		4
exp4
NT	myc	DCP1A	Nuclei	myc/Nuclei	DCP1A/Nuclei		DDX6-myc	Myc	DCP1A	Nuclei	Myc/Nuclei	DCP1A/Nuclei		allK/R-myc	myc	DCP1A	Nuclei	Myc/Nuclei	DCP1A/Nuclei
-		5	1		5		-	21		2	10.5			-	0		1	0
		22	7		3.14286			13		2	6.5				0		1	0
		13	3		4.33333			13		3	4.33333				0		1	0
		11	5		2.2			45		5	9				3		3	1
		7	2		3.5			76		4	19				3		2	1.5
		20	2		10			16		1	16				3		1	3
60' Fsk		17	4		4.25		60' Fsk	37		2	18.5			60' Fsk	0		1	0
		56	3		18.6667			19		1	19				0		1	0
		29	4		7.25			17		1	17				0		1	0
		17	4		4.25			43		2	21.5
		15	2		7.5			13		1	13
								10		1	10
exp5
NT	myc	DCP1A	Nuclei	myc/Nuclei	DCP1A/Nuclei		DDX6-myc	Myc	DCP1A	Nuclei	Myc/Nuclei	DCP1A/Nuclei		allK/R-myc	myc	DCP1A	Nuclei	Myc/Nuclei	DCP1A/Nuclei
							-	25	27	2	12.5	13.5		-	5	25	2	2.5	12.5
								38	35	3	12.6667	11.6667			7	17	3	2.33333	5.66667
								36	24	3	12	8			1	4	2	0.5	2
								48	38	3	16	12.6667			0	6	1	0	6
								44	45	4	11	11.25			0	8	1	0	8
								26	29	2	13	14.5			5	15	4	1.25	3.75
								39	41	3	13	13.6667			0	8	2	0	4
							60' Fsk	36	17	1	36	17		60' Fsk	0	10	2	0	5
								58	39	2	29	19.5			3	19	2	1.5	9.5
								27	25	1	27	25			0	5	2	0	2.5
								47	31	3	15.6667	10.3333			0	12	2	0	6
								35	18	2	17.5	9			2	9	2	1	4.5
								74	85	2	37	42.5			0	6	1	0	6
								58	66	3	19.3333	22
