# Supplementary material for: Praja2 controls P-body assembly and translation in glioblastoma by non-proteolytic ubiquitylation of DDX6
Source: EMBO Rep. 2025 Mar 27;26(9):2347–77. doi: 10.1038/s44319-025-00425-5 (PMC12069581; doi:10.1038/s44319-025-00425-5)
Supplement: Supplementary file 20 — Figure Source Data for EV [file 44319_2025_425_MOESM20_ESM.zip]

Archive with 82 entries (69 files):
- EV /
- __MACOSX/._EV 
- EV /EV4A/
- __MACOSX/EV /._EV4A
- EV /.DS_Store
- __MACOSX/EV /._.DS_Store
- EV /AppendixS1/
- __MACOSX/EV /._AppendixS1
- EV /Appendix S3/
- __MACOSX/EV /._Appendix S3
- EV /Appendix S4/
- __MACOSX/EV /._Appendix S4
- EV /EV4A/60' Fsk.tif
- __MACOSX/EV /EV4A/._60' Fsk.tif
- EV /EV4A/.DS_Store
- __MACOSX/EV /EV4A/._.DS_Store
- EV /EV4A/-.tif
- __MACOSX/EV /EV4A/._-.tif
- EV /EV4A/EV4B-C.xlsx
- __MACOSX/EV /EV4A/._EV4B-C.xlsx
- EV /EV4A/30' Fsk.tif
- __MACOSX/EV /EV4A/._30' Fsk.tif
- EV /AppendixS1/.DS_Store
- __MACOSX/EV /AppendixS1/._.DS_Store
- EV /AppendixS1/S1F/
- __MACOSX/EV /AppendixS1/._S1F
- EV /AppendixS1/S1A/
- __MACOSX/EV /AppendixS1/._S1A
- EV /AppendixS1/S1D/
- __MACOSX/EV /AppendixS1/._S1D
- EV /AppendixS1/S1C/
- __MACOSX/EV /AppendixS1/._S1C
- EV /AppendixS1/S1B/
- __MACOSX/EV /AppendixS1/._S1B
- EV /AppendixS1/S1E/
- __MACOSX/EV /AppendixS1/._S1E
- EV /Appendix S3/S3B/
- __MACOSX/EV /Appendix S3/._S3B
- EV /Appendix S3/.DS_Store
- __MACOSX/EV /Appendix S3/._.DS_Store
- EV /Appendix S3/S3A/
- __MACOSX/EV /Appendix S3/._S3A
- EV /Appendix S4/S4A.xlsx
- __MACOSX/EV /Appendix S4/._S4A.xlsx
- EV /Appendix S4/S4C.xlsx
- __MACOSX/EV /Appendix S4/._S4C.xlsx
- EV /Appendix S4/S4B.xlsx
- __MACOSX/EV /Appendix S4/._S4B.xlsx
- EV /AppendixS1/S1F/DDX6 poly-Ub.tiff
- __MACOSX/EV /AppendixS1/S1F/._DDX6 poly-Ub.tiff
- EV /AppendixS1/S1F/myc.tiff
- __MACOSX/EV /AppendixS1/S1F/._myc.tiff
- EV /AppendixS1/S1A/DDX6 poly-Ub.tiff
- __MACOSX/EV /AppendixS1/S1A/._DDX6 poly-Ub.tiff
- EV /AppendixS1/S1A/myc.tiff
- __MACOSX/EV /AppendixS1/S1A/._myc.tiff
- EV /AppendixS1/S1D/DDX6 poly-Ub.tiff
- __MACOSX/EV /AppendixS1/S1D/._DDX6 poly-Ub.tiff
- EV /AppendixS1/S1D/myc.tiff
- __MACOSX/EV /AppendixS1/S1D/._myc.tiff
- EV /AppendixS1/S1C/DDX6 poly-Ub.tiff
- __MACOSX/EV /AppendixS1/S1C/._DDX6 poly-Ub.tiff
- EV /AppendixS1/S1C/myc.tiff
- __MACOSX/EV /AppendixS1/S1C/._myc.tiff
- EV /AppendixS1/S1B/DDX6 poly-Ub.tiff
- __MACOSX/EV /AppendixS1/S1B/._DDX6 poly-Ub.tiff
- EV /AppendixS1/S1B/myc.tiff
- __MACOSX/EV /AppendixS1/S1B/._myc.tiff
- EV /AppendixS1/S1E/DDX6 poly-Ub.tiff
- __MACOSX/EV /AppendixS1/S1E/._DDX6 poly-Ub.tiff
- EV /AppendixS1/S1E/myc.tiff
- __MACOSX/EV /AppendixS1/S1E/._myc.tiff
- EV /Appendix S3/S3B/DDX6.tiff
- __MACOSX/EV /Appendix S3/S3B/._DDX6.tiff
- EV /Appendix S3/S3A/GAPDH.tiff
- __MACOSX/EV /Appendix S3/S3A/._GAPDH.tiff
- EV /Appendix S3/S3A/eL19.tiff
- __MACOSX/EV /Appendix S3/S3A/._eL19.tiff
- EV /Appendix S3/S3A/eS6.tiff
- __MACOSX/EV /Appendix S3/S3A/._eS6.tiff
- EV /Appendix S3/S3A/DDX6.tiff
- __MACOSX/EV /Appendix S3/S3A/._DDX6.tiff
