# Supplementary material for: Praja2 controls P-body assembly and translation in glioblastoma by non-proteolytic ubiquitylation of DDX6
Source: EMBO Rep. 2025 Mar 27;26(9):2347–77. doi: 10.1038/s44319-025-00425-5 (PMC12069581; doi:10.1038/s44319-025-00425-5)
Supplement: Supplementary file 20 — Figure Source Data for EV [file 44319_2025_425_MOESM20_ESM.zip › EV /EV4A/EV4B-C.xlsx]

## Sheet: foglio 1
Exp1
	DDX6	DCP1A	Nuclei	DDX6/Nuclei	DCP1A/Nuclei
-	65	72	8	8.125	9
	87	90	11	7.90909	8.18182
	50	60	16	3.125	3.75
30' Fsk	65	70	7	9.28571	10
	66	80	4	16.5	20
	65	86	7	9.28571	12.2857
60' Fsk	125	115	7	17.8571	16.4286
	154	115	14	11	8.21429
	165	163	11	15	14.8182
Exp2
	DDX6	DCP1A	Nuclei	DDX6/Nuclei	DCP1A/Nuclei
-	150	121	15	10	8.06667
	175	50	14	12.5	3.57143
	140	72	18	7.77778	4
30' Fsk	224	190	16	14	11.875
	216	186	15	14.4	12.4
	260	222	19	13.6842	11.6842
60' Fsk	325	132	10	32.5	13.2
	300	196	17	17.6471	11.5294
	250	155	10	25	15.5
Exp3
	DDX6	DCP1A	Nuclei	DDX6/Nuclei	DCP1A/Nuclei
-	95	90	4	23.75	22.5
	100	57	6	16.6667	9.5
	87	95	16	5.4375	5.9375
30' Fsk	60	77	4	15	19.25
	54	70	6	9	11.6667
	80	110	5	16	22
60' Fsk	140	150	13	10.7692	11.5385
	190	152	15	12.6667	10.1333
	125	110	9	13.8889	12.2222
