# Supplementary material for: Praja2 controls P-body assembly and translation in glioblastoma by non-proteolytic ubiquitylation of DDX6
Source: EMBO Rep. 2025 Mar 27;26(9):2347–77. doi: 10.1038/s44319-025-00425-5 (PMC12069581; doi:10.1038/s44319-025-00425-5)
Supplement: Supplementary file 20 — Figure Source Data for EV [file 44319_2025_425_MOESM20_ESM.zip › EV /Appendix S4/S4A.xlsx]

## Sheet: Foglio1
WT	praja2KO
71	22
64	19
39	23
46	27
80	29
55	40
50	26
36	16
40	22
	25
	17
	27
	17
	11
	13
