# Supplementary material for: Praja2 controls P-body assembly and translation in glioblastoma by non-proteolytic ubiquitylation of DDX6
Source: EMBO Rep. 2025 Mar 27;26(9):2347–77. doi: 10.1038/s44319-025-00425-5 (PMC12069581; doi:10.1038/s44319-025-00425-5)
Supplement: Supplementary file 20 — Figure Source Data for EV [file 44319_2025_425_MOESM20_ESM.zip › EV /Appendix S4/S4C.xlsx]

## Sheet: Foglio1
23	12
12	12
5	12
2	9
17	15
24	12
6	12
1	8
3	10
21	10
26	15
5	12
4	12
3	16
9	18
1	9
7	12
18	14
24	11
18	12
3	12
5	13
5	8
20	14
1	11
6	14
5	18
	10
	16
	18
	16
	13
	16
	12
	15
	14
	14
	19
	12
	16
	8
	12
	13
	19
