# Supplementary material for: Praja2 controls P-body assembly and translation in glioblastoma by non-proteolytic ubiquitylation of DDX6
Source: EMBO Rep. 2025 Mar 27;26(9):2347–77. doi: 10.1038/s44319-025-00425-5 (PMC12069581; doi:10.1038/s44319-025-00425-5)
Supplement: Supplementary file 20 — Figure Source Data for EV [file 44319_2025_425_MOESM20_ESM.zip › EV /Appendix S4/S4B.xlsx]

## Sheet: Foglio1
WT	praja2KO
11	17
12	13
8	15
9	9
14	16
13	13
15	10
8	21
18	16
8	15
8	11
12	16
	24
	18
	15
	14
